# Supplementary material for: Overlapping nuclear import and export paths unveiled by two-colour MINFLUX
Source: Nature. 2025 Mar 19;640(8059):821–7. doi: 10.1038/s41586-025-08738-0 (PMC12003200; doi:10.1038/s41586-025-08738-0)
Supplement: Supplementary file 6 — Source Data for all 225 trajectories that entered an NPC. [file 41586_2025_8738_MOESM6_ESM.xlsx]

## Sheet: Summary
SUMMARY: Number of trajectories in each category
		Total	Dataset 1	Dataset 2
	Imports	32	18	14
	Abortive Imports	45	33	12
	Exports	23	12	11
	Abortive Exports	51	38	13
	Undecideds	74	60	14
	OVERALL TOTALS:	225	161	64
	Note: Individual tracks in the other sheets of this file are separated by a line of 'zeros'

## Sheet: NPC Scaffold Localizations
These are the Nanobody-HMSiR localizations used generate the averaged NPC scaffold structure. All Imp a trajectories in this file have been aligned to this scaffold.
	Nanobody-HMSiR Localizations
x (nm)	y (nm)	z (nm)
-24.5974	39.8719	-192.569
-51.067	34.5109	-191.947
-28.5668	31.4646	-191.734
-14.9346	39.8867	-190.104
-36.5802	33.578	-190.063
88.8282	2.72042	-162.041
87.1117	4.83145	-161.775
-42.796	134.099	-150.171
55.553	-15.6601	-150.083
-48.9896	142.388	-150.08
-80.25	7.97004	-149.64
-73.0953	2.28897	-149.437
-44.6642	142.563	-148.41
35.812	-2.21155	-146.945
-58.6249	-1.89218	-146.305
-63.8462	-4.37451	-146.276
-67.626	1.19765	-145.93
20.757	5.60257	-144.579
23.5146	5.47735	-144.021
17.4211	7.83552	-143.486
22.6588	13.7589	-142.054
20.2857	8.02504	-141.124
-60.7325	-128.335	-130.811
23.9634	94.1621	-125.763
73.4932	16.8756	-125.192
10.1505	-107.388	-124.051
-61.311	-125.057	-123.796
8.99114	-112.071	-123.258
9.31637	-86.8549	-120.685
8.95572	84.2019	-118.957
0.84625	-85.4697	-115.921
1.1295	-78.9096	-111.528
5.78746	69.8701	-110.896
4.39931	69.2756	-109.565
10.1622	88.5225	-108.398
-25.0508	-62.842	-107.677
13.6559	81.9579	-107.636
9.92284	64.705	-106.168
3.74498	65.0435	-105.087
4.60059	90.112	-105.07
41.318	-66.8707	-104.006
-14.9928	55.417	-102.035
-2.5326	45.951	-100.579
-1.54749	55.6848	-99.5523
4.302	-32.3618	-99.2297
-6.79931	-49.709	-99.1168
4.3718	-90.211	-98.3922
53.4239	4.58079	-98.2129
54.4461	40.4252	-97.5057
-3.21326	51.0611	-97.3799
19.1819	-13.1846	-97.0791
54.4988	15.8109	-96.3375
61.8178	19.4434	-96.2888
1.35858	34.233	-95.8774
42.3319	8.44457	-95.8418
50.7248	12.5002	-95.8054
57.8301	15.1306	-95.658
-2.1168	45.3907	-95.3981
19.0187	-10.3817	-95.0828
-0.56375	-44.786	-95.0599
-8.25248	50.9214	-94.8891
-20.8002	46.5028	-94.7366
-0.12985	-37.9143	-94.2416
-35.304	-16.4894	-94.1084
-0.82729	-29.9322	-93.9992
52.9814	42.8858	-93.8198
-8.22939	56.6671	-93.7989
1.37945	45.3964	-93.7617
-30.914	-11.4284	-93.7409
19.5931	-37.9324	-93.5865
46.0572	44.6732	-93.5701
-7.31365	71.47	-93.5055
-5.23679	-39.0327	-93.3503
17.048	-7.68031	-93.2821
21.4633	-3.91425	-93.2437
-32.8582	-19.0113	-93.1967
55.0609	47.0253	-93.1378
63.4311	48.7076	-92.9318
58.3179	50.4839	-92.9185
50.0763	42.7822	-92.88
26.3322	-31.6602	-92.6343
52.7526	1.02655	-92.4901
-13.3367	38.5318	-92.3982
-48.6074	-1.34822	-92.2998
50.9353	44.1794	-91.9909
60.1677	-79.1521	-91.9749
-27.9621	-23.7288	-91.8502
4.57655	54.9495	-91.7063
31.1452	-32.5217	-91.6912
50.8618	-27.0141	-91.0931
47.7589	32.2831	-91.0265
10.2578	3.96593	-90.8216
-10.4065	29.743	-90.718
-51.7964	-2.4112	-90.6553
9.69661	40.7756	-90.3293
21.6071	-7.35944	-90.2403
16.8335	-4.15389	-89.9872
-12.2141	35.0277	-89.791
-55.6779	-14.8768	-89.6933
25.6447	-29.57	-89.4856
57.6098	-80.4272	-89.3515
22.3602	-2.85375	-88.9761
41.641	-25.9969	-88.6917
10.5376	53.0911	-88.5292
30.9021	-14.0193	-88.4547
16.4193	6.1811	-88.421
-60.3927	-3.36688	-88.3974
26.784	2.63348	-88.3117
-46.7819	32.0705	-88.214
25.2957	61.6805	-88.1827
-73.0614	13.5059	-87.9913
-40.7954	-72.7699	-87.9611
42.8072	-57.598	-87.9324
47.0684	-51.6554	-87.892
1.98054	-33.4329	-87.8224
55.9779	-51.6521	-87.6461
3.1616	-30.5807	-87.6181
-21.9824	39.0132	-87.6178
44.0138	39.2304	-87.494
11.0309	50.4971	-87.1563
33.1851	-51.3933	-86.963
-56.9712	-10.5747	-86.9482
0.61465	58.3531	-86.7494
46.4305	11.787	-86.5878
15.4982	38.4684	-86.5784
-74.8914	15.2489	-86.403
11.0399	45.674	-86.3482
-69.4205	-8.99184	-86.3047
11.9683	1.01224	-86.2523
-15.906	-12.3346	-86.166
42.3523	47.4016	-86.1094
55.9664	47.0197	-86.0913
-3.03246	59.0677	-85.9802
6.06463	42.0472	-85.8952
21.0831	8.60455	-85.8605
28.6656	-4.29395	-85.6674
-41.3091	33.9641	-85.5838
34.6558	57.6065	-85.472
-36.3263	38.6088	-85.4129
6.32482	53.6056	-84.6057
-27.9825	22.3188	-84.4581
-78.0842	-17.2296	-84.1672
6.36946	51.6803	-83.8868
43.758	-3.39874	-83.8356
-118.562	31.4536	-83.7478
50.4368	13.1412	-83.7326
66.9149	30.0935	-83.7237
-58.0312	33.991	-83.7214
-44.4317	31.2919	-83.7073
-64.7307	21.6144	-83.4254
48.4659	1.97262	-83.2504
64.0667	35.6026	-83.2237
-70.931	19.7138	-82.9665
-56.1472	37.1885	-82.9385
-53.0509	36.5375	-82.8738
39.2664	-4.82945	-82.82
64.5084	31.7591	-82.7179
20.9013	-5.04035	-82.6657
-26.1733	36.6339	-82.6616
7.7042	51.5054	-82.2756
-38.0326	72.883	-82.2645
31.9719	47.152	-82.2036
-83.5544	-41.732	-82.1209
-31.0639	46.2884	-81.9673
6.72942	67.6804	-81.9389
-36.0255	32.368	-81.9271
-48.4638	41.1078	-81.8809
6.84407	47.3401	-81.8363
53.0923	-3.26316	-81.7087
48.3439	-2.52227	-81.7013
45.8554	24.0236	-81.6454
-40.1353	75.2915	-81.5837
18.8887	-1.61125	-81.4774
-45.3045	76.1449	-81.2765
-75.768	-34.055	-81.2667
37.3999	52.4752	-81.2456
-48.7105	26.2034	-81.1515
60.4636	35.1664	-81.0634
10.407	7.76131	-80.9978
44.9941	-13.7095	-80.978
14.2803	46.6123	-80.79
-21.7522	53.8021	-80.7695
-54.1689	1.48334	-80.5722
-0.91113	-11.8452	-80.5136
-36.0143	35.2227	-80.4686
-31.8333	31.4781	-80.3083
-31.8333	31.4781	-80.3083
48.4133	4.43329	-80.2875
9.62426	64.9	-80.0514
56.6149	30.2108	-79.8602
-76.2541	-38.0426	-79.8191
-42.304	26.8775	-79.8078
55.5247	20.0228	-79.7585
38.5139	-45.009	-79.649
-47.0351	16.3245	-79.6355
-49.3702	13.9586	-79.5967
-12.2744	58.877	-79.5466
-48.6275	43.0179	-79.5058
32.8452	-2.69379	-79.4698
8.05511	9.55015	-79.4676
-40.6616	-0.84765	-79.4178
-64.8218	-11.2216	-79.4132
47.8675	-9.55928	-79.4064
-68.83	-21.2008	-79.37
-46.1941	13.1277	-79.3665
-41.5802	74.2301	-79.3305
-10.3293	4.51623	-79.2735
-39.3137	21.3833	-79.1714
53.8019	40.862	-79.1152
57.1751	2.17904	-79.0224
27.4718	50.7088	-78.891
-21.4021	41.3148	-78.8713
-21.4021	41.3148	-78.8713
-31.0618	-48.8377	-78.8197
-75.2581	-2.42987	-78.7921
52.3942	11.8883	-78.749
-45.2067	76.0909	-78.6773
-71.6432	21.0358	-78.621
-62.2065	-6.13822	-78.5855
-32.1133	28.4362	-78.5838
48.2022	2.63638	-78.4516
-29.8545	38.7505	-78.3927
50.6919	60.2525	-78.2569
33.3307	-10.3518	-78.0495
-50.8226	15.1926	-78.0153
-47.7929	-3.07047	-77.9232
-52.1076	44.3727	-77.8836
-40.7966	-8.91746	-77.8487
-74.076	1.42503	-77.7328
-38.0827	43.8587	-77.7293
-44.2339	72.9782	-77.7055
-40.3767	7.74537	-77.6863
-61.0586	18.1141	-77.6538
22.3424	-13.7199	-77.6397
37.751	-7.43167	-77.5888
-10.0863	61.173	-77.5241
9.67189	58.237	-77.51
41.178	-37.6578	-77.4836
-25.4985	-49.0742	-77.3713
23.4726	-8.28171	-77.2564
53.507	35.9709	-77.105
-75.1911	-1.41972	-77.0569
-80.161	-3.26266	-77.0391
27.5743	-14.6984	-76.9792
32.8134	-2.75037	-76.9655
60.5848	-8.68252	-76.9482
50.1068	26.4225	-76.9191
45.7115	13.5926	-76.8833
32.3244	42.0557	-76.8657
-48.0292	11.8426	-76.8584
-50.4957	2.19546	-76.5884
-57.1475	14.4724	-76.5248
-28.4122	36.3962	-76.4933
55.6294	-6.97345	-76.4672
-6.80486	-52.7065	-76.4261
4.32524	76.2396	-76.244
7.5671	69.6645	-76.2076
-38.0628	18.0764	-76.1629
41.1391	-42.3205	-76.1574
55.1066	-13.087	-76.1362
-16.5703	86.6598	-76.1274
-62.4411	2.17036	-76.1188
-65.5195	-33.3657	-76.1141
-53.592	4.6318	-76.0277
-44.5838	-8.31632	-76.0112
-55.7206	23.7157	-75.9852
-57.5189	12.7988	-75.8911
-9.65312	-52.4964	-75.8697
-46.5432	6.0293	-75.8319
-51.4386	5.66619	-75.7695
-39.9856	13.9083	-75.6957
5.93491	15.39	-75.6874
40.2441	36.9286	-75.6652
-22.7305	60.7588	-75.6555
-1.30081	59.1703	-75.6125
-57.2996	0.41102	-75.5869
-39.6518	-8.25747	-75.5816
-52.977	11.0116	-75.5725
45.3933	15.436	-75.5626
-45.1275	26.7934	-75.5541
11.2679	-37.6895	-75.5316
54.0429	39.7448	-75.4707
-18.2053	-54.6918	-75.4531
24.7879	34.983	-75.4246
-64.527	11.3556	-75.3772
37.6774	30.1035	-75.3567
-45.1803	40.4338	-75.3186
52.7493	-4.94431	-75.3009
39.4773	2.82217	-75.1712
-53.1741	33.9416	-75.1125
-71.01	46.3784	-75.1078
-36.2686	53.1848	-75.0134
-63.7338	8.77458	-74.9566
-1.69692	35.9404	-74.9226
-42.747	5.64302	-74.9096
-25.9585	-79.5444	-74.8809
-56.8914	-9.45249	-74.8345
-49.4284	14.2488	-74.8334
-62.8913	28.8578	-74.7537
-57.4612	1.97216	-74.6762
-14.5197	-56.4654	-74.6749
-47.6826	-5.27556	-74.6238
-9.59004	-45.0576	-74.5123
37.2372	31.7577	-74.4771
-56.0227	23.4508	-74.3907
-14.6021	-55.9459	-74.378
-55.4368	-19.0455	-74.262
8.80751	32.6816	-74.2533
-15.2799	-61.2871	-74.2387
-60.8873	-33.4872	-74.2293
-57.8388	-22.078	-74.2125
-53.9898	18.1155	-74.1728
-56.6786	36.3886	-74.142
37.1981	-47.7801	-74.0971
-4.12996	-55.1198	-74.0706
-50.8115	43.3224	-74.0613
-33.0458	-12.9969	-74.0437
-12.5018	0.76958	-74.0173
-9.60222	-56.819	-74.0161
-38.6452	-23.6429	-73.9639
45.4426	55.9047	-73.9429
-45.5518	29.2236	-73.8137
45.4837	28.4556	-73.7827
34.4693	-43.7127	-73.7815
-44.3132	-6.10406	-73.6999
-39.0456	12.4284	-73.6856
-43.0116	-14.8793	-73.6545
18.5732	36.5165	-73.6509
42.8075	5.64871	-73.5576
43.9617	-35.8633	-73.5561
-41.9811	39.279	-73.5334
54.829	-7.30536	-73.5074
5.43602	50.1223	-73.4669
-53.6756	2.46408	-73.4426
-30.1015	-9.50006	-73.3896
-22.165	-84.8117	-73.3821
-32.4691	-31.4052	-73.3292
-40.7682	-13.3931	-73.2671
63.8092	-11.4249	-73.2124
36.938	-43.3622	-73.2026
46.0382	-29.1507	-73.1874
-51.3324	-13.5074	-73.1649
-0.12903	26.1541	-73.0767
-51.0844	12.3002	-73.0738
-46.9603	32.4287	-73.0505
-12.4468	-47.3918	-73.0045
-56.0981	31.7786	-72.9068
-49.2296	-7.86182	-72.7537
59.5569	-40.6947	-72.7501
4.81183	41.8581	-72.7282
-19.5225	16.2334	-72.6595
-22.4961	-11.2241	-72.5953
28.896	-45.7653	-72.5834
-30.0412	-52.6058	-72.5789
46.7325	-40.2511	-72.5098
5.3393	32.0374	-72.4654
-49.0285	40.4026	-72.4574
38.5875	-17.98	-72.4048
-51.3136	-34.1469	-72.3936
72.1646	42.4223	-72.3543
51.1	-18.9371	-72.3501
-31.4083	-43.0118	-72.347
-15.0292	64.4085	-72.3232
-6.06442	45.7595	-72.3103
-54.4063	33.3661	-72.2857
-46.0542	-7.7906	-72.2719
-44.7111	-12.7489	-72.2594
-42.5756	26.0885	-72.2502
-42.5662	50.0339	-72.2198
37.0821	-48.1961	-72.1741
-20.6007	48.5959	-72.1676
22.438	32.4493	-72.1533
74.765	-89.8489	-72.1376
-47.8455	7.20342	-72.1193
26.9251	-5.32678	-72.1042
-21.6657	-88.2186	-72.0376
48.904	12.9822	-72.036
-43.8717	22.696	-72.03
-29.8049	45.6633	-72.0201
-5.89823	-50.2768	-72.004
-52.5105	-39.8171	-72.0014
17.999	27.5326	-71.942
36.5016	-42.6514	-71.9355
-29.1085	35.7429	-71.893
-9.8866	41.9599	-71.8856
-26.0628	28.7797	-71.8728
-26.0628	28.7797	-71.8728
23.1358	33.488	-71.8699
36.1086	-32.4927	-71.8497
-52.1657	33.0826	-71.8447
-38.6823	23.7995	-71.842
-56.4778	-21.2133	-71.8265
-55.8574	-20.9931	-71.8193
-45.9474	-8.81802	-71.8066
0.57393	43.2451	-71.7496
32.6823	-52.6855	-71.7113
-35.1124	-3.7893	-71.7085
-42.4903	27.5262	-71.6932
-62.7849	41.8695	-71.6795
24.2089	30.8712	-71.6112
-59.5295	6.47065	-71.5931
10.4942	-11.2335	-71.568
-50.0774	-8.92345	-71.5652
13.2384	30.5228	-71.4969
55.7144	-14.4106	-71.4714
-26.849	-6.38953	-71.459
-32.6772	8.93112	-71.4502
-31.5719	38.401	-71.4417
52.8239	-2.20733	-71.4406
26.9328	-45.8356	-71.4357
-76.1276	-4.93921	-71.4112
32.6602	2.62992	-71.3936
0.72682	56.4802	-71.3744
-58.2538	-8.78997	-71.3432
-39.4638	46.7815	-71.3104
50.8018	-16.6164	-71.3037
-22.313	-19.1304	-71.276
-40.575	33.6448	-71.262
-30.7722	-3.29735	-71.2618
-4.27377	49.644	-71.2615
-50.195	-24.3962	-71.252
-36.9387	-19.6391	-71.2503
22.0068	30.7535	-71.2457
46.6435	-5.95033	-71.2226
47.3814	-58.6452	-71.2146
-52.6773	2.2505	-71.2015
-23.5329	-38.8298	-71.1952
-21.3856	32.1224	-71.192
-21.3856	32.1224	-71.192
30.6159	-47.3937	-71.1688
-67.5676	-0.28879	-71.168
60.6321	9.37804	-71.1239
50.1231	-17.8002	-71.0774
-58.168	8.95789	-71.0428
5.97098	24.0548	-71.0402
52.1556	-6.68298	-71.037
61.1607	6.87265	-71.0288
8.38415	-5.6805	-71.0176
34.2378	-47.2838	-70.9867
-0.99783	60.4979	-70.9762
2.06472	62.0688	-70.9151
-59.2318	-30.2866	-70.8872
64.4007	3.34263	-70.8464
4.756	59.0936	-70.8092
23.6621	35.9539	-70.7952
-50.7718	-44.6275	-70.7895
41.2035	-7.22373	-70.7759
-55.7706	5.64727	-70.7606
5.22293	53.147	-70.6969
-25.362	-3.91107	-70.6275
61.4302	5.44701	-70.6084
34.0773	-46.4181	-70.5978
8.90618	95.1609	-70.5915
-31.4946	-27.3728	-70.4982
-7.17047	-51.2348	-70.4807
-49.3676	5.22594	-70.4777
-29.5942	44.6343	-70.4732
-29.5942	44.6343	-70.4732
65.2296	3.41199	-70.4704
23.8241	45.0612	-70.4369
-52.8251	-15.0136	-70.3563
52.2443	1.4975	-70.3286
-55.3858	-6.1882	-70.2757
9.50225	-33.3824	-70.2636
-55.3253	-14.1137	-70.2607
-71.561	3.40621	-70.2205
22.2652	30.4467	-70.2181
66.946	-2.9827	-70.1603
-13.4607	-26.8167	-70.1569
-56.6575	12.636	-70.148
-28.7721	-40.6134	-70.1277
-28.1747	20.5463	-70.093
-28.1747	20.5463	-70.093
58.8305	-66.131	-70.0885
-41.3863	48.5271	-70.0882
46.4771	-45.2834	-70.0881
56.1649	17.1455	-70.0789
-10.5975	-53.6947	-70.0708
-10.3203	-49.6954	-70.0433
50.6501	-10.863	-70.0409
-50.0434	-8.29259	-70.0247
46.8327	9.54389	-70.0064
-12.5226	41.0545	-70.0058
-39.2734	34.0266	-69.9496
-39.2734	34.0266	-69.9496
-55.0024	14.3758	-69.9478
34.1605	-29.5147	-69.936
-36.8361	36.767	-69.9342
-36.8361	36.767	-69.9342
-10.5183	-52.3925	-69.9171
-69.8328	-1.62008	-69.8974
57.4652	-86.32	-69.8899
51.0222	-3.73341	-69.8586
4.56658	32.2176	-69.8572
-35.2896	-8.08099	-69.8181
-20.4079	-43.2981	-69.7583
-52.0926	-56.6002	-69.7347
-30.0513	101.281	-69.7228
-41.8188	15.2439	-69.7095
-19.5475	-5.78259	-69.7088
-11.9613	52.2732	-69.6989
46.7768	-6.68341	-69.6927
-45.6139	23.4712	-69.6848
-10.9198	18.7942	-69.6305
-31.3792	51.229	-69.6269
-16.5326	20.5865	-69.6012
-48.1811	16.2528	-69.5703
65.9107	-51.5598	-69.5147
57.8595	15.3783	-69.3457
54.1028	-13.4264	-69.3026
-60.0468	-24.0964	-69.2887
17.7948	32.1472	-69.192
-11.3783	-49.8413	-69.1735
-21.7605	-17.2218	-69.1231
36.8386	-25.4491	-69.1073
-25.1641	97.1711	-69.0647
-51.1085	-8.96087	-69.0619
-7.03698	81.7676	-69.0522
40.3109	-35.9101	-69.0386
-7.05451	42.5319	-69.0095
17.8724	36.5368	-68.9836
-1.07054	-77.8132	-68.9686
0.59053	17.319	-68.9156
-54.9476	-52.8896	-68.9144
0.61769	22.8371	-68.9123
19.7898	28.5123	-68.9043
-55.2865	-1.42293	-68.8906
46.0954	0.98557	-68.8806
-9.18705	63.1082	-68.8688
-19.5151	-76.1603	-68.8582
-65.8424	4.18925	-68.8295
-1.25	-48.6551	-68.8276
-30.6018	-0.62183	-68.812
28.4031	-0.79956	-68.7999
-36.6098	36.7105	-68.7934
16.909	-28.6869	-68.784
-18.2446	-13.4612	-68.7665
0.36942	-70.8841	-68.7646
-41.0038	37.4231	-68.7606
-41.0038	37.4231	-68.7606
-42.6947	47.6147	-68.7558
53.2694	-15.0248	-68.7422
-33.7158	47.0889	-68.658
55.8215	7.56187	-68.6228
-7.06589	-42.5127	-68.6046
-32.7663	-37.9333	-68.5952
-47.4827	27.6003	-68.5682
4.50878	-32.8766	-68.5656
49.0798	-6.36342	-68.5432
-45.6927	-45.5064	-68.5055
-17.9106	-3.11477	-68.4861
-7.6745	-57.602	-68.4764
-63.9575	-4.05119	-68.4678
-29.474	10.8215	-68.4425
-10.0116	-52.0386	-68.4132
59.9098	-45.0093	-68.4116
37.2269	-49.0059	-68.3994
-38.9825	42.3349	-68.3764
-1.66532	51.3929	-68.3709
24.3835	-23.2097	-68.3602
46.5357	6.78675	-68.3476
-8.89986	-47.4749	-68.2941
-49.2022	34.3952	-68.2783
47.6952	-5.08845	-68.2604
47.6952	-5.08845	-68.2604
-28.6504	33.9859	-68.2448
-28.6504	33.9859	-68.2448
74.2455	-96.2927	-68.2187
42.4827	-33.2991	-68.1857
42.9856	34.8954	-68.1675
-44.9839	-49.4251	-68.1435
27.5001	-24.6369	-68.1385
22.3249	-18.0841	-68.1326
-62.5955	-25.8411	-68.1075
13.409	25.5197	-68.1033
-48.9308	1.80437	-68.0639
-10.7741	-85.8143	-68.0489
29.6887	-28.3201	-68.0415
42.0573	-0.36874	-68.0042
-8.50349	47.9369	-68.0001
15.5222	-4.44502	-67.9989
28.3333	-50.059	-67.9789
-58.9425	-11.8404	-67.967
-29.7809	9.2159	-67.9602
-27.2332	-43.6591	-67.9541
51.6701	-29.8516	-67.9493
59.2916	7.82801	-67.9466
-19.4785	-31.0239	-67.9296
30.1865	-40.7255	-67.8897
27.0841	-15.1223	-67.8654
-45.0367	-0.87596	-67.8346
56.3813	7.10825	-67.8266
41.1955	-8.91482	-67.8235
51.9293	36.5025	-67.7837
-14.3134	-34.0889	-67.7831
-43.9423	-12.648	-67.7713
-37.2997	-48.3292	-67.751
-2.03374	-72.6041	-67.7004
-22.1402	54.7706	-67.678
-23.4695	-61.3153	-67.6615
7.67586	97.5851	-67.6398
33.645	-23.6935	-67.6246
-37.9338	-1.30142	-67.6206
39.2555	35.8642	-67.6063
-27.1277	52.3009	-67.582
43.2006	-45.7997	-67.5749
-11.0074	77.5876	-67.5722
-72.1705	3.23607	-67.5692
-77.1043	-36.844	-67.5672
63.4333	3.94287	-67.5637
38.7465	-14.9208	-67.5443
22.7413	-18.2534	-67.543
6.76258	-28.0172	-67.5127
-38.5187	-10.4154	-67.4813
51.3449	-16.0841	-67.4062
25.3139	-23.8761	-67.3954
-41.6749	-1.39227	-67.3831
63.3608	-65.327	-67.3693
-18.7217	51.4528	-67.3645
-66.9358	-26.5556	-67.3571
-97.5566	-20.5688	-67.3549
-16.5564	52.6629	-67.3474
1.14704	-30.6213	-67.3447
40.8331	-23.7799	-67.3421
50.6582	35.8912	-67.3406
-40.0574	-25.4978	-67.3335
-3.82806	56.7352	-67.3211
45.7027	16.6673	-67.3179
43.4174	-9.34997	-67.3123
-41.0046	-2.56337	-67.3121
39.4275	-44.0082	-67.2767
-5.6465	-15.8312	-67.2551
0.43666	-61.5144	-67.2033
-15.1382	-14.3463	-67.2021
-66.8361	7.61595	-67.1851
44.0374	3.44414	-67.1623
-51.6378	-53.2039	-67.122
-44.5705	41.7376	-67.1203
52.5732	-5.04362	-67.1064
-16.5029	57.0146	-67.1028
-41.7279	-24.7488	-67.0608
-17.6695	-0.16571	-67.0407
-43.5035	2.43304	-67.0393
-26.6497	9.35079	-67.0096
66.7827	-95.5148	-67.0025
-3.43606	-34.4215	-66.9909
-41.0388	2.26935	-66.9459
24.5355	-53.2816	-66.8798
51.18	-12.9719	-66.8501
-41.7556	53.4619	-66.828
-27.9369	-37.6218	-66.7964
52.2801	2.07565	-66.7838
-61.2441	-7.28925	-66.7783
-68.13	-0.77199	-66.7489
41.4657	-28.0606	-66.7363
-9.26059	-27.5721	-66.7145
-53.0851	-4.73565	-66.6748
28.6596	-46.1618	-66.6703
3.90645	101.004	-66.6655
-31.4187	3.01284	-66.6651
21.7928	29.6243	-66.6443
59.8119	4.95301	-66.5918
-47.0138	-29.0357	-66.5876
21.599	30.5631	-66.5834
52.5251	27.9901	-66.5782
-42.1839	10.6161	-66.5624
-53.004	21.6067	-66.5584
-5.42258	-45.1664	-66.5548
-35.9144	84.1739	-66.5469
24.2442	-3.86333	-66.5182
24.2442	-3.86333	-66.5182
-31.6885	-59.5946	-66.4345
-12.6906	-53.1246	-66.4239
47.3368	27.8262	-66.3969
0.44134	-47.3422	-66.3809
-30.3931	11.6738	-66.3407
77.0643	32.483	-66.3116
19.8282	-26.005	-66.2735
39.415	-11.7514	-66.2683
54.9055	7.41582	-66.1887
25.7992	38.834	-66.1697
39.8294	-33.4601	-66.162
34.8685	-51.9457	-66.1514
-60.0716	-26.4143	-66.1425
43.6712	30.9477	-66.1353
-26.4327	-38.1696	-66.1331
66.5054	14.7552	-66.133
12.21	14.8473	-66.1179
32.4699	-48.9729	-66.103
-52.0567	-25.4108	-66.0906
58.245	-6.78282	-66.0472
58.245	-6.78282	-66.0472
-5.32796	-22.5043	-66.0435
-53.0737	-12.1703	-66.035
-4.45249	77.4152	-66.011
-66.2369	5.2568	-65.9412
-28.9866	-79.6274	-65.8976
0.19108	-34.6982	-65.8954
-40.7857	-10.3928	-65.8947
30.2297	-0.66181	-65.8491
-59.591	-51.2147	-65.8344
12.8184	31.4724	-65.8312
69.591	-8.32465	-65.8267
33.7894	-42.4827	-65.8152
-3.4066	58.1985	-65.8018
17.7412	-34.3684	-65.8007
44.044	-43.1849	-65.7962
-2.97916	-55.0585	-65.7945
60.7975	-11.415	-65.7819
60.5713	4.93677	-65.721
-77.6469	6.53034	-65.7047
14.8903	35.7101	-65.7033
62.1676	12.6638	-65.6651
-13.3456	-25.2392	-65.6641
68.612	-3.65699	-65.6595
-42.0887	-5.75233	-65.6508
-55.9354	18.7239	-65.6493
37.2816	-48.6413	-65.6437
-50.2879	-44.8444	-65.6292
-1.82406	-55.937	-65.5981
-25.5976	-43.1964	-65.5948
-37.0704	0.79284	-65.594
-41.0725	22.3869	-65.5778
-70.7901	-38.7885	-65.5669
57.752	-25.8714	-65.5524
38.9234	-41.0286	-65.5136
45.7496	-22.8748	-65.5074
50.1493	13.8729	-65.4555
-13.548	61.3459	-65.4549
22.8833	-30.7849	-65.4502
-23.2828	-38.1458	-65.4142
48.87	-15.1677	-65.4099
1.41291	-46.254	-65.395
-37.7495	1.08112	-65.3817
22.1969	-25.1949	-65.3812
-40.3723	4.4792	-65.3636
-33.1019	28.6671	-65.3595
-53.257	38.309	-65.3545
34.9628	32.9788	-65.3362
-64.966	-20.0365	-65.3255
-21.8382	33.1765	-65.2989
-53.9827	57.6004	-65.2857
7.03153	-2.9923	-65.2578
-48.4343	-21.2437	-65.2519
-26.3077	50.2799	-65.2394
62.3846	-45.7427	-65.2324
-1.34026	-23.694	-65.2265
53.6471	-22.6774	-65.2254
-53.2421	-26.1671	-65.2145
45.5688	-19.4406	-65.2068
-65.8131	-20.8857	-65.1806
55.2754	7.89616	-65.1758
-1.70029	45.9813	-65.1706
1.07003	63.9896	-65.1649
-11.4438	53.6046	-65.1525
-75.9574	-4.89638	-65.1492
24.6284	-33.6801	-65.127
-36.3737	-56.9396	-65.1134
6.66346	-22.7193	-65.1069
-33.8755	-26.0263	-65.0957
32.3838	-16.8047	-65.0955
-18.6075	-43.1048	-65.0831
11.0005	101.699	-65.0701
-22.2536	-86.0983	-65.066
-89.8896	9.43758	-65.0604
32.2447	29.6179	-65.0302
-55.4582	-53.2119	-65.0269
-34.7438	-38.0698	-65.0183
-91.224	-1.82971	-65.0109
31.9138	-11.7901	-64.986
-32.8895	-34.7637	-64.9721
36.6938	24.5979	-64.9654
-51.8787	3.08666	-64.9361
-92.5694	6.03355	-64.8683
-40.2288	3.02471	-64.863
3.84958	23.0201	-64.8493
-1.62704	80.725	-64.8297
30.8368	-32.1272	-64.8123
-30.8143	7.37886	-64.807
16.6976	-24.5297	-64.7986
20.9749	-29.2162	-64.7849
-0.78446	-49.7713	-64.7794
98.3796	-6.57478	-64.7428
48.0781	37.8232	-64.6801
-21.6479	-56.0859	-64.6592
28.9881	19.015	-64.6476
-78.5705	13.4125	-64.6475
20.2188	35.8125	-64.6464
-22.6483	-41.6785	-64.6406
17.1552	-19.2092	-64.6268
-32.4151	-37.8933	-64.6248
-17.9712	-45.2008	-64.6067
-8.45777	-43.9153	-64.5983
-89.4958	-2.98644	-64.5896
54.2137	2.69604	-64.587
54.2137	2.69604	-64.587
-38.7378	-14.8175	-64.5845
-45.8982	-19.6605	-64.5364
61.0531	10.0359	-64.5363
-54.7214	1.44882	-64.4451
-53.0602	-16.9243	-64.4439
59.8835	-50.8542	-64.4438
2.59467	-29.9636	-64.4407
-31.2412	8.89313	-64.4404
36.6871	-36.5575	-64.4377
-6.96871	-29.1317	-64.4324
15.1426	-62.8277	-64.4242
-15.0277	-51.5142	-64.4119
20.1076	14.5445	-64.4093
-37.0456	-41.6069	-64.4021
20.7339	-46.3374	-64.3992
-58.4211	6.39036	-64.3983
-38.374	3.87928	-64.3856
46.5417	-10.3435	-64.381
-58.5434	-65.2662	-64.3798
-8.87632	-56.9336	-64.3611
5.92046	-37.7928	-64.3132
60.6099	-53.298	-64.3044
28.7055	-55.1971	-64.2938
-45.8311	-35.599	-64.2937
-2.07865	-84.0436	-64.2819
-10.3308	26.6513	-64.2805
61.1088	-2.62559	-64.28
-83.2832	14.9817	-64.2698
17.7494	-18.9638	-64.2673
-40.4327	-8.7034	-64.218
-41.432	38.4787	-64.2177
92.0401	0.21097	-64.2024
-35.0598	-51.1025	-64.2017
19.0996	34.4737	-64.1952
35.1403	-34.0047	-64.1666
-37.0182	-50.2862	-64.1655
32.0438	-49.9928	-64.1501
-36.5286	-48.1368	-64.1421
42.692	-29.4923	-64.1278
-64.6496	44.4246	-64.1256
39.1735	44.5486	-64.1249
-12.5716	-75.7997	-64.1238
11.8388	-7.7769	-64.1198
43.0498	-34.1834	-64.0827
18.4903	29.9379	-64.0826
-23.8696	48.8267	-64.06
-34.4063	-42.4514	-64.0241
41.8715	-52.5148	-64.015
57.9838	-81.2046	-64.012
-27.7609	-31.1432	-63.9803
1.30495	-51.5715	-63.9675
-39.5663	-23.6458	-63.9423
27.6996	-83.2493	-63.9272
-15.1162	-3.45216	-63.9042
35.9459	25.2252	-63.8883
-39.3206	-16.0886	-63.883
-90.2149	2.39418	-63.8723
59.2623	4.00249	-63.869
25.1519	36.956	-63.868
-97.2468	-1.07107	-63.8532
-44.8284	-52.1832	-63.8446
-25.7698	-80.8517	-63.8362
-14.4992	34.275	-63.8285
39.3219	-39.7417	-63.7909
-0.91061	89.6714	-63.7897
-25.8585	-84.9714	-63.7871
47.433	-18.071	-63.7784
-54.4474	-6.4628	-63.7462
-45.9495	-6.48134	-63.729
-53.498	-28.5061	-63.718
-55.5945	-1.52739	-63.7126
36.5862	30.6525	-63.6961
-23.8294	-26.7357	-63.682
38.6205	-16.4324	-63.6795
8.54635	-10.0549	-63.6597
34.8813	8.24677	-63.6528
-0.47449	-26.211	-63.6494
-26.3728	-4.52746	-63.6446
16.4987	19.1609	-63.6216
-65.4573	-25.8066	-63.6072
4.9691	33.6846	-63.6028
-88.5499	1.8025	-63.5905
15.6535	42.0151	-63.5847
-27.0601	9.11432	-63.5601
-81.4317	-0.37776	-63.5386
-49.8854	-7.32806	-63.5374
56.1951	6.19789	-63.5184
23.3118	26.6593	-63.5179
41.7374	35.0857	-63.5054
53.885	10.0276	-63.4984
53.885	10.0276	-63.4984
40.529	-35.4255	-63.4862
-23.0034	-52.8211	-63.4623
-42.3344	-12.1748	-63.4564
-0.0305	-52.6809	-63.4389
-53.5709	-47.4226	-63.4285
-33.0971	-49.7338	-63.3944
-51.7851	-27.5207	-63.3813
-40.3999	6.79504	-63.3804
-82.492	-0.40585	-63.363
-58.0911	20.6598	-63.3603
-28.428	-40.6399	-63.3562
49.547	-34.5274	-63.3454
-25.4198	-80.7218	-63.3446
-5.71065	-16.5911	-63.3421
6.88437	-39.0494	-63.3135
-5.94228	-81.2177	-63.3111
38.5498	20.5943	-63.2938
-31.654	3.3487	-63.2869
-22.0162	-48.1646	-63.2803
-13.0637	20.1628	-63.2639
66.4672	-0.37248	-63.2489
39.3265	26.2759	-63.2475
31.7526	-36.0355	-63.2152
-14.7882	38.3689	-63.1908
-39.0881	-46.5731	-63.1851
-45.7021	-53.9127	-63.1712
11.0792	-25.2497	-63.1409
17.4666	-17.8304	-63.1405
18.4788	27.5206	-63.1378
31.2534	-52.138	-63.1346
-57.398	-31.4819	-63.132
-38.7082	2.65376	-63.1266
21.5309	31.8634	-63.1
19.8572	38.0506	-63.0998
13.0037	-29.8485	-63.0677
-46.5636	1.25515	-63.0603
-85.1359	4.10666	-63.0573
-32.3724	-33.118	-63.0524
-25.5022	-44.1654	-63.0411
-32.8712	-30.1545	-63.0394
24.5104	-34.5182	-63.0349
-5.12894	62.7874	-63.0342
11.9141	-34.361	-63.0214
-89.5879	-3.08649	-63.011
37.5905	-37.5703	-63.0004
-23.7684	-23.37	-62.9948
26.1622	-32.6432	-62.9901
-49.391	1.58735	-62.9857
-4.7616	48.6308	-62.9848
-29.9722	-16.9522	-62.983
-45.4313	-38.632	-62.9656
-33.1321	4.66321	-62.9485
-30.2924	-7.41553	-62.947
33.2128	-13.9516	-62.9279
-26.9921	-46.45	-62.9252
-38.1875	23.6872	-62.9086
-29.3751	-0.52492	-62.9041
-18.7002	57.958	-62.8893
6.10501	33.499	-62.8772
34.8224	-22.7662	-62.8706
-36.3205	6.28779	-62.8628
-40.2068	-36.2339	-62.8498
-16.5415	-47.3783	-62.8478
-84.5766	0.50831	-62.836
-50.9798	1.65638	-62.8039
-38.2071	-11.4101	-62.7986
-77.5584	0.50404	-62.7941
39.5906	31.6093	-62.7771
62.0185	9.2763	-62.7623
-33.6461	20.6255	-62.7543
-33.1037	-48.128	-62.746
-51.5984	33.1637	-62.6916
-40.0116	13.6164	-62.6916
16.6027	47.7912	-62.6713
-68.5812	-29.4247	-62.667
-87.0988	3.48256	-62.6636
-45.0604	22.2574	-62.6629
-44.3196	20.2294	-62.6573
-21.6262	-21.9519	-62.6536
8.32151	-78.2017	-62.6497
25.1068	-28.2799	-62.6463
14.2016	-24.5961	-62.6385
-59.3182	-22.2204	-62.6277
10.2582	33.2089	-62.6217
35.2172	-23.8857	-62.619
55.2924	-23.9788	-62.6152
10.2144	-23.2327	-62.61
-23.7871	-59.2066	-62.6096
-39.8274	15.3281	-62.6051
-37.8947	-46.6821	-62.6025
-39.8205	-1.71125	-62.5854
-40.4861	-24.0699	-62.5775
-25.5188	7.97007	-62.5749
-33.9872	11.0119	-62.5531
-48.4817	-17.101	-62.5354
-9.05486	40.5176	-62.5346
-67.5809	-16.0839	-62.5284
71.8389	-2.66116	-62.5273
-1.28811	15.843	-62.5052
-35.3963	-5.66113	-62.4916
-9.47433	-31.6668	-62.4875
21.755	47.6629	-62.4828
-0.59639	-21.022	-62.4708
-10.4538	-50.1021	-62.4553
74.3635	-44.8725	-62.4505
-0.05038	33.7277	-62.4485
-53.6007	-15.1577	-62.4424
-8.0033	28.6775	-62.4422
29.0696	-20.1593	-62.4263
-14.829	16.9851	-62.4066
-45.1271	-3.97917	-62.4019
35.6523	21.0775	-62.3828
54.8023	-13.1282	-62.3821
-12.2859	-86.9046	-62.3565
115.115	-27.1014	-62.3391
-43.3614	-3.41444	-62.3299
-32.8643	-7.38748	-62.3273
-23.6951	-77.5605	-62.327
36.4102	21.8506	-62.3197
0.12831	-56.1612	-62.3044
-14.8205	-88.7528	-62.3014
-49.2321	51.7278	-62.2784
28.1881	26.6893	-62.277
-47.7593	-8.05081	-62.2763
-1.27947	-75.8263	-62.2662
-39.8555	56.5624	-62.2623
-15.4844	-44.8153	-62.2597
-56.951	20.3295	-62.2537
-36.9873	7.76405	-62.2177
-40.1646	1.13369	-62.2135
31.9368	38.224	-62.213
27.4617	26.641	-62.2065
-27.9696	11.2975	-62.1981
-17.0311	6.34585	-62.196
-48.109	-31.4366	-62.1839
37.5314	30.7187	-62.1822
-36.0695	-39.3895	-62.1595
22.8688	30.9905	-62.1592
-53.3255	-52.4802	-62.1548
63.1564	-4.9086	-62.1541
21.2842	14.6169	-62.1521
-93.3518	-1.7743	-62.1407
-48.1498	21.6853	-62.1322
3.49121	-53.6619	-62.1261
24.2701	10.5478	-62.1171
-43.2976	-24.8773	-62.1046
-91.0952	3.32777	-62.1006
-88.4081	-0.88169	-62.0992
-19.8337	9.61268	-62.0968
27.2382	-34.8999	-62.0889
-53.6901	-10.2066	-62.0861
30.1309	36.4007	-62.085
-39.5055	11.0435	-62.0839
-57.3929	41.3597	-62.0831
-27.8225	-25.7349	-62.0761
28.4683	29.3495	-62.0748
-4.60303	-54.3744	-62.0725
6.3779	22.9379	-62.0705
42.6152	0.10922	-62.067
-48.7278	18.1944	-62.0661
-28.5136	-47.8989	-62.0593
36.77	10.9722	-62.0523
29.654	-32.5577	-62.0506
58.7526	-4.13055	-62.0416
30.2587	33.6414	-62.0363
-13.7988	62.8754	-62.0325
59.0918	-3.81074	-62.0305
58.6864	19.2119	-62.0295
-57.9572	-28.0902	-62.0273
-49.6899	-11.2604	-62.0023
8.98071	-27.9487	-61.9927
2.71856	66.3654	-61.9832
31.8072	-25.7346	-61.9699
-45.1124	-28.9276	-61.9554
39.3835	-55.2987	-61.9471
-22.2826	-85.7871	-61.9362
-14.9649	33.5852	-61.9249
-31.9712	-16.9854	-61.9244
50.5752	-45.192	-61.9158
30.4516	-25.4766	-61.906
-40.3652	58.1339	-61.9059
60.2015	-9.02556	-61.8988
20.5911	54.7862	-61.8871
-26.2825	12.7032	-61.868
-38.9118	-6.27616	-61.8661
6.71135	40.0572	-61.8661
46.3093	31.9422	-61.8657
7.89982	-41.3486	-61.8634
-3.82314	-53.5828	-61.834
36.1801	29.1166	-61.8295
43.4834	15.8835	-61.8293
72.9648	15.7417	-61.8253
-89.3583	-2.8252	-61.8232
73.6167	32.8956	-61.8191
69.3686	-34.2265	-61.8083
-50.1555	-11.0536	-61.8079
-4.34672	-53.191	-61.8077
-39.0844	1.7207	-61.7901
44.3154	-9.64308	-61.767
-38.5763	5.47927	-61.7662
-16.0958	-81.9627	-61.7611
7.00723	34.7117	-61.7542
-66.0609	-26.0678	-61.7394
-86.8023	2.35893	-61.7386
-61.8406	-24.268	-61.7382
-46.3484	-52.9446	-61.7278
41.08	30.3839	-61.7275
-31.3917	-16.9603	-61.7246
-20.5071	39.0513	-61.7119
46.2273	48.8603	-61.7056
43.2732	-25.5682	-61.6681
41.9881	22.7959	-61.6424
-4.60369	-42.5092	-61.6172
17.8539	-45.3828	-61.6152
35.8544	-32.6508	-61.611
44.1414	-24.8182	-61.593
23.1679	32.3693	-61.5922
-51.5309	-4.52349	-61.5878
-3.75878	4.52751	-61.5853
45.6927	-14.8724	-61.5844
-46.0421	-20.7509	-61.5769
13.0162	-46.5183	-61.5753
43.7063	20.1576	-61.5589
-29.3944	-35.7332	-61.5538
-4.50123	-89.9168	-61.54
23.0372	44.7157	-61.5327
52.7075	8.27786	-61.5051
19.1182	-51.7421	-61.5049
0.6605	-76.5723	-61.4955
-5.54044	-86.0839	-61.4949
-41.6891	1.40608	-61.4916
-4.9905	-49.7629	-61.4744
-42.7798	-41.2442	-61.4719
-31.008	8.93937	-61.4288
-88.7486	0.01952	-61.4072
-12.5997	54.883	-61.4013
23.729	30.9929	-61.3976
-16.335	41.2327	-61.3945
-56.4137	-20.0981	-61.3943
-53.6429	-13.9183	-61.3937
56.2664	26.172	-61.3893
34.1178	-50.939	-61.3561
-0.21919	85.4654	-61.3517
-71.1838	-2.75576	-61.3508
-42.0274	-48.2467	-61.3468
-22.3835	47.9464	-61.3378
-35.7334	-41.3642	-61.3158
-30.9728	8.37967	-61.3144
30.0524	43.6731	-61.3114
27.7139	-29.4905	-61.2885
-45.6237	64.8278	-61.2831
43.4704	-32.2615	-61.2804
-31.8103	11.3521	-61.2766
-62.3574	-43.6907	-61.2745
-57.7895	11.0436	-61.2719
-45.7063	22.8726	-61.2642
38.6739	13.4131	-61.2622
-43.2509	-8.46626	-61.2556
46.4885	76.5186	-61.2336
44.2616	6.61822	-61.2279
-6.31239	37.4529	-61.2245
47.9295	15.788	-61.2219
47.9295	15.788	-61.2219
47.3809	-9.42774	-61.2166
-19.2484	-77.1551	-61.2153
15.955	-3.48685	-61.2151
34.7009	9.64569	-61.2034
53.1042	-2.86003	-61.198
-21.0756	-46.8463	-61.194
48.6855	17.865	-61.1908
-13.9423	-66.7437	-61.1858
-5.50989	22.4144	-61.182
-39.5947	-38.3493	-61.1802
63.1599	38.1001	-61.1776
33.5019	27.5102	-61.1691
-23.8962	-80.2856	-61.1655
-32.2963	-23.1053	-61.1602
-47.8608	-15.018	-61.1528
-42.4103	-50.9075	-61.1526
-28.3663	-32.85	-61.1445
38.3868	12.9004	-61.1402
-49.4949	-5.10025	-61.1312
10.5093	7.55435	-61.1228
-60.0507	-3.27502	-61.1169
-47.8057	-50.7087	-61.1148
-11.2658	-38.7042	-61.106
-40.0453	-0.75793	-61.1041
-29.9613	-32.6742	-61.101
29.6365	-39.8552	-61.0844
31.0238	-26.8411	-61.0803
-20.1382	-36.6083	-61.0566
-33.5284	-16.8528	-61.0433
-85.8621	-6.09961	-61.0425
34.0579	3.50691	-61.0416
65.2832	-18.7465	-61.0407
-37.816	0.50021	-61.0381
-34.6226	-20.5296	-61.0209
-72.1586	-23.6383	-61.0161
14.5003	-71.2377	-61.0079
26.4736	30.9947	-60.9971
-41.9876	-1.88172	-60.9914
-10.7649	66.7568	-60.99
-5.7808	-49.1728	-60.988
16.4952	50.0158	-60.9878
14.0039	-30.0788	-60.9862
-19.1125	1.52359	-60.9808
-31.2416	1.63952	-60.9723
-54.0242	-49.4496	-60.9635
-39.3761	-18.6638	-60.9539
-40.6619	14.7304	-60.9539
-46.3931	-11.5904	-60.9447
-46.0512	16.1242	-60.9384
4.58324	11.9469	-60.9353
55.7834	9.91768	-60.9254
-7.23855	-51.6193	-60.9161
27.212	-28.2081	-60.9028
37.0029	50.3267	-60.891
-33.891	11.4228	-60.8811
-44.308	-6.71042	-60.8808
34.2035	39.5784	-60.8757
-37.0294	-13.4618	-60.8683
38.7727	20.3363	-60.8657
-4.2881	35.3238	-60.8638
3.27304	-23.9918	-60.8451
42.1279	17.285	-60.8418
-86.4289	33.175	-60.8331
47.7887	-24.2699	-60.8325
28.5139	28.7001	-60.8321
-4.57568	17.1645	-60.8312
-30.2078	-31.4685	-60.8236
48.0318	-44.0549	-60.8234
85.7829	38.321	-60.821
-6.92212	-55.3551	-60.8203
-34.4527	-12.3887	-60.8054
-41.7406	-0.78628	-60.8038
-78.746	-8.31587	-60.7999
-45.219	-14.259	-60.7939
39.4036	-7.71239	-60.7911
-58.0063	-1.55733	-60.7801
-40.2089	-5.0136	-60.7635
-6.68972	14.1296	-60.7559
-4.94671	36.9254	-60.7505
20.3362	33.7269	-60.744
-5.64789	11.7165	-60.7427
44.8831	-49.011	-60.7383
-1.29418	-59.5861	-60.7349
-25.4107	-73.0924	-60.7281
10.8097	40.3148	-60.7094
34.3774	36.8545	-60.6901
43.266	19.2141	-60.6804
8.29053	7.73873	-60.6753
43.8277	16.199	-60.6624
21.6754	37.9096	-60.6545
-58.5882	-8.04543	-60.6493
82.4574	44.3965	-60.641
29.0965	-0.63199	-60.6388
-26.6764	28.2863	-60.6221
-23.4161	30.1056	-60.6131
-19.5185	41.9206	-60.613
-11.1235	24.3208	-60.6121
38.3915	20.9448	-60.6053
46.4479	-29.9022	-60.605
-37.1565	53.353	-60.6036
50.1393	-29.1561	-60.603
-46.967	-8.95751	-60.5889
-13.5731	53.182	-60.5868
-8.91623	32.6983	-60.5858
28.8332	22.3606	-60.5773
33.452	-32.2032	-60.574
-36.3907	-16.1831	-60.5735
59.9014	42.528	-60.553
-71.3951	-7.1707	-60.5478
27.3783	29.4534	-60.5468
-35.378	24.5299	-60.5459
-5.23772	-52.6502	-60.5422
-52.4215	-2.7824	-60.5421
-33.0858	10.8603	-60.5325
-10.1817	-59.6879	-60.5281
42.0869	76.5698	-60.5137
54.7282	-46.0235	-60.5122
-0.62819	55.353	-60.4981
-47.679	0.55342	-60.4939
-68.6075	-34.833	-60.4925
54.0764	44.9259	-60.4815
-2.74469	-17.3199	-60.4774
-24.9477	21.8631	-60.4731
35.6429	5.11307	-60.4695
21.0133	43.3925	-60.4535
-45.2042	-53.5768	-60.4476
-45.1822	7.52888	-60.447
32.8752	-30.5758	-60.436
64.6648	-21.3671	-60.4329
132.103	-19.2288	-60.4286
-6.46801	-49.9875	-60.4242
14.9617	36.3915	-60.4188
-1.3384	-51.837	-60.3989
-69.0762	37.3516	-60.3877
11.39	44.9179	-60.3853
-67.138	-46.3225	-60.3831
51.1641	42.6527	-60.3766
-2.16859	76.8281	-60.3645
-59.4548	-11.1193	-60.358
-53.5198	-43.7287	-60.3566
-37.5358	-3.52197	-60.3528
-47.6134	-30.2208	-60.3501
73.7064	-30.1883	-60.3487
-1.30232	-59.0641	-60.3373
49.8688	8.90282	-60.3349
-49.3621	32.5602	-60.3243
-55.3483	-6.13649	-60.3234
-29.988	14.359	-60.2997
0.20316	-43.2633	-60.2922
-11.2703	-50.0084	-60.2896
-32.9335	17.1019	-60.2883
-28.772	-22.7729	-60.2869
-16.9504	47.2437	-60.2807
-7.18625	40.4746	-60.2773
-39.5125	-11.6545	-60.2544
-41.4926	56.5441	-60.247
62.7632	0.5016	-60.2452
-30.2302	7.02648	-60.2363
60.1194	0.63827	-60.226
-31.1934	15.6115	-60.2212
27.2864	-32.1931	-60.2202
-35.9492	15.6073	-60.218
-56.5135	26.5107	-60.2163
-57.9264	24.6444	-60.2124
28.3072	-9.89056	-60.2091
-46.4517	22.1578	-60.2037
50.6024	-13.2254	-60.2011
-81.8268	-15.967	-60.2
-49.3279	1.24527	-60.1979
22.9471	-34.0484	-60.1855
3.44303	-43.9474	-60.1773
-36.2418	-2.47615	-60.175
38.6832	-34.8527	-60.1531
44.8557	-9.44424	-60.1487
-18.5388	13.4148	-60.1472
-45.6259	34.0737	-60.1415
-83.6084	-1.50861	-60.1405
109.773	0.27284	-60.1329
37.0923	-36.8413	-60.1296
50.2838	-19.9215	-60.1116
27.2476	-9.23015	-60.0985
15.8841	3.31278	-60.0958
-4.12376	-52.3723	-60.0904
-10.0349	-37.1688	-60.0888
-58.1329	-31.2493	-60.0764
66.4544	-33.8173	-60.0665
-56.3907	30.3844	-60.0564
-26.3752	-16.8442	-60.0532
30.6882	-37.6798	-60.0417
63.8244	-0.09871	-60.0396
9.44721	44.837	-60.0295
-54.794	31.1863	-60.0255
-13.4848	-57.9963	-60.0089
41.9232	36.1891	-60.0085
-51.4611	-10.8211	-59.9922
-11.4319	-42.1521	-59.9843
-21.6845	17.2659	-59.9828
-60.9909	-1.67067	-59.9782
-7.32337	58.319	-59.9764
-9.02575	-58.2187	-59.9605
-19.347	-51.8024	-59.9602
36.1467	10.9868	-59.9496
-0.08943	-52.0704	-59.9463
27.3651	-32.991	-59.94
24.4864	37.297	-59.9397
45.7772	9.69805	-59.9252
-60.6183	-1.09325	-59.9119
-6.36309	39.7245	-59.9111
-49.207	-7.21538	-59.8959
-26.7126	43.7441	-59.8953
-46.5263	-19.0125	-59.8919
10.1995	37.8953	-59.8913
23.9023	-24.505	-59.8764
-9.27183	20.9019	-59.8752
-40.6993	34.78	-59.8675
27.6851	15.8379	-59.8585
33.4725	-25.3006	-59.858
-65.8799	-20.8265	-59.8559
-5.69609	68.9932	-59.8481
101.457	0.68454	-59.8346
0.4396	41.9825	-59.8318
20.8967	38.2032	-59.8302
-81.1143	9.63632	-59.83
103.144	-1.03827	-59.8232
30.5459	-35.4017	-59.8213
110.677	-3.13962	-59.8008
32.4964	32.2436	-59.8006
-6.95351	-63.7898	-59.7775
-16.0937	-83.5151	-59.7665
-94.3459	-2.55099	-59.766
10.0389	9.88883	-59.7599
-56.056	-5.01546	-59.7581
-51.4932	31.5219	-59.7481
-32.4288	17.6766	-59.728
-39.1212	55.6975	-59.7194
-4.49401	-60.181	-59.7165
-3.88724	-51.3154	-59.7153
-39.6715	2.31593	-59.7137
-41.5142	-51.6678	-59.6957
12.3574	21.0574	-59.695
32.5067	-16.3267	-59.6938
-31.086	7.64859	-59.6924
-12.3005	-44.7224	-59.6888
-10.6141	11.5064	-59.6757
41.5431	-35.1725	-59.6617
30.9933	22.3176	-59.6615
31.0098	15.8078	-59.6605
-54.8172	-10.4452	-59.658
-29.7105	23.282	-59.656
-61.8475	3.89141	-59.6506
15.3695	45.3156	-59.6387
38.6794	-31.9849	-59.6277
13.2245	-44.2937	-59.622
0.61618	15.6828	-59.5964
-43.6004	12.4871	-59.5942
-4.07788	18.8007	-59.5913
-54.8075	-14.0653	-59.5882
-46.9941	-9.62956	-59.5805
1.29016	34.5241	-59.5647
45.0354	10.4247	-59.5565
-18.4724	14.4712	-59.5555
9.60552	25.7347	-59.5528
-21.9161	-1.05397	-59.543
17.7545	42.4616	-59.5303
27.8826	49.1	-59.5294
30.0815	11.5319	-59.5228
6.069	-51.5884	-59.5118
-81.4677	5.18137	-59.5083
41.2552	-22.7549	-59.503
-29.5482	14.3831	-59.4916
-46.8936	-31.0712	-59.4915
-32.8349	1.12566	-59.4836
-39.8291	-14.6793	-59.4785
77.8951	43.593	-59.4723
-21.5879	8.97644	-59.4615
29.8613	8.61782	-59.46
-64.7343	35.1014	-59.4409
-35.9335	0.05886	-59.429
-42.2831	6.2398	-59.4264
-35.9486	-46.6133	-59.3841
30.4162	15.9385	-59.3786
-9.64239	-59.2957	-59.3543
2.85592	-46.3069	-59.3347
-49.2255	-5.75524	-59.3059
-42.486	-46.6413	-59.3008
-52.554	-53.0861	-59.2966
-21.862	21.3244	-59.2915
-5.91369	-68.0966	-59.2712
16.507	-30.1992	-59.2622
32.6808	-25.6086	-59.2613
28.2391	39.8088	-59.2536
-48.1989	-6.12841	-59.2529
47.951	-12.1019	-59.2497
-22.7936	18.2457	-59.2185
-24.2731	11.8943	-59.2124
49.8535	-44.234	-59.2104
50.3469	1.77379	-59.2088
-0.21031	-24.6214	-59.194
-10.9673	69.2273	-59.1895
22.899	-25.7573	-59.1853
8.90528	-20.4184	-59.1772
-5.86772	-45.128	-59.1721
46.1445	63.3016	-59.1698
12.9052	-43.8355	-59.1677
-30.7075	-36.5527	-59.1669
-43.4645	-7.56639	-59.1414
-50.7547	-22.8262	-59.1372
56.9527	39.5849	-59.1219
59.667	-49.5887	-59.1206
-39.5486	15.7421	-59.1185
42.1048	40.7331	-59.1091
-3.01721	24.7586	-59.1061
18.2576	41.9335	-59.104
-84.3635	5.40233	-59.1031
10.699	-47.3509	-59.0894
48.4718	-41.9392	-59.0846
-41.842	22.6703	-59.0763
36.0436	36.4659	-59.0762
-36.6206	-2.81752	-59.0598
134.797	-29.3659	-59.043
34.2434	-9.73204	-59.0427
26.5324	38.78	-59.0365
-39.9186	59.4908	-59.0254
31.6619	31.3851	-59.0149
-58.3764	18.2922	-59.0071
-15.0076	62.2116	-58.9953
54.7926	26.9123	-58.9871
45.9925	52.3185	-58.985
-30.9652	16.2101	-58.9815
33.5577	6.36795	-58.979
-59.2156	-30.0635	-58.9711
24.8516	-38.9348	-58.9601
54.2496	-44.0482	-58.9569
-19.3274	15.4276	-58.9538
-71.2142	-46.1363	-58.9494
-33.7596	16.8444	-58.9468
3.85659	58.2884	-58.9366
-10.9906	51.5156	-58.9324
-37.8303	5.48175	-58.9297
-5.42009	41.6945	-58.9269
-40.4313	56.1153	-58.9242
-46.7819	-49.4612	-58.9068
-37.9766	-6.83616	-58.8989
46.7184	34.9758	-58.8929
-1.02229	-43.9169	-58.8886
-58.0047	-26.8181	-58.8853
-53.6001	27.0396	-58.8827
4.89781	47.1667	-58.8777
39.7998	-21.9428	-58.8744
-33.8691	12.543	-58.8657
-54.4447	58.532	-58.8447
42.408	12.4217	-58.8354
18.9975	-5.56803	-58.8302
-42.2601	-2.03385	-58.8302
68.6784	-21.742	-58.8241
7.44272	50.8016	-58.8199
24.8954	-7.45585	-58.8162
-8.01438	37.3798	-58.8149
-47.7357	-18.2143	-58.8115
25.281	-77.0983	-58.8089
34.9729	18.8339	-58.805
26.1068	46.2938	-58.8012
-57.771	55.7537	-58.799
-32.0201	59.6633	-58.7953
39.5977	-21.4559	-58.7926
22.924	-29.3183	-58.7891
54.5419	2.10952	-58.7752
60.4065	2.06477	-58.7736
38.3882	26.7199	-58.7723
43.1726	25.0428	-58.7708
-43.2936	59.4224	-58.7557
37.7271	21.9644	-58.7555
-12.7674	30.3813	-58.7508
-38.2584	-33.0501	-58.7406
40.1646	15.0207	-58.7335
-12.9848	29.5859	-58.7331
-64.2902	17.0127	-58.7189
-40.2368	16.5875	-58.7155
23.2577	-39.8729	-58.7097
-2.88716	-57.9868	-58.7086
-19.1315	-42.1079	-58.6997
-11.8851	34.1631	-58.6994
38.5881	-44.7974	-58.6932
87.7921	-35.5665	-58.6913
44.4235	-41.3295	-58.6865
31.8235	-29.7892	-58.6864
-42.2084	58.513	-58.681
39.9953	22.0729	-58.6777
-51.271	0.25973	-58.6702
-11.6849	-48.7184	-58.6621
-11.2078	55.3619	-58.6534
3.61835	-36.2795	-58.6456
32.2037	41.2775	-58.6453
41.2816	-3.43518	-58.6446
-54.4862	-1.25948	-58.6286
-46.0117	34.6836	-58.6235
9.73725	11.939	-58.613
-8.024	-57.4188	-58.6062
-36.5565	-15.1037	-58.5975
-9.90513	33.2199	-58.5906
-59.8491	17.6713	-58.584
20.3949	17.013	-58.5821
-31.7639	-3.84911	-58.5733
45.5658	30.899	-58.5611
-45.0451	-22.5515	-58.5533
-26.3276	16.493	-58.5526
41.7532	-32.59	-58.5485
21.1362	44.3528	-58.5405
60.5072	8.88737	-58.5357
28.4224	42.8505	-58.5326
-12.2528	-49.5471	-58.5275
-34.6039	13.8963	-58.5256
74.2259	-57.4435	-58.5076
-51.218	-44.0191	-58.5063
47.5262	-23.6034	-58.4999
55.4475	-8.14852	-58.4991
39.3289	-25.3368	-58.4925
18.0731	30.8494	-58.4889
-10.2064	39.3149	-58.4884
27.9595	7.59623	-58.4781
11.859	-38.6016	-58.4753
122.538	-9.09944	-58.4745
-38.4637	8.63027	-58.4632
32.43	-31.3283	-58.4586
26.4435	0.81553	-58.4575
-3.66257	-40.1539	-58.4542
-47.3735	52.4896	-58.4506
-48.6743	48.7471	-58.4502
32.4705	16.7525	-58.4486
-8.82872	-88.3694	-58.4483
-54.3653	17.1226	-58.4344
-44.5069	56.0063	-58.4298
-48.6975	18.347	-58.4271
72.746	-41.8462	-58.4252
39.9643	-54.0033	-58.4137
-59.3209	-9.79172	-58.3965
60.0825	-10.5812	-58.3879
-45.9986	-4.58757	-58.3795
-52.8201	1.33916	-58.3714
-0.75186	18.4406	-58.3708
-46.2073	-14.1037	-58.3593
30.2837	43.6203	-58.3467
-57.7732	-9.91789	-58.3463
29.391	35.3067	-58.3462
-19.7557	-52.8946	-58.3388
35.3122	19.4333	-58.3383
-57.5508	-25.8718	-58.3335
-23.6938	5.27682	-58.3156
32.0966	35.0881	-58.3106
3.39696	-54.7871	-58.3049
-32.2084	20.256	-58.2926
62.0722	-0.71302	-58.2909
14.7117	-71.2886	-58.2863
-66.2219	-40.4471	-58.2807
19.3567	32.9751	-58.2781
19.8987	-36.9357	-58.2704
-21.5795	-26.7122	-58.2651
47.5555	-40.8002	-58.2582
-39.7408	17.6791	-58.2391
-40.3292	21.5512	-58.2285
35.7201	20.6308	-58.2281
-49.6639	15.0666	-58.2263
30.7818	-26.8299	-58.2047
-32.3394	-2.45351	-58.2041
48.6529	41.3432	-58.191
-38.8857	17.6223	-58.1904
-3.86396	-58.1979	-58.1874
1.83381	-58.0697	-58.186
-15.6385	65.5316	-58.1844
31.5347	-33.6033	-58.1642
35.2112	-28.0436	-58.16
40.9465	-27.1543	-58.1571
-27.7714	8.00108	-58.1552
-20.6658	-12.0548	-58.139
45.1007	27.4095	-58.1308
3.47008	-53.0399	-58.1214
-45.6297	21.0267	-58.1056
26.3552	50.0265	-58.1018
32.2004	8.25042	-58.1017
-84.6255	3.21193	-58.0989
16.2286	37.3017	-58.0898
-46.6097	-0.08212	-58.0877
21.276	20.143	-58.0847
-48.3434	-2.98179	-58.0836
25.4235	33.2419	-58.0789
49.7468	31.6866	-58.0788
29.7149	31.9937	-58.0712
-44.4723	3.35999	-58.067
57.9178	18.5148	-58.0495
33.9344	39.0034	-58.0489
38.5781	-30.3909	-58.0469
-24.1983	-36.5327	-58.044
-49.7976	7.32723	-58.0397
3.91422	27.1688	-58.0389
24.4086	-11.7947	-58.0323
49.0183	11.7603	-58.0296
-29.9728	-22.5465	-58.0284
-47.9701	-1.66438	-58.0276
3.39775	-11.3096	-58.0195
-54.9166	-19.0971	-58.017
-43.8992	-16.5731	-58.0108
9.71134	-37.0398	-57.9888
18.1705	-11.3104	-57.9819
4.217	51.9394	-57.9805
8.95208	-49.2715	-57.9783
-18.694	-31.0205	-57.9744
-25.8068	-24.3522	-57.9594
-27.814	-11.1447	-57.948
51.257	-0.86025	-57.946
37.9308	-31.292	-57.9423
-54.9763	-10.5492	-57.9409
-3.89772	55.8045	-57.9391
-63.8912	28.3005	-57.9365
44.131	-9.23284	-57.935
-9.71925	-38.1773	-57.9345
-32.6608	13.5643	-57.8989
4.35299	45.7301	-57.8981
-58.304	4.85618	-57.8924
23.1417	53.8111	-57.8897
-6.31481	73.3856	-57.8876
11.8095	-45.1029	-57.8801
41.0249	49.587	-57.8738
-46.6478	-3.59754	-57.8651
-53.6959	34.3192	-57.8642
-50.4999	8.63318	-57.8607
-41.5923	37.6517	-57.8435
21.5229	-13.0885	-57.8305
-50.1065	57.5575	-57.824
-42.6999	9.57399	-57.803
-34.0981	8.2244	-57.8022
-1.34914	104.001	-57.8011
54.8259	-13.8707	-57.7867
57.163	15.7362	-57.7833
46.8314	-31.361	-57.7828
34.261	21.2687	-57.782
-44.1008	9.14951	-57.7793
4.17075	67.6715	-57.7724
60.2513	-21.0048	-57.7705
70.3059	-9.78533	-57.7664
15.1158	-27.7932	-57.7622
-9.0835	29.6012	-57.741
21.0673	-38.4043	-57.7375
-39.3117	3.20806	-57.7336
41.2224	-30.9103	-57.7227
-41.1391	11.9573	-57.7225
27.725	-31.1041	-57.7201
49.4045	0.34343	-57.713
-39.0738	-54.0309	-57.7126
26.5734	40.3487	-57.7108
-45.8696	-6.42271	-57.7083
52.3821	-30.8022	-57.7027
-62.7993	26.7968	-57.6937
28.212	35.0361	-57.6815
-60.5979	-3.98306	-57.6784
-17.0845	22.9966	-57.6672
-5.38485	63.1293	-57.6568
-13.2791	-48.9258	-57.6523
-20.8626	-17.0727	-57.6423
-52.4727	-80.5988	-57.6348
59.8123	30.6416	-57.6342
-34.552	-35.16	-57.6254
-55.2229	-2.67963	-57.624
-50.8175	50.7105	-57.6208
43.0872	71.6945	-57.6159
6.95816	-47.4167	-57.6077
-54.741	-81.0332	-57.5952
48.9761	-18.6782	-57.5821
5.63995	7.01406	-57.5778
-6.03953	60.3283	-57.5541
32.1008	-24.6422	-57.5423
30.3414	-1.69101	-57.5352
40.6178	39.5493	-57.5193
4.50743	-63.4077	-57.5137
-53.8923	-30.389	-57.5124
-33.5761	3.29075	-57.5115
-38.9614	-6.97897	-57.5057
-9.44994	56.9445	-57.501
-2.71566	-49.839	-57.5006
-32.2583	9.99228	-57.491
-10.9238	-44.4608	-57.4812
43.5245	-24.4508	-57.4809
-30.7803	-6.97028	-57.4807
-43.3766	9.67863	-57.4741
25.0336	-25.7078	-57.4725
14.7627	24.6514	-57.4599
-27.7236	-11.0399	-57.4588
36.6985	-13.0122	-57.4452
-40.2826	24.7975	-57.4388
-33.7395	-40.5237	-57.4348
-44.3282	8.19412	-57.4315
-48.2283	35.8804	-57.4274
-7.02917	-53.6414	-57.4268
-19.9152	-15.3956	-57.4248
-54.8847	12.4561	-57.4247
10.0372	-38.5529	-57.4203
21.3834	29.7171	-57.4158
-0.00046	37.465	-57.4155
-44.9307	18.6573	-57.4075
54.4323	-14.0831	-57.4001
-8.05654	-81.4543	-57.3996
-16.4025	42.6231	-57.3792
31.6848	-33.5474	-57.3742
56.2605	-9.59724	-57.3739
-35.8951	-24.4481	-57.3724
79.8632	-11.7732	-57.3642
-31.8814	56.5974	-57.3598
-54.8661	-20.396	-57.3437
-53.9277	46.7398	-57.3424
25.375	6.60813	-57.3423
33.3481	31.5349	-57.3385
55.6748	-3.74736	-57.3371
2.02794	-58.8474	-57.337
30.9654	20.1123	-57.333
-54.8748	51.3133	-57.3329
78.0275	30.1788	-57.3329
-7.35707	11.6833	-57.3287
14.3579	-22.1814	-57.3215
-61.8971	11.3975	-57.3113
-54.5001	-17.3192	-57.3083
23.4446	-2.96367	-57.3055
31.4065	30.9941	-57.2948
-56.2289	-50.6822	-57.2761
4.32334	-55.6041	-57.2754
23.1697	-54.7417	-57.271
-68.2101	-8.75785	-57.2692
39.8143	-28.7187	-57.2626
-5.19391	-53.0995	-57.2597
-36.1839	4.14961	-57.2542
38.5269	18.3537	-57.2411
31.2172	-33.2169	-57.2313
-58.4262	30.7704	-57.2281
-53.6076	-32.151	-57.2211
64.0682	-21.4858	-57.221
-53.225	-16.6902	-57.1732
36.933	-33.7584	-57.1641
34.978	-41.4021	-57.1627
-32.374	20.4072	-57.1616
37.7866	28.1634	-57.1606
-49.5579	57.3109	-57.1578
20.7259	50.469	-57.1532
-4.58589	-52.4471	-57.1504
37.3139	-35.7627	-57.1479
47.1264	-50.6869	-57.1446
-86.308	-13.6488	-57.1375
10.5774	30.416	-57.1346
30.8921	-42.7214	-57.131
-66.5943	-31.7573	-57.1149
-7.16465	-39.5934	-57.112
30.6062	-17.4374	-57.1056
-6.21796	-60.2031	-57.1019
-39.7325	-29.0183	-57.0884
-19.9984	33.6391	-57.0882
-1.68325	12.2979	-57.0865
35.8044	16.6591	-57.0756
27.2541	36.6901	-57.0697
21.9575	-52.5802	-57.0688
-44.7348	-5.03234	-57.0499
38.4399	-40.6392	-57.0467
56.4345	-4.51592	-57.041
32.1533	38.1681	-57.0357
-7.03714	50.7958	-57.0304
-64.1789	31.6861	-57.0273
-31.1227	-25.9709	-57.0249
-52.303	-3.738	-57.0127
44.0405	-11.3063	-57.0127
52.3	10.436	-56.997
25.854	-9.63033	-56.9921
36.8533	41.5641	-56.9848
-50.1861	-79.2409	-56.9796
-45.0534	0.89386	-56.9706
-78.759	-1.30775	-56.9407
45.4125	42.4386	-56.9244
8.52535	27.2005	-56.923
-44.2428	33.078	-56.912
-17.9128	-15.869	-56.9111
33.795	-34.6735	-56.9036
-1.23685	33.6932	-56.897
-88.0244	-12.0136	-56.8952
-3.76066	-83.6942	-56.8848
12.3029	28.9875	-56.8806
-70.3335	-15.2823	-56.8746
15.4179	45.297	-56.8626
48.3787	-29.9039	-56.8484
-93.7085	-30.1332	-56.8465
19.0298	-6.44035	-56.8449
45.9488	-27.4865	-56.8374
36.8581	12.7245	-56.8292
29.4002	-20.1741	-56.8271
29.6033	16.8139	-56.8227
57.5782	19.9937	-56.8227
-7.52348	79.0716	-56.8213
-2.42574	-58.8958	-56.8103
-27.9064	-48.3984	-56.8065
-37.3265	18.6043	-56.8062
-3.03957	-49.333	-56.8
-56.0664	-78.441	-56.7966
-62.9216	30.0886	-56.7925
29.3214	-36.9928	-56.7907
-5.84797	37.0596	-56.7848
37.3534	42.0626	-56.7796
39.4922	26.8292	-56.7772
38.8475	-8.47645	-56.7624
-11.5557	-84.581	-56.7592
7.88688	-38.8876	-56.7469
-44.8945	4.00908	-56.7426
50.4769	45.041	-56.735
20.6605	-98.386	-56.7342
25.9032	-88.2596	-56.7302
31.7648	-34.6806	-56.724
-67.7452	-4.73791	-56.7237
17.1088	21.2122	-56.7068
55.823	-46.1687	-56.7021
9.14055	-49.1833	-56.6738
-11.795	52.6355	-56.6701
-27.2943	-14.5344	-56.6691
-54.0889	-35.413	-56.6623
-29.8204	-7.23495	-56.6611
58.5928	-9.55098	-56.6504
-43.4079	-16.94	-56.6317
-56.9858	9.7795	-56.6283
28.3966	-30.0278	-56.6026
56.5251	-13.8176	-56.5936
-6.49159	-88.4363	-56.586
86.3682	-34.3527	-56.5814
-49.4791	29.0592	-56.5784
-17.9245	-80.548	-56.5772
-25.3762	16.3517	-56.5768
3.58488	124.164	-56.5609
63.481	-19.3689	-56.56
5.38354	-39.5189	-56.5578
-38.8916	-80.0916	-56.5459
23.1338	33.0063	-56.5445
-45.4691	-13.1068	-56.5425
13.8425	51.9387	-56.5399
50.2492	46.3183	-56.5363
30.4035	-31.5426	-56.5356
58.6676	-10.7446	-56.5322
31.2184	-4.31242	-56.5267
44.558	-54.6011	-56.5222
47.6127	-40.1824	-56.5157
35.3121	34.8763	-56.5097
-14.1718	-42.3366	-56.5038
47.6182	38.9159	-56.4995
-29.0638	4.67545	-56.4917
-22.0698	-78.9883	-56.4913
36.2178	-7.0587	-56.4902
34.7261	16.5569	-56.4888
27.3912	-29.4028	-56.4865
24.4392	53.2537	-56.4828
23.9412	33.0563	-56.4781
-17.7572	60.8323	-56.4756
38.654	-60.3179	-56.4742
70.3393	-50.7336	-56.4695
46.1511	-39.4274	-56.4695
-7.86002	35.276	-56.4656
-45.7794	4.13601	-56.461
-8.10298	48.0477	-56.4536
-44.1433	15.6429	-56.452
56.8343	-10.9065	-56.4494
30.5563	-22.6748	-56.4486
-61.6384	28.1915	-56.4371
-44.5829	3.08688	-56.4342
42.2223	-43.1773	-56.432
-9.58266	-81.9387	-56.4261
-58.5209	-0.72071	-56.4205
-26.7012	15.7995	-56.4184
-11.6363	-55.5219	-56.4153
-23.2746	-32.9176	-56.4138
-59.879	12.6393	-56.4099
32.6797	-33.2016	-56.4055
30.6883	11.0445	-56.404
2.5014	15.9506	-56.3972
-45.4358	15.4209	-56.3841
16.3228	-22.6323	-56.3831
75.3757	1.25232	-56.382
-20.8226	-58.9275	-56.3719
-17.1689	-50.3433	-56.3718
-58.374	23.2234	-56.3582
-2.79143	31.6606	-56.3463
-0.70712	-76.2124	-56.3451
-62.8589	32.9716	-56.3441
39.6025	-33.5858	-56.3344
-11.248	40.4707	-56.33
48.3026	11.9843	-56.3294
-47.7171	5.89992	-56.3195
-53.5774	15.957	-56.3094
-11.1461	40.0341	-56.307
-27.8199	22.1563	-56.2924
-44.7473	20.3313	-56.2889
39.095	-31.6604	-56.2853
49.2165	-5.61593	-56.284
-32.5188	-6.69435	-56.2803
19.4001	-82.8211	-56.2803
23.8506	38.1239	-56.2795
32.3318	42.4177	-56.2793
-5.42826	50.0394	-56.2753
-13.7292	63.9561	-56.2634
-25.9228	-16.7091	-56.2565
-49.4644	-1.40762	-56.2564
-2.4503	39.4687	-56.2486
0.92079	55.4086	-56.2465
40.4903	-11.7349	-56.2448
36.5949	-27.1277	-56.2426
-55.255	7.58443	-56.2423
-76.6492	-0.32014	-56.238
-61.67	13.1767	-56.2362
-15.9878	-2.1637	-56.2347
16.8066	27.7518	-56.2343
-31.3215	40.4177	-56.2339
30.8611	4.59758	-56.2238
-51.1354	57.7403	-56.2234
-98.3604	-24.7977	-56.2217
35.1185	36.737	-56.213
62.7407	-20.6269	-56.2087
-49.8542	0.45196	-56.2077
58.9461	-50.1507	-56.1915
45.5697	80.9402	-56.1719
12.5775	25.2237	-56.1719
-44.5362	14.8285	-56.1696
-56.6485	-1.99697	-56.1678
-60.7749	32.4142	-56.1665
40.6886	-44.8425	-56.1623
-16.9352	72.4462	-56.1617
33.8869	5.02513	-56.1603
42.4228	-27.0139	-56.1568
24.4953	-18.7002	-56.1548
-64.5494	-42.8086	-56.1478
11.2921	-28.133	-56.1439
-14.8711	57.7053	-56.1355
-45.0624	-36.0911	-56.1265
34.3477	-27.9797	-56.1212
25.3318	-39.2013	-56.1178
30.0786	-21.151	-56.1138
-8.04091	29.3799	-56.1064
-31.2015	-6.76144	-56.1061
-23.001	19.0438	-56.1029
-58.7704	1.83804	-56.0879
-10.7425	-34.1366	-56.0705
-48.393	27.627	-56.0646
-56.2774	-14.3589	-56.0508
-36.0412	-1.48063	-56.0474
40.3943	2.54276	-56.0414
-8.65089	18.9671	-56.0386
53.6768	1.21426	-56.0276
36.0049	-35.6403	-56.0229
-31.9646	-7.67641	-56.0185
-21.9683	-81.684	-56.0182
[truncated: 80,334 more rows]

## Sheet: Import Tracks_Dataset 1
Track #	Track ID	Time Stamp (ms)	x	y	z
1	74698	668232	-29.117	44.7477	9.2044
1	74698	668233	-39.7294	31.6377	16.1148
1	74698	668234	-33.3961	41.1601	20.9671
1	74698	668235	-26.839	53.1478	16.8864
1	74698	668237	-17.3188	47.0395	12.8085
1	74698	668239	-35.5873	69.4017	16.7912
1	74698	668241	-24.479	40.2523	16.8004
1	74698	668242	-23.4797	31.654	12.0943
1	74698	668243	-40.9342	30.8097	6.24117
1	74698	668244	-37.3534	21.5407	11.4024
1	74698	668245	-31.8456	28.7388	13.7191
1	74698	668246	-40.5254	22.1435	20.7711
1	74698	668248	-30.9699	22.1636	20.7893
1	74698	668249	-34.277	28.6389	27.8597
1	74698	668250	-26.8806	34.002	30.1771
1	74698	668252	-13.8612	41.3526	28.3812
1	74698	668254	-33.8211	39.8293	17.4981
1	74698	668255	-33.7933	50.798	14.9562
1	74698	668256	-32.7708	42.6755	17.9238
1	74698	668257	-28.9836	34.4192	23.6631
1	74698	668259	-25.2521	47.9947	11.7859
1	74698	668262	-24.7885	36.2493	20.0211
1	74698	668265	-16.7739	37.8359	20.0576
1	74698	668267	-23.9009	36.9755	17.0942
1	74698	668268	-18.8741	33.5507	17.1005
1	74698	668269	-7.99298	30.0262	22.2738
1	74698	668271	-22.2894	40.7247	18.1415
1	74698	668274	-16.0904	49.5206	30.8492
1	74698	668275	2.09439	30.5438	15.9556
1	74698	668277	-5.85424	39.2603	18.2991
1	74698	668281	-25.9906	43.352	22.3811
1	74698	668283	-18.4506	42.5313	23.7831
1	74698	668286	-10.1367	30.9446	20.8794
1	74698	668287	-18.8861	38.2089	37.6031
1	74698	668290	-25.0684	37.6277	34.6504
1	74698	668292	-15.7297	14.6665	9.14501
1	74698	668295	-29.3986	28.5954	18.392
1	74698	668297	-24.335	46.9473	35.847
1	74698	668299	-29.6519	25.7695	24.9886
1	74698	668302	-31.7827	12.8759	24.9967
1	74698	668306	-25.5034	18.0994	29.1575
1	74698	668307	-19.2289	20.3086	26.2404
1	74698	668309	-23.7221	16.0223	30.4427
1	74698	668311	-17.3086	20.4604	16.9419
1	74698	668314	-6.5843	19.4431	8.81388
1	74698	668316	-18.2611	29.6303	4.71839
1	74698	668317	-10.9914	22.7952	1.78407
1	74698	668319	-2.61586	25.9132	1.79055
1	74698	668320	-15.4745	25.0411	5.95124
1	74698	668322	-16.7041	34.0823	-1.04839
1	74698	668324	-18.6028	37.454	1.24921
1	74698	668326	-22.3953	42.8875	14.7114
1	74698	668328	-42.456	29.553	11.43
1	74698	668329	-36.3717	29.2052	15.6074
1	74698	668330	-30.5006	31.487	8.55013
1	74698	668332	-35.69	21.5317	15.6029
1	74698	668334	-27.6891	33.2077	29.1251
1	74698	668336	-40.1457	11.7649	36.0312
1	74698	668338	-28.9553	23.2303	28.989
1	74698	668340	-21.5232	28.9941	26.7259
1	74698	668341	-15.9835	21.8886	24.4608
1	74698	668344	-9.01461	14.4563	26.7279
1	74698	668345	-20.5134	34.1852	10.223
1	74698	668348	-25.2822	24.4672	5.03114
1	74698	668350	-29.0237	36.3716	18.4609
1	74698	668352	-15.3024	-6.24077	17.5071
1	74698	668354	-32.5154	31.4975	18.7029
1	74698	668355	-40.7331	22.0802	20.9946
1	74698	668357	-24.0044	25.4724	11.8171
1	74698	668358	-36.9508	21.5036	10.2473
1	74698	668359	-31.4699	20.7951	8.38853
1	74698	668360	-30.3741	10.548	10.7001
1	74698	668362	-33.5346	21.8424	8.84619
1	74698	668365	-32.9175	23.7472	18.1376
1	74698	668366	-37.8712	31.1746	14.519
1	74698	668368	-16.9232	24.8396	14.5444
1	74698	668370	-13.4481	12.534	12.3054
1	74698	668372	-14.5213	24.8169	7.09769
1	74698	668374	-27.9434	32.6684	10.025
1	74698	668376	-12.1742	20.9619	19.8231
1	74698	668378	-8.21956	34.0086	19.8471
1	74698	668379	-16.1071	38.0496	15.699
1	74698	668381	-26.6362	27.8675	6.57641
1	74698	668388	-22.571	22.6974	-0.46954
1	74698	668392	-21.9955	35.1665	1.42412
1	74698	668394	-8.84407	52.1303	-2.22406
1	74698	668398	-11.8758	33.4475	-18.2514
1	74698	668401	-8.44594	46.8685	-11.2016
1	74698	668402	-5.44284	48.4134	-16.8707
1	74698	668405	-6.87708	43.5009	-42.9
1	74698	668406	-6.7239	45.9731	-42.8803
1	74698	668410	4.00349	41.2186	-45.811
1	74698	668411	-6.2441	38.8888	-51.0266
1	74698	668412	-7.26678	41.0386	-48.708
1	74698	668417	-23.7558	30.3652	-46.4486
1	74698	668419	3.31305	48.949	-46.4098
1	74698	668420	1.70623	34.4235	-53.4198
1	74698	668421	-6.25237	50.357	-49.2669
1	74698	668423	-8.00952	37.8394	-40.0037
1	74698	668424	-3.55437	44.4819	-41.8776
1	74698	668427	-0.42232	37.9327	-51.1088
1	74698	668428	-10.179	33.749	-56.7076
1	74698	668429	-11.1729	35.9175	-54.2963
1	74698	668430	-27.9111	25.2482	-51.9466
1	74698	668431	-0.51519	43.7445	-51.9062
1	74698	668432	-2.15337	29.2281	-59.1966
1	74698	668433	-10.1111	45.1615	-54.8776
1	74698	668434	-11.9518	32.6967	-45.2439
1	74698	668435	-7.43753	39.3082	-47.1927
1	74698	668437	-4.35694	32.7882	-56.7931
1	74698	668438	-11.2162	26.7252	-59.8368
1	74698	668441	-19.459	33.1988	-59.8018
1	74698	668444	-6.89369	43.6756	-59.8
1	74698	668447	-29.9896	43.346	-57.9019
1	74698	668450	-17.5691	50.1041	-48.2882
1	74698	668452	-7.56134	61.0596	-48.2551
	0	0	0	0	0
2	3763	148702	54.0489	99.9449	39.7983
2	3763	148702	43.3948	113.979	49.4927
2	3763	148703	36.2172	98.7917	39.6122
2	3763	148703	49.5143	92.7933	42.3357
2	3763	148704	25.9325	98.6056	40.792
2	3763	148704	55.6529	108.407	41.8627
2	3763	148705	57.322	100.511	41.8914
2	3763	148705	50.0439	98.1437	37.7193
2	3763	148706	42.2214	94.794	37.081
2	3763	148706	34.2326	97.0862	41.0516
2	3763	148707	26.9128	97.9707	34.8115
2	3763	148708	16.6801	59.1516	39.4774
2	3763	148708	21.9059	85.6166	32.4593
2	3763	148709	6.43106	88.2258	20.3169
2	3763	148709	16.3981	72.8942	27.3333
2	3763	148710	-7.7349	99.497	46.8
2	3763	148710	17.0326	88.2724	46.8205
2	3763	148711	11.5372	64.259	44.6242
2	3763	148712	32.7434	79.1007	39.6005
2	3763	148712	19.9472	87.1422	35.4825
2	3763	148713	15.4831	62.0509	48.7313
2	3763	148714	1.68603	70.7837	55.705
2	3763	148714	12.2028	69.6598	50.9079
2	3763	148715	5.7904	69.8417	57.744
2	3763	148715	-9.84748	34.3379	60.3888
2	3763	148716	-18.3167	58.6252	65.5324
2	3763	148717	-11.4193	29.5487	68.3674
2	3763	148718	0.94392	61.4398	79.0212
2	3763	148719	-4.02359	71.186	89.7768
2	3763	148719	-17.6783	60.0431	70.6536
2	3763	148720	-9.61933	60.2357	70.6875
2	3763	148721	-1.783	66.5945	62.1592
2	3763	148722	-9.69716	63.9824	49.7931
2	3763	148723	-27.847	51.2542	51.6193
2	3763	148723	-13.2519	52.1231	45.9056
2	3763	148725	-27.8407	54.1497	49.3427
2	3763	148728	-17.8193	62.8439	49.3653
2	3763	148730	-24.1537	59.1395	39.4642
2	3763	148732	-9.34252	59.3043	37.1975
2	3763	148734	0.53416	52.1418	29.5206
2	3763	148735	-14.1671	51.4863	29.5221
2	3763	148736	-21.1723	43.9728	28.5503
2	3763	148737	-18.1551	30.2311	26.7438
2	3763	148738	-17.2873	41.4391	28.3603
2	3763	148740	-8.27056	34.4903	32.508
2	3763	148742	-6.85466	52.8173	40.4713
2	3763	148745	-27.8336	33.6607	48.8326
2	3763	148746	-12.0663	43.7527	53.6696
2	3763	148749	-21.3092	42.2141	46.6064
2	3763	148753	-5.7093	50.2422	48.4527
2	3763	148756	-8.8539	50.693	63.7886
2	3763	148759	-23.7409	50.6594	73.906
2	3763	148764	-25.1912	57.0276	80.0959
2	3763	148777	-21.5623	52.9929	87.2168
2	3763	148781	-22.8186	47.0702	89.1103
2	3763	148782	-4.31795	48.3597	93.1924
2	3763	148783	0.3229	55.9569	89.1425
2	3763	148784	-14.065	45.7407	82.136
2	3763	148785	-0.48483	49.1501	89.1719
2	3763	148786	1.77116	33.7272	80.1188
2	3763	148787	14.507	35.3295	81.9609
2	3763	148788	8.5744	50.6329	81.9763
2	3763	148789	0.70521	47.2582	78.5185
2	3763	148790	3.17809	42.8099	88.4259
2	3763	148791	8.4969	45.2816	85.503
2	3763	148792	18.7775	32.0844	85.5087
2	3763	148793	17.8196	20.2606	78.6131
2	3763	148794	33.8427	46.6637	70.4431
2	3763	148795	28.3638	30.5509	52.7445
2	3763	148796	19.215	22.3955	55.0321
2	3763	148797	24.9704	5.53312	50.0244
2	3763	148798	26.552	3.26821	34.8362
2	3763	148799	39.9931	17.8759	40.7476
2	3763	148800	48.774	6.32378	47.6846
2	3763	148801	40.985	-11.1204	47.7127
2	3763	148802	38.4402	10.0605	44.7733
2	3763	148804	45.113	19.8607	39.652
2	3763	148805	34.8176	18.9552	13.655
2	3763	148809	46.0181	11.5529	22.8932
2	3763	148812	25.6158	24.3075	9.65542
2	3763	148813	29.8405	32.2474	6.74684
2	3763	148815	23.1448	42.4677	3.87135
2	3763	148818	40.0316	30.9981	-10.4992
2	3763	148819	27.0491	14.8716	-17.3751
2	3763	148820	44.4393	17.5674	-17.3625
2	3763	148821	35.509	30.2057	-13.2142
2	3763	148822	25.8501	27.4952	-2.26436
2	3763	148823	31.2468	18.4036	-28.2501
2	3763	148825	15.5974	14.2722	-23.1206
2	3763	148826	18.4815	10.9345	-30.1655
2	3763	148828	9.30746	16.5695	-23.1278
	0	0	0	0	0
3	4500	159430	89.5232	1.77874	33.2182
3	4500	159437	54.3051	-9.26283	6.05853
3	4500	159437	29.2486	3.81335	-4.3685
3	4500	159438	40.0145	-2.2824	-5.41943
3	4500	159438	35.8979	8.65338	-3.11929
3	4500	159439	37.5617	8.65867	-3.09797
3	4500	159439	33.1093	5.06206	-3.09799
3	4500	159440	43.5677	9.57774	-6.04546
3	4500	159440	59.8713	-10.1441	-17.4335
3	4500	159441	68.6137	-10.3363	-13.3732
3	4500	159442	93.4673	9.38614	-34.016
3	4500	159443	86.9288	-14.9911	-40.8669
3	4500	159444	105.872	-26.8177	-41.9734
3	4500	159444	84.1733	-6.63767	-40.6011
3	4500	159445	107.845	-3.99589	-42.7858
3	4500	159446	77.343	-3.82094	-54.4191
3	4500	159447	95.4223	-23.6085	-49.323
3	4500	159449	77.0208	12.7137	-53.2095
3	4500	159449	89.8568	4.57005	-60.2254
3	4500	159450	100.657	-1.28186	-60.2013
3	4500	159450	86.4056	3.17555	-57.2457
3	4500	159451	97.6756	1.52355	-65.8186
3	4500	159451	83.4047	3.36546	-63.5029
3	4500	159452	81.578	3.25624	-65.3635
3	4500	159453	90.0488	3.20748	-74.598
3	4500	159453	89.3432	16.7089	-79.7524
3	4500	159454	81.7766	5.2671	-93.236
3	4500	159454	77.1014	15.9357	-88.0294
3	4500	159455	83.3952	25.7283	-105.132
3	4500	159458	80.4238	28.6371	-113.079
3	4500	159459	82.9337	32.8815	-116.521
3	4500	159459	72.7865	34.9076	-113.545
3	4500	159461	63.8245	37.0312	-114.882
3	4500	159462	71.0266	24.4632	-117.82
3	4500	159463	65.4465	16.5419	-109.316
3	4500	159464	74.6675	25.5694	-109.294
3	4500	159464	53.1088	19.9162	-121.701
3	4500	159465	49.6332	-3.85128	-137.717
3	4500	159465	44.0391	17.8387	-141.784
3	4500	159466	38.1355	21.1467	-144.015
3	4500	159468	42.7974	9.12592	-142.637
3	4500	159469	43.8026	14.8218	-144.491
3	4500	159470	37.1468	14.5612	-149.286
3	4500	159471	58.1045	6.94857	-143.234
3	4500	159472	48.9722	21.0502	-135.027
3	4500	159473	47.3181	1.21763	-128.039
3	4500	159474	46.0106	-15.6988	-128.027
3	4500	159475	56.2232	-4.0602	-133.732
3	4500	159476	32.6042	-13.0128	-117.354
3	4500	159477	39.4239	-5.74962	-124.435
3	4500	159479	40.0294	-12.3465	-127.376
3	4500	159481	42.9661	-17.3735	-108.81
3	4500	159483	36.5468	-17.1272	-106.927
3	4500	159488	32.3948	-24.3865	-99.8817
3	4500	159491	29.3296	-9.35794	-99.8458
3	4500	159496	31.4395	-21.3636	-97.5541
3	4500	159498	46.407	4.13988	-82.7512
3	4500	159499	40.7633	-9.35304	-81.124
3	4500	159500	44.2529	-9.74481	-77.6562
3	4500	159502	66.9065	-2.0261	-70.88
3	4500	159503	50.6985	-8.51397	-77.9305
3	4500	159506	42.5726	3.74408	-81.5181
3	4500	159510	39.8144	2.70193	-86.2834
3	4500	159514	36.1949	4.44498	-72.7284
	0	0	0	0	0
4	56268	678090	-21.4803	43.3538	37.3734
4	56268	678092	-35.9657	52.2734	42.5603
4	56268	678092	-19.483	45.9144	49.5448
4	56268	678093	-26.4222	49.1463	51.879
4	56268	678094	-14.5661	33.4203	54.1439
4	56268	678095	-6.0049	22.5915	45.2591
4	56268	678096	-32.8233	24.1624	48.612
4	56268	678097	-26.2892	26.6947	45.6659
4	56268	678098	-47.9381	27.3216	29.4074
4	56268	678099	-38.6051	22.0089	32.4074
4	56268	678100	-28.7722	15.1256	23.2796
4	56268	678101	-43.3439	22.8413	26.2298
4	56268	678102	-27.6846	24.3779	23.961
4	56268	678104	-18.1232	11.0788	22.1584
4	56268	678105	-27.1216	14.8419	18.7065
4	56268	678106	-18.2187	7.05928	21.6526
4	56268	678109	-41.6367	4.86301	12.0422
4	56268	678111	-9.78381	1.72732	20.3406
4	56268	678112	-20.5405	-9.13079	3.07356
4	56268	678113	-42.9918	1.59137	10.7726
4	56268	678114	-28.4853	-11.9499	21.6876
4	56268	678114	-1.96158	-15.5602	17.8391
4	56268	678115	-10.4237	-3.47009	15.0846
4	56268	678115	-0.75476	-13.5692	18.3273
4	56268	678116	9.27627	-13.1066	2.22815
4	56268	678116	-38.507	4.02735	-9.53853
4	56268	678117	-24.4235	9.62211	-3.57411
4	56268	678120	-23.3628	0.74269	-9.29521
4	56268	678122	-35.7223	-4.808	-6.98851
4	56268	678129	-28.4703	1.61541	-33.0167
4	56268	678131	-6.306	-11.8405	-49.1399
4	56268	678135	-24.1097	-24.4955	-34.0399
4	56268	678137	7.65163	-10.064	-45.7746
4	56268	678137	5.45728	-5.14175	-43.4751
4	56268	678138	-5.25861	-13.2466	-32.4943
4	56268	678139	-11.8558	-13.6314	-38.1696
4	56268	678140	-11.204	-5.85594	-36.7637
4	56268	678141	-23.4303	-20.2615	-29.8043
4	56268	678142	-12.764	-10.6259	-38.3926
	0	0	0	0	0
5	62794	741344	45.7869	-16.2729	47.5522
5	62794	741345	50.5224	-25.3647	49.7225
5	62794	741345	30.2427	-22.185	48.3953
5	62794	741346	45.3387	-23.9437	38.8281
5	62794	741346	28.1852	-21.9065	27.9667
5	62794	741347	19.7631	-22.0637	38.1812
5	62794	741347	23.9707	-5.89789	46.0708
5	62794	741348	29.7858	-19.6128	49.3567
5	62794	741348	19.8503	-18.6718	53.5382
5	62794	741349	25.3128	-9.06137	48.7679
5	62794	741349	42.1879	-28.4419	39.8884
5	62794	741350	42.279	-21.3816	35.7812
5	62794	741351	29.8323	-20.4396	22.3007
5	62794	741351	29.8062	-35.5096	13.1683
5	62794	741352	32.0408	-31.6346	7.28293
5	62794	741353	10.3457	-34.095	7.31154
5	62794	741354	16.4142	-29.9874	0.2239
5	62794	741356	28.8031	-37.2185	-5.71393
5	62794	741358	13.6856	-32.0996	-12.7414
5	62794	741359	-5.3914	-33.5241	-9.89513
5	62794	741360	7.35255	-34.6105	-2.77053
5	62794	741362	5.86509	-18.209	-14.314
5	62794	741364	12.4694	-33.5717	-18.432
5	62794	741369	-1.54727	-25.0628	-17.1996
5	62794	741372	-2.97013	-26.7646	-32.5
5	62794	741376	-0.37926	-26.445	-47.0515
5	62794	741379	3.62247	-11.471	-42.9437
5	62794	741385	9.42534	-14.7714	-44.7953
5	62794	741388	-1.30165	-9.52779	-42.4877
5	62794	741389	0.77759	-25.9647	-53.3665
5	62794	741394	-11.4641	-21.7952	-41.0643
5	62794	741397	-5.20622	-12.9069	-48.102
5	62794	741402	2.20931	3.46306	-54.9367
5	62794	741405	6.94871	-8.89148	-50.1176
5	62794	741408	-7.69411	-9.02952	-65.4056
5	62794	741409	-17.4848	8.31296	-39.7924
5	62794	741411	-22.815	2.70292	-50.6512
5	62794	741412	-24.0731	-2.5543	-50.6435
5	62794	741414	-2.53978	-7.75868	-37.4002
5	62794	741416	-25.1261	-7.80071	-34.1442
5	62794	741418	-14.3142	-24.0209	-43.7918
5	62794	741420	-8.13684	-25.1377	-45.3509
5	62794	741421	-2.79584	-22.4708	-48.7801
5	62794	741424	-17.0758	-6.60923	-33.6106
5	62794	741425	-13.1342	-13.2105	-31.2877
5	62794	741428	-4.2745	-19.3596	-35.3868
5	62794	741433	-14.1586	-25.2572	-44.5709
5	62794	741436	-15.8013	-1.28533	-57.8045
5	62794	741437	-13.3868	1.85113	-62.3707
5	62794	741442	-9.7815	-13.0641	-60.4769
5	62794	741445	-9.67029	-1.97667	-60.4558
5	62794	741447	-22.0637	-14.2535	-53.4832
5	62794	741450	-19.6038	-3.05965	-53.471
5	62794	741454	-14.383	-16.3242	-49.3337
5	62794	741459	-10.3512	-3.16112	-56.3503
5	62794	741460	-20.3978	-4.24086	-53.3903
5	62794	741461	-4.62508	12.7672	-63.4033
5	62794	741462	2.72799	0.76054	-57.7284
5	62794	741462	-1.83363	7.10791	-63.4363
5	62794	741463	-4.01551	0.10437	-58.7625
5	62794	741464	-5.78153	19.6932	-55.8292
5	62794	741464	-17.6619	-3.77471	-50.2322
5	62794	741465	-8.15051	3.54446	-44.021
5	62794	741465	-37.3051	-3.33662	-32.6325
5	62794	741466	-16.2344	7.59645	-32.5988
5	62794	741467	-14.7206	5.47545	-36.0564
5	62794	741467	-23.1196	20.3295	-36.0494
5	62794	741468	-24.0654	16.551	-40.2222
5	62794	741468	-17.0193	24.7055	-33.1684
5	62794	741469	-28.9336	29.7084	-37.2582
5	62794	741470	-20.4871	29.3512	-32.01
5	62794	741470	-20.9074	28.9792	-33.8619
5	62794	741472	-31.0004	34.2318	-27.8541
5	62794	741473	-2.4209	34.0678	-31.8082
5	62794	741474	-4.59939	32.502	-15.1439
5	62794	741475	-11.9705	27.8028	-20.8736
5	62794	741477	-23.1382	20.1302	-35.1867
5	62794	741478	-22.7645	12.2985	-32.2626
5	62794	741482	-10.2498	19.9941	-32.2262
5	62794	741483	-0.27727	8.78728	-32.226
5	62794	741485	5.54898	-1.48483	-28.2044
	0	0	0	0	0
6	34015	372489	49.2396	-49.3004	31.0751
6	34015	372489	39.5795	-58.6978	13.7786
6	34015	372490	39.8877	-58.8407	9.56672
6	34015	372491	29.7623	-48.4553	3.76143
6	34015	372492	24.0329	-44.5976	8.98216
6	34015	372493	30.7845	-45.852	5.32969
6	34015	372494	22.2995	-56.9325	-3.17712
6	34015	372495	25.6665	-46.9734	-3.17287
6	34015	372496	25.0533	-30.4704	-6.36465
6	34015	372497	31.4271	-34.2551	-8.60264
6	34015	372498	38.2866	-27.6546	1.38745
6	34015	372499	34.6429	-36.5409	-11.8294
6	34015	372499	32.124	-21.3051	3.71671
6	34015	372501	35.4416	-34.9374	6.42888
6	34015	372504	31.7038	-36.5429	2.21579
6	34015	372506	23.3415	-23.9103	-5.16551
6	34015	372507	38.4244	-36.5374	-8.7659
6	34015	372510	30.2074	-21.2834	-13.9377
6	34015	372512	27.8596	-36.2537	-13.9169
6	34015	372515	27.0018	-38.4991	-24.016
6	34015	372521	21.2903	-46.2933	-34.0034
6	34015	372523	21.5872	-24.9113	-38.1421
6	34015	372528	17.952	-37.0494	-20.3995
6	34015	372530	12.8808	-18.618	-37.1331
6	34015	372532	12.4665	-44.6908	-46.9824
6	34015	372533	16.6666	-34.5839	-41.0033
6	34015	372536	17.3029	-22.1336	-52.6294
6	34015	372539	16.8983	-25.8387	-65.868
6	34015	372542	3.46482	-15.3121	-61.0343
6	34015	372543	3.61784	-29.0073	-52.8442
6	34015	372544	3.41751	-26.7117	-54.5736
6	34015	372546	1.02952	-36.3242	-54.537
6	34015	372548	16.7843	-41.0297	-42.9814
6	34015	372551	6.14369	-34.7807	-40.2909
6	34015	372552	0.40052	-32.5603	-42.0059
6	34015	372555	8.72904	-35.7785	-41.9799
6	34015	372557	2.46121	-33.3546	-39.7074
6	34015	372558	0.76832	-19.0024	-44.5488
6	34015	372558	-15.5104	-29.8577	-29.1066
6	34015	372559	-9.31874	-40.3021	-25.4061
6	34015	372560	-9.84547	-38.337	-25.3727
6	34015	372561	-15.5	-34.017	-38.6061
6	34015	372562	-9.37677	-33.7107	-46.0704
6	34015	372564	-23.654	-40.1441	-61.5533
6	34015	372565	-17.3764	-37.3475	-53.3092
6	34015	372566	-18.5636	-40.4555	-65.5919
6	34015	372568	-13.199	0.70658	-72.8914
6	34015	372569	-17.7574	-18.432	-65.3607
6	34015	372570	-20.8526	-0.94922	-61.2147
6	34015	372571	-27.4251	-17.3873	-53.7443
6	34015	372573	-28.5134	-18.0409	-63.8217
6	34015	372575	-34.7709	-25.0656	-77.811
6	34015	372578	-24.0696	-29.975	-74.5291
6	34015	372581	-50.7291	-22.4008	-93.2201
6	34015	372584	-46.0432	-14.3315	-93.1626
6	34015	372585	-46.1869	-22.0987	-93.163
6	34015	372590	-55.0568	-33.1451	-85.1285
6	34015	372592	-45.5376	-20.0765	-90.0497
6	34015	372596	-38.2861	-22.4714	-111.847
6	34015	372598	-50.3803	-33.8556	-103.725
6	34015	372599	-29.9324	-29.8467	-100.462
6	34015	372601	-49.7369	-30.1137	-102.392
6	34015	372603	-48.8655	-27.9467	-102.381
6	34015	372604	-47.3357	-21.4908	-92.2845
6	34015	372608	-62.267	-26.8308	-90.0016
6	34015	372610	-56.876	-17.0193	-93.674
6	34015	372614	-67.8542	-21.0383	-64.1663
6	34015	372617	-54.894	-24.0879	-56.6486
6	34015	372621	-71.3866	-26.2037	-63.4104
6	34015	372624	-64.4395	-22.5193	-45.6133
6	34015	372626	-53.2038	-38.5053	-32.6628
6	34015	372629	-72.1107	-32.2414	-45.6991
6	34015	372634	-72.4438	-29.2152	-48.9706
6	34015	372635	-78.9609	-13.4581	-56.8932
6	34015	372638	-83.5038	-18.3443	-46.8052
6	34015	372639	-84.8174	-15.3931	-52.6974
6	34015	372642	-89.77	-1.0653	-40.6645
6	34015	372644	-101.401	-3.56128	-35.5099
6	34015	372646	-83.0676	-14.1064	-31.8345
6	34015	372651	-87.2768	1.81616	-23.2788
6	34015	372654	-85.5889	-10.3508	-33.3224
6	34015	372656	-82.2499	-12.7073	-23.2217
6	34015	372659	-90.6903	-16.7083	-13.0966
	0	0	0	0	0
7	437630	2.83925e+06	17.0278	-41.9324	29.3447
7	437630	2.83925e+06	38.9183	-32.2328	3.99543
7	437630	2.83925e+06	-0.22504	-19.7431	7.22526
7	437630	2.83925e+06	6.9649	-27.5622	7.26406
7	437630	2.83925e+06	32.0897	-29.2348	23.5284
7	437630	2839253	19.935	-45.4087	16.5988
7	437630	2.83925e+06	0.28815	-46.1935	9.79199
7	437630	2.83925e+06	-3.03624	-42.3308	9.81107
7	437630	2.83926e+06	4.33461	-24.3982	18.9009
7	437630	2.83926e+06	4.80267	-31.4314	21.2356
7	437630	2.83926e+06	3.34862	-10.2132	19.4658
7	437630	2.83926e+06	4.17461	-16.0261	0.90129
7	437630	2.83926e+06	-1.53927	-37.0611	3.81811
7	437630	2.83926e+06	17.5126	-42.0859	-2.98435
7	437630	2.83926e+06	11.7884	-34.446	-1.08518
7	437630	2.83926e+06	24.0834	-37.1449	-8.04867
7	437630	2.83926e+06	8.88413	-30.9175	-34.0235
7	437630	2.83926e+06	26.9252	-21.2428	-31.7887
7	437630	2.83927e+06	24.2743	-16.2972	-24.7514
	0	0	0	0	0
8	11374	104292	48.7597	50.3394	37.7718
8	11374	104292	51.0415	58.7484	36.8679
8	11374	104293	28.5195	42.4786	22.7789
8	11374	104293	43.3317	58.1114	-4.96881
8	11374	104294	26.5371	75.7774	-12.3997
8	11374	104294	47.6439	81.4141	-43.6219
8	11374	104297	18.9126	62.5447	-34.9303
8	11374	104298	21.8286	70.601	-23.734
8	11374	104299	-6.68186	41.3222	-11.721
8	11374	104301	3.79036	42.8716	-13.7526
8	11374	104305	1.20917	48.4543	-14.9308
	0	0	0	0	0
9	113998	952620	-6.82854	19.2645	33.81
9	113998	952620	-5.54678	2.8935	30.8897
9	113998	952621	-11.9599	6.26049	26.2931
9	113998	952621	-49.7975	-14.0308	3.87238
9	113998	952622	-48.4729	-13.3731	-5.51439
9	113998	952623	-60.9879	-19.6928	-11.2356
9	113998	952628	-66.7838	-7.49116	-9.1223
9	113998	952635	-66.2599	-16.4016	-14.6788
9	113998	952638	-56.4758	-35.1878	-24.4519
9	113998	952641	-49.5475	-24.309	-20.7803
9	113998	952644	-70.3848	-28.732	-28.1611
	0	0	0	0	0
10	269541	2.15293e+06	48.7505	-80.088	51.218
10	269541	2.15293e+06	42.505	-88.1685	38.342
10	269541	2.15293e+06	45.2348	-92.2975	41.5802
10	269541	2.15293e+06	57.659	-91.287	47.4612
10	269541	2.15293e+06	52.9727	-78.2029	72.6626
10	269541	2.15293e+06	27.0264	-59.6352	79.1428
10	269541	2.15293e+06	26.9485	-59.4016	73.2808
10	269541	2.15293e+06	44.4363	-51.2813	59.0098
10	269541	2.15293e+06	37.4693	-74.0195	58.9619
10	269541	2.15293e+06	39.9077	-55.7154	61.215
10	269541	2.15294e+06	40.7373	-43.5366	61.1908
10	269541	2.15294e+06	51.7401	-28.0972	63.045
10	269541	2.15294e+06	49.3799	-53.3434	72.9963
10	269541	2.15294e+06	49.2242	-69.5243	70.8072
10	269541	2.15294e+06	45.4971	-68.778	74.9532
10	269541	2.15294e+06	42.3291	-64.8088	68.9607
10	269541	2.15295e+06	37.5703	-68.2007	53.246
10	269541	2.15295e+06	24.3062	-88.497	45.4603
10	269541	2.15295e+06	23.0838	-77.4139	75
10	269541	2.15295e+06	14.8251	-75.3551	51.2745
10	269541	2.15296e+06	43.3376	-41.4479	33.3077
10	269541	2.15296e+06	8.46889	-75.5796	23.7573
10	269541	2.15296e+06	15.69	-71.721	36.417
10	269541	2.15296e+06	-2.90872	-45.7191	0.51051
10	269541	2.15296e+06	-31.2222	-83.8854	-34.012
10	269541	2.15296e+06	-3.75919	-89.6461	-39.8464
10	269541	2.15296e+06	27.2162	-82.4183	-42.859
10	269541	2.15296e+06	25.3221	-88.633	-39.6718
10	269541	2.15296e+06	9.27807	-88.9723	-49.7736
10	269541	2152963	-21.2931	-109.487	-39.7038
10	269541	2.15296e+06	-5.72145	-122.651	-34.0087
10	269541	2.15296e+06	-15.1261	-118.602	-36.6681
10	269541	2.15297e+06	26.311	-134.371	-71.6277
10	269541	2.15297e+06	19.6641	-134.47	-81.5643
10	269541	2.15297e+06	11.9251	-131.622	-77.9047
10	269541	2.15297e+06	5.87642	-135.452	-72.9873
10	269541	2.15297e+06	25.6261	-133.307	-65.0281
10	269541	2.15297e+06	13.9844	-143.928	-67.7245
10	269541	2.15297e+06	16.0678	-153.36	-49.6951
10	269541	2.15297e+06	41.0232	-135.308	-57.857
10	269541	2.15297e+06	5.56357	-141.577	-49.6004
10	269541	2.15297e+06	30.729	-173.888	-40.353
10	269541	2.15298e+06	33.551	-168.57	-36.2033
10	269541	2.15298e+06	48.9266	-176.804	-29.1053
10	269541	2.15298e+06	54.4899	-182.851	-52.4982
10	269541	2.15298e+06	37.3183	-175.207	-54.7649
10	269541	2.15298e+06	42.5274	-157.988	-34.4153
10	269541	2.15299e+06	35.2612	-178.808	-12.2577
	0	0	0	0	0
11	18316	249621	25.7906	49.2928	33.0485
11	18316	249622	28.084	26.3451	31.2898
11	18316	249623	12.2589	16.3628	35.395
11	18316	249624	16.3312	29.3425	19.7335
11	18316	249625	26.2388	18.6429	9.66265
11	18316	249626	39.2819	0.95281	24.5964
11	18316	249628	53.4991	15.5365	11.839
11	18316	249629	34.9697	9.15288	9.10481
11	18316	249630	47.089	7.22571	20.4769
11	18316	249631	35.301	9.93708	4.78208
11	18316	249632	28.7829	1.26619	10.6348
11	18316	249633	34.8034	8.96118	-2.65592
11	18316	249634	42.3055	-9.6345	20.7583
11	18316	249635	32.0525	17.3221	12.3316
11	18316	249636	36.7126	6.94039	9.01945
11	18316	249638	32.5404	6.31698	8.96652
11	18316	249639	48.1396	-10.4878	4.20637
11	18316	249639	32.8421	-6.89092	4.15423
11	18316	249640	26.5385	3.73389	1.50583
11	18316	249641	26.0693	-12.4105	6.33876
11	18316	249642	35.1281	17.6709	6.32585
11	18316	249643	29.5483	10.6262	0.36726
11	18316	249644	23.2253	35.9277	-22.5401
11	18316	249645	34.3181	6.83982	-26.688
11	18316	249648	42.0533	3.5009	-33.4772
11	18316	249649	21.7327	0.53438	-26.1745
11	18316	249651	30.5096	-6.23146	-13.0244
11	18316	249654	32.5936	-19.5318	-22.8922
11	18316	249656	38.2133	-10.1429	-10.6495
11	18316	249657	22.934	-17.0746	-14.8671
11	18316	249660	15.6659	-1.52965	-7.61117
11	18316	249663	19.2884	-14.0247	-10.9145
11	18316	249670	5.16346	-14.3947	0.95121
11	18316	249678	20.4445	-17.5395	-9.08813
11	18316	249679	32.9232	-15.8009	-14.9168
11	18316	249680	36.5891	-12.5959	-8.17416
11	18316	249681	32.6787	-1.85448	-11.4731
11	18316	249683	29.7404	-12.9683	-32.6681
11	18316	249684	37.2208	-20.4044	-36.8731
11	18316	249685	36.2486	-3.33654	-31.0144
11	18316	249687	8.81352	-2.07461	-24.5405
11	18316	249689	13.8447	-10.5257	-20.3301
11	18316	249691	12.4966	4.68675	-7.28514
11	18316	249693	12.1749	-16.5641	-9.51415
11	18316	249701	25.1659	7.62322	-6.91903
	0	0	0	0	0
12	26309	322703	-17.8024	-59.0676	13.0775
12	26309	322705	-20.6194	-63.703	19.2496
12	26309	322706	-21.2095	-66.514	32.9784
12	26309	322707	-5.0908	-47.779	32.949
12	26309	322708	-12.6518	-43.9785	34.9697
12	26309	322709	-16.9201	-43.4242	30.5737
12	26309	322710	-12.094	-23.8784	36.5099
12	26309	322711	4.709	-26.7646	28.2265
12	26309	322711	-7.97532	-23.6996	21.038
12	26309	322712	-15.3772	-26.5457	13.2376
12	26309	322713	-24.5727	-19.4925	-14.072
12	26309	322714	-4.61275	-29.4154	-14.1081
12	26309	322715	-21.7399	-12.9124	-18.4119
12	26309	322717	-14.0545	0.02246	-15.7339
12	26309	322718	-3.82113	-4.82546	-30.4974
12	26309	322719	-2.879	26.3746	-33.9122
12	26309	322720	5.72208	26.0179	-48.4576
12	26309	322721	4.09296	27.3866	-56.2407
12	26309	322722	10.6742	61.5729	-68.7461
	0	0	0	0	0
13	40542	420163	-56.8472	-84.8651	41.8216
13	40542	420163	-51.5558	-79.0654	35.8147
13	40542	420164	-46.0085	-86.0839	35.808
13	40542	420165	-47.8457	-84.4092	33.0149
13	40542	420166	-35.8552	-83.9954	30.2547
13	40542	420167	-37.8758	-81.9881	42.4717
13	40542	420168	-24.837	-75.0208	26.4915
13	40542	420169	-12.3985	-7.72962	16.0846
13	40542	420170	-9.85513	-10.272	12.6488
13	40542	420172	-14.8193	-9.77574	15.3656
13	40542	420173	-7.40722	-25.3749	15.3649
13	40542	420174	-1.09563	-27.6791	11.1095
13	40542	420175	-9.78299	-20.4017	-11.6301
13	40542	420176	-3.08997	-93.3336	-22.0327
13	40542	420177	2.27006	-66.474	-11.7471
13	40542	420178	-0.86605	-81.3849	-20.2219
13	40542	420179	3.23296	-82.5198	-33.9995
13	40542	420182	4.71749	-73.4115	-25.5808
	0	0	0	0	0
14	41874	396064	-17.1664	-7.59497	18.1294
14	41874	396065	-27.9242	11.1247	44.0188
14	41874	396066	-29.7352	5.58019	43.965
14	41874	396067	-19.7948	-8.78591	-23.3855
14	41874	396068	-24.6074	-6.33288	-30.7919
14	41874	396070	3.46782	16.1647	-24.9934
14	41874	396072	-15.8323	-14.2587	-41.3396
	0	0	0	0	0
15	139502	1.05624e+06	-11.1192	-18.87	15.6865
15	139502	1.05624e+06	-44.7907	-4.76882	15.6283
15	139502	1.05625e+06	-1.41468	-15.9683	6.03872
15	139502	1056249	-9.85196	-17.419	17.3333
15	139502	1.05625e+06	6.26105	-31.8603	27.5496
15	139502	1056254	9.3427	-42.2834	7.85594
15	139502	1.05626e+06	0.58069	-45.8821	-20.1903
15	139502	1.05626e+06	3.59711	-32.5564	-27.9257
15	139502	1.05627e+06	-8.95343	-42.3339	-21.8026
15	139502	1.05627e+06	-10.7635	-38.5846	-11.3414
	0	0	0	0	0
16	86474	733449	40.8719	-28.2634	77.293
16	86474	733449	49.6983	-52.5484	76.5242
16	86474	733450	24.2229	-38.3416	73.9202
16	86474	733451	25.4006	-38.2041	78.7807
16	86474	733454	3.56605	-40.8935	61.5775
16	86474	733455	15.6324	-21.7594	77.4731
16	86474	733455	-4.65287	-12.4895	70.9329
16	86474	733456	2.35122	-10.2064	53.6718
16	86474	733458	-16.2767	-14.9062	45.1329
16	86474	733459	-20.6953	-7.48271	33.4452
16	86474	733460	-16.1651	9.72746	22.3825
16	86474	733462	-22.8159	8.45588	25.5631
16	86474	733465	-27.044	-9.185	14.3855
16	86474	733467	-20.7863	-13.421	17.746
16	86474	733469	-5.2569	-9.86295	3.12904
16	86474	733470	-6.68979	-21.227	-7.42339
16	86474	733471	-10.4049	-19.5901	-31.0312
16	86474	733472	-15.2521	-28.7731	-40.8082
16	86474	733473	-19.1905	-46.7555	-37.4707
16	86474	733475	-27.6126	-34.4135	-41.1668
	0	0	0	0	0
17	114322	940787	18.7841	4.84627	26.0164
17	114322	940788	12.7801	9.58164	20.0275
17	114322	940790	15.4409	12.0688	25.2693
17	114322	940790	26.3071	10.4938	25.2973
17	114322	940791	17.9192	-2.40016	14.4032
17	114322	940792	33.0321	6.14583	17.3326
17	114322	940792	19.965	-5.37387	4.65632
17	114322	940793	34.6962	0.32915	2.81458
17	114322	940793	42.0905	-2.58532	1.25567
17	114322	940794	39.5936	3.07916	4.2186
17	114322	940795	38.6703	-4.1817	-1.02321
17	114322	940796	41.4245	2.69002	-5.15625
17	114322	940796	44.8647	-11.6517	0.51116
17	114322	940797	53.5023	1.89394	1.72025
17	114322	940798	62.5522	-8.61426	-9.0487
17	114322	940799	54.9993	-5.54188	-16.1365
17	114322	940800	72.3458	-11.2117	-11.0002
17	114322	940801	73.0403	-18.8432	-22.8023
17	114322	940803	59.4824	-12.3564	-20.9015
17	114322	940804	59.8892	-0.38235	-20.8813
17	114322	940806	87.5702	4.92284	-27.5649
17	114322	940807	71.8019	-2.92473	-22.7105
17	114322	940812	73.9872	2.56921	-25.6544
17	114322	940815	83.5923	1.92379	-29.7869
17	114322	940818	79.9333	24.0829	-27.5627
17	114322	940819	63.9672	11.3662	-13.2007
17	114322	940821	64.2452	13.0321	-21.7368
17	114322	940822	68.6872	-8.18841	-17.6857
17	114322	940823	70.1349	3.5126	-24.7691
17	114322	940826	82.0074	6.4087	-21.8256
	0	0	0	0	0
18	39670	344168	5.6182	9.59103	25.1023
18	39670	344168	32.2502	25.0902	25.1126
18	39670	344169	23.3064	39.7316	6.02907
18	39670	344174	17.2381	40.4819	0.87863
18	39670	344175	18.0092	51.8651	-6.78949
18	39670	344175	13.5677	33.717	-6.76619
18	39670	344177	14.2026	50.2639	-1.57916
18	39670	344180	12.4592	28.4134	1.84129
18	39670	344182	10.134	45.8203	10.0616
18	39670	344184	18.118	39.4629	-2.28117
18	39670	344189	44.5184	66.0143	-2.24662
18	39670	344194	41.2318	61.6924	-5.16137
18	39670	344197	38.2999	40.9121	-24.1667
18	39670	344201	28.6843	33.1968	-20.7624
18	39670	344202	59.2464	41.4882	-27.4547
18	39670	344204	57.5256	35.8191	-27.4288
18	39670	344204	40.2706	25.8616	-29.9645

## Sheet: Abortive Import Tracks_Dataset1
Track #	Track ID	Time Stamp (ms)	x	y	z
1	91596	1016702	-53.4951	-31.8348	35.0683
1	91596	1.0167e+06	-54.986	-37.7419	49.184
1	91596	1.0167e+06	-62.7495	-27.9994	63.637
1	91596	1.0167e+06	-61.1011	-28.4275	61.3438
1	91596	1.0167e+06	-57.1981	-35.9519	65.0076
1	91596	1.01671e+06	-42.3887	-40.1615	59.9301
1	91596	1.01671e+06	-52.481	-50.1362	62.6173
1	91596	1.01671e+06	-36.6183	-48.9074	62.6208
1	91596	1.01671e+06	-45.1958	-37.2428	62.6207
1	91596	1.01671e+06	-55.7976	-34.7377	69.6307
1	91596	1.01671e+06	-47.9922	-46.4023	66.1976
1	91596	1.01671e+06	-50.694	-43.0516	65.0182
1	91596	1.01671e+06	-53.7505	-25.8502	63.6993
1	91596	1.01671e+06	-49.2442	-33.4069	67.9012
1	91596	1.01671e+06	-48.8172	-29.625	64.9557
1	91596	1.01671e+06	-46.9237	-26.7723	60.8013
1	91596	1016713	-40.9354	-31.7396	52.2371
1	91596	1.01671e+06	-46.3019	-32.4613	46.7335
1	91596	1.01671e+06	-46.7424	-37.811	42.6019
1	91596	1.01672e+06	-27.4355	-33.8692	39.4287
1	91596	1.01672e+06	-43.3555	-30.503	25.9266
1	91596	1.01672e+06	-44.3452	-14.2189	22.5624
1	91596	1.01672e+06	-43.4633	-19.7732	25.5283
1	91596	1.01672e+06	-48.8382	-29.6569	27.4326
1	91596	1.01672e+06	-33.8063	-30.2809	29.7186
1	91596	1.01672e+06	-32.061	-24.3165	27.8833
1	91596	1.01672e+06	-23.9806	-40.421	30.7862
1	91596	1.01672e+06	-31.7718	-29.5158	26.6484
1	91596	1.01672e+06	-5.54834	-22.1056	17.2696
1	91596	1.01673e+06	-5.97845	-16.7483	22.93
1	91596	1.01673e+06	-21.1481	-34.3287	33.7666
1	91596	1.01673e+06	-17.1946	-28.3746	35.6639
1	91596	1.01673e+06	-15.2888	-25.5051	24.6583
1	91596	1.01673e+06	-30.7567	-30.141	21.7846
1	91596	1.01673e+06	-31.4351	-32.6106	17.0088
	0	0	0	0	0
2	33469	368449	14.3421	5.85747	74.7295
2	33469	368450	26.4234	3.64968	73.4205
2	33469	368451	17.0958	-0.3241	56.6825
2	33469	368452	15.1351	-5.45662	51.4781
2	33469	368454	14.7602	0.0147	65.0631
2	33469	368456	20.9801	-14.57	59.4479
2	33469	368457	11.7369	-8.89924	59.4766
2	33469	368458	18.6582	-8.20125	59.4769
2	33469	368460	30.1795	-0.51612	52.5243
2	33469	368461	26.2038	-2.95876	57.3618
2	33469	368464	11.3361	-12.0925	31.5498
2	33469	368465	20.3648	-8.94597	35.7557
2	33469	368466	23.884	-2.21234	49.2953
2	33469	368467	47.6646	-2.91061	41.151
2	33469	368468	21.9204	-11.8023	43.4169
2	33469	368469	19.8956	-11.5367	38.2014
2	33469	368470	25.449	1.07197	20.5565
2	33469	368472	28.5857	-9.08689	18.7013
2	33469	368473	36.5708	4.6192	16.8846
2	33469	368474	34.2541	-2.39868	22.9462
2	33469	368475	42.5418	-5.60282	25.8999
2	33469	368476	37.3665	-3.60261	16.6303
2	33469	368478	41.8311	16.021	22.1966
2	33469	368479	35.9637	7.59008	28.2472
2	33469	368480	34.4699	8.16722	33.5062
2	33469	368481	26.3596	8.03472	37.6687
2	33469	368482	35.0274	-1.85536	33.5329
2	33469	368483	43.0893	-7.07159	26.5887
2	33469	368485	29.9341	1.0435	40.1414
2	33469	368486	34.9106	-12.5511	40.1767
2	33469	368487	27.3003	2.92415	36.0511
2	33469	368488	29.1905	1.02889	43.1571
2	33469	368490	26.4282	10.9734	37.9898
2	33469	368491	33.3078	-2.51585	50.3272
2	33469	368492	29.2193	-8.87644	59.5803
2	33469	368493	39.9481	-1.6558	54.4089
2	33469	368494	45.8037	-20.7628	64.02
2	33469	368496	37.4017	-18.4507	69.7678
2	33469	368497	38.2765	-22.9496	80.7804
2	33469	368498	54.2382	-23.3526	84.8887
2	33469	368500	34.6546	-27.5211	86.2782
2	33469	368501	25.6627	-30.796	60.4881
2	33469	368502	17.2482	-10.7405	44.2523
2	33469	368503	23.5023	5.75135	51.0498
2	33469	368504	34.5675	-13.5783	54.4873
2	33469	368506	23.9268	-16.6114	63.0941
2	33469	368509	25.2864	-15.6515	61.2265
2	33469	368510	22.7546	-13.4326	58.9539
2	33469	368511	3.94915	-2.00533	65.757
2	33469	368512	11.2459	-2.27725	74.3756
2	33469	368515	23.9246	-1.69241	81.416
2	33469	368522	24.9823	-9.40796	81.4327
2	33469	368525	14.0122	-3.71734	69.0749
2	33469	368527	37.81	7.29326	70.4228
2	33469	368530	25.4007	-20.0581	82.4624
2	33469	368535	25.9559	-15.8183	84.8027
2	33469	368539	24.6017	-9.94826	80.6344
2	33469	368541	14.052	4.13575	71.6175
2	33469	368543	25.6124	-10.7015	75.7687
2	33469	368546	29.4243	-19.3694	78.6925
2	33469	368554	33.4526	-7.82044	84.4338
2	33469	368557	27.167	-5.69039	82.5614
2	33469	368558	30.4011	22.0035	91.3109
2	33469	368560	36.8755	6.58293	87.1839
2	33469	368564	29.6558	14.1284	103.873
2	33469	368566	25.9325	18.949	106.815
2	33469	368568	32.6782	25.5945	108.693
2	33469	368569	29.4645	22.5292	108.724
2	33469	368571	26.2522	19.8137	112.897
2	33469	368573	19.9267	20.997	116.363
2	33469	368574	21.0498	31.213	123.397
2	33469	368576	33.9102	29.4123	133.228
	0	0	0	0	0
3	93242	783093	-33.9902	22.358	28.0878
3	93242	783094	-7.42838	26.8141	28.1134
3	93242	783094	-28.7091	26.6261	17.3927
3	93242	783095	-43.0648	11.3207	31.2928
3	93242	783095	-21.2341	34.3723	26.2031
3	93242	783096	-49.9601	20.3045	36.7973
3	93242	783097	-37.7991	9.65646	36.8229
3	93242	783098	-43.2729	22.6976	50.343
3	93242	783099	-50.9236	20.7161	42.1795
3	93242	783100	-45.5774	8.64273	58.7987
3	93242	783101	-46.2537	17.1636	58.8017
3	93242	783102	-35.0722	-2.45427	46.7646
3	93242	783104	-52.8972	24.3207	46.7651
3	93242	783104	-62.5986	16.73	39.811
3	93242	783106	-61.2252	-12.045	27.639
3	93242	783107	-60.0809	4.10266	29.2537
3	93242	783111	-62.5427	15.7284	44.4802
3	93242	783115	-55.2098	18.341	63.0213
	0	0	0	0	0
4	16340	232530	63.6179	-35.2584	16.9789
4	16340	232531	31.5768	-15.7108	17.0017
4	16340	232532	30.4565	-19.2517	9.93273
4	16340	232533	37.9903	-6.64081	8.96705
4	16340	232534	24.5138	-6.65296	12.7875
4	16340	232536	30.8847	-7.17556	7.63616
4	16340	232536	33.4808	-14.984	9.96073
4	16340	232537	6.23906	-42.1816	26.3167
4	16340	232537	49.58	-30.1519	26.3259
4	16340	232538	57.3598	-15.9047	19.6027
4	16340	232539	59.1085	-29.7624	22.5352
4	16340	232542	75.1448	-22.4893	21.2279
4	16340	232545	81.1014	-30.0538	34.5073
4	16340	232550	66.6875	-31.7497	31.5841
4	16340	232553	72.0189	-35.0731	31.6224
4	16340	232555	78.8846	-27.8356	35.7704
4	16340	232557	87.5024	-34.2747	31.6566
	0	0	0	0	0
5	34008	1240740	55.0878	62.0499	10.2256
5	134008	1.24074e+06	23.3301	34.2571	18.0851
5	134008	1.24074e+06	39.0964	40.6848	8.92549
5	134008	1.24074e+06	37.7086	61.0908	34.7853
5	134008	1.24074e+06	40.6069	42.2183	8.84614
5	134008	1.24074e+06	21.0846	34.6223	8.87117
5	134008	1.24074e+06	38.8769	47.9203	22.3244
5	134008	1.24075e+06	43.2519	43.9998	18.1964
5	134008	1.24075e+06	29.8772	42.0245	29.1483
	0	0	0	0	0
6	133281	997586	4.82928	-58.9404	30.4146
6	133281	997587	27.969	-70.4169	18.6736
6	133281	997588	-4.64292	-82.9805	22.7222
6	133281	997589	-5.2505	-71.6131	27.5392
6	133281	997590	14.0868	-61.7185	53.2579
6	133281	997591	5.4216	-49.3624	50.07
6	133281	997592	0.94035	-21.7095	39.986
6	133281	997592	-11.4191	-47.1517	49.9974
6	133281	997593	-25.2041	-42.9915	55.089
6	133281	997594	-18.6182	-46.4345	45.8503
6	133281	997595	-16.3824	-40.4388	34.8587
6	133281	997596	-20.2772	-38.4953	36.4862
6	133281	997597	-13.293	-28.5912	30.5589
6	133281	997598	-23.6318	-52.9952	35.6718
6	133281	997599	-9.03284	-47.0972	40.867
6	133281	997599	-12.2332	-43.1073	36.7254
6	133281	997600	1.56387	-63.1982	37.6864
6	133281	997601	-16.1126	-72.9769	47.2786
6	133281	997602	-38.0133	-81.7828	42.4513
6	133281	997603	-38.6974	-69.8334	46.5716
6	133281	997604	-22.0523	-59.2833	72.4403
6	133281	997605	-32.2855	-41.8475	79.2475
6	133281	997607	-28.6044	-55.3483	72.1784
6	133281	997608	-33.9873	-57.991	61.2204
6	133281	997609	-35.0241	-68.6448	51.1475
6	133281	997610	-40.9836	-68.3245	30.8964
6	133281	997613	-43.4291	-57.6672	15.6189
6	133281	997616	-26.8811	-47.2345	17.1743
6	133281	997617	-46.7628	-64.6484	22.3364
6	133281	997621	-34.8758	-70.4556	37.6255
6	133281	997623	-31.9274	-81.518	35.4044
6	133281	997627	-16.6426	-75.2065	25.7685
6	133281	997628	-38.9069	-94.5519	36.3809
6	133281	997629	-54.1647	-82.0689	24.3813
6	133281	997631	-26.1437	-121.917	20.7064
6	133281	997632	-51.7002	-108.889	24.3041
	0	0	0	0	0
7	70282	549526	-22.4175	21.7108	15.0859
7	70282	549526	0.14643	55.0267	16.4573
7	70282	549527	-5.66083	63.6336	13.0454
7	70282	549527	-0.04506	69.9474	39.0162
7	70282	549528	27.1408	79.4179	24.5919
7	70282	549530	25.8725	72.0738	21.6943
7	70282	549531	20.4062	77.1199	23.1723
7	70282	549532	54.2411	99.1069	35.314
7	70282	549533	38.8605	109.258	42.157
7	70282	549534	50.1507	74.4072	55.1593
	0	0	0	0	0
8	20244	208122	98.923	90.3363	36.3466
8	20244	208123	107.574	39.6598	20.807
8	20244	208123	41.4102	34.2623	41.9572
8	20244	208124	61.1742	46.3564	31.6772
8	20244	208125	44.9495	40.2318	54.0569
8	20244	208125	67.4756	58.422	52.2597
	0	0	0	0	0
9	68313	541200	-36.1546	22.0708	30.1403
9	68313	541200	-55.9419	-18.9718	38.2506
9	68313	541201	-57.2926	-11.8853	34.3835
9	68313	541201	-53.5416	-3.64736	29.2658
9	68313	541202	-72.5443	-5.20753	19.3111
9	68313	541202	-67.038	-24.3921	11.2567
9	68313	541204	-67.749	-4.97756	7.33329
9	68313	541204	-61.1726	-48.7033	30.5803
9	68313	541205	-63.3993	-37.2825	33.5577
9	68313	541206	-73.1375	-17.7845	28.8533
	0	0	0	0	0
10	12820	171700	194.122	-95.2147	33.8544
10	12820	171701	196.36	-68.7513	46.5721
10	12820	171703	167.649	-73.4044	44.3549
10	12820	171705	161.734	-75.2342	44.4119
10	12820	171705	160.964	-78.1331	22.5616
10	12820	171706	149.66	-68.9208	22.5807
10	12820	171707	151.676	-54.2126	22.5811
10	12820	171708	124.849	-51.3936	34.9658
10	12820	171709	120.358	-67.2866	25.2285
10	12820	171712	97.1977	-40.2188	46.2855
10	12820	171713	106.835	-27.2053	36.3586
10	12820	171714	102.834	-18.4031	34.8595
10	12820	171716	101.422	-16.7858	23.0106
10	12820	171718	119.308	30.1394	22.0572
10	12820	171719	124.071	19.0184	44.9728
10	12820	171719	144.459	23.8323	37.9041
10	12820	171721	126.669	34.5356	74.9503
10	12820	171722	140.457	33.4142	67.6055
10	12820	171723	169.76	20.8712	67.6593
10	12820	171724	160.85	9.24404	40.1293
10	12820	171726	158.952	18.1445	30.0107
10	12820	171728	133.98	29.8451	45.0687
10	12820	171728	124.608	9.89363	37.3142
10	12820	171731	139.342	18.0148	42.2448
10	12820	171732	156.727	32.1007	36.6211
10	12820	171732	169.869	37.3432	42.2886
10	12820	171733	157.494	41.4686	40.3568
10	12820	171734	170.65	73.5178	75.544
10	12820	171735	154.789	62.6755	69.6925
10	12820	171735	161.317	62.9096	45.8344
10	12820	171736	142.722	67.7364	34.7144
10	12820	171737	124.567	57.3132	34.741
10	12820	171738	132.661	67.599	24.6714
10	12820	171739	124.965	71.3366	30.078
10	12820	171740	110.495	87.2577	26.9503
10	12820	171740	93.9557	86.6114	33.305
10	12820	171741	91.5519	79.1923	35.9746
10	12820	171741	75.3199	69.9177	14.785
10	12820	171747	26.1895	113.902	20.4049
10	12820	171747	36.337	97.0982	23.1032
10	12820	171748	36.1185	108.119	19.851
10	12820	171753	29.7834	70.8945	10.9353
10	12820	171754	41.6441	71.0675	20.1095
10	12820	171755	52.0968	51.094	26.3347
10	12820	171756	50.1152	61.3898	29.0342
10	12820	171758	63.4433	37.0885	21.6719
10	12820	171759	70.9778	54.8511	21.7205
10	12820	171759	62.6018	52.3407	25.9662
10	12820	171760	71.1134	38.4543	31.302
10	12820	171761	85.074	31.2309	37.9549
10	12820	171762	84.6594	50.0098	24.9218
10	12820	171763	79.9156	60.1366	9.5147
10	12820	171765	79.5649	63.3167	9.51603
10	12820	171766	56.8298	29.5522	19.4535
10	12820	171767	70.6736	49.0242	29.5908
10	12820	171768	78.2266	63.7291	27.0438
10	12820	171769	83.3848	67.0763	28.9964
10	12820	171770	60.3205	72.8017	34.7468
10	12820	171772	81.7453	91.3371	37.2829
10	12820	171773	108.763	78.3605	73.0774
10	12820	171774	118.639	71.4216	76.1692
10	12820	171775	116.128	88.5225	76.1891
10	12820	171776	120.573	88.1554	81.0865
10	12820	171777	112.22	94.2724	91.1626
10	12820	171778	107.481	95.0382	93.8847
10	12820	171780	102.171	98.0037	99.8407
10	12820	171781	91.4822	95.2761	86.7858
10	12820	171781	92.9333	95.1176	78.2053
10	12820	171782	110.674	89.7426	82.3969
10	12820	171783	97.9419	87.7013	75.791
10	12820	171784	108.481	74.1695	49.646
10	12820	171785	110.811	88.5845	86.8097
10	12820	171785	134.75	97.713	72.8972
10	12820	171786	111.653	87.3678	45.4366
10	12820	171786	126.282	99.6385	41.278
10	12820	171787	120.834	104.787	24.3551
10	12820	171788	129.984	102.577	32.5205
10	12820	171789	138.917	107.236	36.1633
10	12820	171790	129.152	112.092	39.4437
10	12820	171791	135.738	128.83	50.5407
10	12820	171792	136.748	121.004	45.5966
10	12820	171793	133.402	117.518	53.1122
10	12820	171794	135.597	117.411	49.84
10	12820	171795	144.895	110.786	47.9032
10	12820	171798	137.016	90.1546	38.2245
10	12820	171798	150.608	104.914	24.27
10	12820	171800	159.336	115.912	33.932
10	12820	171801	143.307	110.339	29.0326
10	12820	171802	153.349	118.029	35.0163
10	12820	171803	136.648	110.727	26.9789
10	12820	171805	143.575	119.699	40.2505
10	12820	171806	148.823	113.388	32.8119
	0	0	0	0	0
11	12790	161497	32.3749	-11.4283	54.4425
11	12790	161497	35.4497	-2.47157	44.03
11	12790	161498	21.8515	8.62125	50.4902
11	12790	161500	37.5892	-22.675	48.4977
11	12790	161500	39.1549	-25.6265	41.4434
11	12790	161501	28.418	-44.7833	25.8302
11	12790	161502	41.6785	-15.277	15.5457
11	12790	161504	34.001	-3.81002	30.2758
11	12790	161506	37.9897	-13.2036	30.2423
11	12790	161507	51.3004	-20.4675	27.9314
11	12790	161508	51.0187	1.06583	25.6303
11	12790	161509	38.7868	-6.76009	20.4795
11	12790	161510	41.4656	-6.74717	18.4256
11	12790	161510	36.5957	-5.09354	10.9997
11	12790	161511	40.3902	-19.1717	8.19783
11	12790	161511	29.8729	-25.0916	-0.45827
11	12790	161512	18.9368	-26.2848	-0.46198
11	12790	161512	17.9891	-18.8643	-2.3674
11	12790	161513	14.4829	-14.8767	3.45616
11	12790	161513	-10.4322	-3.6688	16.3829
11	12790	161514	30.7084	-27.5095	29.3226
11	12790	161514	7.55344	-18.9347	27.9311
11	12790	161515	4.86393	-5.41988	22.7576
11	12790	161516	23.1768	-2.73523	21.7612
11	12790	161516	14.6724	-7.23124	25.0017
11	12790	161517	-1.34401	-26.8505	37.6685
11	12790	161517	4.28554	-14.2218	34.8917
11	12790	161518	26.4038	-26.6989	28.3379
11	12790	161518	9.45757	-29.1121	19.8722
11	12790	161519	-5.38152	-33.3881	10.5212
11	12790	161519	-12.5333	-40.5273	8.39776
11	12790	161520	-10.6718	-42.6449	10.8118
11	12790	161527	2.23798	-36.3676	13.479
	0	0	0	0	0
12	21917	229279	-9.6337	-22.5468	61.5041
12	21917	229280	40.1666	-32.2304	30.7037
12	21917	229281	3.96454	-30.8038	13.7073
12	21917	229281	-9.55863	-23.164	11.6884
12	21917	229282	-19.1722	4.76716	40.0728
12	21917	229282	-12.7563	15.8679	30.1383
12	21917	229283	-23.9191	3.1111	35.5537
12	21917	229284	-26.5935	11.039	32.8458
12	21917	229285	-9.42229	5.93186	35.1917
12	21917	229286	-18.9224	-0.04595	31.8365
12	21917	229288	-4.65158	-14.5114	28.5928
12	21917	229289	-27.5914	0.73301	25.9251
12	21917	229290	-32.5158	1.11988	25.9628
12	21917	229291	-4.12196	29.1051	21.3123
12	21917	229292	-15.3524	14.406	35.1221
	0	0	0	0	0
13	53867	459453	-38.9541	12.0002	26.0991
13	53867	459454	-49.9301	-0.97464	23.5985
13	53867	459454	-15.531	4.86168	19.8149
13	53867	459455	-41.4207	-8.32949	22.3204
13	53867	459455	-37.9213	-11.1205	17.8988
13	53867	459457	-32.5177	-6.47683	26.8244
	0	0	0	0	0
14	66904	552750	15.23	23.0019	7.52512
14	66904	552751	29.0029	9.80442	-1.65505
14	66904	552751	12.8436	16.5528	8.31247
14	66904	552752	17.8289	13.8562	3.89392
14	66904	552753	16.5183	26.0397	40.9542
14	66904	552754	8.44373	31.1169	40.9093
14	66904	552754	10.889	32.8537	59.318
14	66904	552755	5.4803	33.4361	44.6105
14	66904	552755	13.1296	36.5583	22.5772
14	66904	552756	11.4127	23.1494	25.301
14	66904	552757	2.42255	7.2899	28.5576
	0	0	0	0	0
15	67093	554166	-17.5087	84.6269	21.8218
15	67093	554167	15.8538	32.3005	25.1765
15	67093	554167	-8.48608	26.2475	20.8725
15	67093	554168	14.7971	34.5971	31.8322
15	67093	554169	0.83326	35.3895	21.555
15	67093	554169	3.43812	31.7745	26.1858
15	67093	554170	13.2228	18.0622	24.9132
15	67093	554170	-38.9532	26.4305	21.9745
	0	0	0	0	0
16	81202	653245	36.9394	11.3665	60.147
16	81202	653245	82.6483	6.33671	58.5251
16	81202	653246	53.3463	18.5451	21.2285
16	81202	653246	83.2214	22.7429	25.4902
16	81202	653249	24.119	14.304	15.1958
	0	0	0	0	0
17	84865	679510	46.881	-5.21282	27.6053
17	84865	679511	61.0781	-7.65595	40.1542
17	84865	679512	61.4804	14.8309	27.3183
17	84865	679514	73.7284	-2.167	21.2153
17	84865	679518	62.1059	10.9841	49.2805
17	84865	679520	30.3671	-17.2653	42.3244
17	84865	679522	72.6063	12.6413	46.8216
17	84865	679523	61.495	-14.5878	39.823
17	84865	679523	57.2569	-0.2984	24.856
17	84865	679529	66.9531	6.79049	19.6577
17	84865	679539	61.2068	12.9578	36.3964
	0	0	0	0	0
18	88895	708506	-8.86036	-3.95425	3.6388
18	88895	708506	-23.6171	-69.5133	27.2933
18	88895	708507	-22.8379	-28.6326	10.8543
18	88895	708508	-21.9858	-48.256	49.4686
	0	0	0	0	0
19	114929	887735	0.52393	25.4744	73.4348
19	114929	887736	44.4163	1.59704	43.8728
19	114929	887736	31.7401	20.8894	41.7948
19	114929	887737	22.4203	25.1674	31.7313
19	114929	887737	11.3334	27.6138	18.3642
19	114929	887738	17.4287	20.9422	50.0271
19	114929	887738	24.8972	6.52299	45.6952
19	114929	887739	38.8192	12.5671	35.3938
19	114929	887740	49.9109	0.96532	21.1877
	0	0	0	0	0
20	164510	1.23127e+06	67.4974	25.748	25.0278
20	164510	1.23127e+06	61.2792	35.2813	6.76824
20	164510	1.23127e+06	46.2482	20.2935	7.792
20	164510	1.23127e+06	58.6934	36.4883	13.8675
20	164510	1.23128e+06	36.6409	33.2411	2.30222
20	164510	1.23128e+06	60.3224	24.4237	15.5253
20	164510	1.23128e+06	44.2329	22.4435	11.8265
20	164510	1.23128e+06	18.7604	10.432	-3.41448
20	164510	1.23128e+06	41.1817	9.38384	9.75872
20	164510	1.23128e+06	42.8666	-8.91172	33.8673
20	164510	1231283	-6.6154	16.238	68.5928
20	164510	1231284	21.6621	-5.26948	70.1513
20	164510	1.23129e+06	1.74727	-10.4539	65.8661
20	164510	1.23129e+06	25.7412	6.95291	74.22
20	164510	1.23129e+06	32.3227	9.74454	66.5206
20	164510	1.23129e+06	28.8387	23.558	63.1343
20	164510	1.23129e+06	55.098	29.1938	46.4295
20	164510	1.2313e+06	39.5258	41.2916	16.1031
20	164510	1.2313e+06	46.4588	34.874	18.7218
20	164510	1.2313e+06	52.9499	33.6992	12.5359
20	164510	1.2313e+06	39.9805	40.4059	28.1503
	0	0	0	0	0
21	165548	1.23839e+06	-1.91373	-51.9535	39.931
21	165548	1.23839e+06	-3.19914	-48.9477	24.1259
21	165548	1.23839e+06	42.9902	-50.5647	39.0816
21	165548	1.2384e+06	39.8644	-35.5587	28.1301
21	165548	1.2384e+06	43.6653	-21.7811	17.9517
21	165548	1238398	24.9505	-26.8533	30.0502
21	165548	1.2384e+06	5.8091	-31.5043	20.3634
21	165548	1238399	19.889	-35.0992	18.2822
21	165548	1238400	29.6923	-19.4816	9.77734
21	165548	1.2384e+06	20.326	-13.9107	9.80461
21	165548	1.2384e+06	27.1745	-23.465	4.93678
21	165548	1.23841e+06	4.92202	-29.413	-2.68107
	0	0	0	0	0
22	202781	1.49082e+06	-66.7472	22.6372	16.2517
22	202781	1.49082e+06	-46.3694	8.78696	26.7006
22	202781	1.49082e+06	-30.6485	-10.0786	16.0326
22	202781	1.49082e+06	-45.7016	0.72875	9.00749
22	202781	1.49083e+06	-46.8496	-3.61702	20.1919
22	202781	1.49083e+06	-32.0171	-25.5601	2.56534
22	202781	1490827	-30.1443	-20.0643	2.55632
22	202781	1.49083e+06	-28.8988	-38.2308	26.7821
22	202781	1490828	-44.2446	-26.5682	16.3083
22	202781	1.49083e+06	-37.173	-25.6182	30.089
22	202781	1.49083e+06	-8.87394	-24.2296	45.5343
22	202781	1.49083e+06	1.93076	-35.2948	58.6241
22	202781	1.49083e+06	-27.9304	-18.6449	38.9617
22	202781	1.49083e+06	-11.1529	-19.8283	66.4412
22	202781	1.49083e+06	-17.4017	-15.813	51.2954
22	202781	1.49083e+06	-22.2498	-0.32938	20.703
22	202781	1.49083e+06	-8.99979	-8.53374	25.4669
22	202781	1.49083e+06	-39.6114	5.24799	10.6716
22	202781	1.49084e+06	-39.8121	-14.616	18.9595
22	202781	1.49084e+06	-27.3652	-9.09623	32.7355
22	202781	1.49084e+06	-45.799	-12.0489	38.8449
22	202781	1.49084e+06	-47.4658	-0.95542	42.248
	0	0	0	0	0
23	260443	1.8861e+06	34.8001	28.2697	25.2695
23	260443	1.8861e+06	10.3703	20.6195	10.2645
23	260443	1.8861e+06	19.9025	2.89683	38.4708
23	260443	1.88611e+06	9.76099	-17.6014	48.4477
23	260443	1.88611e+06	21.0995	-3.96273	58.9716
23	260443	1.88611e+06	4.73038	-10.0509	42.6725
23	260443	1.88611e+06	16.9526	-1.79027	15.0694
23	260443	1.88611e+06	35.7763	-5.37276	34.5274
23	260443	1.88611e+06	16.3684	22.8888	28.63
	0	0	0	0	0
24	297811	2.13977e+06	15.4103	16.2915	31.9236
24	297811	2.13977e+06	53.4608	-2.0588	58.0819
24	297811	2.13977e+06	-8.48525	14.8972	22.5346
24	297811	2.13977e+06	-34.8238	20.9757	20.3194
24	297811	2.13977e+06	-23.1744	7.06661	21.6468
24	297811	2.13978e+06	-27.6118	13.6376	25.0117
24	297811	2.13978e+06	-19.212	10.3624	39.6253
24	297811	2139780	-20.0025	16.9707	48.1946
24	297811	2139781	-37.5541	25.9867	55.3414
24	297811	2.13978e+06	-40.2225	24.8295	46.3877
24	297811	2.13978e+06	-46.6799	30.1264	55.8853
24	297811	2.13978e+06	-33.0349	9.68157	57.4128
24	297811	2.13978e+06	-49.1307	18.3966	40.7872
24	297811	2.13978e+06	-64.1702	28.6905	28.9791
24	297811	2.13978e+06	-67.8253	39.0397	14.6927
24	297811	2.13979e+06	-63.9832	35.7144	10.6352
24	297811	2.13979e+06	-62.1758	53.0675	16.8693
24	297811	2.13979e+06	-69.8712	40.5014	25.9474
24	297811	2.13979e+06	-64.5136	35.7707	48.7117
24	297811	2.13979e+06	-67.1123	52.1358	34.3309
24	297811	2.13979e+06	-53.7319	38.2654	24.7888
24	297811	2.13979e+06	-63.9172	41.8168	26.4339
24	297811	2.13979e+06	-73.3888	40.1795	21.7228
24	297811	2.13979e+06	-11.8569	15.5717	3.96984
24	297811	2.13979e+06	-9.93677	21.7565	2.43249
24	297811	2139791	-54.7508	18.6086	16.2307
	0	0	0	0	0
25	310114	2.22309e+06	-10.4566	41.9889	37.2924
25	310114	2.22309e+06	-21.7171	-6.56277	10.5938
25	310114	2.22309e+06	-26.0081	11.8237	17.4642
25	310114	2.22309e+06	-41.2756	1.83745	23.0234
25	310114	2.22309e+06	-35.4549	8.64788	41.319
25	310114	2.22309e+06	-40.9009	10.1253	50.2119
25	310114	2.22309e+06	-32.2709	6.3742	46.3384
25	310114	2.22309e+06	-34.4484	-4.56407	50.6797
25	310114	2.2231e+06	-18.339	4.94602	65.7422
25	310114	2.2231e+06	-53.6355	2.72593	65.7338
25	310114	2.2231e+06	-32.4228	8.56875	53.8843
25	310114	2.2231e+06	-22.2083	-0.66676	42.7017
25	310114	2223104	-32.0733	-14.7579	70.3684
25	310114	2.2231e+06	-38.3192	-12.6637	48.8571
25	310114	2.22311e+06	-35.67	-8.34095	57.44
25	310114	2.22311e+06	-66.3777	-32.0914	29.4984
25	310114	2.22311e+06	-26.641	-20.5713	30.7461
25	310114	2.22311e+06	-77.0681	-12.6023	18.2257
	0	0	0	0	0
26	30952	345940	24.7442	-83.3986	65.2721
26	30952	345941	24.9296	-84.5553	75.6527
26	30952	345942	23.9575	-51.9087	38.9789
26	30952	345942	46.8228	-68.0516	0.92412
26	30952	345944	21.6559	-73.1886	3.6208
26	30952	345944	8.473	-68.7045	3.61961
26	30952	345945	51.6977	-56.2041	-0.3665
26	30952	345945	41.6091	-55.3218	1.62229
26	30952	345946	58.3731	-54.0105	8.75869
26	30952	345946	23.9526	-65.8728	20.2902
26	30952	345947	12.171	-55.5525	13.4742
26	30952	345947	17.412	-51.3659	1.23636
26	30952	345948	29.3948	-27.3787	10.6445
26	30952	345949	12.9689	-50.6043	13.2915
26	30952	345952	26.3723	-23.456	9.49051
26	30952	345952	36.1643	-32.95	15.984
26	30952	345953	40.2664	-24.5592	35.8286
26	30952	345953	44.013	-22.3591	15.8506
26	30952	345959	44.7453	-25.9156	26.3258
26	30952	345960	47.8818	-23.6625	35.2477
26	30952	345963	20.1694	-48.7652	28.8971
26	30952	345964	38.8153	-40.3054	22.7008
	0	0	0	0	0
27	37442	313752	-28.1895	-25.0987	68.6764
27	37442	313752	-2.40867	14.9375	66.7736
27	37442	313753	18.4251	1.37378	45.3178
27	37442	313753	-8.10522	5.84968	32.8458
27	37442	313754	-14.8116	9.43391	23.9721
27	37442	313754	-25.5943	-0.42129	22.0891
27	37442	313755	-16.7968	16.3379	7.60983
27	37442	313756	-24.8213	13.589	2.32529
27	37442	313757	-43.7268	-7.08383	28.0539
27	37442	313757	-22.8483	2.09423	14.8698
27	37442	313758	-12.9554	10.9658	9.60323
27	37442	313759	-10.73	11.5251	7.0073
27	37442	313759	-22.3024	21.6281	11.4941
27	37442	313760	-29.1091	28.4851	8.88194
27	37442	313760	-20.2226	20.5758	15.4443
27	37442	313761	-18.908	22.3741	20.1611
27	37442	313764	-20.4743	22.5642	29.9537
27	37442	313765	-32.8568	11.2864	37.1883
27	37442	313766	-12.8996	18.5228	47.7432
27	37442	313768	-36.3636	18.7921	47.694
27	37442	313768	-53.5016	23.9485	29.4625
27	37442	313769	-7.39642	56.8676	31.261
27	37442	313769	-43.2524	53.1523	26.4691
27	37442	313770	-41.2028	37.6713	27.4345
	0	0	0	0	0
28	61339	602548	-2.91713	-19.3108	78.7486
28	61339	602548	-3.75426	-20.2827	68.8379
28	61339	602549	8.02678	-8.89	75.4214
28	61339	602549	5.68027	-8.8836	63.3417
28	61339	602550	5.91095	-10.0437	44.291
28	61339	602550	-35.4105	-19.5408	37.434
28	61339	602551	0.24722	-22.3983	49.4018
28	61339	602555	-2.93921	-22.5824	30.9378
28	61339	602556	-1.07301	-20.9893	26.3843
28	61339	602556	-12.9645	-6.91554	28.001
28	61339	602557	1.43389	-8.83631	22.0741
28	61339	602558	11.7664	-11.946	32.6008
	0	0	0	0	0
29	72381	519824	86.5497	-127.496	64.6741
29	72381	519825	94.0584	-93.2118	40.2319
29	72381	519826	93.1359	-84.3612	23.1655
29	72381	519827	-29.1071	22.981	40.3066
29	72381	519827	122.638	-69.3997	38.4667
29	72381	519829	120.514	-79.8573	54.7234
29	72381	519830	-43.126	13.4233	60.9799
	0	0	0	0	0
30	80491	560338	26.4492	27.1137	96.3071
30	80491	560340	12.5949	31.6298	80.68
30	80491	560341	8.16055	23.4625	107.025
30	80491	560343	26.9675	26.6339	100.332
30	80491	560345	28.0048	7.38221	120.058
30	80491	560346	34.891	21.3815	114.986
30	80491	560350	-195.009	-159.578	68.9327
30	80491	560352	22.1354	17.4384	92.4025
30	80491	560355	20.3525	21.0987	86.2044
30	80491	560358	21.0073	10.7622	86.1775
30	80491	560361	33.3229	-5.13474	88.8544
30	80491	560363	34.2316	2.05806	99.278
30	80491	560366	-187.208	-153.02	71.3933
30	80491	560368	-185.819	-149.918	79.0898
30	80491	560371	13.2072	-4.90161	128.231
30	80491	560373	17.1825	14.1232	141.86
30	80491	560375	19.6183	29.6262	117.557
30	80491	560377	19.9158	26.0286	115.194
30	80491	560379	-191.949	-144.429	76.5637
30	80491	560384	21.7794	28.504	108.988
30	80491	560387	17.9553	25.1264	129.086
30	80491	560390	23.6167	45.0467	106.708
30	80491	560393	14.8705	33.5618	111.08
30	80491	560395	34.8793	37.1255	98.1217
30	80491	560398	-191.427	-129.464	78.9698
30	80491	560400	-182.502	-131.132	75.5261
30	80491	560402	36.3255	61.4522	101.645
30	80491	560404	34.4008	54.5755	99.5811
30	80491	560405	7.16978	35.6367	122.252
30	80491	560407	-194.171	-118.903	103.74
30	80491	560408	39.548	67.5891	117.154
30	80491	560410	27.6695	64.6511	104.424
30	80491	560412	22.0286	71.5297	116.974
30	80491	560415	18.9282	68.1851	110.764
30	80491	560417	27.2168	68.2194	140.217
30	80491	560419	23.6246	58.4225	137.423
30	80491	560421	18.7908	70.5055	153.664
30	80491	560422	16.4953	71.212	143.127
30	80491	560425	14.261	57.2672	137.977
30	80491	560427	12.7235	47.4149	144.996
30	80491	560428	8.85842	39.7505	125.133
30	80491	560431	10.6989	41.598	107.376
30	80491	560438	0.33171	30.7279	91.4416
30	80491	560450	4.18733	56.8654	70.7754
30	80491	560452	7.92649	42.8412	60.2154
30	80491	560457	4.5434	25.6247	48.5634
30	80491	560463	-0.30213	27.4415	54.6602
30	80491	560464	5.1743	25.1604	31.857
30	80491	560471	1.50546	26.8979	39.5997
30	80491	560474	-12.2349	2.14233	51.1147
30	80491	560484	-8.19852	5.35818	42.6222
30	80491	560493	-4.22101	29.3726	33.9314
30	80491	560497	-5.81782	19.3681	29.4715
30	80491	560499	-12.4617	-1.58204	29.4301
30	80491	560505	-9.18329	8.90214	29.4307
30	80491	560511	5.46141	22.4458	29.4314
30	80491	560514	-13.8567	3.73236	21.0036
30	80491	560519	-6.12492	20.3317	31.3648
	0	0	0	0	0
31	109213	944079	-18.0062	41.7693	78.5314
31	109213	944079	-53.5039	18.8042	82.8758
31	109213	944080	-106.898	18.8767	60.3122
31	109213	944081	-89.238	-14.6996	23.5462
31	109213	944082	-53.6272	22.9557	29.0357
31	109213	944083	-70.8423	34.8252	21.4479
31	109213	944083	-41.4714	20.3744	21.4142
31	109213	944084	-69.7878	1.97345	21.4142
	0	0	0	0	0
32	127788	1045703	-37.6392	35.5082	98.0225
32	127788	1.0457e+06	-50.7463	7.53937	81.2294
32	127788	1.0457e+06	-23.3086	28.2292	66.9523
32	127788	1.0457e+06	-29.4394	36.9479	42.4549
32	127788	1.04571e+06	-23.9397	29.7019	24.5994
32	127788	1.04571e+06	-12.8199	24.5798	1.38845
32	127788	1.04571e+06	-27.2457	32.3193	18.5822
32	127788	1.04571e+06	-30.2768	31.3713	27.9221
32	127788	1.04571e+06	-16.6306	32.0374	24.8739
32	127788	1.04571e+06	-5.75805	29.1369	30.5521
32	127788	1.04571e+06	-17.559	37.3033	46.8126
32	127788	1.04571e+06	-16.4348	27.1745	31.5517
32	127788	1.04571e+06	-12.9545	18.8865	47.7073
32	127788	1.04571e+06	-13.3743	28.4939	56.6489
32	127788	1.04571e+06	-29.416	14.8953	72.5351
32	127788	1.04571e+06	-13.6974	3.37024	53.8814
32	127788	1.04571e+06	-20.0846	27.0937	44.7966
32	127788	1.04571e+06	-22.9968	31.781	23.354
32	127788	1.04572e+06	-21.1984	38.5927	49.5532
32	127788	1045716	-29.5118	55.6943	46.3905
32	127788	1.04572e+06	-9.80599	40.4665	62.406
32	127788	1045717	-15.3376	26.2485	72.7335
32	127788	1.04572e+06	-25.9852	36.4499	81.6236
32	127788	1.04572e+06	-23.8963	28.5843	88.7229
32	127788	1.04572e+06	-15.7182	18.5676	100.432
32	127788	1.04572e+06	-13.0521	15.2204	116.616
32	127788	1.04572e+06	-9.00986	6.37628	107.36
32	127788	1.04572e+06	-19.4802	17.074	104.102
32	127788	1.04572e+06	-26.7472	13.4468	104.093
32	127788	1.04572e+06	-30.2519	26.0992	92.0421
32	127788	1.04572e+06	-4.36199	28.7988	75.7176
32	127788	1.04572e+06	-28.162	11.8023	69.9168
32	127788	1.04572e+06	-33.3797	6.43908	40.9243
32	127788	1.04573e+06	-24.4169	3.24478	64.1328
32	127788	1.04573e+06	-41.1978	10.6434	63.4894
32	127788	1.04573e+06	-6.67222	27.7172	86.5904
	0	0	0	0	0
33	112815	944860	-4.51143	-6.21449	29.1735
33	112815	944862	5.23152	-6.76652	32.5948
33	112815	944867	12.0147	16.67	33.5153
33	112815	944870	19.6813	-11.6019	-7.44856
33	112815	944871	11.3342	-9.09059	-8.21357
33	112815	944871	15.8173	-1.28356	-12.3625
33	112815	944872	5.82421	-5.58137	-8.77833
33	112815	944872	20.6453	-9.83696	-1.25164
33	112815	944873	14.9465	0.12338	3.98296
33	112815	944873	0.32833	-10.578	-4.33863
33	112815	944874	17.0394	-5.04701	7.92045
33	112815	944874	21.9674	-5.03978	7.20822
33	112815	944875	-4.19393	-15.8045	-9.925
33	112815	944875	23.7318	-11.8074	-4.83027
33	112815	944876	20.6507	-15.0422	7.37179
33	112815	944878	13.5003	-12.3996	-14.563
33	112815	944880	10.3084	-41.0346	11.1627
33	112815	944882	11.7071	-37.5787	8.21866
33	112815	944883	18.1269	-8.25857	9.80625
33	112815	944885	9.38187	-18.8124	-3.01195
33	112815	944887	11.1109	-18.7688	-14.2355
33	112815	944889	25.6952	-13.9336	-6.09008
33	112815	944890	20.3309	-14.9402	-0.47255
33	112815	944892	14.071	-10.2419	5.11049
33	112815	944894	11.6425	-21.3753	16.1815
33	112815	944895	10.8828	-6.27446	-6.49243
33	112815	944897	-3.30772	-13.6227	5.18585
33	112815	944898	21.764	-26.8037	21.9438
33	112815	944901	6.45873	-27.6265	5.68337
33	112815	944904	25.544	-19.1852	5.67238
33	112815	944906	27.9554	-13.046	7.11195
33	112815	944908	14.8695	-31.9747	4.34462
33	112815	944910	24.3483	-32.0325	4.32961
33	112815	944915	23.1935	-27.6216	-3.4626
33	112815	944917	21.3988	-16.3228	-8.87492
33	112815	944919	29.2616	-25.1676	-8.91502
33	112815	944922	15.4694	-4.46748	-11.0241
33	112815	944925	8.58292	-12.4364	-18.1431
33	112815	944927	10.6335	-17.8146	20.5231
33	112815	944928	8.63676	-17.2027	7.73024
33	112815	944929	4.66932	-22.5867	-1.50364
33	112815	944931	11.5109	-19.7661	14.8234
33	112815	944934	21.6332	-28.5751	17.6444
33	112815	944935	10.4707	-19.2873	7.71524
33	112815	944937	17.3053	-18.6982	0.79994
33	112815	944939	2.95358	-30.994	-8.84336
33	112815	944942	19.4032	-38.107	16.2842
33	112815	944946	-8.59665	-29.4751	10.661
33	112815	944949	-5.16082	-23.4019	8.58499
33	112815	944951	-9.25251	-4.91645	0.7059
33	112815	944953	3.35782	-32.0283	0.6675
33	112815	944956	-2.44699	-14.8484	26.074
33	112815	944959	-3.54384	-12.3635	20.4555
33	112815	944961	-8.59183	-11.9659	20.4429
33	112815	944963	16.6447	-0.59588	17.9126
33	112815	944964	17.425	-5.67454	2.8974
33	112815	944966	11.0888	-28.9454	26.4212
33	112815	944968	-2.54079	-16.9315	19.2916
33	112815	944970	32.9971	-23.0764	28.3701
33	112815	944972	14.1415	-19.9408	9.90788
33	112815	944974	34.9802	-39.2899	29.1993
33	112815	944976	18.7968	-21.054	18.7263
33	112815	944979	7.85128	-26.5421	32.6446
33	112815	944981	7.54151	-11.2106	51.2792
33	112815	944983	18.3873	-4.50332	25.8229
33	112815	944986	41.1452	-35.5154	44.6478
33	112815	944989	10.6445	-15.748	18.133
33	112815	944991	16.8362	-3.95318	25.7011

## Sheet: Export Tracks_Dataset 1
Track #	Track ID	Time Stamp (ms)	x	y	z
1	135992	1.09727e+06	-14.2788	28.254	-21.9205
1	135992	1.09727e+06	0.59421	33.5558	-28.2147
1	135992	1.09728e+06	4.18368	32.0135	-21.8875
1	135992	1.09728e+06	21.0014	36.6193	-15.6935
1	135992	1.09728e+06	37.0665	43.1281	-25.087
1	135992	1.09728e+06	18.9859	37.4265	-28.0153
1	135992	1.09728e+06	24.9359	42.4429	-26.4233
1	135992	1.09728e+06	14.6149	30.8301	-31.1829
1	135992	1.09728e+06	4.84216	37.4442	-31.1754
1	135992	1.09728e+06	-2.04745	40.2961	-24.2039
1	135992	1.09729e+06	20.5114	52.1686	-34.8851
1	135992	1.09729e+06	-0.63707	44.7443	-32.6026
1	135992	1.09729e+06	2.94391	42.4929	-26.8404
1	135992	1.09729e+06	-0.59484	41.9414	-36.0878
1	135992	1.09729e+06	-6.90653	47.4251	-36.0691
1	135992	1097294	-16.2951	46.5055	-44.2034
1	135992	1.0973e+06	-18.3592	57.3312	-57.5455
1	135992	1.0973e+06	-15.5431	73.1413	-57.5156
1	135992	1.0973e+06	-13.2562	69.3905	-61.6765
1	135992	1.0973e+06	-5.12604	57.5515	-55.9937
1	135992	1.0973e+06	-17.5249	65.1092	-55.9567
1	135992	1.0973e+06	-12.6311	71.192	-59.405
1	135992	1.0973e+06	-17.969	71.3556	-57.9924
1	135992	1.09731e+06	-18.8645	80.7831	-60.2509
1	135992	1.09731e+06	-10.8774	72.2172	-67.3024
1	135992	1.09731e+06	-28.624	70.839	-65.0401
1	135992	1.09731e+06	-23.7449	77.1785	-67.6267
1	135992	1.09731e+06	-17.8106	80.5087	-62.3587
1	135992	1.09731e+06	-21.8127	76.0055	-53.4571
1	135992	1.09732e+06	-25.5363	46.5416	-58.3149
1	135992	1.09732e+06	-22.1534	72.1179	-51.2758
1	135992	1.09732e+06	-17.5489	73.3655	-64.7631
1	135992	1.09732e+06	-23.7168	75.8489	-68.2146
1	135992	1.09732e+06	-38.4116	64.9705	-75.1231
1	135992	1097323	-23.2766	83.2797	-65.999
1	135992	1097324	-13.1619	67.8313	-57.5558
1	135992	1.09733e+06	-24.7414	85.9641	-69.7608
1	135992	1.09733e+06	-26.1231	97.8617	-64.6322
1	135992	1.09733e+06	-31.9454	80.7228	-51.1123
1	135992	1.09733e+06	-34.5953	72.9144	-51.0827
1	135992	1.09733e+06	-41.4734	78.3514	-53.3693
1	135992	1.09733e+06	-32.7454	64.7799	-51.0846
1	135992	1.09734e+06	-24.6933	75.836	-54.0253
1	135992	1.09734e+06	-37.0527	73.4062	-62.2266
1	135992	1.09734e+06	-12.9866	64.7434	-67.7357
1	135992	1.09734e+06	-23.9871	79.7234	-67.7264
1	135992	1.09734e+06	-32.518	78.1958	-70.0124
1	135992	1.09735e+06	-42.812	73.281	-76.9602
1	135992	1.09735e+06	-26.2674	73.8042	-71.7147
1	135992	1.09735e+06	-21.5495	74.7928	-73.5844
1	135992	1.09735e+06	-25.8495	64.1805	-69.4272
1	135992	1.09735e+06	-33.914	65.2455	-72.3634
1	135992	1.09735e+06	-43.4056	66.7389	-68.9144
1	135992	1.09736e+06	-33.9832	64.2016	-65.4162
1	135992	1.09736e+06	-15.3764	73.9707	-65.3919
1	135992	1.09736e+06	-16.1164	61.1062	-45.218
1	135992	1.09736e+06	-20.7305	58.5223	-39.4619
1	135992	1.09736e+06	-16.169	63.9616	-41.7292
1	135992	1.09736e+06	-9.59674	54.5911	-45.1103
1	135992	1.09737e+06	-17.4773	55.4792	-31.5449
1	135992	1.09737e+06	-29.8111	49.2233	-36.0635
1	135992	1.09737e+06	-10.5225	77.7009	-27.2322
1	135992	1.09737e+06	-7.21143	73.22	-25.3336
1	135992	1.09737e+06	-15.2693	62.4124	-35.1528
1	135992	1.09738e+06	-11.3775	72.5352	-24.1439
1	135992	1.09738e+06	-14.754	56.1474	-20.0028
1	135992	1.09738e+06	-5.39966	66.3811	-25.6717
1	135992	1.09738e+06	-10.4566	75.2605	-29.7756
1	135992	1.09738e+06	-17.665	76.47	-38.9584
1	135992	1.09739e+06	-0.74088	51.832	-30.7224
1	135992	1.09739e+06	-19.1081	59.7931	-24.7339
1	135992	1097389	-20.8787	72.2611	-26.7355
1	135992	1097391	-19.387	48.4905	-26.7096
1	135992	1097393	-12.6907	80.2216	-34.9849
1	135992	1097395	-6.50375	63.882	-39.1056
1	135992	1.0974e+06	-4.13345	55.5026	-37.2239
1	135992	1.0974e+06	-0.40796	63.1106	-31.9587
1	135992	1.0974e+06	-3.76803	49.2002	-31.9316
1	135992	1.0974e+06	-6.66709	57.66	-38.1523
1	135992	1.0974e+06	-8.54987	59.3577	-39.7277
1	135992	1.09741e+06	-6.65982	46.5578	-35.5744
1	135992	1.09741e+06	-21.061	53.1123	-38.4737
1	135992	1.09741e+06	-7.82195	63.1822	-38.4679
1	135992	1.09741e+06	-19.4231	53.4147	-26.553
1	135992	1.09741e+06	-15.3214	52.0023	-24.6349
1	135992	1.09742e+06	-9.48416	56.3449	-17.5572
1	135992	1.09742e+06	-28.2612	32.6629	-13.5817
1	135992	1.09742e+06	-19.7125	60.7893	-10.6823
1	135992	1.09742e+06	-29.3053	49.9226	-10.6632
1	135992	1097426	-29.3623	35.6556	-12.2196
1	135992	1.09743e+06	-36.1778	40.0817	-12.1849
1	135992	1097431	-34.1038	51.3344	-6.97028
1	135992	1.09743e+06	-46.0865	62.0331	-9.84229
1	135992	1.09744e+06	-36.8036	38.4633	-9.80537
1	135992	1.09744e+06	-41.736	39.377	-8.22473
1	135992	1.09744e+06	-45.6763	44.5538	-13.032
1	135992	1.09744e+06	-33.194	39.3085	3.62235
1	135992	1.09744e+06	-36.1155	47.4136	-8.76603
1	135992	1.09745e+06	-34.6329	33.0129	-1.73197
1	135992	1.09745e+06	-39.9229	30.2004	15.9659
1	135992	1.09745e+06	-40.7698	21.7498	25.1485
1	135992	1.09745e+06	-49.2937	33.1619	31.1636
1	135992	1.09745e+06	-36.6029	36.0143	31.1846
1	135992	1.09746e+06	-45.7956	41.8169	36.3997
1	135992	1.09746e+06	-57.1072	37.0064	52.9532
1	135992	1.09746e+06	-44.371	37.6874	51.3679
1	135992	1.09746e+06	-40.81	41.535	58.4416
1	135992	1097466	-43.6192	60.3023	58.457
1	135992	1097468	-61.4036	61.5124	50.4553
1	135992	1097471	-53.6864	66.2329	47.5455
1	135992	1.09747e+06	-49.4342	66.0278	42.337
1	135992	1.09747e+06	-48.3553	54.7371	42.349
1	135992	1.09748e+06	-58.9912	58.5738	38.1993
1	135992	1.09748e+06	-58.1127	61.8186	41.7051
1	135992	1.09748e+06	-74.3639	80.9997	43.5047
1	135992	1.09748e+06	-71.5593	64.0682	43.5362
1	135992	1.09749e+06	-66.0281	92.1206	49.4649
1	135992	1.09749e+06	-66.932	66.8242	38.599
1	135992	1.09749e+06	-61.1626	85.8985	64.4875
1	135992	1.09749e+06	-60.1703	92.4108	56.3679
1	135992	1.0975e+06	-49.1276	89.8802	45.526
1	135992	1.0975e+06	-50.557	103.913	56.3464
1	135992	1.0975e+06	-46.9642	103.523	59.8243
1	135992	1.0975e+06	-60.3966	97.1933	65.5245
1	135992	1.0975e+06	-53.1638	107.996	58.5157
1	135992	1.09751e+06	-52.5447	111.471	64.2395
1	135992	1.09751e+06	-54.8826	95.6917	66.5499
1	135992	1.09751e+06	-70.7757	97.4618	69.9593
1	135992	1097516	-64.3409	94.9998	69.9769
1	135992	1.09752e+06	-65.0061	114.486	79.0633
1	135992	1.09752e+06	-72.8454	110.192	86.1422
1	135992	1.09753e+06	-53.4937	105.787	80.2472
1	135992	1.09753e+06	-71.5994	105.028	73.2512
1	135992	1.09753e+06	-71.4531	105.833	75.3232
1	135992	1.09754e+06	-77.9931	105.597	78.2963
1	135992	1.09754e+06	-94.4557	91.2103	83.3053
1	135992	1.09754e+06	-80.2152	100.24	77.5814
1	135992	1.09754e+06	-81.8017	85.7948	86.7681
1	135992	1.09754e+06	-84.3865	94.3962	86.8069
1	135992	1.09755e+06	-83.715	93.7905	78.185
1	135992	1.09755e+06	-90.4352	96.7263	85.2874
1	135992	1.09755e+06	-73.9861	90.5065	81.2229
1	135992	1.09755e+06	-82.0345	89.1439	85.4288
1	135992	1.09755e+06	-82.6655	110.547	99.6754
1	135992	1.09755e+06	-95.5384	105.694	97.4355
1	135992	1.09755e+06	-85.4042	117.093	115.04
1	135992	1097556	-74.1076	113.554	123.547
1	135992	1.09756e+06	-81.0895	115.688	120.605
1	135992	1.09756e+06	-78.1655	117.393	111.346
1	135992	1.09756e+06	-72.5809	113.633	102.79
1	135992	1.09756e+06	-76.9078	101.642	99.8959
1	135992	1.09757e+06	-74.505	110.975	96.4346
1	135992	1.09757e+06	-79.582	109.308	97.6663
1	135992	1.09757e+06	-83.2965	107.44	94.7172
1	135992	1.09757e+06	-86.9795	101.899	82.3961
1	135992	1.09758e+06	-88.9044	91.749	87.5681
1	135992	1.09758e+06	-82.7832	107.695	96.7847
1	135992	1.09758e+06	-72.2809	105.166	106.607
1	135992	1.09759e+06	-63.3056	106.876	113.581
1	135992	1.09759e+06	-68.7799	111.87	111.312
1	135992	1.09759e+06	-71.9034	102.833	111.35
1	135992	1.0976e+06	-69.0551	97.6194	116.564
1	135992	1.0976e+06	-72.5846	103.75	116.563
1	135992	1097607	-64.39	96.3595	114.697
1	135992	1.09761e+06	-59.4032	102.248	113.343
1	135992	1.09762e+06	-52.4127	114.148	107.743
1	135992	1097620	-39.6206	104.352	93.5349
1	135992	1.09762e+06	-40.6647	101.054	93.5494
1	135992	1.09762e+06	-54.9795	96.3199	83.2872
1	135992	1.09762e+06	-33.6296	133.241	95.8364
1	135992	1.09762e+06	-38.3161	123.646	87.6263
1	135992	1.09763e+06	-36.3651	116.487	81.8955
1	135992	1.09763e+06	-13.455	125.031	87.1636
1	135992	1.09763e+06	-39.4942	119.135	94.1675
1	135992	1.09764e+06	-35.2909	112.098	91.9075
1	135992	1.09764e+06	-39.6623	106.434	100.467
1	135992	1.09764e+06	-33.1798	126.614	116.994
1	135992	1.09765e+06	-39.109	105.621	121.108
1	135992	1.09765e+06	-35.3589	128.2	130.254
1	135992	1.09765e+06	-40.3875	119.973	127.297
1	135992	1.09766e+06	-26.6588	116.886	134.312
1	135992	1.09766e+06	-40.6158	129.801	149.541
1	135992	1.09766e+06	-33.9928	112.332	141.41
1	135992	1097663	-32.1495	131.209	139.861
1	135992	1.09767e+06	-27.4275	121.096	136.913
1	135992	1.09767e+06	-36.2411	136.055	128.466
1	135992	1.09768e+06	-32.7537	109.772	130.025
1	135992	1.09768e+06	-28.0236	126.106	135.762
1	135992	1.09769e+06	-33.2207	128.963	130.561
1	135992	1.09769e+06	-30.6378	132.545	123.502
1	135992	1.0977e+06	-30.8203	113.785	120.598
1	135992	1.0977e+06	-17.9407	131.813	132.357
1	135992	1.0977e+06	-31.0092	123.084	127.562
1	135992	1.09771e+06	-41.2611	126.77	133.222
1	135992	1.09771e+06	-47.4721	111.665	148.994
1	135992	1.09771e+06	-37.8282	126.653	153.806
1	135992	1.09772e+06	-42.453	133.012	159.786
1	135992	1.09772e+06	-46.4954	122.064	164.62
1	135992	1.09773e+06	-46.6898	127.376	170.677
1	135992	1.09773e+06	-40.1718	128.411	172.988
	0	0	0	0	0
2	15540	192860	-22.5416	74.2324	-69.1485
2	15540	192861	-42.701	57.4523	-69.1331
2	15540	192862	-40.3356	51.7637	-48.9107
2	15540	192862	-39.8645	52.7353	-48.8797
2	15540	192863	-43.5483	47.9486	-55.0653
2	15540	192863	-65.9899	47.6227	-48.8885
2	15540	192864	-52.2972	27.757	-47.0679
2	15540	192864	-30.7937	46.8836	-43.0437
2	15540	192865	-52.7845	40.9028	-40.066
2	15540	192865	-56.6168	45.5196	-44.1949
2	15540	192866	-60.0094	37.5286	-37.1243
2	15540	192867	-44.9012	24.1995	-23.8436
2	15540	192867	-40.552	27.4807	-24.8419
2	15540	192868	-45.3036	25.1434	-32.3719
2	15540	192869	-48.1945	27.4382	-32.3632
2	15540	192874	-45.466	24.7675	-22.0454
2	15540	192874	-50.7564	14.4189	-22.0096
2	15540	192875	-56.9528	23.7212	-26.8099
2	15540	192876	-49.8575	21.2186	-22.6027
2	15540	192876	-50.554	27.2044	-18.4132
2	15540	192877	-39.1099	22.0102	-21.3249
2	15540	192878	-37.1624	10.0935	-25.401
2	15540	192878	-44.0429	23.8342	-28.3329
2	15540	192879	-35.9679	24.7703	-29.1166
2	15540	192879	-34.2236	32.2288	-26.177
2	15540	192880	-55.282	43.8841	-21.7281
2	15540	192880	-57.9955	32.23	-19.6752
2	15540	192882	-69.2627	35.524	-27.7328
2	15540	192886	-45.8203	27.7595	-32.1774
2	15540	192887	-41.3213	26.0732	-28.687
2	15540	192888	-36.6614	14.4603	-20.528
2	15540	192889	-31.0712	48.8123	-23.3003
2	15540	192890	-78.2754	2.49363	-34.467
2	15540	192891	-84.231	-14.5213	-32.6992
2	15540	192893	-86.2895	-19.0305	-30.8591
2	15540	192896	-54.7545	-34.3368	-30.8319
2	15540	192897	-64.4257	-29.176	-17.3116
2	15540	192900	-73.9704	-12.6919	-24.2473
2	15540	192908	-70.7439	-8.50845	-16.8731
2	15540	192909	-67.1469	-14.7581	-25.4362
2	15540	192910	-63.8626	-3.55228	-30.1927
2	15540	192911	-61.1433	-13.9189	-30.171
2	15540	192913	-70.4674	-30.2824	-24.609
2	15540	192913	-87.1994	-11.8848	-40.8894
2	15540	192914	-78.1984	-37.1987	-30.1599
2	15540	192915	-58.7362	-35.6788	-23.2725
2	15540	192916	-76.2697	-10.609	-21.735
2	15540	192918	-91.8363	-7.64682	-17.7083
2	15540	192923	-53.5652	53.4056	-17.2393
2	15540	192929	-49.041	49.423	-22.2796
2	15540	192930	-29.9167	35.0094	-29.3561
2	15540	192931	-35.6233	32.0751	-34.8472
2	15540	192937	-22.6749	42.6608	-38.9736
2	15540	192944	-7.30052	31.9669	-26.7457
2	15540	192953	-19.2359	36.2959	7.44921
2	15540	192956	-9.27268	31.0123	16.473
2	15540	192957	0.43418	58.7555	11.3222
2	15540	192960	7.3145	37.4546	22.9501
2	15540	192960	2.94148	29.3726	25.878
2	15540	192962	26.4109	64.1551	20.7166
2	15540	192963	18.347	38.0988	16.001
2	15540	192964	34.3158	50.8572	26.9216
2	15540	192966	42.8608	24.5227	25.4159
2	15540	192967	30.2989	29.0561	10.7599
2	15540	192968	25.1359	28.2331	23.1305
2	15540	192972	34.3279	20.1263	26.0932
2	15540	192973	37.9099	6.26712	21.9708
2	15540	192974	42.0336	8.33432	24.8614
2	15540	193054	35.8743	-13.6629	24.8654
	0	0	0	0	0
3	193760	1.40909e+06	-77.9089	62.4833	-150.735
3	193760	1.40909e+06	-61.5342	50.7998	-150.097
3	193760	1.40909e+06	-78.8257	62.2615	-138.51
3	193760	1409088	-62.6057	56.1944	-132.789
3	193760	1.40909e+06	-58.1447	69.5149	-137.897
3	193760	1409089	-68.6512	44.0567	-124.597
3	193760	1.40909e+06	-60.4336	42.7589	-125.642
3	193760	1.40909e+06	-69.6042	38.0143	-129.771
3	193760	1.40909e+06	-69.4777	41.9549	-126.275
3	193760	1.40909e+06	-58.0145	28.455	-122.17
3	193760	1.40909e+06	-59.9177	24.4069	-112.953
3	193760	1.40909e+06	-52.2171	34.0166	-112.939
3	193760	1.40909e+06	-54.1176	39.4901	-96.8986
3	193760	1.40909e+06	-56.8077	17.4672	-107.655
3	193760	1.40909e+06	-59.5828	19.7849	-94.1192
3	193760	1.40909e+06	-65.5936	2.87749	-90.0494
3	193760	1.40909e+06	-35.4282	-2.37554	-80.7184
3	193760	1.4091e+06	-51.9434	19.3653	-73.7163
3	193760	1.4091e+06	-26.1792	26.1316	-60.7724
3	193760	1.4091e+06	-22.3139	20.8916	-86.5983
3	193760	1.4091e+06	-36.9051	29.9139	-70.6036
3	193760	1.4091e+06	-33.0224	20.9645	-66.4109
3	193760	1409098	-48.5089	14.2325	-64.841
3	193760	1.4091e+06	-50.3533	-6.51855	-51.8313
3	193760	1409099	-38.7184	16.9967	-48.3894
3	193760	1409100	-23.3629	17.957	-59.0489
3	193760	1.4091e+06	-39.9376	0.12656	-53.1287
3	193760	1.4091e+06	-32.4231	4.43885	-53.1221
3	193760	1.4091e+06	-40.8495	-4.64529	-37.162
3	193760	1.4091e+06	-13.492	-6.72376	-39.5938
3	193760	1.4091e+06	-7.55121	25.1277	-49.9096
3	193760	1.4091e+06	-17.0872	19.8707	-49.8758
3	193760	1.40911e+06	-23.3877	25.5122	-42.8836
3	193760	1.40911e+06	-16.8578	9.39247	-42.8506
3	193760	1.40911e+06	-26.9883	9.185	-42.8505
3	193760	1.40911e+06	-28.1396	-12.9042	-29.7791
3	193760	1.40911e+06	-36.5737	-14.6409	-31.5783
3	193760	1.40911e+06	-23.7755	-5.4891	-23.2237
3	193760	1409113	-19.7302	-10.4571	-9.69173
3	193760	1409114	6.58947	8.9409	-22.5164
3	193760	1409115	13.7188	21.3046	-21.4942
3	193760	1.40912e+06	-23.5816	27.938	-24.2262
3	193760	1.40912e+06	-34.5422	24.6409	-13.6494
3	193760	1.40912e+06	0.29024	19.3735	-8.59622
3	193760	1.40912e+06	2.07069	13.4264	-15.5397
3	193760	1.40912e+06	-15.8432	11.8321	-28.9814
3	193760	1.40912e+06	-11.477	9.9792	-55.0255
3	193760	1.40912e+06	-8.68004	15.113	-66.0167
3	193760	1.40912e+06	-12.9318	31.1844	-55.1972
3	193760	1.40912e+06	-16.6091	41.5754	-41.9265
3	193760	1.40912e+06	-11.7296	20.9624	-37.7649
3	193760	1.40912e+06	-36.002	-5.6963	-26.4212
3	193760	1.40912e+06	-30.4186	15.9734	-23.459
3	193760	1.40912e+06	-16.3816	22.2726	-26.8645
3	193760	1.40912e+06	-35.0209	22.7006	-13.4079
3	193760	1.40912e+06	-16.6341	20.692	-18.5772
3	193760	1.40913e+06	-5.62001	31.3382	-44.2237
3	193760	1409127	-34.2924	15.4271	-18.6062
3	193760	1.40913e+06	-11.9733	24.8019	-14.4514
3	193760	1409128	-20.5333	25.5573	-14.4163
3	193760	1.40913e+06	-22.1476	24.5509	-23.7046
3	193760	1.40913e+06	-21.1865	10.3639	-18.9404
3	193760	1.40913e+06	-8.46205	8.9804	-23.0252
3	193760	1.40913e+06	-14.0509	18.5138	-9.44691
3	193760	1.40913e+06	-10.0108	16.8262	-11.7423
3	193760	1.40913e+06	12.9472	-3.34585	-36.7857
3	193760	1.40913e+06	-1.96233	9.15479	-27.477
3	193760	1.40913e+06	-20.6344	7.60613	-10.0125
3	193760	1.40914e+06	-0.22117	17.7385	-20.8138
3	193760	1.40914e+06	-1.56188	19.74	-4.10474
3	193760	1.40914e+06	-1.99459	31.9496	-29.9353
3	193760	1.40914e+06	4.91898	17.6674	-29.6053
3	193760	1.40914e+06	3.77595	9.09992	-22.5226
3	193760	1.40914e+06	11.0476	9.33534	-42.9644
3	193760	1409141	5.29277	40.5133	-28.4789
3	193760	1.40914e+06	-16.6831	37.4359	-2.97641
3	193760	1409142	-1.58859	26.5411	2.27957
3	193760	1.40914e+06	9.75254	12.8884	2.30782
3	193760	1.40914e+06	6.3431	9.84518	-4.704
3	193760	1.40914e+06	-6.44845	17.6061	-30.6239
3	193760	1.40914e+06	-5.91268	21.3346	-30.5978
3	193760	1.40915e+06	2.35998	15.1026	-4.59061
3	193760	1.40915e+06	-10.8177	19.148	21.3964
3	193760	1.40915e+06	-8.88539	29.3707	47.3591
3	193760	1.40915e+06	24.9524	13.8362	29.8033
	0	0	0	0	0
4	198261	1.39336e+06	-20.1608	35.3362	-44.2264
4	198261	1.39336e+06	-23.2396	33.2946	-46.8008
4	198261	1.39336e+06	-16.691	26.352	-44.1829
4	198261	1.39336e+06	-12.6253	48.8137	-9.3157
4	198261	1.39336e+06	-40.2623	33.8459	-17.7666
4	198261	1.39336e+06	-28.1728	11.568	-1.74674
4	198261	1.39336e+06	-69.5771	7.30128	19.0543
4	198261	1.39337e+06	-42.429	4.7947	35.6381
4	198261	1.39337e+06	-33.6595	13.7376	39.5993
4	198261	1.39337e+06	-26.621	12.2031	40.9842
4	198261	1.39337e+06	-27.7571	21.5716	48.5074
4	198261	1.39337e+06	-17.1981	15.1016	50.6896
4	198261	1.39337e+06	-12.4651	17.1252	58.7544
4	198261	1.39337e+06	-9.53479	12.4516	43.1515
4	198261	1393370	-2.70879	12.1746	42.3238
4	198261	1.39337e+06	-21.804	-3.3653	35.3913
4	198261	1393371	-18.0747	-12.4287	32.307
4	198261	1.39337e+06	-21.8383	-16.0322	31.7975
4	198261	1.39337e+06	-9.99659	-16.7872	31.8218
4	198261	1.39337e+06	-9.44375	-10.6063	41.5544
4	198261	1.39337e+06	6.43539	-28.3676	41.1568
4	198261	1.39337e+06	10.0466	-6.94649	35.0166
4	198261	1.39337e+06	21.2108	-14.3897	47.7689
4	198261	1.39337e+06	17.342	-19.9825	37.9532
4	198261	1.39338e+06	21.1401	-5.2668	39.053
4	198261	1.39338e+06	53.4905	-11.5187	40.9314
	0	0	0	0	0
5	49959	388872	32.7454	8.49003	-29.937
5	49959	388874	39.6189	7.21625	-31.7974
5	49959	388875	49.3635	0.39903	-18.3941
5	49959	388876	46.4432	11.543	-20.6818
5	49959	388877	38.6198	-6.56946	-24.7221
5	49959	388878	48.0108	5.08192	-21.7547
5	49959	388883	35.4365	3.19435	34.2349
5	49959	388887	14.3865	-7.45803	21.3455
5	49959	388887	19.9863	0.97867	23.6802
5	49959	388889	26.9641	14.1965	22.131
5	49959	388890	37.9194	33.4852	22.1623
5	49959	388891	17.6462	22.005	31.3504
	0	0	0	0	0
6	237179	1.79867e+06	-19.3345	-41.4044	-25.9829
6	237179	1.79867e+06	-45.7033	-38.2629	-12.8847
6	237179	1.79867e+06	-44.0282	-34.9149	-22.8728
6	237179	1.79867e+06	-34.5286	-37.55	-32.9085
6	237179	1.79867e+06	-29.775	-19.1318	-12.6799
6	237179	1.79868e+06	-30.5483	-9.61926	-8.55037
6	237179	1.79868e+06	-46.5165	-0.06552	2.47617
6	237179	1.79868e+06	-42.4851	-0.65289	8.41377
6	237179	1.79868e+06	-43.1427	-1.30154	21.6479
6	237179	1.79869e+06	-36.7693	-5.64276	17.4443
6	237179	1.79869e+06	-33.902	-10.8791	3.38351
6	237179	1798689	-44.2397	-5.03732	-2.51696
6	237179	1.7987e+06	-39.7994	-3.70231	1.73122
6	237179	1.7987e+06	-41.7348	-16.7478	1.78277
6	237179	1.7987e+06	-29.658	-17.8811	9.17202
6	237179	1.79871e+06	-39.0224	-16.0266	11.4503
6	237179	1.79872e+06	-55.4492	-11.5426	1.58807
6	237179	1.79873e+06	-47.1213	-24.8845	38.674
6	237179	1.79873e+06	-41.8406	-21.1811	48.7938
6	237179	1.79873e+06	-34.3975	-13.5485	38.8339
6	237179	1.79874e+06	-39.9685	-16.8329	23.1485
6	237179	1.79874e+06	-44.3762	-1.2074	26.4217
6	237179	1.79874e+06	-42.2822	-9.0915	18.2146
6	237179	1.79874e+06	-49.4069	-12.282	9.68798
6	237179	1.79875e+06	-25.8723	-11.6191	19.5269
6	237179	1.79875e+06	-41.2475	-9.23803	29.6637
	0	0	0	0	0
7	182152	1.41776e+06	-24.5912	-114.412	-93.9201
7	182152	1.41776e+06	-29.4247	-116.445	-88.0428
7	182152	1.41776e+06	-29.8769	-114.392	-94.8924
7	182152	1.41776e+06	-32.8731	-97.3893	-98.9357
7	182152	1.41776e+06	-46.9263	-88.0128	-93.8814
7	182152	1.41776e+06	-36.7419	-87.8297	-81.6295
7	182152	1.41777e+06	-37.6758	-83.0065	-73.4312
7	182152	1.41777e+06	-45.2535	-78.8208	-67.5286
7	182152	1.41777e+06	-50.069	-78.2935	-49.8851
7	182152	1.41777e+06	-50.8744	-71.3315	-57.2597
7	182152	1.41777e+06	-52.6278	-72.4655	-39.5232
7	182152	1.41777e+06	-57.4295	-61.127	-61.1855
7	182152	1.41777e+06	-50.5841	-50.177	-61.1559
7	182152	1.41777e+06	-47.9625	-30.7703	-53.435
7	182152	1.41777e+06	-56.1391	-24.8728	-63.2056
7	182152	1.41778e+06	-43.2894	-31.242	-53.1084
7	182152	1.41778e+06	-46.5129	-20.2587	-31.3175
7	182152	1.41778e+06	-42.609	-21.5968	-38.7558
7	182152	1.41778e+06	-41.7986	-20.3986	-30.5443
7	182152	1.41778e+06	-46.7261	-21.3119	-26.2885
7	182152	1.41778e+06	-55.3456	-20.9517	-32.1633
7	182152	1.41779e+06	-41.6992	-21.4626	-45.3014
7	182152	1.41779e+06	-50.6392	-34.3556	-33.6324
7	182152	1.41779e+06	-25.939	-39.263	-27.9697
7	182152	1.41779e+06	-31.1693	-50.6998	-43.3368
7	182152	1.41779e+06	-32.2307	-47.2011	-38.3769
7	182152	1.41779e+06	-40.8409	-34.6105	-26.1772
7	182152	1.4178e+06	-37.7469	-30.0567	-18.6685
7	182152	1.4178e+06	-39.8242	-50.7544	-11.3184
7	182152	1.4178e+06	-40.0143	-36.8353	0.50625
7	182152	1.4178e+06	-45.9114	-7.762	-16.0757
7	182152	1.4178e+06	-4.50295	-36.6423	-43.9276
7	182152	1.4178e+06	-19.9182	-42.8608	-33.9147
7	182152	1.4178e+06	-24.6051	-23.754	-39.464
7	182152	1.4178e+06	-16.0171	-21.8771	-21.6626
7	182152	1.4178e+06	-24.5812	-30.4892	-7.55302
7	182152	1.4178e+06	-13.6798	-23.7534	29.5507
7	182152	1.41781e+06	-19.0118	-22.3793	31.5446
7	182152	1.41781e+06	-4.86944	-17.3295	47.0505
7	182152	1.41781e+06	-19.1093	-21.9259	42.1241
7	182152	1.41781e+06	-5.12291	-33.8128	48.8962
7	182152	1.41781e+06	-4.62246	-32.2063	47.213
7	182152	1.41781e+06	-3.25296	-27.4792	41.9957
7	182152	1.41781e+06	-11.2616	-35.7699	31.9465
7	182152	1.41781e+06	-8.52082	-27.5036	10.2748
7	182152	1417814	3.39777	-17.7755	14.3255
7	182152	1.41781e+06	-44.927	-28.9537	38.2324
7	182152	1.41782e+06	-24.2948	-26.5482	34.0136
7	182152	1.41782e+06	-6.8639	-21.7331	31.4161
7	182152	1.41782e+06	-6.22901	-37.9401	41.3574
	0	0	0	0	0
8	263170	2.06596e+06	-92.4098	-28.415	-30.0224
8	263170	2.06596e+06	-68.3521	-40.2417	-32.272
8	263170	2.06596e+06	-65.8596	-28.1326	-30.387
8	263170	2.06596e+06	-57.0686	-11.0438	-20.3482
8	263170	2.06596e+06	-61.6686	5.17717	-25.9336
8	263170	2.06596e+06	-53.909	10.3127	-24.8962
8	263170	2.06596e+06	-48.37	-9.25356	-2.53177
8	263170	2.06597e+06	-48.4453	-19.8272	5.44696
8	263170	2.06597e+06	-41.2285	-4.82573	5.39159
8	263170	2.06597e+06	-34.1347	13.7605	7.73041
8	263170	2.06597e+06	-37.7224	7.1855	25.9821
8	263170	2.06597e+06	-3.24746	28.5861	18.9829
8	263170	2.06597e+06	-39.5159	19.8688	28.7991
8	263170	2065976	-24.1054	27.4483	8.10748
8	263170	2.06598e+06	-11.0927	20.2025	17.9961
8	263170	2.06598e+06	-28.0401	5.94504	33.3486
8	263170	2.06598e+06	-21.5738	38.9375	24.5624
8	263170	2.06599e+06	-29.6368	19.9711	30.4502
8	263170	2.06599e+06	-19.3945	9.78281	28.1646
8	263170	2.06599e+06	-9.85839	15.5078	15.0711
8	263170	2.06599e+06	-17.1331	13.3216	8.37657
8	263170	2.066e+06	-28.0098	9.70226	13.5119
8	263170	2.066e+06	-26.0804	16.2181	38.1262
8	263170	2.066e+06	-27.8336	30.4827	14.0099
8	263170	2.066e+06	-15.8355	8.51924	15.3326
8	263170	2.06601e+06	-24.5364	18.4714	31.7009
8	263170	2.06601e+06	-15.5956	13.4452	39.1555
8	263170	2.06601e+06	-35.6157	20.8685	21.1669
8	263170	2.06601e+06	-32.2022	8.52548	50.0101
8	263170	2.06601e+06	-24.5288	34.34	23.0532
8	263170	2066016	-40.9771	15.5357	43.0192
8	263170	2066018	-36.5143	23.6433	27.2862
8	263170	2.06602e+06	-30.9523	17.7167	29.0159
8	263170	2.06602e+06	-19.7586	19.5258	21.1871
8	263170	2.06602e+06	-27.3593	-11.0792	30.6448
8	263170	2.06603e+06	-25.9416	-11.1591	38.6861
8	263170	2.06603e+06	-18.3196	1.43156	24.5984
8	263170	2.06603e+06	-32.1406	6.00926	26.5304
8	263170	2.06603e+06	-36.851	-7.6289	13.4279
8	263170	2.06603e+06	-39.3216	-2.26234	24.7976
8	263170	2.06604e+06	-36.1537	2.18708	38.5528
8	263170	2.06604e+06	-26.0202	-27.7485	29.476
8	263170	2.06604e+06	-36.9901	-37.3768	26.1756
8	263170	2.06605e+06	-33.8881	0.12577	19.9955
8	263170	2.06605e+06	-22.9516	20.9608	-0.58214
8	263170	2.06605e+06	-34.434	1.93205	17.106
8	263170	2066050	-18.5438	7.18616	3.11487
8	263170	2.06605e+06	-14.7833	28.5902	-0.01524
8	263170	2.06605e+06	-34.9622	27.0873	17.8573
8	263170	2.06606e+06	-15.168	20.5417	27.8492
8	263170	2.06606e+06	-14.6629	11.5739	22.4528
8	263170	2.06606e+06	-36.634	24.5968	44.5466
8	263170	2.06607e+06	-22.4014	40.2914	19.7122
8	263170	2.06607e+06	-19.1314	37.1151	28.5197
8	263170	2.06607e+06	-30.2451	37.6524	16.2992
8	263170	2.06607e+06	-17.8183	17.482	27.1651
8	263170	2.06608e+06	-31.74	34.9915	25.6321
8	263170	2.06608e+06	-30.5636	16.6412	15.6198
8	263170	2.06608e+06	-29.5579	8.98708	27.7205
8	263170	2.06608e+06	-39.7392	0.58114	40.6074
8	263170	2.06608e+06	-28.6307	10.1827	21.2898
8	263170	2.06608e+06	-35.8653	11.5558	25.4711
8	263170	2.06608e+06	-41.812	1.08093	49.1697
8	263170	2066087	-22.0701	-5.3244	49.1139
8	263170	2.06609e+06	-25.5091	-0.95889	11.881
8	263170	2066090	-22.4092	16.4118	21.725
8	263170	2.06609e+06	-42.328	22.9202	15.979
8	263170	2.06609e+06	-25.3137	43.1917	25.4758
8	263170	2.0661e+06	-20.476	18.3564	26.847
8	263170	2.0661e+06	-35.0095	10.4716	26.8126
8	263170	2.06611e+06	-20.8888	23.871	28.0833
8	263170	2.06611e+06	-22.5881	9.54931	23.1481
8	263170	2.06611e+06	-28.671	11.5245	21.3827
8	263170	2.06611e+06	-45.1008	18.0435	43.547
8	263170	2.06612e+06	-18.3338	37.6188	30.6137
8	263170	2.06612e+06	-31.9926	19.8618	32.5281
8	263170	2.06612e+06	-31.584	15.4536	35.1847
8	263170	2.06613e+06	-22.532	24.1211	21.9866
8	263170	2.06613e+06	-20.6844	15.0194	31.084
8	263170	2.06613e+06	-20.8717	0.98493	10.6595
8	263170	2066137	-41.9207	15.8535	-1.30382
8	263170	2066139	-15.8453	8.51958	12.4858
8	263170	2.06614e+06	-26.971	-32.3858	32.1342
8	263170	2.06615e+06	-18.8276	-6.86548	34.054
8	263170	2.06615e+06	-13.6535	13.6351	26.1749
8	263170	2.06615e+06	-24.4223	-6.09675	30.3648
8	263170	2.06616e+06	-14.6159	16.7913	29.1922
8	263170	2.06616e+06	-25.423	0.03545	20.6227
8	263170	2.06617e+06	-24.8486	-8.5698	34.9988
8	263170	2.06617e+06	-36.8199	14.498	30.0345
8	263170	2.06618e+06	-33.1259	5.33376	8.02537
8	263170	2.06618e+06	-29.3592	-4.81941	18.0167
8	263170	2.06618e+06	-3.04754	21.5462	15.9402
8	263170	2.06619e+06	-24.0118	5.7971	29.6175
8	263170	2.06619e+06	-34.5465	-1.15795	17.5194
8	263170	2066193	-28.7387	19.2924	44.688
8	263170	2.0662e+06	-3.57974	17.5719	30.502
8	263170	2066198	-24.2181	-6.28069	30.4512
8	263170	2.0662e+06	-23.3544	7.67937	46.138
8	263170	2.06621e+06	-29.6944	12.7045	28.8783
8	263170	2.06621e+06	-28.0263	11.225	26.1808
8	263170	2.06621e+06	-33.6303	7.19226	34.3381
8	263170	2.06622e+06	-39.6022	-2.93841	24.363
8	263170	2.06622e+06	-20.4192	-0.90947	21.4426
8	263170	2.06622e+06	-19.7164	21.0966	6.18063
8	263170	2.06622e+06	-18.1728	6.8882	21.8374
8	263170	2.06623e+06	-22.3667	15.2069	11.7271
8	263170	2.06624e+06	-22.5881	-3.57722	21.6044
8	263170	2.06624e+06	-25.8606	12.3194	23.8495
8	263170	2.06624e+06	-34.025	6.04144	17.9099
8	263170	2.06625e+06	-18.9239	13.1726	20.7211
8	263170	2066251	-22.5222	9.70357	9.60447
8	263170	2.06625e+06	-32.6877	3.44138	18.0958
8	263170	2.06626e+06	-18.0371	38.6514	6.30948
8	263170	2.06626e+06	-23.5022	20.9948	2.97974
8	263170	2.06626e+06	-2.02077	61.4507	20.8065
8	263170	2.06626e+06	-21.3728	13.2433	22.8886
8	263170	2.06627e+06	-34.467	0.32935	25.3638
8	263170	2.06627e+06	-38.6981	8.47081	16.8557
8	263170	2.06627e+06	-24.5135	-9.5463	18.3295
8	263170	2.06628e+06	-30.8523	-3.01563	21.586
8	263170	2.06629e+06	-29.7111	4.8479	21.5307
8	263170	2.06629e+06	-30.7548	21.3948	15.7526
8	263170	2.06629e+06	-24.7588	2.11931	15.7206
8	263170	2.0663e+06	-24.1437	7.56142	21.6806
8	263170	2.0663e+06	-28.2952	4.46012	21.6481
	0	0	0	0	0
9	106359	872167	-45.049	-103.413	-31.2194
9	106359	872168	-48.1319	-116.478	-29.4245
9	106359	872169	-40.6724	-81.8126	-20.0824
9	106359	872170	-42.9557	-13.114	-13.5477
9	106359	872171	2.95014	-11.7703	21.3067
9	106359	872175	-5.09575	-22.4636	23.1017
9	106359	872176	15.5935	6.20256	32.4438
9	106359	872177	0.98477	-21.4985	38.9785
	0	0	0	0	0
10	6764	142649	-28.4544	-32.0092	-29.1071
10	6764	142649	-24.6883	-22.2864	-39.1912
10	6764	142650	-31.7981	-25.1046	-49.3421
10	6764	142650	-20.9373	-33.7183	-41.2694
10	6764	142651	-19.6399	-44.9759	-35.4524
10	6764	142652	-6.76058	-40.8327	-54.5551
10	6764	142653	7.8549	-51.8951	-56.2052
10	6764	142655	5.72212	-41.8708	-59.5258
10	6764	142656	-2.21666	-26.6209	-34.5306
10	6764	142658	3.41644	-30.0348	-28.6024
10	6764	142663	6.70122	-34.3124	-38.7141
10	6764	142666	21.4584	-31.3084	-17.1935
10	6764	142668	7.26893	-27.7381	-14.9641
10	6764	142669	9.63873	-32.6444	-12.3145
10	6764	142670	6.10713	-28.0393	-20.5521
10	6764	142671	2.10011	-35.5639	-24.2594
10	6764	142673	10.6239	-35.5613	-26.5387
10	6764	142674	5.70735	-32.3458	-31.5131
10	6764	142675	6.81255	-41.741	-35.7581
10	6764	142676	-18.7091	-38.0616	-48.4383
10	6764	142679	-23.5484	-42.9416	-43.3376
10	6764	142682	-8.44621	-37.5556	-21.4427
10	6764	142683	-12.1136	-35.2583	-34.7182
10	6764	142684	-6.59451	-42.6735	-23.0275
10	6764	142685	-2.557	-39.6444	-29.6587
10	6764	142686	-6.39808	-33.3917	-29.6684
10	6764	142687	-2.05395	-26.7717	-33.8659
10	6764	142688	-8.74952	-31.6358	-31.2075
10	6764	142690	11.1753	-29.4494	-18.3014
10	6764	142693	17.8027	-26.819	-2.90488
10	6764	142695	17.3086	-28.3834	1.31758
10	6764	142700	6.29597	-28.4859	-3.67522
10	6764	142705	13.709	-32.4585	-40.9571
10	6764	142711	22.2029	-49.1142	-40.9895
10	6764	142715	28.1944	-44.3723	-43.2294
10	6764	142719	19.3223	-39.672	-59.0046
10	6764	142721	15.2996	-39.1154	-53.0446
10	6764	142726	29.426	-37.9348	-47.1818
10	6764	142729	21.6871	-52.9281	-64.0956
10	6764	142734	11.5446	-50.7126	-69.2921
10	6764	142735	20.7885	-57.4911	-66.0653
10	6764	142736	16.3908	-59.4173	-50.4156
10	6764	142736	26.8193	-74.6962	-13.7777
10	6764	142737	16.478	-60.4003	10.013
10	6764	142738	23.3134	-66.9007	5.72352
10	6764	142740	14.3773	-74.6604	17.3561
10	6764	142741	28.4057	-65.6285	31.3469
10	6764	142742	32.3025	-67.3486	24.464
10	6764	142744	25.7616	-72.3779	40.1412
10	6764	142745	44.7804	-69.1009	52.1099
	0	0	0	0	0
11	96918	795095	-52.3229	-18.8123	-36.9248
11	96918	795096	-21.1735	-18.8377	-21.2268
11	96918	795097	-14.9935	-29.4216	-16.9184
11	96918	795100	-16.449	-20.6392	17.7024
11	96918	795101	-37.2453	-12.3212	33.4004
11	96918	795102	-14.77	8.87763	37.7087
	0	0	0	0	0
12	16815	288391	-47.2879	-88.0668	-21.9949
12	16815	288392	-35.218	-86.982	-19.0602
12	16815	288392	-48.0257	-77.8919	-17.5191
12	16815	288393	-40.3452	-73.0176	-12.6578
12	16815	288393	-55.1232	-90.5015	-8.07871
12	16815	288394	-33.6636	-78.0336	-10.3102
12	16815	288394	-30.478	-75.9539	-12.0553
12	16815	288395	-40.0153	-94.1425	-11.5298
12	16815	288395	-11.1119	-91.6892	-25.0954
12	16815	288396	-1.41527	-76.4838	-19.5577
12	16815	288396	-3.08811	-60.1148	-0.09418
12	16815	288397	-2.15128	-38.7987	-5.65641
12	16815	288397	-0.6706	-52.9619	11.4202
12	16815	288398	16.0753	-27.6374	19.5865
12	16815	288398	17.2657	-26.4621	25.4871
12	16815	288399	31.5251	-21.3156	20.9862
12	16815	288399	33.1868	-12.8635	21.5636
12	16815	288400	32.9948	-3.27572	28.9359
12	16815	288400	41.1379	-7.69908	33.0775
12	16815	288401	46.7246	20.8991	22.8174
12	16815	288402	51.2076	9.68388	35.7422
12	16815	288402	61.2297	32.621	43.5276
12	16815	288403	61.5255	40.5088	43.5369

## Sheet: Abortive Export Tracks_Dataset1
Track #	Track ID	Time Stamp (ms)	x	y	z
1	30138	422051	-4.1636	-17.3809	-29.8122
1	30138	422051	3.44355	-27.7733	-17.4171
1	30138	422052	0.10807	-42.827	-24.3941
1	30138	422053	16.0911	-40.8226	-7.91486
1	30138	422055	19.3771	-43.3266	-2.72487
1	30138	422056	5.37395	-30.7881	-4.26414
1	30138	422057	-6.947	-31.1498	-13.3458
1	30138	422058	-3.60451	-18.2209	-18.9763
1	30138	422060	-5.1514	-39.0941	-28.7334
1	30138	422062	-7.8152	-38.1468	-18.5349
1	30138	422063	-4.3454	-13.3656	-6.47497
1	30138	422064	-21.6927	-27.8324	2.00151
1	30138	422069	-18.5413	-33.4654	-12.4589
	0	0	0	0	0
2	40562	525628	13.8827	-62.7723	-23.8019
2	40562	525630	-7.91159	-53.1946	-18.2448
2	40562	525631	1.12332	-41.4123	-18.2041
2	40562	525632	-5.70374	-64.1328	-29.0956
2	40562	525634	9.34232	-46.3838	-37.5034
2	40562	525635	-0.3528	-45.6798	-37.4716
2	40562	525636	-15.0627	-26.6206	-32.0354
2	40562	525638	7.14247	-49.5894	-21.2611
2	40562	525642	18.0018	-25.2874	-21.2449
2	40562	525644	30.6435	-24.3511	-14.4642
2	40562	525645	21.0732	-23.7282	-3.44756
2	40562	525647	21.2491	-8.87639	-0.51813
2	40562	525649	3.9808	-3.58195	-26.1568
2	40562	525650	1.77591	-7.77584	-26.1341
2	40562	525652	18.3346	-5.90734	-21.3609
	0	0	0	0	0
3	207286	1.45335e+06	-19.969	14.8575	-43.5586
3	207286	1.45335e+06	-17.5514	6.38087	-48.5968
3	207286	1.45335e+06	-22.4581	3.82235	-42.9524
3	207286	1.45335e+06	-27.635	-2.01014	-53.4286
3	207286	1.45335e+06	-17.044	3.89358	-84.2042
3	207286	1.45336e+06	-17.566	-4.85549	-75.8933
3	207286	1.45336e+06	-26.8429	-4.6356	-61.7886
3	207286	1.45336e+06	-21.7482	-13.945	-61.7625
3	207286	1.45336e+06	-43.9086	-40.392	-65.0859
3	207286	1.45336e+06	-26.4636	-49.1801	-62.501
3	207286	1.45337e+06	-4.60233	-46.7715	-46.2035
3	207286	1.45337e+06	-30.597	-48.8222	-36.1958
3	207286	1.45337e+06	-16.1286	-55.2149	-17.0142
3	207286	1.45337e+06	-15.3351	-58.1434	-30.1881
3	207286	1.45337e+06	-17.136	-28.9262	-23.5649
3	207286	1.45337e+06	-7	-24.5975	-28.8013
	0	0	0	0	0
4	56575	508213	24.0277	-18.1679	-20.9779
4	56575	508214	22.8907	-0.88673	-19.7783
4	56575	508216	25.7887	-11.5187	-25.4742
4	56575	508217	22.0545	-7.87328	-23.5681
4	56575	508218	31.6464	0.30227	-30.5692
4	56575	508219	29.4994	-19.0404	-16.2023
4	56575	508220	38.8995	-9.11876	-27.0828
4	56575	508221	32.8961	1.49312	-29.9799
4	56575	508222	19.8459	-12.4064	-31.8146
4	56575	508223	25.8581	-5.04214	-33.4046
4	56575	508225	35.2962	-16.3437	-35.2279
	0	0	0	0	0
5	28417	276643	-15.7292	3.43642	-43.7625
5	28417	276645	-12.067	35.8809	-33.1249
5	28417	276646	-23.4019	23.6429	-26.0219
5	28417	276647	-30.8433	23.1643	-20.7664
5	28417	276648	-17.7183	22.6265	-23.712
5	28417	276650	12.373	24.7701	-25.1305
5	28417	276652	-7.8522	20.8303	-18.0311
5	28417	276652	-12.9843	16.8513	-16.4296
5	28417	276653	-11.81	36.7377	-7.97351
5	28417	276653	-18.9123	20.2288	-9.15046
5	28417	276654	-11.5123	34.1252	-13.9249
5	28417	276655	-3.49046	32.4208	-13.9034
5	28417	276655	2.69493	21.2794	-39.7948
5	28417	276656	-19.9448	38.0009	-29.0928
5	28417	276657	-26.2169	50.6815	-34.5617
5	28417	276657	7.6903	48.0902	-36.473
	0	0	0	0	0
6	167287	1.22909e+06	-14.4328	43.5085	-5.53437
6	167287	1.22909e+06	11.6206	24.7358	-9.00918
6	167287	1.22909e+06	0.27717	15.1999	-8.41669
6	167287	1.22909e+06	7.85917	5.81997	-28.8716
6	167287	1.22909e+06	5.76361	0.2958	-26.1314
6	167287	1229094	-12.7637	4.95609	-21.7337
6	167287	1.22909e+06	1.46197	8.15192	-19.2153
6	167287	1229095	0.25513	-5.44738	-23.8712
6	167287	1.2291e+06	13.1341	16.5801	-26.9981
6	167287	1.2291e+06	20.0269	13.9773	-10.4845
6	167287	1.2291e+06	23.745	16.2574	-1.9534
6	167287	1.2291e+06	20.6079	14.2001	-1.93657
6	167287	1.2291e+06	26.2466	12.1526	-10.1594
	0	0	0	0	0
7	214221	1549202	-9.47869	15.7797	-25.0683
7	214221	1.5492e+06	-70.2815	-10.4033	-7.75515
7	214221	1.5492e+06	-28.8744	5.97485	-2.98916
7	214221	1.54921e+06	-30.6269	12.3236	-19.4657
7	214221	1.54921e+06	-45.0501	-32.0756	-30.5233
7	214221	1.54921e+06	-39.8332	-17.8293	-33.109
7	214221	1.54921e+06	-11.2025	-47.5214	-57.4526
7	214221	1.54921e+06	-10.1906	-19.1591	-42.4089
7	214221	1.54921e+06	-26.0686	-47.9198	-36.8967
7	214221	1.54921e+06	-19.6106	-36.1728	-47.9011
7	214221	1.54921e+06	-45.3211	-40.1865	-27.6689
7	214221	1.54921e+06	-47.665	-24.4412	-24.2877
7	214221	1.54921e+06	-59.18	-25.6248	-49.9969
7	214221	1.54921e+06	-47.0117	-30.9091	-52.2549
7	214221	1.54921e+06	-58.3997	-10.8054	-61.5901
7	214221	1549213	-56.9473	-24.6632	-61.5836
7	214221	1.54921e+06	-42.7127	-4.9928	-77.8861
7	214221	1549214	-60.63	-17.4027	-83.0393
7	214221	1549215	-65.1397	-5.88311	-81.1752
7	214221	1.54922e+06	-51.5036	-2.98894	-79.7766
	0	0	0	0	0
8	31890	297086	7.46616	9.28617	-44.2867
8	31890	297087	26.6285	8.20347	-34.1047
8	31890	297088	12.0218	-3.44694	-21.8667
8	31890	297090	30.2242	2.9184	-21.8542
8	31890	297092	16.2751	-8.30137	-17.7284
8	31890	297094	25.9608	10.859	-26.1648
8	31890	297096	15.6933	9.80383	-20.9111
8	31890	297096	0.55709	16.154	-30.8059
8	31890	297097	29.5978	3.59467	-39.758
8	31890	297100	7.49244	9.57768	-42.6555
8	31890	297101	35.8668	22.4358	-49.3641
8	31890	297102	16.5385	24.7626	-39.5432
8	31890	297103	9.24364	6.75201	-57.8558
8	31890	297104	32.0763	12.2945	-68.6208
8	31890	297105	39.2907	14.1538	-68.6059
8	31890	297106	27.442	-2.03988	-85.1181
8	31890	297111	31.1207	-1.11175	-86.9557
8	31890	297112	48.6896	6.11128	-93.8255
8	31890	297114	40.3995	17.2261	-84.6258
	0	0	0	0	0
9	113738	796583	30.6419	-8.0659	-34.2966
9	113738	796584	27.4196	-33.7516	-37.5863
9	113738	796585	28.7831	-33.6399	-37.1678
9	113738	796585	5.86944	-37.0945	-29.2204
9	113738	796586	6.89121	-40.4945	-20.6555
9	113738	796586	-5.48664	-42.0433	-8.90945
9	113738	796589	13.9886	-35.364	-6.61685
9	113738	796589	4.67832	-73.8613	-31.4341
9	113738	796590	5.19957	-63.4563	-53.4633
9	113738	796590	-0.39415	-64.9708	-31.1847
9	113738	796591	-18.4721	-73.4431	-46.0658
	0	0	0	0	0
10	189679	1.46996e+06	18.4003	37.2313	-29.808
10	189679	1.46996e+06	16.7872	12.0028	-14.1467
10	189679	1.46997e+06	10.7264	27.3849	-9.96843
10	189679	1.46997e+06	7.57488	28.1351	-13.1445
10	189679	1.46997e+06	6.31576	40.3711	-13.1203
10	189679	1.46997e+06	17.7576	44.5441	-29.8764
10	189679	1.46997e+06	16.213	41.6678	-25.6121
10	189679	1.46997e+06	28.0306	59.6885	-22.4255
10	189679	1.46997e+06	24.5658	55.9918	-38.0789
10	189679	1.46998e+06	24.7255	54.83	-38.0614
10	189679	1469978	34.9041	52.475	-42.2486
10	189679	1469979	30.3494	51.5297	-34.7353
10	189679	1.46998e+06	22.0998	50.0782	-30.4931
10	189679	1.46998e+06	21.1829	66.4025	-34.641
10	189679	1.46999e+06	25.5975	47.9951	-28.6879
10	189679	1.46999e+06	24.3292	53.4551	-15.4018
10	189679	1.46999e+06	11.7454	47.7001	-27.4642
10	189679	1.46999e+06	12.0028	49.5955	-36.0214
10	189679	1.47e+06	16.4056	51.863	-23.6898
10	189679	1.47e+06	7.96722	45.1018	-26.9444
10	189679	1.47e+06	22.1427	39.7936	-21.0308
10	189679	1.47e+06	36.7602	36.7439	-29.2805
10	189679	1.47001e+06	41.3138	41.6465	-16.197
10	189679	1.47001e+06	27.9594	39.7578	-39.1386
10	189679	1.47001e+06	23.9056	49.0504	-39.1123
10	189679	1.47002e+06	23.7154	49.2908	-39.1117
10	189679	1.47002e+06	32.4002	65.4243	-39.1113
10	189679	1.47002e+06	30.2905	57.7018	-39.1111
10	189679	1.47002e+06	27.1383	59.7684	-39.1108
10	189679	1470028	30.0089	62.7667	-28.9848
10	189679	1.47003e+06	33.1407	55.2047	-28.957
10	189679	1.47003e+06	26.1862	52.0213	-25.6827
10	189679	1.47003e+06	13.3082	45.58	-28.8705
10	189679	1.47004e+06	9.93566	48.2407	-28.8389
10	189679	1.47004e+06	-2.35832	53.4353	-44.2366
10	189679	1.47004e+06	-0.04913	49.2638	-44.2148
10	189679	1.47004e+06	-2.95519	57.6149	-51.0722
10	189679	1.47005e+06	10.0568	53.09	-55.2191
10	189679	1.47005e+06	11.8603	59.3182	-62.6389
10	189679	1.47005e+06	9.85081	54.31	-52.4564
10	189679	1.47005e+06	8.70582	53.0132	-36.7007
10	189679	1.47006e+06	12.1611	53.7864	-35.1454
10	189679	1.47006e+06	11.4904	66.0286	-43.2408
10	189679	1.47006e+06	16.0587	53.2841	-30.9983
10	189679	1.47006e+06	11.088	59.5787	-30.9477
10	189679	1.47006e+06	27.944	60.49	-26.1047
10	189679	1.47007e+06	20.6433	50.7835	-52.5914
10	189679	1470070	6.18319	44.1987	-27.5274
10	189679	1.47007e+06	10.3402	61.9809	-37.4992
10	189679	1.47008e+06	1.59328	56.9134	-47.503
10	189679	1.47008e+06	23.4639	40.9069	-40.8866
10	189679	1.47008e+06	26.8544	67.7489	-46.5925
10	189679	1.47008e+06	-1.2897	48.4064	-35.2538
10	189679	1.47008e+06	8.70492	47.0499	-46.9757
10	189679	1.47009e+06	24.6041	45.4773	-43.7473
10	189679	1.47009e+06	25.058	61.5318	-39.5865
10	189679	1.47009e+06	12.6069	61.0382	-21.9616
10	189679	1.47009e+06	18.2477	76.4033	-3.98154
10	189679	1.4701e+06	22.8904	66.513	-19.6333
10	189679	1.4701e+06	22.8136	69.1495	-23.3207
10	189679	1.4701e+06	27.76	73.1125	-20.6424
10	189679	1.4701e+06	36.7934	60.8551	-45.6909
10	189679	1.47011e+06	6.4022	40.9704	-63.7493
10	189679	1470107	14.1963	44.3879	-49.7173
10	189679	1.47011e+06	1.64839	55.8098	-51.8849
10	189679	1470112	26.4076	44.1016	-55.9383
10	189679	1470113	20.239	59.8544	-51.6965
10	189679	1.47012e+06	25.078	62.652	-53.6098
10	189679	1.47012e+06	20.2232	47.306	-69.1971
10	189679	1.47012e+06	7.50862	65.1045	-50.1248
10	189679	1.47012e+06	25.5875	57.8628	-28.2761
10	189679	1.47013e+06	29.0528	62.9089	-28.239
10	189679	1.47013e+06	21.1465	60.9647	-32.4726
10	189679	1.47013e+06	20.498	69.6998	-13.1986
10	189679	1.47013e+06	29.0922	64.366	-23.2281
10	189679	1.47013e+06	23.3853	66.7859	-25.1608
10	189679	1.47013e+06	17.5632	66.681	-15.0302
10	189679	1.47014e+06	1.61411	62.3575	-14.9742
10	189679	1.47014e+06	22.3167	63.0322	-6.84805
10	189679	1.47014e+06	12.0027	52.2754	-14.2259
10	189679	1.47014e+06	5.01641	56.4218	-34.9048
10	189679	1.47014e+06	22.0172	53.1325	-26.7873
10	189679	1.47015e+06	12.8025	47.1324	-43.7921
10	189679	1470148	25.5644	64.5384	-38.9594
10	189679	1.47015e+06	12.8545	58.8078	-17.0118
10	189679	1.47015e+06	28.708	56.8704	-21.1532
10	189679	1.47016e+06	34.0837	57.9127	-26.0316
10	189679	1.47016e+06	19.8036	58.8969	-10.3586
10	189679	1.47016e+06	27.1282	61.5054	-29.7016
10	189679	1.47016e+06	34.4211	58.8713	-12.0921
10	189679	1.47016e+06	32.314	58.9566	-7.80176
10	189679	1.47017e+06	37.7402	61.7346	-17.8495
10	189679	1.47017e+06	31.1873	49.9158	-0.28259
10	189679	1.47017e+06	26.6109	44.8124	-8.34253
10	189679	1.47017e+06	14.507	38.1799	-18.1891
10	189679	1.47017e+06	18.9219	34.868	-28.182
10	189679	1.47018e+06	42.2786	45.6509	-12.9856
10	189679	1.47018e+06	32.2933	55.4669	-40.3109
10	189679	1.47018e+06	28.4576	57.095	-40.262
10	189679	1.47018e+06	25.51	49.6378	-34.3016
10	189679	1470186	31.9277	63.1169	-44.2626
10	189679	1470188	31.7389	58.8565	-47.5439
10	189679	1470189	36.6578	59.1397	-51.7604
10	189679	1.47019e+06	32.0827	60.3225	-46.7524
10	189679	1.47019e+06	13.4606	55.5333	-42.6127
	0	0	0	0	0
11	8138	126184	-17.4161	73.602	-35.6299
11	8138	126185	5.44059	32.8647	-27.0575
11	8138	126185	9.08137	50.8399	-60.4887
11	8138	126186	-13.3868	20.5462	-73.6737
11	8138	126186	-5.54662	23.843	-70.942
11	8138	126188	-6.21034	25.6326	-60.4446
11	8138	126189	-4.13418	16.0628	-63.2484
11	8138	126189	-19.1975	22.246	-43.3493
11	8138	126191	-14.3353	18.9647	-32.8592
11	8138	126193	-9.84378	21.2678	-27.7431
11	8138	126196	-10.2285	28.4108	0.79956
11	8138	126200	-11.8813	37.4307	-26.6218
11	8138	126209	-18.1582	48.9839	-46.2494
11	8138	126216	-15.2848	39.6589	-35.6919
	0	0	0	0	0
12	10473	144084	-13.8058	56.5519	-40.9264
12	10473	144084	2.07008	44.7524	-28.9372
12	10473	144085	-2.63464	42.5168	-28.9737
12	10473	144085	-23.1112	34.9767	-21.1827
12	10473	144086	-18.7536	36.5603	-19.3517
12	10473	144086	-15.2753	42.7278	-29.9212
	0	0	0	0	0
13	78769	636641	28.6926	62.4521	-40.6259
13	78769	636642	94.1957	38.8109	-29.7771
13	78769	636642	80.271	17.0794	-23.5584
13	78769	636643	19.8013	23.5402	-13.1082
13	78769	636643	10.5577	30.0724	-8.25992
13	78769	636644	2.53545	44.3437	-14.437
13	78769	636644	0.68503	29.0445	-15.0299
13	78769	636645	93.0899	35.0629	-30.2844
13	78769	636646	95.3786	46.7614	-36.7047
13	78769	636646	108.527	45.0763	-41.6364
13	78769	636647	94.6531	29.8253	-36.3947
13	78769	636647	75.4262	42.7449	-61.0884
13	78769	636648	46.2758	9.20364	-96.5999
13	78769	636648	63.51	11.1388	-98.3919
13	78769	636650	37.8239	-4.1238	-108.114
	0	0	0	0	0
14	102794	804594	-10.6415	-20.1421	-13.3894
14	102794	804595	-2.58632	-28.1401	-50.3508
14	102794	804596	-15.2501	-33.385	-50.3782
14	102794	804597	27.3353	-25.4505	-21.9062
14	102794	804601	-13.6235	-42.0962	-31.9541
	0	0	0	0	0
15	138958	1.05459e+06	-2.15255	46.4399	-35.6141
15	138958	1.05459e+06	-37.5363	46.6514	-28.8892
15	138958	1.05459e+06	-23.3225	39.883	-17.3681
15	138958	1.05459e+06	-27.1334	30.0661	-8.42159
15	138958	1.05459e+06	-78.9944	29.1678	-38.1453
15	138958	1.05459e+06	-65.7601	48.4969	-41.5249
	0	0	0	0	0
16	158041	1.18698e+06	-5.54652	-23.2822	-29.3089
16	158041	1.18698e+06	25.6321	-17.9558	-26.6499
16	158041	1.18698e+06	3.02409	-24.1582	-24.0293
16	158041	1.18698e+06	-17.7052	-48.2379	-35.0021
16	158041	1.18699e+06	-13.1798	-20.2509	-33.0671
16	158041	1.18699e+06	-1.3441	-33.8847	-23.7316
16	158041	1.18699e+06	-27.2185	-64.9004	-17.3872
16	158041	1.187e+06	2.4565	-89.114	-26.6347
16	158041	1.187e+06	10.6054	-65.8622	-22.3433
	0	0	0	0	0
17	174630	1.30042e+06	-16.1878	-26.8568	-35.8087
17	174630	1.30042e+06	-32.7085	-15.0633	-44.9181
17	174630	1.30042e+06	-0.2126	-12.9133	-35.8817
17	174630	1300419	-1.13044	-15.9322	-17.0025
17	174630	1.30042e+06	2.37411	-15.6412	-18.6323
17	174630	1300420	-15.033	-6.60461	-5.28508
17	174630	1.30042e+06	-15.9811	-6.38845	-22.312
17	174630	1.30042e+06	-11.5986	16.1676	-22.3399
17	174630	1.30042e+06	-18.759	-2.16164	-29.66
17	174630	1.30042e+06	-12.0007	-14.785	-20.2908
17	174630	1.30042e+06	-12.6386	-7.1655	-22.6772
17	174630	1.30042e+06	6.49584	-12.445	9.64616
17	174630	1.30042e+06	-23.2674	-3.37453	-19.903
17	174630	1.30042e+06	-18.1625	5.33012	-31.5663
17	174630	1.30043e+06	-22.4304	-1.0158	-15.3049
17	174630	1.30043e+06	-46.626	-24.7842	-26.5152
17	174630	1.30043e+06	-15.5826	-15.2398	-29.2778
17	174630	1.30043e+06	-45.4821	-25.7653	-55.5581
17	174630	1.30043e+06	-64.7664	-23.7068	-61.3926
17	174630	1.30043e+06	-38.7095	-25.7911	-70.5198
17	174630	1.30043e+06	-54.7998	-24.5898	-66.1838
	0	0	0	0	0
18	182407	1.35295e+06	34.626	-18.7942	-46.6355
18	182407	1.35295e+06	31.915	-33.39	-34.6627
18	182407	1.35295e+06	31.3585	-32.0481	-9.80771
18	182407	1.35295e+06	3.52401	-33.8184	-7.84384
18	182407	1.35295e+06	5.6184	-24.7827	-30.4967
18	182407	1.35295e+06	-2.57336	-43.2254	-27.8246
18	182407	1.35296e+06	-3.93103	-43.1061	-27.8468
18	182407	1352960	-1.37588	-22.7565	-11.7915
18	182407	1352964	6.69373	-19.6608	-6.71773
18	182407	1.35298e+06	-6.58301	-34.7668	0.97097
18	182407	1.35298e+06	21.5012	-16.8071	-19.6386
18	182407	1.35298e+06	-29.5542	-24.4855	-42.3634
18	182407	1.35298e+06	7.34869	-25.5628	-50.6447
18	182407	1.35299e+06	14.9306	-22.6105	-47.0696
18	182407	1.35299e+06	16.1624	1.97736	-50.1003
18	182407	1.35299e+06	11.6296	-10.3819	-58.1928
18	182407	1.35299e+06	21.0647	-30.4755	-58.2528
18	182407	1.35299e+06	16.3883	-34.9252	-47.1925
18	182407	1.35299e+06	29.0751	-26.9883	-8.77062
18	182407	1.35299e+06	23.2417	-28.1777	-6.52057
18	182407	1.35299e+06	18.51	-18.7585	-22.781
	0	0	0	0	0
19	228600	1669242	-20.2112	-30.5279	-48.8674
19	228600	1.66924e+06	-31.4695	-30.1625	-51.0879
19	228600	1669243	-8.01029	-27.5011	-39.5522
19	228600	1.66924e+06	-8.33494	-34.4664	-42.0164
19	228600	1.66924e+06	-13.7423	-20.3863	-39.5333
19	228600	1.66925e+06	1.328	-23.4477	-38.3093
19	228600	1.66925e+06	7.84689	-17.628	-25.8068
19	228600	1.66925e+06	-13.4796	-41.5085	-31.7513
19	228600	1.66925e+06	-7.35492	-33.7736	-11.6702
19	228600	1.66925e+06	3.54691	-36.6646	-17.8587
19	228600	1.66925e+06	-1.97963	-12.3594	-41.1298
19	228600	1.66925e+06	9.86105	-24.5742	-19.7347
19	228600	1.66925e+06	31.6134	-16.7145	-21.3286
19	228600	1.66926e+06	12.9716	-20.7552	-39.6996
	0	0	0	0	0
20	1704	70004	-52.6486	56.7281	-19.7418
20	1704	70005	-45.158	32.2727	-25.2977
20	1704	70006	-28.78	44.5093	-19.2522
20	1704	70007.1	-22.9296	46.3361	-26.9332
20	1704	70008.1	-29.6935	50.0924	-21.5212
20	1704	70009.1	-21.039	43.9598	-21.5281
20	1704	70010.1	-25.2438	52.681	-60.1671
20	1704	70011.7	-14.1949	46.2008	-80.2079
20	1704	70012.7	-25.7822	47.8218	-88.0361
20	1704	70014.7	-22.2204	63.0986	-75.5228
20	1704	70017.2	-11.4644	60.6744	-78.2984
20	1704	70018.3	-6.8148	54.4576	-64.6992
20	1704	70020.3	-11.6726	64.0128	-58.5773
20	1704	70021.3	-16.4583	57.4256	-58.6373
	0	0	0	0	0
21	3347	108561	82.9098	-128.021	-28.59
21	3347	108563	99.1986	-130.073	-28.5961
21	3347	108563	130.036	-121.57	-35.252
21	3347	108564	114.439	-116.071	-26.8592
21	3347	108565	99.7653	-123.667	-49.435
21	3347	108566	91.1372	-112.149	-47.4783
21	3347	108567	94.971	-106.591	-47.5177
21	3347	108568	71.4223	-98.5901	-57.4178
21	3347	108568	90.9867	-78.5464	-60.0963
21	3347	108569	84.0218	-68.3702	-58.195
21	3347	108570	87.1242	-74.4879	-52.7458
21	3347	108571	97.7427	-72.7235	-72.7002
21	3347	108572	80.863	-72.3242	-60.0559
21	3347	108573	81.427	-42.9743	-69.9062
21	3347	108574	80.2133	-46.4414	-78.7725
21	3347	108575	74.0118	-44.0207	-97.7152
21	3347	108577	96.8869	-48.2435	-101.071
21	3347	108578	85.1984	-45.1778	-62.3852
21	3347	108579	74.9815	-34.1107	-68.4728
21	3347	108581	83.1067	-17.163	-30.5671
21	3347	108584	98.5516	-33.7075	-53.0478
21	3347	108585	57.9796	-37.5975	-40.8102
21	3347	108586	67.3656	-28.95	-51.3413
21	3347	108587	76.6584	-26.1485	-59.116
21	3347	108589	73.2701	-15.4911	-36.508
21	3347	108591	40.1262	-13.9912	-20.3077
21	3347	108595	63.5803	-3.46886	-28.0045
21	3347	108597	34.266	0.17466	-15.9035
21	3347	108604	40.3128	2.96707	-5.49083
21	3347	108605	60.5209	17.2621	-21.4178
21	3347	108607	38.8425	4.00789	-13.7142
21	3347	108609	25.9886	9.93936	-8.35057
21	3347	108610	16.9315	0.28238	4.16586
21	3347	108611	12.723	4.34764	4.10955
21	3347	108614	23.1146	15.3953	7.48576
21	3347	108618	29.6135	23.6537	-0.23123
21	3347	108625	15.4406	21.6983	-8.55694
21	3347	108627	10.783	0.52602	-12.8445
21	3347	108628	8.41732	11.4212	-20.0125
21	3347	108630	41.2901	11.915	-23.4784
21	3347	108631	36.3775	1.35545	-36.1176
21	3347	108633	57.693	8.27793	-27.8664
21	3347	108635	36.7108	-2.08556	-38.2376
	0	0	0	0	0
22	5818	133888	9.5596	58.2697	-37.2388
22	5818	133889	-46.1679	6.57178	-39.2927
22	5818	133890	-63.5256	-15.2786	-45.1216
22	5818	133891	-51.8547	-5.5965	-28.804
22	5818	133892	-51.9896	-20.0546	-33.9299
22	5818	133893	-14.4216	51.5585	-16.699
22	5818	133894	-7.89539	53.9026	-16.7469
22	5818	133895	-9.12324	54.1202	-16.7474
22	5818	133896	-63.5063	-32.604	-25.6931
	0	0	0	0	0
23	7654	80347.6	9.36916	-18.094	-14.531
23	7654	80348.2	-28.9497	-25.1	-4.88929
23	7654	80348.7	-23.7398	-4.33884	-9.58913
23	7654	80349.7	-26.718	8.11977	-21.1016
23	7654	80351.2	-8.07759	29.1596	-31.3279
23	7654	80351.8	-13.2856	8.34693	-35.4378
23	7654	80353.3	-2.7869	12.5741	-36.4662
23	7654	80354.3	-3.17205	19.9289	-34.4657
23	7654	80355.4	2.3729	33.4481	-30.2841
23	7654	80356.4	21.6465	16.8506	-30.3042
23	7654	80357.4	5.51598	35.7583	-37.9434
23	7654	80358.9	-0.60892	34.2405	-22.9723
23	7654	80361.5	21.8555	43.5509	-3.81875
23	7654	80365	3.46945	19.9801	-17.9993
23	7654	80368.5	18.2949	15.2254	-16.3939
23	7654	80372.1	15.8907	30.0029	-18.8131
23	7654	80376.1	20.5439	34.7048	-14.8114
23	7654	80377.6	14.8986	33.4828	-25.3927
23	7654	80378.6	20.7545	27.2177	-29.8004
23	7654	80379.7	23.3039	28.8684	-22.025
23	7654	80381.2	-10.9546	20.0541	-37.3013
23	7654	80382.2	-15.3951	17.2263	-21.4812
23	7654	80383.3	-2.36123	52.2477	-28.4554
23	7654	80384.8	-27.5477	10.3275	-72.6347
23	7654	80385.8	-7.7956	24.4925	-12.3263
23	7654	80386.8	-28.5137	32.1321	-54.0126
23	7654	80389.9	11.7213	56.4996	-28.7943
23	7654	80392.4	31.9608	20.6653	-21.0568
23	7654	80393.9	18.1125	22.772	-4.65182
23	7654	80396	6.41003	7.66514	-6.92736
23	7654	80400.5	10.3777	23.5378	-14.0263
23	7654	80403.6	29.0823	6.24536	-12.4334
23	7654	80407.6	14.0858	42.5344	-28.2796
23	7654	80409.6	19.8841	23.8682	-8.59618
23	7654	80412.2	8.97366	-3.21083	-36.1227
23	7654	80416.7	32.5875	11.3337	-2.40538
23	7654	80419.7	20.4938	19.4236	-14.6964
23	7654	80421.8	20.0125	16.3432	-12.3762
23	7654	80423.8	19.0541	39.4453	-40.1417
23	7654	80425.3	27.3094	22.7587	-43.7767
23	7654	80426.9	36.4562	23.842	-32.7647
23	7654	80428.4	25.4335	13.963	-27.9955
23	7654	80430.4	16.1627	2.02325	-5.44069
23	7654	80431.4	27.7655	19.2578	-11.5579
23	7654	80432.5	20.6088	27.266	-32.6568
23	7654	80434.5	19.5175	24.0207	-21.3719
23	7654	80436	-39.8636	13.2357	-70.4301
23	7654	80437.6	0.36726	40.5448	-23.8983
23	7654	80439.6	24.8369	20.1594	-9.20123
23	7654	80441.1	-10.3764	17.1581	-48.5653
23	7654	80442.6	3.89698	45.386	-14.8216
23	7654	80445.7	-15.9739	9.38675	-52.6407
23	7654	80447.7	6.07464	21.5422	-13.247
23	7654	80450.2	-13.4201	6.19679	-63.4448
23	7654	80452.2	15.6356	24.3973	-23.5833
23	7654	80453.8	3.5459	37.5788	-15.5942
23	7654	80454.8	-0.93678	39.3825	-16.6412
23	7654	80455.8	6.20312	49.3647	-20.513
23	7654	80457.4	-25.1417	25.3952	-58.5984
23	7654	80458.4	16.1984	40.1613	-8.99717
23	7654	80460.4	16.3342	23.7617	-11.3776
23	7654	80461.9	27.6373	13.939	-8.23714
23	7654	80465	30.6283	-17.4387	-1.80649
23	7654	80467.5	23.4411	46.4251	-27.6802
23	7654	80469.5	-0.90879	34.7456	-22.4023
23	7654	80471.6	15.9148	-18.5066	-60.465
23	7654	80474.1	32.1876	22.0593	-13.3277
23	7654	80476.1	-1.73957	42.5243	-27.343
23	7654	80479.2	5.80467	25.4685	-6.33768
23	7654	80481.7	46.7824	14.7382	-12.1665
23	7654	80482.2	35.7899	19.9865	-3.03877
	0	0	0	0	0
24	26248	321942	-12.3922	2.53636	-31.3693
24	26248	321942	-11.3138	3.96964	-15.2217
24	26248	321943	-13.9806	1.56373	-38.5157
24	26248	321944	0.52882	21.8236	-43.7316
24	26248	321945	-9.07465	14.547	-46.0954
24	26248	321948	-14.7868	10.1187	-61.4308
24	26248	321949	-15.4131	9.04981	-64.2239
24	26248	321952	-6.99165	0.62924	-72.6501
24	26248	321954	-8.63001	-7.53406	-84.471
24	26248	321956	-11.8392	-6.07981	-70.4907
24	26248	321960	-12.3282	-26.8049	-81.0808
	0	0	0	0	0
25	43365	441659	-35.3246	-79.9459	-68.9932
25	43365	441660	-32.8669	-109.638	-79.5359
25	43365	441661	-36.3862	-93.7448	-63.4515
25	43365	441661	-39.9605	-90.4815	-65.2678
25	43365	441663	-37.2712	-86.3923	-62.5332
25	43365	441664	-33.6126	-88.2751	-53.6124
25	43365	441665	-40.4084	-86.6388	-62.1747
25	43365	441666	-32.3707	-81.5079	-72.6717
25	43365	441667	-33.0635	-92.0379	-58.9734
25	43365	441668	-25.2249	-94.5743	-69.4402
25	43365	441669	-33.3904	-87.0325	-63.2638
25	43365	441670	-33.3418	-82.8402	-66.3618
25	43365	441671	-21.8315	-93.4418	-76.7986
25	43365	441672	-31.9262	-78.9506	-74.5088
25	43365	441673	-25.4837	-95.0128	-71.1417
25	43365	441675	-29.2213	-83.3603	-71.171
25	43365	441677	-33.8912	-89.3271	-64
25	43365	441678	-41.463	-89.8154	-74.4758
25	43365	441680	-17.8634	-101.516	-55.0072
25	43365	441681	-12.1701	-86.1124	-61.1018
25	43365	441684	-9.5653	-93.4789	-50.7166
25	43365	441685	3.27306	-85.3721	-21.7878
25	43365	441686	-1.52066	-91.7351	-11.2912
25	43365	441688	-6.01804	-97.1249	-21.7964
25	43365	441689	6.31018	-81.6879	-36.2905
25	43365	441690	5.52401	-86.3321	-44.8405
25	43365	441691	-1.42495	-77.2583	-44.8647
25	43365	441692	18.2447	-78.2927	-70.8173
25	43365	441694	15.457	-80.8304	-48.0834
25	43365	441695	4.64855	-86.2743	-45.3211
25	43365	441696	2.66448	-73.7638	-40.2454
25	43365	441698	3.58028	-80.6739	-31.765
25	43365	441699	4.90696	-91.7381	-39.5095
25	43365	441700	12.7132	-85.6558	-43.9323
25	43365	441702	21.4871	-72.2263	-72.106
25	43365	441703	28.3947	-64.1526	-64.5913
25	43365	441704	22.2619	-75.7688	-68.0545
25	43365	441705	6.80304	-71.7925	-86.2277
25	43365	441707	5.54072	-81.0075	-67.9801
25	43365	441708	8.80359	-73.436	-78.5287
25	43365	441708	24.4052	-82.1459	-62.5423
25	43365	441709	-3.79717	-65.1607	-75.812
25	43365	441710	3.7924	-89.7623	-67.1391
25	43365	441711	-19.8274	-88.4873	-81.188
25	43365	441711	-4.3538	-85.5742	-79.1928
25	43365	441712	-14.5316	-82.8392	-74.8482
25	43365	441713	-0.37186	-95.2024	-72.8854
25	43365	441714	-11.5957	-76.9695	-43.724
25	43365	441715	-8.87518	-83.0854	-49.9629
25	43365	441717	1.34405	-83.1008	-49.9915
25	43365	441719	4.03521	-88.3538	-46.5958
25	43365	441720	-3.68899	-83.1583	-57.165
25	43365	441722	-6.6897	-86.7451	-73.5078
25	43365	441723	10.8548	-87.4026	-60.0125
25	43365	441725	-8.07145	-79.0719	-54.9828
25	43365	441726	2.43482	-79.7472	-65.4999
25	43365	441727	11.9153	-74.2434	-75.9141
25	43365	441728	6.35187	-60.7231	-62.4264
25	43365	441729	17.5064	-56.0213	-59.719
25	43365	441731	21.9066	-59.0228	-66.6046
25	43365	441733	15.8417	-67.3843	-59.5016
25	43365	441736	-1.88827	-38.0524	-65.2643
25	43365	441737	5.74294	-45.8485	-70.4468
25	43365	441738	24.9448	-52.0479	-70.499
25	43365	441740	12.1613	-44.4682	-81
25	43365	441742	21.6631	-47.1821	-67.3318
25	43365	441745	26.328	-45.4425	-83.6575
25	43365	441746	23.8392	-42.6738	-71.4334
25	43365	441748	19.5344	-45.1271	-55.1223
25	43365	441750	10.9078	-41.1819	-50.812
25	43365	441751	14.3703	-45.0478	-38.037
25	43365	441752	12.2654	-42.382	-46.6099
25	43365	441753	-6.42392	-49.6405	-43.3337
25	43365	441754	-10.802	-60.9048	-47.5939
25	43365	441755	-4.47669	-59.5125	-51.0251
25	43365	441756	5.79792	-60.2479	-51.0286
25	43365	441757	-18.8587	-54.271	-51.0286
25	43365	441758	-10.0448	-70.6248	-34.886
25	43365	441759	-6.31728	-68.0478	-34.9153
25	43365	441761	-7.80329	-58.9219	-48.6777
25	43365	441763	1.79485	-46.8971	-52.0378
25	43365	441764	-10.1904	-52.7555	-48.661
25	43365	441765	6.82193	-70.0341	-52.9527
25	43365	441767	-3.1643	-56.6929	-63.4852
25	43365	441770	-5.52025	-54.6665	-55.0186
25	43365	441772	-3.96553	-48.4817	-61.2202
25	43365	441774	16.9824	-50.9334	-66.1853
25	43365	441775	-1.65816	-50.793	-73.377
25	43365	441776	9.48241	-49.8973	-59.7047
25	43365	441777	-5.0315	-43.2647	-55.4135
25	43365	441778	-4.05176	-43.9235	-39.1086
25	43365	441780	9.53729	-53.0632	-65.2721
25	43365	441782	0.49254	-59.6621	-75.7551
25	43365	441783	12.4842	-63.7161	-77.5862
25	43365	441785	7.58597	-54.7017	-91.402
25	43365	441787	14.5547	-58.873	-95.8246
25	43365	441789	-6.1176	-70.5968	-79.943
25	43365	441790	-11.3333	-40.9603	-91.6135
25	43365	441792	-3.64009	-50.624	-102.148
25	43365	441794	-16.7423	-43.3531	-99.4279
25	43365	441795	-6.07031	-53.4978	-95.5972
25	43365	441798	-0.83532	-38.2087	-101.74
25	43365	441799	-2.85195	-55.1035	-123.216
25	43365	441801	4.65642	-62.7117	-152.378
25	43365	441802	-0.89082	-63.3756	-155.193
25	43365	441803	12.6071	-58.6007	-167.299
25	43365	441808	20.8358	-50.3642	-171.592
25	43365	441810	9.90505	-52.7373	-168.84
25	43365	441811	14.0545	-53.0102	-162.688
25	43365	441813	9.54119	-51.354	-179.079
25	43365	441815	19.5984	-60.5542	-175.703
25	43365	441817	14.7912	-45.9885	-172.952
25	43365	441819	22.3732	-45.2027	-180.725
25	43365	441822	25.4269	-49.0202	-189.225
25	43365	441824	27.5502	-59.3337	-196.979
25	43365	441827	24.2936	-62.668	-207.496
25	43365	441828	2.09024	-33.9749	-190.257
25	43365	441830	17.4187	-38.9491	-193.715
25	43365	441832	5.689	-44.4004	-196.505
25	43365	441835	3.86572	-45.9871	-196.535
25	43365	441838	7.31974	-47.5369	-202.732
25	43365	441840	3.04839	-51.6901	-204.804
25	43365	441842	12.7642	-37.0377	-204.836
25	43365	441843	5.08374	-34.3068	-213.739
25	43365	441846	-2.13885	-28.8011	-217.709
25	43365	441848	-1.48997	-36.5946	-210.96
25	43365	441849	18.1257	-37.1312	-196.218
25	43365	441849	8.21411	-32.579	-210.69
25	43365	441850	-22.7348	-28.9679	-230.104
25	43365	441851	-19.7955	-57.1869	-235.985
25	43365	441852	-12.9445	-37.1391	-225.522
25	43365	441853	-14.1528	-37.7768	-217.004
25	43365	441854	13.8087	-37.3386	-209.295
25	43365	441855	26.253	-22.1872	-212.926
25	43365	441856	28.9373	-23.3239	-221.966
25	43365	441857	25.8938	-29.9047	-210.073
25	43365	441858	23.8941	-21.2491	-218.573
25	43365	441858	10.8298	-32.6927	-213.174
25	43365	441859	23.1715	-13.932	-192.501
25	43365	441859	33.3736	-22.2582	-183.276
25	43365	441860	35.7933	-20.16	-188.607
25	43365	441861	44.4199	-0.45664	-170.919
25	43365	441863	27.3076	-7.90637	-170.961
25	43365	441865	25.1666	-13.3244	-170.961
25	43365	441866	27.6669	0.55742	-166.607
25	43365	441869	40.7673	-4.63464	-164.607
25	43365	441871	25.3046	-18.1211	-169.663
25	43365	441872	26.8991	-6.85785	-181.928
25	43365	441874	19.5372	-22.3538	-194.514
25	43365	441875	45.8581	-14.0621	-156.486
25	43365	441876	29.3066	-11.429	-162.676
25	43365	441878	55.2208	-13.9611	-168.662
25	43365	441880	55.313	4.06937	-178.889
25	43365	441882	34.7403	-4.94763	-159.013
25	43365	441883	50.8289	-11.1074	-159.059
25	43365	441886	48.329	-18.3394	-161.829
25	43365	441888	44.2601	-11.2414	-169.658
25	43365	441889	65.7083	-16.4183	-159.492
25	43365	441890	53.6305	-4.83243	-156.768
25	43365	441892	54.2567	3.7277	-159.555
25	43365	441894	54.9293	-6.57851	-156.814
25	43365	441895	60.8255	-18.3134	-167.22
25	43365	441899	65.7678	-11.5048	-170.014
25	43365	441900	55.2669	-7.5454	-161.547
25	43365	441902	57.2715	-16.6317	-167.742
25	43365	441904	58.3836	8.7318	-182.028
25	43365	441907	54.0428	-12.2547	-189.18
25	43365	441910	63.5729	0.66005	-176.539
25	43365	441912	55.1403	-0.34495	-164.661
25	43365	441913	54.9611	-0.22418	-176.922
25	43365	441915	52.2048	1.62997	-183.138
25	43365	441917	58.489	3.10315	-176.968
25	43365	441919	47.7405	19.348	-191.744
25	43365	441921	53.1945	2.92276	-185.59
25	43365	441922	39.1135	21.2528	-193.895
25	43365	441923	44.7997	18.1875	-197.323
25	43365	441925	51.507	16.1119	-186.823
25	43365	441926	40.7444	-0.10431	-206.61
25	43365	441928	53.7622	-1.20516	-211.007
25	43365	441929	58.8278	-3.39168	-223.695
25	43365	441931	57.2335	10.1694	-205.442
25	43365	441934	52.1507	-8.611	-203.119
25	43365	441937	50.4348	-6.25345	-198.722
	0	0	0	0	0
26	53666	477959	39.4845	4.07291	-17.0765
26	53666	477960	-49.8283	12.1757	-18.7427
26	53666	477961	49.3768	-48.3542	-34.8379
26	53666	477963	59.6477	-40.9486	-31.4799
26	53666	477965	52.511	-46.3692	-39.2312
26	53666	477967	54.3514	-45.4659	-39.2335
26	53666	477968	47.2738	-43.012	-52.9963
26	53666	477969	-42.2491	-16.3224	-24.9016
26	53666	477970	-2.62048	-15.6927	-10.3762
26	53666	477974	84.8326	-52.184	-26.4785
	0	0	0	0	0
27	75496	636719	3.05489	98.7862	-27.0084
27	75496	636720	-7.48058	42.338	-35.9208
27	75496	636720	-11.4382	44.3217	-43.4246
27	75496	636721	0.61395	36.3181	-35.7299
27	75496	636723	7.92247	36.809	-21.2022
27	75496	636725	7.40901	37.4157	-48.638
27	75496	636726	-94.5373	202.24	-58.6893
27	75496	636727	14.1459	40.5249	-35.5721
27	75496	636728	2.87747	30.6447	-24.8249
	0	0	0	0	0
28	75950	631189	-35.7851	47.5483	-55.1225
28	75950	631190	-39.7818	21.9867	-48.9995
28	75950	631191	-31.3101	31.2635	-21.708
28	75950	631192	-32.6401	17.4646	-27.9136
28	75950	631192	-36.2093	15.0423	-25.6009
28	75950	631193	-44.7302	25.3002	-28.4011
28	75950	631194	-37.4645	27.2093	-44.7603
28	75950	631195	-40.4597	25.0647	-39.6527
28	75950	631196	-39.6473	30.529	-39.6761
28	75950	631198	-37.0598	28.3264	-45.8729
	0	0	0	0	0
29	78059	645578	-55.4897	-83.8512	-61.4011
29	78059	645579	-58.2406	-50.5885	-69.1785
29	78059	645581	-61.7032	-39.1193	-51.9541
29	78059	645581	-60.166	-28.5351	-38.0247
29	78059	645582	-60.0527	-32.8019	-14.7576
29	78059	645582	-49.4487	-40.5785	-9.25385
29	78059	645583	-79.6123	1.65077	-42.1741
29	78059	645584	-83.2895	15.9251	-21.9222
29	78059	645585	-28.3638	23.6806	2.95403
29	78059	645585	-28.0513	4.47798	-9.56864
29	78059	645586	-25.4204	21.3641	-8.01924
29	78059	645586	-23.8556	14.2568	-8.02856
	0	0	0	0	0
30	78422	892524	39.8308	39.1448	-17.0903
30	78422	892524	1.73194	53.3586	-27.6969
30	78422	892525	18.1738	63.0904	-38.8533
30	78422	892526	10.9779	58.995	-38.8784
30	78422	892526	13.173	77.1969	-42.1785
30	78422	892527	28.0421	73.0456	-36.1745
30	78422	892528	5.96161	55.4524	-24.2723
30	78422	892529	29.7978	67.6442	-26.7775
30	78422	892529	11.733	56.3378	-21.525
30	78422	892530	-21.0509	37.2296	-16.1142
30	78422	892531	-16.0648	63.8225	-17.9165
30	78422	892532	-13.5851	72.9389	-25.5805
30	78422	892537	-11.5117	56.7458	-19.4436
30	78422	892538	-18.2447	53.8655	-8.98779
30	78422	892539	-12.6483	54.7888	-17.5435
30	78422	892541	-22.6418	50.2517	-30.2706
30	78422	892544	-23.2342	57.3166	-35.4563
30	78422	892548	-22.5357	51.3818	-30.3556
30	78422	892550	-22.356	53.5618	-45.087
30	78422	892555	-15.9856	69.2822	-59.5414
30	78422	892558	-22.6558	30.2549	-64.3257
30	78422	892559	-30.6458	46.674	-64.3675
30	78422	892560	-14.4474	47.3469	-77.0372
30	78422	892561	9.66606	28.4292	-57.7795
30	78422	892564	-21.1421	26.8196	-44.3649
30	78422	892565	-18.6796	43.6155	-59.3871
30	78422	892565	-9.06757	53.1009	-57.843
30	78422	892566	9.47702	62.3562	-73.4306
30	78422	892568	9.44078	52.9526	-63.0393
30	78422	892573	-10.9499	49.1979	-56.9815
30	78422	892582	13.4103	63.8911	-57.0273
30	78422	892586	3.32463	69.6441	-67.4427
	0	0	0	0	0
31	111396	1082092	-145.035	13.056	-33.7526
31	111396	1082093	-141.507	1.2439	-49.9863
31	111396	1.08209e+06	-127.094	-10.0165	-40.7696
31	111396	1.0821e+06	-128.531	-6.43995	-30.3512
31	111396	1.0821e+06	-95.402	-17.2555	-30.3869
31	111396	1.0821e+06	-65.3964	-19.3373	-34.7365
31	111396	1.0821e+06	-89.9271	-12.617	-54.2606
31	111396	1.0821e+06	-97.0588	-25.6055	-72.9641
31	111396	1.0821e+06	-101.185	-50.8025	-66.3336
31	111396	1.0821e+06	-87.3521	-62.5132	-80.892
31	111396	1.08211e+06	-101.366	-61.1708	-72.5429
31	111396	1.08211e+06	-99.427	-80.1613	-59.3914
31	111396	1.08211e+06	-87.7384	-84.0355	-75.3635
31	111396	1.08211e+06	-89.5524	-95.4233	-72.6638
31	111396	1.08211e+06	-126.205	-62.0731	-55.8092
31	111396	1.08212e+06	-87.8538	-57.1152	-60.329
31	111396	1.08212e+06	-72.4727	-65.7224	-40.9887
31	111396	1.08212e+06	-65.0044	-76.5796	-38.0622
31	111396	1.08212e+06	-27.9053	-58.6598	-31.6992
31	111396	1.08212e+06	-27.0412	-28.8891	-26.3041
31	111396	1.08212e+06	-12.4496	-14.2726	-37.9664
31	111396	1.08213e+06	4.01869	5.9306	-37.21
31	111396	1.08213e+06	5.31689	-20.6486	-42.5397
31	111396	1.08213e+06	0.40775	-18.8414	-46.0084
31	111396	1.08213e+06	-13.4567	-27.4657	-18.4253
31	111396	1.08213e+06	-5.20761	-11.7781	-21.2555
31	111396	1.08214e+06	-2.46023	-10.0966	-28.0089
31	111396	1.08214e+06	4.78103	-44.0495	-33.8017
31	111396	1.08214e+06	-24.4838	-40.1836	-38.2819
31	111396	1.08214e+06	-31.2614	-26.6151	-21.7201
31	111396	1.08214e+06	-7.42204	-17.7657	-52.6103
31	111396	1.08214e+06	18.5356	-49.9427	-48.5956
31	111396	1082147	-20.4576	-51.824	-42.0061
31	111396	1082149	-19.7275	-45.9106	-51.1838
31	111396	1.08215e+06	-42.3304	-48.7375	-33.0503
31	111396	1.08215e+06	-41.8036	-52.5952	-56.3874
31	111396	1.08215e+06	-66.2143	-38.7082	-58.4044
31	111396	1.08215e+06	-77.1136	-39.6315	-63.6136
31	111396	1.08215e+06	-82.3206	-40.2275	-67.9309
31	111396	1.08216e+06	-81.4226	-73.6017	-78.7995
31	111396	1.08216e+06	-105.139	-61.6801	-59.6367
31	111396	1.08216e+06	-104.565	-57.1201	-62.2088
31	111396	1.08216e+06	-127.586	-62.9625	-74.2656
31	111396	1.08216e+06	-141.385	-59.8696	-84.1711
31	111396	1.08216e+06	-138.614	-55.202	-75.3651
31	111396	1.08217e+06	-151.425	-34.84	-90.8254
31	111396	1.08217e+06	-141.655	-33.0112	-81.5752
31	111396	1.08217e+06	-150.623	-27.0989	-80.0096
31	111396	1.08218e+06	-189.108	-24.6038	-94.4181
31	111396	1.08218e+06	-178.82	-38.2213	-86.8528
31	111396	1.08218e+06	-157.348	-45.8627	-62.8688
31	111396	1.08218e+06	-142.75	-17.5763	-37.213
31	111396	1.08219e+06	-137.46	-3.63787	-57.4882
31	111396	1.08219e+06	-135.012	19.1665	-58.7416
31	111396	1.08219e+06	-130.572	38.7073	-53.7425
31	111396	1.08219e+06	-156.031	36.4943	-59.6344
31	111396	1.08219e+06	-129.043	56.1159	-75.7807
31	111396	1.08219e+06	-127.848	50.5182	-84.2185
	0	0	0	0	0
32	169651	1.38533e+06	-44.6784	-11.9592	-37.6044
32	169651	1.38534e+06	-79.5286	-33.0701	-24.8337
32	169651	1.38534e+06	-72.6981	-47.0268	-31.6223
32	169651	1.38534e+06	-72.4595	-26.1711	-41.3836
32	169651	1.38534e+06	-76.1041	-13.3035	-42.8056
32	169651	1.38535e+06	-47.1077	-7.49666	-25.5923
32	169651	1.38535e+06	-35.1062	-7.71294	-33.4139
32	169651	1.38535e+06	-46.4942	2.03584	-37.6456
	0	0	0	0	0
33	209222	1.86411e+06	24.5227	-18.476	-17.3358
33	209222	1.86411e+06	35.9314	-9.56619	-23.1381
33	209222	1.86411e+06	29.5625	-15.2181	-40.2478
33	209222	1.86411e+06	35.3696	-18.8294	-45.3112
33	209222	1.86411e+06	30.564	-15.8567	-47.0459
33	209222	1.86411e+06	26.3643	-11.2039	-21.2849
33	209222	1.86412e+06	15.1177	-14.3856	-36.574
33	209222	1.86412e+06	39.048	8.55139	-35.0067
33	209222	1.86412e+06	27.6895	7.97855	-47.1527
33	209222	1.86412e+06	37.1247	1.18282	-47.1811
33	209222	1.86412e+06	45.7825	-3.11145	-45.8032
33	209222	1.86412e+06	7.65905	-14.3478	-43.4985
	0	0	0	0	0
34	308305	2.54298e+06	-39.2206	-41.9127	-29.699
34	308305	2.54298e+06	-68.0409	-48.6682	-36.8685
34	308305	2.54298e+06	-38.3677	-26.6559	-21.446
34	308305	2.54298e+06	-58.6429	-42.2583	-26.505
34	308305	2.54298e+06	-53.0784	-28.1535	-23.5627
34	308305	2.54298e+06	-52.4094	-37.7741	-21.9283
34	308305	2.54298e+06	-61.21	-27.5425	-24.4844
34	308305	2542981	-72.2432	-39.6288	-30.4241
34	308305	2.54298e+06	-73.8319	-64.6702	-27.6621
	0	0	0	0	0
35	331061	2601982	0.57847	15.1858	-64.0946
35	331061	2601983	-9.34361	30.0052	-74.3014
35	331061	2.60198e+06	-26.677	34.9255	-62.2203
35	331061	2.60198e+06	-30.0046	22.7845	-51.9771
35	331061	2.60198e+06	-18.2455	37.1533	-45.1797
35	331061	2.60199e+06	-10.1333	38.4924	-50.2851
35	331061	2.60199e+06	-14.3146	43.1346	-11.6799
35	331061	2.60199e+06	-15.047	30.4963	-5.51996
35	331061	2.60199e+06	-17.292	48.8376	-30.1729
35	331061	2.60199e+06	-16.2368	38.1703	-19.6456
35	331061	2.60199e+06	1.93819	39.0373	-19.6775
35	331061	2.60199e+06	-7.12707	24.8829	-11.9921
35	331061	2.60199e+06	-19.6163	38.8199	-18.1596
35	331061	2.60199e+06	-9.39993	34.3528	-24.4093
35	331061	2.60199e+06	-12.2271	34.9599	-24.436
35	331061	2.602e+06	-15.4787	42.0901	-24.4355
35	331061	2.602e+06	-3.49055	51.883	-27.5974
35	331061	2601997	-46.6353	47.5201	-55.2797
	0	0	0	0	0
36	876684	4.13785e+06	10.3609	-13.7007	-59.1051
36	876684	4.13785e+06	-66.0877	89.9847	-62.7599
36	876684	4.13785e+06	34.3015	-30.678	-46.5937
36	876684	4.13785e+06	-77.8157	83.4747	-52.664
36	876684	4.13785e+06	29.513	-37.8705	-38.5105
36	876684	4.13786e+06	-72.8686	91.4014	-54.7394
36	876684	4.13786e+06	53.4952	-25.7823	-41.7422
36	876684	4.13786e+06	-83.71	106.797	-87.9946
36	876684	4.13786e+06	-74.8969	84.8707	-76.283
36	876684	4.13786e+06	-75.2483	79.5055	-61.7697
36	876684	4.13786e+06	-65.7398	87.9988	-67.9829
36	876684	4.13787e+06	43.5387	-51.3429	-41.6805
36	876684	4.13787e+06	25.7143	-60.7788	-35.7017
36	876684	4.13787e+06	-71.3363	74.6843	-67.2599
36	876684	4.13787e+06	20.7901	-44.6903	-41.9201
36	876684	4.13787e+06	-65.7255	72.2752	-58.1574
36	876684	4.13787e+06	-71.5	67.0279	-53.3047
36	876684	4.13787e+06	-60.1196	63.6415	-72.1721
36	876684	4.13787e+06	-81.6731	69.0149	-52.3648
36	876684	4.13787e+06	-61.4392	80.5924	-80.6453
36	876684	4.13787e+06	-37.1057	64.8059	-48.138
36	876684	4.13788e+06	25.0885	-52.7279	-33.5123
36	876684	4.13788e+06	-78.0714	71.7167	-56.4869
36	876684	4.13788e+06	-2.46281	-51.6662	-35.2021
36	876684	4.13788e+06	-1.6226	-50.7007	-18.0172
36	876684	4.13788e+06	-86.3043	91.9538	-45.2075
36	876684	4.13788e+06	-89.105	99.3407	-59.0421
36	876684	4.13788e+06	11.5206	-30.7703	-18.0369
36	876684	4.13788e+06	0.7757	-13.8668	-36.9241
36	876684	4.13789e+06	-75.9713	87.4193	-38.4106
36	876684	4.13789e+06	-3.4687	-30.1553	-36.9396
36	876684	4.13789e+06	30.391	-40.2766	-16.772
36	876684	4.13789e+06	9.71877	-17.5575	-37.9473
36	876684	4137889	13.0082	-33.0809	-22.6595
36	876684	4.13789e+06	-89.7168	94.3849	-49.343
36	876684	4137892	9.99879	-23.5349	-20.3922
36	876684	4137893	-91.1913	71.0802	-40.1029
36	876684	4.13789e+06	2.70709	-43.5824	-23.9496
36	876684	4.1379e+06	-88.8788	98.6406	-33.6397
36	876684	4.1379e+06	14.2257	-27.8002	-19.5111
36	876684	4.1379e+06	-81.7423	109.056	-39.0954
36	876684	4.1379e+06	6.58967	-13.3086	-24.5153
36	876684	4.1379e+06	21.3153	-17.0402	-33.4134
36	876684	4.1379e+06	16.7477	-27.0214	-31.8665
36	876684	4.1379e+06	-83.5434	103.632	-62.7573
36	876684	4.1379e+06	-65.3971	81.5445	-42.0383
36	876684	4.1379e+06	-69.8956	87.3187	-55.8038
36	876684	4.13791e+06	-58.1297	82.4784	-48.785
36	876684	4.13791e+06	28.159	-33.1322	-39.3704
36	876684	4.13791e+06	34.9352	-43.4365	-47.1193
36	876684	4.13791e+06	48.8982	-44.7611	-21.8988
36	876684	4.13791e+06	20.7164	-51.8578	-46.537
36	876684	4137911	45.2896	-48.0808	-21.2234
36	876684	4137912	-69.3746	85.988	-58.7702
36	876684	4137913	-72.9457	66.567	-56.0972
36	876684	4137914	-42.4158	58.561	-54.7814
36	876684	4.13792e+06	-62.7044	75.3477	-58.1867
36	876684	4.13792e+06	-68.4822	75.8426	-43.1961
36	876684	4.13792e+06	-58.4135	83.1033	-53.6188
36	876684	4.13792e+06	-67.1896	85.9967	-64.0854
36	876684	4.13792e+06	37.9589	-57.9638	-26.1631
36	876684	4.13792e+06	30.7748	-48.8155	-56.7005
36	876684	4.13792e+06	-51.8459	69.9127	-42.882
36	876684	4.13792e+06	-71.1164	79.7245	-50.5405
36	876684	4.13792e+06	-67.036	73.6168	-62.8381
36	876684	4.13792e+06	-52.1123	75.6878	-45.9887
36	876684	4.13793e+06	-68.6576	76.3451	-46.0114
36	876684	4.13793e+06	-84.5257	69.9912	-58.7716
36	876684	4.13793e+06	-69.3881	48.912	-56.8767
36	876684	4.13793e+06	19.2883	-71.4313	-47.582
36	876684	4.13793e+06	29.7976	-58.4692	-20.7168
36	876684	4137934	-88.5096	76.3279	-64.5353
36	876684	4137935	39.7934	-61.3984	-45.6952
36	876684	4137936	-51.7713	55.7052	-45.9748
36	876684	4137937	30.5354	-63.6946	-51.9728
36	876684	4.13794e+06	-76.9951	65.9569	-68.2281
36	876684	4.13794e+06	38.6987	-65.9688	-38.4136
36	876684	4.13794e+06	-61.2218	65.8623	-58.4597
36	876684	4.13794e+06	50.4339	-63.1125	-51.0157
36	876684	4.13794e+06	32.1993	-69.9995	-41.7517
36	876684	4.13794e+06	-69.6133	64.9247	-71.0162
36	876684	4.13794e+06	26.4308	-59.2616	-29.9998
36	876684	4.13794e+06	28.0249	-39.9931	-41.2585
36	876684	4.13795e+06	-57.2063	66.1111	-62.5788
36	876684	4.13795e+06	28.5108	-52.6779	-48.7678
36	876684	4.13795e+06	-58.4304	67.2594	-77.7321
36	876684	4.13795e+06	34.9682	-50.4092	-42.5135
36	876684	4.13795e+06	20.8467	-46.2038	-56.144
36	876684	4.13795e+06	-76.5916	71.2201	-76.7563
36	876684	4.13796e+06	13.2009	-71.4228	-33.6629
36	876684	4137957	-93.2746	78.8364	-68.361
36	876684	4.13796e+06	8.19028	-27.3851	-47.316
36	876684	4.13796e+06	-32.7914	-23.8658	-11.3529
36	876684	4137961	-119.9	91.2338	-31.3782
36	876684	4.13796e+06	-119.026	89.7737	-35.8259
36	876684	4.13796e+06	-42.317	-45.1688	-33.4504
36	876684	4.13797e+06	-21.6136	-40.3057	-27.3251
36	876684	4.13797e+06	-24.311	-36.1395	-41.1274
36	876684	4.13797e+06	-22.6531	-39.7349	-34.9632
36	876684	4.13797e+06	-20.1847	-35.5763	-29.8465
36	876684	4.13797e+06	-25.6089	-28.5342	-24.7477
36	876684	4.13797e+06	-116.018	120.469	-38.7941
36	876684	4.13797e+06	-27.4733	-48.4888	-34.5903
36	876684	4.13797e+06	-25.1064	-33.5154	-27.4396
36	876684	4.13798e+06	-37.8575	-18.4186	-22.7725
36	876684	4.13798e+06	-139.888	83.809	-38.9923
36	876684	4.13798e+06	-139.045	119.752	-32.2573
36	876684	4.13798e+06	-39.3309	2.50411	-31.8752
36	876684	4.13798e+06	-40.2388	-8.68302	-35.9024
36	876684	4137983	-74.918	-22.7952	-62.7639
36	876684	4137984	-71.0859	-40.1795	-25.1687
36	876684	4137985	-150.383	103.868	-57.597
36	876684	4137986	-143.759	112.302	-35.8897
36	876684	4.13799e+06	-44.7426	-3.24442	-48.743
36	876684	4.13799e+06	-142.497	120.012	-71.1742
36	876684	4.13799e+06	-56.9909	-11.0616	-44.5437
36	876684	4.13799e+06	-44.9674	-14.6218	-41.801
36	876684	4.13799e+06	-141.223	115.5	-55.6713
36	876684	4.13799e+06	-49.357	-7.15678	-19.3743
36	876684	4.13799e+06	-128.569	107.992	-65.4652
36	876684	4.138e+06	-125.822	120.195	-65.4816
36	876684	4.138e+06	-136.19	115.124	-56.553
36	876684	4.138e+06	-112.68	104.999	-37.1074
36	876684	4.138e+06	-108.356	97.569	-53.0851
36	876684	4.138e+06	-39.2188	-2.25294	-33.6557
36	876684	4.138e+06	-53.9004	-16.3155	-27.1332
36	876684	4.13801e+06	-128.21	113.859	-64.908
36	876684	4.13801e+06	-118.436	108.527	-57.2702
36	876684	4.13801e+06	-117.784	106.917	-53.4712
36	876684	4.13801e+06	-23.7855	-16.3048	-25.8856
36	876684	4.13801e+06	-11.6171	-17.2785	-12.2905
36	876684	4.13801e+06	-116.365	141.151	-54.0953
36	876684	4.13801e+06	-16.8557	3.11878	-26.2263
	0	0	0	0	0
37	42590	436057	-8.15931	-20.0308	-26.5517
37	42590	436058	-2.5706	3.18948	-24.2596
37	42590	436058	8.57925	2.98966	-7.57111
37	42590	436059	0.0225	-29.4551	-14.0753
37	42590	436059	0.75389	-31.1002	-8.95586
37	42590	436060	34.462	-37.8745	-17.1853
37	42590	436060	15.7169	-21.0391	-7.32974
37	42590	436061	27.9355	-24.3679	-9.17779
37	42590	436061	28.5808	-35.9344	-19.2249
37	42590	436062	29.7094	-34.222	1.5381
37	42590	436062	32.1053	-30.1448	-15.1595
37	42590	436063	22.7953	-28.3548	-15.1235
37	42590	436063	24.4804	-34.6334	-17.8207
37	42590	436064	24.4671	-54.3295	0.07361
37	42590	436064	8.56341	-57.4894	-12.3704
37	42590	436065	22.8532	-42.4076	-3.98925
37	42590	436066	42.0615	-66.2489	-19.0492
37	42590	436066	39.9029	-35.1356	-9.49241
37	42590	436067	46.6212	-41.6497	-3.78077
37	42590	436067	41.2479	-55.6165	-16.2807
37	42590	436068	37.6992	-42.7263	-24.4958
37	42590	436068	22.0007	-38.0363	-14.8249
37	42590	436069	29.1255	-25.7511	-13.8311
37	42590	436069	49.0076	4.77045	-7.56777
37	42590	436070	12.1361	-31.5946	-3.70457
37	42590	436070	18.9693	-45.1276	-15.2755
37	42590	436071	20.4296	-46.0966	2.16327
37	42590	436071	37.2951	-38.9393	-6.66176
37	42590	436072	41.3263	-34.4742	-25.7958
37	42590	436072	33.7434	-30.8946	-25.7617
37	42590	436073	36.1646	-25.1843	-3.6773
37	42590	436073	6.29461	-36.5988	0.69284
37	42590	436074	8.10805	-29.9088	-1.86236
37	42590	436074	12.1832	-26.8086	-1.85194
37	42590	436075	27.7258	-28.2452	-13.6435
37	42590	436075	20.5583	-35.6695	-18.6222
37	42590	436076	16.1163	-30.5021	-10.3682
37	42590	436077	28.052	-43.4485	-8.10232
37	42590	436077	22.3108	-29.7089	-7.33454
37	42590	436078	7.87788	-38.6037	-2.75758
37	42590	436078	3.02771	-34.4517	-9.76606
37	42590	436079	37.3457	-51.6192	-7.77375
37	42590	436079	23.2092	-51.8233	-8.52887
37	42590	436080	25.7762	-69.0627	-23.1477
37	42590	436080	43.1794	-66.2763	2.52302
37	42590	436081	18.3114	-52.8903	-11.1448
37	42590	436081	44.7725	-49.5257	-1.68664
37	42590	436082	44.8716	-59.174	-17.4186
37	42590	436082	23.4813	-45.1267	-12.2933
37	42590	436083	19.5769	-43.4445	-3.80285
37	42590	436083	14.4443	-29.448	-17.7832
37	42590	436084	27.7977	-36.6519	-21.1963
37	42590	436084	22.8414	-26.751	-21.1582
37	42590	436085	28.9665	-39.8641	-35.6073
37	42590	436085	47.6944	-20.0809	-26.0037
37	42590	436086	43.2257	-41.105	-16.8276
37	42590	436087	54.4336	-16.9974	-15.8595
37	42590	436087	65.0433	-4.63826	-6.71598
37	42590	436088	45.2314	2.99493	-11.4531
37	42590	436088	53.6993	0.71465	-18.49
37	42590	436089	75.1572	29.1431	-43.1007
37	42590	436089	75.0097	28.7535	-30.8064
37	42590	436090	46.8276	-13.6725	-17.0578
37	42590	436090	60.073	18.2234	-12.9465
37	42590	436091	46.1388	31.9689	-17.7772
37	42590	436091	73.9778	38.0461	-10.3938
37	42590	436092	53.5659	33.7268	-18.2262
37	42590	436092	50.8482	52.0222	-29.8035
37	42590	436093	67.1546	30.7358	-10.2133
37	42590	436093	55.2304	26.4498	-20.4496
37	42590	436094	67.3566	31.1711	-12.2165
37	42590	436094	72.3889	35.5167	-9.92124
37	42590	436095	52.375	46.1119	-8.0775
37	42590	436095	43.729	59.6982	3.85802
37	42590	436096	62.0272	19.077	-9.9924
37	42590	436097	23.0954	17.9963	-11.2223
37	42590	436098	11.4609	9.55198	-8.01719
37	42590	436098	14.6721	20.7879	-5.44486
37	42590	436099	30.8668	35.102	8.48534
37	42590	436099	27.0375	45.8639	19.2551
37	42590	436100	39.3901	38.7182	1.67081
37	42590	436100	32.8834	58.6171	-0.81338
37	42590	436101	57.0273	26.7343	-0.7786
37	42590	436101	42.5576	22.6015	0.18685
37	42590	436102	30.6182	21.143	-7.34079
37	42590	436102	21.8213	20.6938	4.09947
37	42590	436103	17.711	20.3464	-5.8137
37	42590	436103	36.1683	31.9629	3.68541
37	42590	436104	20.3646	34.9016	-12.4786
37	42590	436104	18.1254	36.852	8.23514
37	42590	436105	23.1071	29.671	-12.4696
37	42590	436105	22.9992	18.8992	-8.70534
37	42590	436106	6.69723	7.03158	-2.51197
37	42590	436106	1.97249	20.3468	-16.59
37	42590	436107	10.7614	24.7116	-13.5979
37	42590	436108	7.35924	31.7874	-12.2274
37	42590	436108	15.6826	44.8268	-16.8781
37	42590	436109	14.7643	47.8469	-14.7249
37	42590	436109	19.052	43.5792	-5.9496
37	42590	436110	4.4454	41.9465	3.27447
37	42590	436110	21.1869	63.8707	-17.5911
37	42590	436111	18.824	60.739	2.4628
37	42590	436111	28.6776	30.4567	-17.5276
37	42590	436112	6.33967	17.8239	-19.4208
37	42590	436112	13.8921	14.3349	-8.58147
37	42590	436113	3.54299	18.5684	-20.8352
37	42590	436113	12.8885	33.5911	-15.1672
37	42590	436114	10.0313	9.46639	-20.2836
37	42590	436114	13.266	19.7629	-17.8094
37	42590	436115	18.4068	48.002	-23.8815
37	42590	436115	1.30362	49.0164	-9.48907
37	42590	436116	2.95336	36.1683	-10.4646
37	42590	436116	-9.7724	24.0247	-3.5729
37	42590	436117	-12.6171	36.5818	-2.49246
37	42590	436117	-7.70854	31.0482	-4.94829
37	42590	436118	-10.0054	20.2867	-8.16257
37	42590	436119	3.91227	34.8549	-5.58566
37	42590	436119	-20.8605	54.0739	-8.00153
37	42590	436120	-5.0441	43.0975	-10.0265
37	42590	436120	-13.952	40.5825	-20.996
37	42590	436121	-7.74307	46.4614	-6.93018
37	42590	436121	-11.1148	30.1036	-10.5158
37	42590	436122	-1.19761	35.0564	-10.5107
37	42590	436122	-18.8893	34.1113	-1.34849
37	42590	436123	-25.5776	34.2034	3.86429
37	42590	436123	-33.5842	54.3692	-12.7294
37	42590	436124	-15.7476	59.7444	10.1214
37	42590	436124	-28.1753	79.3826	8.53558
37	42590	436125	-35.5435	53.2635	10.3903
37	42590	436125	-33.9286	35.016	4.92095
37	42590	436126	-34.1457	16.5605	7.6937
37	42590	436126	-23.8252	16.4881	-5.01304
37	42590	436127	-50.4455	11.4676	-7.46814
37	42590	436127	-39.7929	33.8175	-14.3817
37	42590	436128	-27.7432	43.9285	-0.26222
37	42590	436129	-33.4355	51.6545	2.29674
37	42590	436129	-14.7875	28.6899	0.99431
37	42590	436130	-31.1079	16.4324	-12.7002
37	42590	436130	-43.6419	-10.2966	-17.8236
37	42590	436131	-40.3048	18.5064	-5.71543
37	42590	436131	-31.4353	41.0185	-1.16907
37	42590	436132	-43.0662	46.468	-7.99875
37	42590	436132	-47.0104	32.2588	-6.98534
37	42590	436133	-32.5398	30.4485	-13.9865
37	42590	436133	-22.1711	34.5636	-17.3491
37	42590	436134	-14.8525	30.964	-19.8706
37	42590	436134	-17.7506	48.0401	-26.767
37	42590	436135	-5.14974	52.1801	-14.0251
37	42590	436135	4.82772	35.9319	-18.0327
37	42590	436136	-22.9887	7.71831	-37.8362
37	42590	436136	12.3398	35.9306	-18.2303
37	42590	436137	3.93038	19.3619	-18.1898
37	42590	436137	-1.96996	20.9519	-15.2269
37	42590	436138	15.2147	37.6541	-7.21246
37	42590	436139	7.56849	37.5617	-20.696
37	42590	436140	5.35974	24.1606	-17.2574
37	42590	436140	-14.555	21.0109	-17.2443
37	42590	436141	20.3878	59.1257	-11.4378
37	42590	436141	19.4855	62.5057	-8.09825
37	42590	436142	30.0313	31.9611	-20.7098
37	42590	436142	3.02715	11.8314	-25.9422
37	42590	436143	21.0052	37.6026	-19.7949
37	42590	436143	27.2004	15.4498	-12.9151
37	42590	436144	37.9738	57.7202	-8.14988
37	42590	436144	51.5115	43.8575	-9.93034
37	42590	436145	42.6099	35.6762	-10.7838
37	42590	436145	39.9907	31.382	-11.9624
37	42590	436146	36.1662	26.4826	-17.1595
37	42590	436146	37.1995	29.9214	1.0734
37	42590	436147	40.2357	31.4232	-15.138
37	42590	436147	32.5659	22.0794	-13.0558
37	42590	436148	36.537	27.8855	-25.8636
37	42590	436148	44.371	37.0111	-14.5381
37	42590	436149	60.1127	23.1268	-11.2017
37	42590	436150	20.5084	36.647	-1.32754
37	42590	436150	29.5804	41.2292	2.63716
37	42590	436151	37.4579	29.6053	14.0843
37	42590	436151	35.1859	50.1304	17.6916
37	42590	436152	12.4059	34.4485	21.7169
37	42590	436153	10.5509	36.9506	18.3256
	0	0	0	0	0
38	93344	784526	-12.4619	15.1408	7.8126
38	93344	784527	-15.6582	-0.12117	17.3778
38	93344	784527	-15.0246	-28.1222	-22.0415
38	93344	784528	-23.0313	-26.3944	-38.5882
38	93344	784528	-19.3406	5.93761	-18.7758
38	93344	784529	-24.2627	30.9495	-20.3375
38	93344	784530	-21.7042	28.3546	-23.6485
38	93344	784530	-41.6372	-49.7512	-56.3731
38	93344	784532	-43.5229	-71.8747	-46.072
38	93344	784537	-33.111	19.3172	-18.6318
38	93344	784539	-32.6727	49.0324	-23.8526
38	93344	784539	-43.3616	-47.8721	-50.1117

## Sheet: Undecided Tracks_Dataset 1
Track #	Track ID	Time Stamp (ms)	x	y	z
1	174017	1.23713e+06	6.01472	97.3043	-17.4794
1	174017	1.23713e+06	25.6039	67.6252	-10.8126
1	174017	1.23713e+06	16.7326	85.4597	-13.1005
1	174017	1.23713e+06	16.4801	73.291	-13.0625
1	174017	1.23713e+06	28.6118	65.6073	-5.1962
1	174017	1.23713e+06	20.4701	63.0656	-8.12307
1	174017	1.23713e+06	20.4291	49.133	-4.03771
1	174017	1.23713e+06	4.59583	40.366	3.88355
1	174017	1.23713e+06	17.0376	58.495	8.03682
1	174017	1.23714e+06	12.6256	43.7311	1.87995
1	174017	1.23714e+06	34.6682	53.2741	4.74086
1	174017	1.23714e+06	18.3484	57.5469	7.05226
1	174017	1.23714e+06	27.8191	51.6746	12.2904
	0	0	0	0	0
2	15435	208945	-15.565	-27.2096	-39.8542
2	15435	208946	-10.0103	-53.8187	-48.13
2	15435	208946	-9.86189	-49.6346	-53.9541
2	15435	208947	-17.0596	-28.6741	-50.1632
2	15435	208947	-54.5944	-38.586	-25.5686
2	15435	208948	-33.5324	-45.6417	-22.101
2	15435	208948	-24.9593	-50.8294	-21.3633
2	15435	208949	-37.0563	-62.9665	-13.2596
2	15435	208949	-39.9707	-60.9759	-14.6049
2	15435	208950	-51.5585	-67.8157	-13.0375
2	15435	208950	-79.3338	-72.2854	8.51025
	0	0	0	0	0
3	136853	1.10807e+06	19.4385	-19.8306	-18.0387
3	136853	1.10807e+06	-11.5315	-18.2914	-19.0814
3	136853	1.10807e+06	-19.5029	-19.3117	-13.3843
3	136853	1.10807e+06	-14.4864	-19.9247	-11.9924
3	136853	1.10808e+06	-20.5664	-10.2263	-11.9743
3	136853	1.10808e+06	-14.156	-9.48312	-11.9741
3	136853	1.10808e+06	-11.1896	-5.73147	-8.31392
3	136853	1.10808e+06	-31.7227	0.55819	-9.81418
3	136853	1.10808e+06	-10.4961	8.20741	-19.7727
3	136853	1.10808e+06	-17.051	-13.265	-19.7373
3	136853	1.10808e+06	-22.3502	-12.1867	-8.78505
3	136853	1.10808e+06	-26.9647	-13.723	2.18413
3	136853	1.10808e+06	-32.23	-13.5984	-0.74511
3	136853	1.10808e+06	-22.1416	-7.93846	2.55046
3	136853	1.10808e+06	-31.421	-2.56937	-0.37538
3	136853	1108084	-41.9602	-9.3837	6.64673
3	136853	1108085	-40.7528	-11.2803	5.46724
3	136853	1.10809e+06	-55.4983	-17.5953	14.5304
	0	0	0	0	0
4	2823	110239	12.1323	85.346	5.22912
4	2823	110239	-3.09237	88.8071	10.0383
4	2823	110240	5.63638	87.0467	11.6363
4	2823	110240	-13.3152	92.0508	8.92283
4	2823	110241	-3.75794	84.1636	14.0207
4	2823	110241	-14.0836	89.2961	14.7883
4	2823	110242	-0.24111	80.1252	5.62108
4	2823	110243	4.22889	69.2107	7.2002
4	2823	110245	-5.84483	78.0481	20.7639
4	2823	110246	6.09282	72.7885	20.7662
4	2823	110249	-1.30466	76.9462	27.8536
4	2823	110250	-3.42118	82.8551	25.5808
4	2823	110251	-9.33996	81.1181	17.3901
4	2823	110252	-15.4469	64.3728	9.57276
4	2823	110253	-13.6666	50.8809	4.53397
4	2823	110254	-20.289	43.5391	0.49308
4	2823	110255	-19.3875	61.076	0.51156
4	2823	110257	-31.8229	60.0368	4.62446
4	2823	110258	-21.5595	39.6964	2.83251
4	2823	110259	-32.9345	31.6891	-10.3903
4	2823	110260	-28.2289	50.2669	-17.4067
4	2823	110261	-45.6241	52.214	-10.4865
4	2823	110262	-41.5755	65.4217	-18.3255
4	2823	110264	-30.7921	64.3372	-20.1646
4	2823	110266	-43.9376	61.6173	-22.0245
	0	0	0	0	0
5	301272	2.36311e+06	-15.996	25.9422	-25.3317
5	301272	2363106	-30.9349	10.3523	-20.0199
5	301272	2.36311e+06	-15.3502	-6.25954	-14.2108
5	301272	2.36311e+06	-30.921	-7.28963	-1.78478
5	301272	2.36312e+06	-20.0216	-8.92055	3.30888
5	301272	2363120	-19.6762	-24.9656	19.8686
5	301272	2.36312e+06	-21.2981	-44.0019	12.8581
5	301272	2.36312e+06	-15.4419	-35.9049	6.13351
	0	0	0	0	0
6	318100	2.49473e+06	18.8811	16.4665	30.6443
6	318100	2.49473e+06	-0.8001	18.9898	29.0099
6	318100	2.49474e+06	19.0051	23.3328	22.7186
6	318100	2.49474e+06	23.8684	19.4976	2.85463
6	318100	2.49474e+06	32.2057	31.2348	16.2397
6	318100	2.49475e+06	36.9235	43.7399	-5.98978
	0	0	0	0	0
7	876956	4.13947e+06	20.7132	-7.57501	-7.2761
7	876956	4.13947e+06	8.18532	5.28176	-7.2761
7	876956	4.13948e+06	8.20628	3.66806	-12.3689
7	876956	4.13948e+06	15.5037	-28.8973	29.7519
7	876956	4.13948e+06	17.027	-5.08778	23.7811
	0	0	0	0	0
8	20303	267194	38.0505	36.213	-30.3075
8	20303	267195	46.2254	28.2181	-38.4107
8	20303	267196	35.507	29.124	-25.7118
8	20303	267197	35.0553	32.8275	-31.9538
8	20303	267198	35.9118	27.1317	-31.9825
8	20303	267199	36.43	33.1902	-13.5741
8	20303	267199	-1.16395	26.4321	-3.10884
8	20303	267200	-6.5253	25.2417	3.0851
8	20303	267201	6.42533	20.8365	9.18108
8	20303	267203	7.77603	16.8246	11.925
8	20303	267206	33.1183	37.0827	-9.56411
8	20303	267208	17.5189	34.3767	-0.65551
8	20303	267213	59.0617	37.0607	-20.8156
8	20303	267215	31.6906	15.8988	17.5813
8	20303	267217	38.282	14.7161	21.9181
8	20303	267221	35.4167	17.5694	11.5213
	0	0	0	0	0
9	222889	1.74886e+06	-3.49635	-25.2932	6.83376
9	222889	1.74886e+06	-53.9571	-33.6447	-1.66564
9	222889	1.74886e+06	-61.4792	-22.0252	-14.1758
9	222889	1.74886e+06	-57.8445	-14.6006	-15.1204
9	222889	1.74886e+06	-49.3835	-10.4162	-13.3379
9	222889	1.74886e+06	-51.245	-14.5597	-4.0078
9	222889	1.74886e+06	-53.9964	-22.5605	-8.41982
9	222889	1.74886e+06	-35.0947	-10.263	-12.218
	0	0	0	0	0
10	198674	1.62337e+06	14.5847	-31.0749	20.7755
10	198674	1.62337e+06	-0.11353	-30.9686	9.17778
10	198674	1.62337e+06	18.845	-19.1083	5.62548
10	198674	1.62337e+06	2.96576	-6.58507	3.20921
10	198674	1.62338e+06	-1.39254	-53.7128	3.15855
10	198674	1.62338e+06	0.09905	-58.1097	-3.07876
10	198674	1.62338e+06	-25.6183	-110.589	-31.7506
10	198674	1.62338e+06	-39.106	-116.49	-43.3484
10	198674	1.62339e+06	-26.5077	-97.9036	-46.9007
	0	0	0	0	0
11	134786	1.4292e+06	16.8643	3.66456	43.7156
11	134786	1.4292e+06	17.8302	-14.1219	41.8914
11	134786	1.4292e+06	7.7276	7.93794	31.6654
11	134786	1.4292e+06	9.32651	-19.2045	34.3739
11	134786	1.42921e+06	18.2312	1.17789	39.7215
11	134786	1.42921e+06	22.0647	-9.52159	37.3698
11	134786	1.42921e+06	44.0302	11.5594	12.2172
11	134786	1.42921e+06	22.8145	-8.46542	4.50006
11	134786	1.42922e+06	32.8698	0.57335	11.3808
11	134786	1.42922e+06	34.3715	9.06386	-2.31847
11	134786	1.42922e+06	48.4445	14.4452	-2.34208
11	134786	1.42922e+06	25.0214	16.1378	-12.6719
	0	0	0	0	0
12	106816	894893	17.1824	30.6647	2.28934
12	106816	894894	7.85197	29.2562	-15.4597
12	106816	894898	4.94955	23.6086	-6.51651
12	106816	894899	1.19303	25.6652	3.97319
12	106816	894902	-10.1114	15.8219	-6.38686
12	106816	894904	6.85928	25.1934	-16.8479
12	106816	894906	28.5019	23.0401	-8.79212
12	106816	894916	10.9941	46.2079	-6.54237
	0	0	0	0	0
13	121698	1.30594e+06	34.7424	-26.1076	21.0557
13	121698	1.30594e+06	25.5208	-6.19919	21.0664
13	121698	1.30595e+06	13.8452	9.42451	18.8577
13	121698	1.30595e+06	36.4122	-1.46386	30.68
13	121698	1.30595e+06	10.4796	9.93122	48.1022
13	121698	1.30595e+06	32.3622	4.09366	56.273
13	121698	1305952	23.8515	14.1257	59.2203
13	121698	1305955	38.336	-7.51194	33.6303
13	121698	1.30596e+06	38.9618	22.4581	37.2729
13	121698	1.30596e+06	21.5898	17.6542	38.8586
13	121698	1.30596e+06	27.4162	10.7896	41.1941
13	121698	1.30596e+06	25.2156	11.5133	38.2337
13	121698	1.30596e+06	23.9653	10.4707	35.6461
13	121698	1.30596e+06	33.2176	15.4999	39.0993
13	121698	1.30596e+06	35.6887	19.2893	48.3385
13	121698	1.30596e+06	29.3424	19.8469	46.7546
13	121698	1.30596e+06	36.2748	23.6057	46.7847
13	121698	1.30596e+06	26.0565	31.8046	38.8526
13	121698	1.30596e+06	24.1933	22.1449	38.8561
13	121698	1.30596e+06	42.1556	30.7434	45.7896
13	121698	1.30596e+06	17.0895	-3.87975	43.7058
13	121698	1.30597e+06	54.6669	5.40011	54.7007
13	121698	1.30597e+06	52.5831	-17.0806	47.2858
13	121698	1.30597e+06	47.5762	-10.584	45.4439
13	121698	1.30597e+06	50.5175	-19.079	44.1109
13	121698	1305968	51.6156	-4.48559	42.748
13	121698	1.30597e+06	33.4009	-17.9278	35.8451
13	121698	1305969	24.901	1.85158	55.2865
13	121698	1.30597e+06	3.75827	-15.4306	47.2237
13	121698	1.30597e+06	3.8431	-18.2103	47.2376
13	121698	1.30597e+06	15.7423	-16.1238	38.9931
13	121698	1.30597e+06	11.05	-16.5691	39.0215
13	121698	1.30597e+06	8.3193	-11.7037	34.1949
13	121698	1.30597e+06	-18.6433	-7.34001	44.6179
13	121698	1.30597e+06	-4.49988	-10.3944	51.7385
13	121698	1.30598e+06	0.57602	-2.21205	54.7046
13	121698	1.30598e+06	0.01976	-3.75517	54.7151
13	121698	1.30598e+06	-5.77677	4.36563	70.0097
13	121698	1.30598e+06	2.33132	-7.99066	71.2451
13	121698	1.30598e+06	1.44752	-1.60692	71.2713
13	121698	1.30598e+06	0.37553	-13.1118	67.1347
13	121698	1.30599e+06	-2.31051	-5.20078	75.4081
13	121698	1.30599e+06	-0.65594	3.87436	82.451
13	121698	1.30599e+06	16.974	6.98493	90.487
	0	0	0	0	0
14	4115	138318	47.4642	68.0721	9.20884
14	4115	138319	44.7996	54.1799	2.22785
14	4115	138322	25.9795	58.7878	2.60792
14	4115	138323	30.7532	53.0051	6.09149
14	4115	138324	56.0645	34.9887	19.7939
14	4115	138325	42.696	39.5294	12.727
14	4115	138327	47.9796	37.005	10.4389
14	4115	138329	30.7672	13.6072	3.82688
14	4115	138332	25.3233	20.9477	13.9141
14	4115	138334	28.1147	12.0456	29.1787
14	4115	138337	27.9742	15.3487	34.9395
14	4115	138338	26.5045	17.5925	29.711
14	4115	138342	31.013	4.62895	31.5923
14	4115	138346	25.5795	23.3088	36.8006
14	4115	138350	22.0594	28.2331	43.8145
14	4115	138353	18.4278	31.3992	53.0428
14	4115	138358	32.7055	27.9381	53.0725
14	4115	138362	41.9789	34.342	69.5427
14	4115	138365	23.6413	30.0288	62.5161
14	4115	138368	27.0423	27.2469	59.5575
14	4115	138369	34.3601	30.6024	49.6888
	0	0	0	0	0
15	148407	1.11447e+06	71.8924	65.3332	20.4229
15	148407	1.11447e+06	46.1458	39.7878	18.9412
15	148407	1.11447e+06	24.4198	12.0168	25.3294
15	148407	1.11447e+06	24.5282	30.5228	25.3636
15	148407	1.11447e+06	20.5867	34.3527	51.3707
15	148407	1.11447e+06	32.8437	25.4669	60.6209
15	148407	1114473	28.1864	22.2154	66.3723
15	148407	1114474	31.0418	5.71416	47.4522
15	148407	1.11448e+06	51.3104	21.8576	55.3985
15	148407	1.11448e+06	60.9453	2.64398	63.0856
15	148407	1.11448e+06	40.5155	22.3322	79.6292
15	148407	1.11448e+06	38.6191	19.8343	96.3092
15	148407	1.11448e+06	51.0147	12.8707	85.391
15	148407	1.11448e+06	57.59	-7.69645	95.972
15	148407	1.11448e+06	56.1232	3.71432	98.9463
15	148407	1.11448e+06	56.1195	9.05897	88.8162
15	148407	1.11449e+06	52.803	2.90996	81.7457
15	148407	1.11449e+06	66.8778	2.01857	79.5019
15	148407	1.11449e+06	68.3299	-4.39266	70.3199
15	148407	1.11449e+06	58.3471	-11.1769	83.8011
15	148407	1.11449e+06	57.0417	-13.5972	70.2998
15	148407	1.11449e+06	50.438	-1.93475	59.3839
15	148407	1.11449e+06	61.7628	7.82595	62.3262
15	148407	1.11449e+06	76.6116	-14.89	62.337
15	148407	1.1145e+06	60.8157	21.6784	55.6719
15	148407	1.1145e+06	66.1173	5.98043	68.0722
15	148407	1.1145e+06	58.1591	-12.9216	61.2318
15	148407	1.1145e+06	55.353	-8.4983	57.1078
15	148407	1.1145e+06	67.2725	-3.24138	57.1198
15	148407	1.1145e+06	52.8478	-47.749	46.4045
15	148407	1.1145e+06	59.941	-34.3455	35.4868
15	148407	1.1145e+06	65.9859	-12.3718	31.4664
15	148407	1.1145e+06	91.038	-10.9808	48.8483
15	148407	1.11451e+06	89.4207	-14.5806	55.8537
15	148407	1.11451e+06	99.8606	-19.6914	61.4807
15	148407	1.11451e+06	96.0571	-12.4627	55.5059
15	148407	1.11451e+06	117.086	-10.6447	46.6256
15	148407	1.11451e+06	124.287	-7.37725	53.5206
15	148407	1.11451e+06	109.254	-7.48769	49.3729
15	148407	1.11451e+06	103.158	-19.0239	57.9012
15	148407	1.11451e+06	125.73	-38.3014	57.9415
15	148407	1.11451e+06	117.559	-30.0561	52.6968
15	148407	1.11452e+06	115.829	-15.8438	43.5369
15	148407	1.11452e+06	125.057	-29.7487	46.4934
15	148407	1.11452e+06	102.436	-8.20576	52.0041
15	148407	1.11452e+06	107.513	-15.2823	60.6235
15	148407	1.11452e+06	120.384	-0.14368	69.2885
15	148407	1.11452e+06	125.782	-11.0807	71.6004
15	148407	1.11452e+06	113.109	6.4628	68.7239
15	148407	1.11452e+06	108.099	-5.0263	63.9455
15	148407	1.11452e+06	101.581	-13.947	65.829
15	148407	1.11453e+06	122.199	20.463	55.5709
15	148407	1.11453e+06	82.1119	-8.68395	44.7411
15	148407	1.11453e+06	98.023	7.09601	52.9765
15	148407	1.11453e+06	97.5504	7.68192	48.8399
15	148407	1.11453e+06	111.582	27.614	47.5605
15	148407	1.11453e+06	102.041	23.9481	44.1414
15	148407	1.11453e+06	95.4156	27.0578	70.1277
15	148407	1.11453e+06	77.7995	42.2727	67.3525
15	148407	1.11453e+06	98.948	52.3996	53.2716
15	148407	1.11453e+06	87.3117	45.9103	51.0076
15	148407	1.11453e+06	87.7865	58.2386	53.3057
15	148407	1.11454e+06	88.0036	53.6539	45.3001
15	148407	1.11454e+06	98.577	62.2989	57.5594
15	148407	1.11454e+06	96.8883	79.3165	68.206
15	148407	1.11454e+06	98.9413	67.8327	65.9139
15	148407	1114542	97.6452	64.5959	60.7079
15	148407	1.11454e+06	78.505	83.2644	51.2545
15	148407	1.11455e+06	69.7904	60.9415	43.331
15	148407	1.11455e+06	73.5524	64.443	46.8147
15	148407	1.11455e+06	89.7524	66.3375	55.3319
15	148407	1.11455e+06	62.624	80.4001	47.4423
15	148407	1.11456e+06	57.8148	96.7105	49.2415
15	148407	1.11456e+06	63.7458	97.2428	47.0008
15	148407	1.11456e+06	56.5966	77.1848	42.9236
15	148407	1.11456e+06	52.0289	84.2742	58.2779
15	148407	1.11456e+06	43.0147	78.5352	60.5774
15	148407	1.11457e+06	36.8811	77.6967	63.5426
15	148407	1.11457e+06	27.3941	76.9216	60.6642
15	148407	1.11457e+06	9.61288	71.2377	86.1217
15	148407	1.11457e+06	-5.7637	68.7834	81.1825
15	148407	1.11457e+06	-1.0117	42.4687	91.568
15	148407	1.11457e+06	8.63834	38.2318	102.337
15	148407	1114576	4.70182	22.69	91.7748
15	148407	1114577	9.40202	25.4596	78.3074
15	148407	1.11458e+06	32.4306	28.7553	78.3184
15	148407	1.11458e+06	29.5252	14.6561	76.7671
15	148407	1.11459e+06	20.8311	48.497	51.4281
15	148407	1.11459e+06	22.9671	58.4376	64.5921
15	148407	1.11459e+06	17.2139	57.572	66.8766
15	148407	1.11459e+06	22.0738	62.576	54.5717
15	148407	1.1146e+06	29.7093	63.4346	58.7103
15	148407	1.1146e+06	7.28505	73.1862	58.7228
15	148407	1.1146e+06	18.0991	76.1988	62.8722
15	148407	1.1146e+06	10.7528	77.6471	74.8285
15	148407	1.11461e+06	29.5325	76.3531	74.8678
15	148407	1.11461e+06	4.54385	58.4924	76.6639
15	148407	1.11461e+06	-4.117	55.2119	51.0215
15	148407	1.11461e+06	11.8756	49.4751	76.9321
15	148407	1.11461e+06	18.212	55.8316	74.0237
15	148407	1.11461e+06	-2.46526	53.4303	56.4915
15	148407	1114613	12.8278	60.9114	44.1783
15	148407	1.11461e+06	17.7068	58.1052	60.8571
15	148407	1.11462e+06	-0.15692	60.3036	62.2191
15	148407	1.11462e+06	-11.226	53.8446	67.3707
15	148407	1.11462e+06	11.4004	45.3778	69.6315
15	148407	1.11462e+06	3.60876	37.2424	43.7619
15	148407	1.11462e+06	-9.76577	30.5258	54.5189
15	148407	1.11462e+06	-2.175	39.3621	40.9774
15	148407	1.11462e+06	17.5035	47.6957	47.8348
15	148407	1.11462e+06	-5.967	42.4021	57.0003
15	148407	1.11463e+06	-2.45334	34.1862	62.2546
15	148407	1.11463e+06	-7.38716	27.7477	64.1154
15	148407	1.11463e+06	15.348	31.9383	68.1904
15	148407	1.11463e+06	-0.36752	14.4911	59.8229
15	148407	1.11463e+06	3.39761	37.4514	47.5701
15	148407	1.11463e+06	4.20056	29.1884	55.8346
15	148407	1.11463e+06	-9.83963	52.044	66.392
15	148407	1.11463e+06	-13.9091	43.5728	66.4053
15	148407	1114635	4.20518	42.5783	55.5402
15	148407	1.11464e+06	-12.1914	44.0898	52.6124
15	148407	1.11464e+06	-9.6845	46.0341	52.6431
15	148407	1.11464e+06	0.67703	34.9565	45.6501
15	148407	1.11464e+06	-1.82942	21.1252	48.1805
15	148407	1.11464e+06	0.99257	38.41	59.1582
15	148407	1.11464e+06	-13.5849	15.3802	52.3555
15	148407	1.11464e+06	-16.7947	29.8162	57.5714
15	148407	1.11465e+06	-13.2293	11.401	50.0246
15	148407	1.11465e+06	-24.5142	-6.54989	67.133
15	148407	1.11465e+06	-29.1767	-1.55627	67.1449
15	148407	1.11465e+06	-35.5463	0.95211	69.0096
15	148407	1.11465e+06	-40.9218	20.3098	69.0347
15	148407	1.11465e+06	-33.5157	9.70129	61.9459
15	148407	1.11465e+06	-34.811	18.8004	57.8202
15	148407	1.11465e+06	-15.739	19.9877	62.9464
15	148407	1.11465e+06	-26.1899	-0.56118	62.9547
15	148407	1.11466e+06	-32.9688	6.49333	75.3125
15	148407	1.11466e+06	-12.1196	-2.71788	71.969
15	148407	1.11466e+06	-24.245	-3.50976	77.7123
15	148407	1.11466e+06	-42.6086	6.14848	70.8873
15	148407	1.11466e+06	-15.393	-21.0364	70.9245
15	148407	1.11466e+06	-23.1071	-14.5653	81.9052
15	148407	1.11466e+06	-6.93914	14.6265	99.6399
15	148407	1.11466e+06	11.3	0.01023	90.2119
15	148407	1.11466e+06	8.68095	-5.63121	73.6379
15	148407	1.11466e+06	14.7004	-27.0865	60.7087
15	148407	1.11467e+06	14.2781	-9.46436	63.0282
15	148407	1.11467e+06	37.1009	-22.8166	46.9785
15	148407	1.11467e+06	48.8837	-2.75167	62.3756
15	148407	1.11467e+06	33.3761	-26.7384	77.5206
15	148407	1.11467e+06	36.9142	-17.7983	82.7834
15	148407	1.11467e+06	30.29	-41.2418	77.7691
15	148407	1.11467e+06	7.98266	-39.2751	81.0686
15	148407	1.11467e+06	14.9911	-31.9058	74.0019
15	148407	1.11468e+06	29.2598	-31.4781	66.9938
15	148407	1.11468e+06	36.5573	-45.2032	65.0109
15	148407	1.11468e+06	36.7908	-58.4465	68.4011
15	148407	1.11468e+06	37.0971	-69.774	73.4901
15	148407	1114679	21.1778	-56.6373	78.2726
15	148407	1114680	13.4904	-50.204	93.4544
15	148407	1.11468e+06	18.9794	-66.2304	96.4086
15	148407	1.11468e+06	18.291	-49.721	92.2995
	0	0	0	0	0
16	34959	322573	-24.9122	23.4711	18.9256
16	34959	322574	-17.5943	29.302	18.9541
16	34959	322575	-22.9783	36.4664	22.3154
16	34959	322577	-16.3774	42.3182	20.0251
16	34959	322580	-37.4615	45.6273	17.8621
16	34959	322582	-24.7271	32.8463	37.1168
16	34959	322583	-39.3165	27.6285	37.1553
16	34959	322585	-33.0799	40.2828	35.5737
16	34959	322590	-45.1898	26.9893	26.4564
16	34959	322591	-61.2258	40.5961	32.2536
16	34959	322593	-43.609	43.507	43.1893
16	34959	322595	-53.5168	25.744	50.1694
16	34959	322597	-40.0091	18.4405	39.4032
16	34959	322599	-31.9996	12.9754	32.5043
16	34959	322602	-46.7608	18.7186	34.1
16	34959	322607	-46.2362	19.6718	34.1215
16	34959	322609	-43.8044	23.3672	30.6551
16	34959	322616	-3.79113	9.7306	29.4826
16	34959	322618	-46.5551	27.5973	34.123
16	34959	322622	-45.766	13.67	43.9203
16	34959	322625	-34.0232	17.9329	53.2076
16	34959	322629	-64.4647	28.9411	42.8269
16	34959	322630	-63.6194	58.8863	54.2317
16	34959	322632	-55.254	49.2683	55.4677
16	34959	322638	-24.0614	21.0569	37.0554
16	34959	322640	-69.9412	30.2398	31.2759
16	34959	322646	-50.6579	30.1114	33.1769
16	34959	322649	-63.3736	33.7113	43.0084
16	34959	322652	-64.2646	20.7877	38.9216
16	34959	322656	-73.8997	25.774	36.6676
16	34959	322660	-81.0269	38.1169	35.4954
16	34959	322662	-69.5586	50.1091	35.5322
16	34959	322665	-54.8921	57.4353	61.0769
16	34959	322669	-93.9041	54.2146	35.8951
16	34959	322671	-67.0642	48.3866	37.4729
16	34959	322673	-83.298	50.4194	44.5369
16	34959	322676	-65.1879	51.6139	59.7888
16	34959	322679	-90.537	29.9692	48.6507
16	34959	322680	-96.9572	23.164	41.865
16	34959	322681	-68.0332	43.968	48.6646
16	34959	322683	-70.7053	35.4936	46.1046
16	34959	322684	-70.7615	44.5213	36.0004
16	34959	322689	-76.9788	38.5735	37.1193
16	34959	322694	-73.4041	47.029	35.9342
16	34959	322696	-72.6105	33.081	46.8738
16	34959	322697	-56.8892	22.6829	35.3075
16	34959	322704	-59.6604	31.2825	41.3481
16	34959	322708	-41.9936	24.7019	43.5944
16	34959	322712	-33.191	36.147	47.1469
16	34959	322715	-75.7251	27.3547	54.8177
16	34959	322716	-65.6569	36.4874	37.1713
16	34959	322720	-63.5466	30.2084	37.1923
16	34959	322723	-55.0121	25.6649	45.3934
16	34959	322727	-65.6286	32.7948	47.7021
16	34959	322736	-60.959	46.7158	44.3132
16	34959	322739	-58.3637	42.6665	38.6091
16	34959	322742	-62.9978	41.3168	50.6132
16	34959	322745	-80.1413	38.9072	41.2073
16	34959	322749	-59.001	46.5653	51.2825
16	34959	322750	-73.2083	48.6242	45.8023
16	34959	322754	-87.5627	47.1514	53.5119
16	34959	322756	-91.7773	46.7428	33.8398
16	34959	322760	-73.5531	53.3215	43.6438
16	34959	322761	-91.397	43.2183	35.7204
16	34959	322763	-67.5023	51.7139	45.1483
16	34959	322765	-73.6495	31.6708	30.0733
16	34959	322766	-76.699	46.1555	31.9717
16	34959	322768	-65.4754	59.549	51.9692
16	34959	322770	-69.1749	47.809	43.7497
16	34959	322771	-70.3528	20.1408	51.8903
16	34959	322774	-97.0348	14.1652	45.3645
16	34959	322775	-69.3578	29.1852	43.8212
16	34959	322778	-79.3324	39.6625	54.7247
16	34959	322782	-92.6692	20.5578	47.8543
16	34959	322784	-96.8929	29.8806	38.0937
16	34959	322786	-82.3211	22.0023	46.641
16	34959	322787	-80.5726	23.1868	54.6552
16	34959	322789	-76.5191	0.11441	41.5992
	0	0	0	0	0
17	90782	723956	-7.02816	-46.5425	21.5494
17	90782	723956	31.5436	-52.5105	19.1187
17	90782	723957	16.6103	-43.9269	20.8335
17	90782	723957	3.68731	-50.3067	20.874
17	90782	723958	19.7022	-34.594	10.0955
17	90782	723959	19.8674	-40.3882	16.1358
17	90782	723961	12.8041	-29.1733	12.0358
17	90782	723964	13.5015	-15.9608	19.8444
	0	0	0	0	0
18	2352	76792.3	28.7343	11.9755	15.0295
18	2352	76793.4	30.6129	-4.53303	17.9515
18	2352	76793.9	36.437	8.95744	27.2249
18	2352	76794.4	38.8458	8.54125	35.249
18	2352	76795.4	33.9319	16.4088	39.4304
18	2352	76796	9.51117	-4.0145	39.431
18	2352	76796.5	7.46409	6.67033	53.77
18	2352	76797	19.4297	5.39966	59.054
18	2352	76798	1.94814	10.1447	54.9768
18	2352	76799.1	22.1479	-0.94639	55.0002
18	2352	76799.6	22.2096	1.23578	55.0001
18	2352	76800.1	14.2228	-8.55767	54.9999
18	2352	76800.6	-1.8653	-10.6311	68.2426
18	2352	76801.2	-13.3651	-10.7289	64.9179
18	2352	76802.2	0.202	-1.3663	56.7183
18	2352	76802.7	-11.975	-5.26066	75.9077
18	2352	76803.2	-11.3819	7.80639	73.3595
18	2352	76803.8	-12.4976	7.64237	72.4685
18	2352	76804.8	-5.45925	-1.10603	77.7299
18	2352	76805.8	-20.1232	-6.24466	82.9303
18	2352	76806.3	-21.1244	-11.3936	82.9339
18	2352	76806.9	-36.902	-4.80554	88.5118
18	2352	76807.4	-40.6874	0.65639	91.0709
18	2352	76808.4	-30.0001	-2.53015	107.189
18	2352	76809.9	-42.7062	-6.2255	104.933
18	2352	76811	-64.2841	-9.45189	119.708
18	2352	76812	-62.9077	-23.1036	123.103
18	2352	76813	-52.7205	-23.7226	128.326
18	2352	76814.6	-72.4122	-24.0596	130.567
18	2352	76816.1	-73.3245	-15.1411	132.445
18	2352	76818.1	-59.7485	-18.3437	141.713
18	2352	76820.1	-74.9146	-18.5755	141.718
18	2352	76821.2	-63.687	-16.5166	134.649
18	2352	76824.2	-63.232	2.93387	141.509
18	2352	76826.2	-58.2283	-14.2841	148.542
18	2352	76827.2	-64.1253	-8.44542	151.861
18	2352	76829.8	-61.4824	-20.0633	142.652
18	2352	76830.8	-65.7908	-33.1305	136.8
18	2352	76831.8	-73.1988	-37.8146	127.712
18	2352	76833.8	-104.846	-41.9277	152.482
18	2352	76834.9	-91.1295	-28.2096	161.756
18	2352	76835.9	-92.7381	-59.1389	147.005
18	2352	76840.9	-107.596	-42.5502	151.091
18	2352	76842.9	-103.038	-44.1476	159.364
18	2352	76847	-110.668	-51.0904	155.25
18	2352	76849.5	-100.267	-49.6721	155.267
18	2352	76855	-105.109	-64.5379	162.218
18	2352	76859.1	-109.593	-46.7822	156.098
18	2352	76861.1	-113.928	-68.317	151.013
18	2352	76863.6	-114.478	-56.2077	146.86
18	2352	76865.1	-123.537	-61.8433	162.14
18	2352	76869.7	-123.789	-54.6033	164.744
18	2352	76874.7	-121.014	-62.822	168.208
	0	0	0	0	0
19	277814	1.93222e+06	28.4974	11.1464	27.4347
19	277814	1932223	39.4098	15.9023	30.4014
19	277814	1.93222e+06	53.1843	14.2756	27.2268
19	277814	1932224	64.6877	23.7577	20.0296
19	277814	1.93222e+06	66.1085	14.0968	18.8359
19	277814	1.93223e+06	73.9343	24.6442	12.9334
19	277814	1.93223e+06	50.6306	27.8903	16.3489
19	277814	1.93223e+06	55.9547	30.2833	9.30968
19	277814	1.93223e+06	36.6881	43.8748	-2.56561
	0	0	0	0	0
20	607298	3.90105e+06	36.0007	44.5283	22.8006
20	607298	3.90105e+06	42.3657	24.7896	40.3664
20	607298	3.90105e+06	29.9065	13.0667	49.3833
20	607298	3.90105e+06	38.4195	14.3644	45.2195
20	607298	3.90105e+06	16.9981	13.2233	33.2077
20	607298	3.90105e+06	13.757	18.5964	27.0058
20	607298	3.90105e+06	-6.25612	-17.7755	41.6831
20	607298	3.90105e+06	9.49683	-22.2461	67.3101
20	607298	3.90105e+06	0.98629	6.54152	78.5472
20	607298	3.90106e+06	36.4295	-0.222	91.3179
20	607298	3.90106e+06	17.7397	12.8901	96.9775
20	607298	3.90106e+06	13.1779	10.0158	102.725
20	607298	3.90107e+06	21.793	-5.25258	106.166
20	607298	3.90107e+06	12.9331	0.64324	109.131
20	607298	3901068	15.6699	6.62649	109.166
20	607298	3901069	16.1998	6.37832	109.166
20	607298	3.90107e+06	8.59017	3.02521	111.459
20	607298	3.90107e+06	31.4293	8.56627	114.341
20	607298	3.90108e+06	15.1179	6.28001	125.325
20	607298	3.90108e+06	13.974	-12.3244	134.394
20	607298	3.90108e+06	27.5881	-7.40837	134.433
20	607298	3.90108e+06	16.1373	-19.8968	122.235
20	607298	3.90108e+06	17.5041	-34.4776	125.13
20	607298	3.90109e+06	4.91118	-15.8225	114.313
20	607298	3.90109e+06	10.3433	-13.5103	103.365
20	607298	3.9011e+06	5.81065	-17.3113	110.466
20	607298	3.9011e+06	18.381	12.3857	92.0868
20	607298	3.9011e+06	11.6543	9.78462	92.1208
20	607298	3.9011e+06	18.5274	4.38533	94.4191
20	607298	3.9011e+06	22.8828	5.56017	90.2615
20	607298	3.90111e+06	6.20029	4.25222	93.203
20	607298	3.90111e+06	12.4655	4.35038	90.9264
20	607298	3901114	-3.59873	-10.9311	92.2553
20	607298	3901117	16.0947	-7.76042	81.3925
20	607298	3901119	13.577	5.04374	76.1987
20	607298	3.90112e+06	14.3148	7.07945	71.4101
20	607298	3.90112e+06	4.16716	21.9353	63.0738
20	607298	3.90112e+06	-4.91764	17.3321	67.8381
20	607298	3.90113e+06	2.66387	28.0536	80.106
20	607298	3.90113e+06	-18.9188	29.0599	69.4644
20	607298	3.90113e+06	-9.08	12.9075	69.4874
20	607298	3.90113e+06	-13.9672	29.0924	78.6739
20	607298	3.90113e+06	-6.37617	16.1859	80.057
20	607298	3.90113e+06	-15.3108	14.1865	77.1312
20	607298	3.90114e+06	-17.0724	4.61884	82.3572
20	607298	3.90114e+06	-11.9566	-15.3302	56.9595
20	607298	3.90114e+06	-11.4186	9.45889	47.8103
20	607298	3.90114e+06	-0.56231	-9.76984	43.7704
20	607298	3.90114e+06	-1.76087	4.5338	33.9231
20	607298	3.90114e+06	-11.1935	2.74272	32.0777
20	607298	3901145	-4.18448	6.82284	33.9793
20	607298	3901147	-22.2417	27.2904	38.9359
20	607298	3901148	-29.8931	15.5177	38.9655
20	607298	3.90115e+06	-31.2976	11.372	41.2513
20	607298	3.90115e+06	-23.6803	11.9866	31.9807
20	607298	3.90115e+06	-23.0549	-10.9247	25.1824
20	607298	3.90116e+06	-21.706	8.42088	33.7781
20	607298	3.90116e+06	-35.0171	20.8663	31.5626
20	607298	3.90116e+06	-33.8596	14.2233	34.5348
20	607298	3.90117e+06	-43.9818	5.5788	32.3111
20	607298	3.90117e+06	-45.4983	1.01454	37.5134
20	607298	3.90117e+06	-39.3004	13.2073	41.6779
20	607298	3.90117e+06	-25.9322	5.90115	46.837
	0	0	0	0	0
21	17786	195775	2.58272	25.1145	46.1229
21	17786	195776	12.1065	6.7243	46.1235
21	17786	195778	18.3301	15.7361	47.7071
21	17786	195779	21.008	3.00947	45.4486
21	17786	195781	19.5574	14.7334	43.5939
21	17786	195782	10.1965	7.83226	56.3658
21	17786	195786	8.80998	24.6121	45.5633
21	17786	195787	16.7847	27.9794	37.0676
21	17786	195796	31.2281	24.0204	24.9311
21	17786	195802	56.1628	21.2421	16.9905
	0	0	0	0	0
22	230654	1.60592e+06	5.64697	-40.0284	13.5333
22	230654	1.60592e+06	0.13072	-32.5953	6.54556
22	230654	1.60592e+06	-8.66746	-35.2363	7.51538
22	230654	1.60592e+06	2.81207	-33.934	2.14464
22	230654	1.60592e+06	-37.4742	-54.6641	14.3609
22	230654	1605919	-10.2868	-35.9519	26.6924
	0	0	0	0	0
23	335066	2.29336e+06	27.1239	5.26098	16.3265
23	335066	2.29337e+06	22.3472	-7.86342	19.2948
23	335066	2.29337e+06	27.8663	6.87464	30.0719
23	335066	2.29337e+06	27.3923	-10.0338	30.0856
23	335066	2.29337e+06	32.7134	3.02531	34.6945
23	335066	2.29337e+06	17.9356	-1.97093	29.0395
23	335066	2.29337e+06	20.6554	0.14716	40.0679
23	335066	2.29337e+06	21.7039	9.2942	49.8893
23	335066	2.29337e+06	18.9326	-0.07385	36.3722
23	335066	2.29337e+06	26.2265	-8.26645	37.4881
23	335066	2.29337e+06	23.28	-9.52569	38.8961
23	335066	2.29337e+06	16.7417	7.69363	38.9175
23	335066	2293372	33.4247	-8.05441	33.7737
23	335066	2.29337e+06	27.7159	10.123	36.7041
	0	0	0	0	0
24	37118	315618	-38.6272	17.4973	20.7172
24	37118	315618	-53.5831	-11.5465	27.7482
24	37118	315619	-36.7273	-0.64755	38.1368
24	37118	315620	-41.9751	8.32355	31.1652
24	37118	315620	-47.6907	18.0499	32.1324
24	37118	315621	-82.0652	-21.29	49.5379
	0	0	0	0	0
25	35843	297755	51.885	9.4629	28.8687
25	35843	297756	63.8733	1.4367	30.5904
25	35843	297756	34.9605	8.11159	7.36729
25	35843	297757	63.9128	-16.3307	13.0789
25	35843	297757	57.0449	-14.7301	18.792
	0	0	0	0	0
26	19451	211143	23.1552	-5.36136	17.3212
26	19451	211144	12.769	59.5696	20.2599
26	19451	211144	17.3191	-3.55569	27.4461
26	19451	211145	28.1199	63.5042	30.3848
26	19451	211146	-46.9925	10.5482	20.0259
26	19451	211147	2.91967	73.9592	20.0087
	0	0	0	0	0
27	35008	323786	71.7494	23.875	65.7943
27	35008	323786	88.126	22.9578	63.8795
27	35008	323787	75.3402	4.95308	63.8275
27	35008	323787	74.839	2.31895	52.7712
27	35008	323788	118.517	9.22287	40.1053
27	35008	323788	85.1114	1.73788	40.0851
27	35008	323789	30.9601	-16.4361	15.8044
	0	0	0	0	0
28	42725	379376	22.7442	32.0161	18.1898
28	42725	379376	33.8695	40.3865	23.5884
28	42725	379377	40.6425	18.8529	11.8841
28	42725	379377	35.394	23.6026	13.3862
28	42725	379378	26.452	21.2125	11.2038
28	42725	379378	24.5106	35.0401	1.44378
28	42725	379379	40.4472	22.4597	39.875
28	42725	379383	41.8805	19.1728	47.5974
28	42725	379386	45.068	-0.83288	43.3542
28	42725	379387	32.4708	30.2149	57.5903
28	42725	379388	35.9644	17.1825	34.7315
28	42725	379390	40.5681	9.38654	40.8281
28	42725	379391	31.2133	15.4672	48.5565
28	42725	379396	21.4557	-2.04846	56.0722
28	42725	379398	25.0577	-6.46536	69.6599
	0	0	0	0	0
29	72792	594465	50.8218	4.35877	31.0024
29	72792	594466	25.2094	-18.4167	28.5113
29	72792	594466	23.2033	-2.42145	3.56862
29	72792	594467	47.9705	-5.71049	11.0244
29	72792	594468	44.9292	-2.91149	21.9469
	0	0	0	0	0
30	73911	602318	28.9003	1.71182	4.86013
30	73911	602318	46.9204	-24.0003	16.5586
30	73911	602319	58.7391	-10.7035	18.1487
30	73911	602320	34.2223	-7.54117	34.1155
30	73911	602321	43.1913	-1.84912	46.6317
30	73911	602322	53.3859	34.212	28.8861
30	73911	602324	58.4229	-0.63871	16.1358
30	73911	602325	60.6071	22.3269	18.8125
	0	0	0	0	0
31	90452	719435	21.7763	10.0121	64.0349
31	90452	719435	29.6884	-22.0616	67.8415
31	90452	719436	29.9942	-23.4211	39.0778
31	90452	719436	16.5861	-7.2712	51.4432
31	90452	719437	59.6381	8.47373	53.3191
31	90452	719437	26.7443	19.4411	41.0945
31	90452	719438	13.2094	23.9712	51.0936
31	90452	719438	27.0368	29.3063	47.6938
31	90452	719439	13.7946	23.6347	65.2993
31	90452	719444	14.0978	27.5677	49.7671
31	90452	719445	19.4572	45.3684	43.0419
31	90452	719445	14.3798	40.599	37.8683
31	90452	719450	5.17235	28.6755	15.2113
31	90452	719451	3.46142	37.3124	21.3534
	0	0	0	0	0
32	91929	729620	71.6566	43.5452	70.8767
32	91929	729621	40.7448	64.128	94.3164
32	91929	729621	83.8574	59.8025	111.231
32	91929	729622	58.0102	80.1115	102.991
32	91929	729626	61.5026	41.024	87.332
32	91929	729630	56.7084	55.392	76.7921
32	91929	729631	93.8124	53.7997	67.062
32	91929	729632	85.5067	57.4979	56.5845
32	91929	729633	92.2139	74.7312	58.5006
32	91929	729633	82.8959	65.8166	52.2871
32	91929	729634	72.0674	84.2257	53.5679
32	91929	729637	104.216	45.699	23.8094
32	91929	729637	94.4388	59.2069	15.2394
32	91929	729638	100.053	68.8522	22.9148
32	91929	729638	16.9011	47.8874	10.3666
32	91929	729639	13.278	27.0218	6.10739
32	91929	729640	11.4831	22.0772	16.2413
32	91929	729641	73.7025	67.622	23.3571
32	91929	729641	57.5544	55.8315	19.6027
32	91929	729642	71.8072	55.2225	18.2147
32	91929	729644	20.204	34.9083	15.4455
32	91929	729645	43.7991	45.33	11.1111
	0	0	0	0	0
33	81558	644758	-12.731	-18.0767	0.46341
33	81558	644761	-25.4847	-13.7381	27.5705
33	81558	644764	-10.7523	-6.64256	18.7009
33	81558	644766	-20.8126	-21.8985	13.8556
33	81558	644769	3.89245	-15.3594	13.7973
33	81558	644772	-4.29803	-23.3758	19.577
33	81558	644774	-5.85948	-19.7165	15.9095
33	81558	644777	-12.8931	-21.5104	3.13367
33	81558	644779	-0.27315	-12.1933	8.67183
33	81558	644781	-17.4604	-19.5728	-2.38741
	0	0	0	0	0
34	115439	949187	18.7054	35.7558	42.3121
34	115439	949188	-10.7766	52.664	1.69927
34	115439	949189	21.578	23.0055	-2.76393
34	115439	949189	-36.8231	25.6619	7.84541
34	115439	949190	27.3971	42.3458	-4.98002
	0	0	0	0	0
35	204596	1.4797e+06	64.0639	-13.9574	36.1978
35	204596	1.4797e+06	57.6658	-13.0031	43.964
35	204596	1.4797e+06	55.5165	-29.7825	41.1769
35	204596	1479705	46.6399	-19.0911	26.5851
35	204596	1.47971e+06	48.7198	-15.0761	26.5282
35	204596	1479707	77.5583	-8.04483	22.4068
35	204596	1.47971e+06	73.1339	-6.5195	14.6716
35	204596	1.47971e+06	72.3757	-6.14548	-0.04431
	0	0	0	0	0
36	208866	1.49026e+06	-6.38306	-72.5671	20.8906
36	208866	1.49026e+06	-17.1167	-20.0257	20.7153
36	208866	1490261	-20.8727	-20.2621	13.396
36	208866	1490265	11.5402	21.214	9.21929
36	208866	1.49027e+06	-10.9518	-37.6399	0.54881
36	208866	1.49027e+06	-37.73	-44.8916	2.2873
36	208866	1.49027e+06	-33.9592	-23.1514	37.3231
	0	0	0	0	0
37	51	1592.63	13.1078	-13.729	41.8107
37	51	1593.66	15.8264	-4.24728	55.3994
37	51	1594.68	9.24794	-18.5033	55.398
37	51	1595.71	-2.34999	-25.0744	56.8201
37	51	1596.74	4.24251	-2.77449	48.0463
37	51	1597.77	-0.85302	-7.70599	70.7896
37	51	1599.29	5.83575	4.8083	63.1181
37	51	1600.82	-1.20363	9.53901	68.0055
37	51	1602.35	-9.06141	6.4862	74.1173
37	51	1603.38	-14.3268	10.8535	80.202
37	51	1604.4	-12.6709	9.37172	57.3437
37	51	1605.43	-10.4466	16.0667	55.6815
37	51	1606.96	-32.3737	4.88578	45.5128
37	51	1608.49	-36.1462	18.2678	59.5505
37	51	1609.52	-30.0342	37.8851	32.709
37	51	1610.52	-36.4526	17.3895	27.1211
37	51	1612.05	-38.054	13.7238	33.2412
37	51	1613.08	-15.4583	5.59849	20.8892
	0	0	0	0	0
38	90079	1.00299e+06	-23.905	35.7659	-40.0795
38	90079	1.00299e+06	14.0217	49.5707	-22.5213
38	90079	1.00299e+06	9.31014	-3.88878	-1.38109
38	90079	1.00299e+06	-7.16089	19.6077	-3.63602
38	90079	1002992	-26.6617	27.114	-6.90695
38	90079	1.00299e+06	-44.7285	36.3514	-1.30465
38	90079	1002997	-15.0735	39.7452	-6.87602
	0	0	0	0	0
39	134786	1.4292e+06	13.8326	13.2839	-41.3789
39	134786	1.4292e+06	14.8591	-4.5188	-40.151
39	134786	1.4292e+06	4.76929	17.5144	-33.2681
39	134786	1.4292e+06	6.46005	-9.65236	-35.0912
39	134786	1.42921e+06	15.1956	10.8016	-38.6905
39	134786	1.42921e+06	19.0329	0.11007	-37.1077
39	134786	1.42921e+06	40.6964	21.3326	-20.178
39	134786	1.42921e+06	19.771	1.17139	-14.9838
39	134786	1.42922e+06	29.6909	10.274	-19.615
39	134786	1.42922e+06	31.1437	18.783	-10.3944
39	134786	1.42922e+06	45.0549	24.2459	-10.3785
39	134786	1.42922e+06	21.8589	25.8154	-3.42571
	0	0	0	0	0
40	24431	274100	-50.96	-15.9509	-17.594
40	24431	274101	-22.5665	-29.0863	-15.7567
40	24431	274101	-19.0976	-15.6383	-23.4675
40	24431	274106	-12.3751	-27.209	-40.9986
40	24431	274110	-21.4065	-34.4926	-45.7734
	0	0	0	0	0
41	92406	776616	-11.805	-37.25	-40.8389
41	92406	776616	-9.6621	-37.3727	-43.7932
41	92406	776617	-17.2494	-35.0346	-46.319
41	92406	776617	-32.2889	-61.3049	-36.017
41	92406	776618	3.35386	-31.2816	-19.0423
41	92406	776620	-25.0131	-48.5817	-19.0239
	0	0	0	0	0
42	258407	1.98846e+06	66.9497	10.7384	-36.0643
42	258407	1.98847e+06	87.321	3.3427	-36.0264
42	258407	1.98847e+06	60.3659	1.34307	-25.4242
42	258407	1.98847e+06	81.3191	-3.19286	-16.836
42	258407	1.98847e+06	65.7569	1.55767	-20.9376
42	258407	1.98847e+06	75.6619	18.8988	-16.8646
42	258407	1.98847e+06	61.3478	16.7258	-15.7722
42	258407	1.98847e+06	49.7663	19.9056	-14.1869
42	258407	1.98847e+06	52.5565	18.7571	-11.8749
42	258407	1.98847e+06	50.282	39.4079	-13.6798
42	258407	1.98847e+06	43.9615	14.8188	-10.7338
42	258407	1.98847e+06	41.2817	10.3295	-15.8958
42	258407	1.98848e+06	40.5041	21.538	-18.1514
42	258407	1.98848e+06	41.9569	18.6185	-18.1195
42	258407	1.98848e+06	17.1733	18.2061	-1.9393
42	258407	1.98848e+06	15.5888	12.3767	-5.33524
42	258407	1.98849e+06	14.1947	9.77308	-13.8567
42	258407	1988488	1.0874	22.5563	-16.7238
42	258407	1988489	1.78252	14.157	-22.6778
	0	0	0	0	0
43	301383	2.08935e+06	59.1277	16.3392	-12.0799
43	301383	2.08935e+06	53.7045	9.65639	-21.9811
43	301383	2.08935e+06	45.5025	16.6993	-13.0038
43	301383	2.08935e+06	54.3313	19.7767	-22.5805
43	301383	2.08935e+06	56.1902	13.2004	-7.24031
43	301383	2.08935e+06	46.7679	18.6972	-19.5677
43	301383	2.08935e+06	66.4553	25.1832	-29.1973
43	301383	2.08935e+06	53.5971	26.3222	-30.5623
43	301383	2.08935e+06	62.5453	22.9711	-30.5424
43	301383	2.08935e+06	49.0006	40.9453	-34.5868
43	301383	2.08935e+06	51.5674	42.0121	-34.5679
43	301383	2.08935e+06	31.348	37.73	-27.7108
43	301383	2.08936e+06	54.4226	47.6902	-27.7052
	0	0	0	0	0
44	312140	2.1606e+06	53.8085	3.15985	-50.8222
44	312140	2.1606e+06	30.9042	-11.8311	-52.3656
44	312140	2.1606e+06	49.4252	-26.9929	-45.8599
44	312140	2160599	2.5956	-18.0578	-26.8829
44	312140	2.1606e+06	36.2989	-11.0337	-34.9632
44	312140	2.1606e+06	31.2236	-23.9853	-38.3735
44	312140	2.1606e+06	27.7369	-29.266	-40.2002
44	312140	2.1606e+06	16.7597	-18.4326	-24.9663
44	312140	2.1606e+06	43.5784	-20.6338	-6.7424
	0	0	0	0	0
45	251612	1.74443e+06	23.9394	-29.8025	-25.6118
45	251612	1.74443e+06	35.9173	-39.4683	-18.8019
45	251612	1.74443e+06	17.8091	-36.2359	-13.139
45	251612	1.74443e+06	42.1142	-33.3085	-20.2909
45	251612	1.74443e+06	8.65766	-32.7493	-7.71695
45	251612	1.74443e+06	21.6345	-41.4462	-11.8483
45	251612	1.74443e+06	24.1685	-42.4265	-10.806
	0	0	0	0	0
46	313871	2.15402e+06	72.3202	59.0279	-106.042
46	313871	2.15403e+06	72.5228	58.878	-103.72
46	313871	2.15403e+06	71.5017	57.8335	-93.4906
46	313871	2.15403e+06	114.647	-81.7378	-98.2433
46	313871	2.15403e+06	119.168	-66.2941	-94.825
46	313871	2.15403e+06	115.321	-80.7381	-93.2278
46	313871	2.15403e+06	120.949	-76.7918	-77.1232
46	313871	2.15403e+06	101.878	-92.1406	-83.8994
46	313871	2.15404e+06	90.4797	-77.819	-73.9829
46	313871	2154037	104.373	-92.0891	-68.7908
46	313871	2154039	114.689	-88.2533	-65.8216
46	313871	2.15404e+06	110.527	-86.3604	-62.8546
46	313871	2.15404e+06	103.165	-96.8891	-61.2815
46	313871	2.15404e+06	108.388	-73.419	-65.3008
46	313871	2.15404e+06	124.113	-76.1322	-70.2082
46	313871	2.15405e+06	116.455	-65.5728	-68.8442
46	313871	2.15405e+06	106.809	-67.7604	-56.1331
46	313871	2.15405e+06	115.625	-69.4701	-61.8449
46	313871	2.15405e+06	101.621	-79.4017	-65.4287
46	313871	2.15405e+06	97.3599	-76.1244	-50.0991
46	313871	2.15405e+06	81.2037	-86.0608	-43.2706
46	313871	2.15405e+06	91.6405	-69.8845	-36.2212
46	313871	2.15405e+06	83.4016	-89.5482	-36.1854
46	313871	2.15405e+06	5.53564	-15.8592	-59.8126
46	313871	2.15405e+06	15.8886	-50.1039	-67.0003
46	313871	2.15406e+06	22.0565	-25.477	-66.6286
46	313871	2.15406e+06	20.6464	-25.3288	-63.6994
46	313871	2.15406e+06	21.6543	-33.011	-51.7244
46	313871	2.15406e+06	18.9441	-36.9305	-52.563
46	313871	2.15406e+06	17.7622	-43.1396	-47.4672
46	313871	2.15406e+06	34.3495	-31.2819	-59.6073
46	313871	2.15406e+06	22.0246	-20.9502	-42.152
46	313871	2.15406e+06	57.9801	-32.5697	-48.1846
46	313871	2.15406e+06	36.1573	-32.6169	-44.7175
46	313871	2154060	48.9484	-21.2936	-33.8561
46	313871	2154062	58.2919	-10.0188	-24.8811
46	313871	2154063	40.0626	-13.4878	-14.7394
46	313871	2.15406e+06	35.4311	-14.5337	-12.4182
46	313871	2.15407e+06	12.7518	-17.5482	-1.91373
	0	0	0	0	0
47	39914	324338	-27.7413	-66.076	-12.9088
47	39914	324339	-28.4655	-64.0434	-7.62922
47	39914	324339	-34.3639	-50.8233	-16.0516
47	39914	324341	-58.3837	-45.3714	-16.2346
47	39914	324341	-31.5365	-47.1333	-21.8987
47	39914	324342	-42.0506	-63.8876	-31.7932
47	39914	324343	-34.8537	-51.1021	-42.7494
47	39914	324343	-27.5471	-53.052	-46.3269
47	39914	324344	-30.5124	-53.5744	-42.1431
47	39914	324344	-39.054	-51.2056	-48.8893
47	39914	324345	1.92003	-44.2521	-69.8619
47	39914	324345	-19.8247	-56.0614	-71.0629
47	39914	324346	-33.1784	-56.655	-64.8224
47	39914	324346	-42.1419	-66.7281	-68.8463
47	39914	324347	-29.2008	-86.6896	-68.8267
47	39914	324348	-39.9947	-79.3472	-53.5349
47	39914	324348	-26.7109	-90.8843	-59.8678
47	39914	324349	-56.4418	-68.6139	-58.9079
47	39914	324349	-41.0896	-72.1644	-57.5097
	0	0	0	0	0
48	35542	315134	-2.45785	111.052	-10.6711
48	35542	315134	5.78864	50.6481	-18.6592
48	35542	315135	-0.80365	64.4681	-20.2267
48	35542	315135	-18.3416	63.6236	-13.3956
48	35542	315136	-4.54569	50.5595	-29.4899
48	35542	315137	-19.1022	62.7814	-33.4226
48	35542	315138	-17.4968	52.7676	-41.7132
48	35542	315138	-20.3925	82.7451	-56.4507
48	35542	315143	-29.9742	40.3834	-68.126
48	35542	315149	-20.0546	62.2651	-70.3969
48	35542	315150	-24.4672	56.8815	-67.401
	0	0	0	0	0
49	36689	335919	37.8555	28.3438	-15.4254
49	36689	335919	46.0055	23.7789	-29.8143
49	36689	335920	60.0322	29.3732	-62.9913
49	36689	335921	45.4854	41.517	-65.6009
49	36689	335922	43.5044	34.3471	-85.3209
	0	0	0	0	0
50	144068	1.0902e+06	-14.0116	-7.38739	-11.826
50	144068	1.0902e+06	-10.6102	-16.0815	-2.01207
50	144068	1.0902e+06	-17.7333	11.7801	-4.83678
50	144068	1.0902e+06	-37.2161	7.64254	-4.86679
50	144068	1.0902e+06	-29.7619	7.1789	-19.4982
50	144068	1.0902e+06	-29.0127	7.02142	-24.6649
50	144068	1.0902e+06	-37.9109	6.73855	-24.7019
50	144068	1.09021e+06	-47.6416	6.97999	-33.9707
50	144068	1090207	-16.2456	-3.87747	-31.3312
50	144068	1090209	-29.8131	-5.47306	-31.3516
50	144068	1090212	-22.7973	2.01742	-29.3124
50	144068	1.09022e+06	-35.4635	-1.46214	-47.0367
	0	0	0	0	0
51	171338	1.27822e+06	11.9126	25.5295	-15.9891
51	171338	1.27823e+06	12.4871	16.9249	-20.4325
51	171338	1.27823e+06	11.4539	22.636	-25.3524
51	171338	1.27823e+06	59.3603	25.1345	-14.6829
51	171338	1278232	26.078	37.4355	-21.6724
	0	0	0	0	0
52	219636	1607697	-29.644	43.0114	-11.4759
52	219636	1.6077e+06	-33.4256	19.9176	-18.454
52	219636	1.6077e+06	-49.8188	-0.27787	-8.35975
52	219636	1.6077e+06	-35.9802	18.5152	-19.4424
52	219636	1.6077e+06	-34.7345	17.1311	-27.2904
	0	0	0	0	0
53	300504	2157617	-1.30122	19.7609	-20.7392
53	300504	2.15762e+06	-20.7386	34.1474	-7.29733
53	300504	2.15762e+06	-17.9554	26.1335	-5.29295
53	300504	2.15762e+06	-21.7405	23.9985	-42.3231
53	300504	2.15762e+06	-35.7983	18.0782	-42.3761
	0	0	0	0	0
54	318400	2.27929e+06	85.928	82.8491	-33.1632
54	318400	2.27929e+06	85.2336	76.127	-33.217
54	318400	2.27929e+06	46.9127	85.9422	-26.7205
54	318400	2.27929e+06	13.4609	16.5755	-17.2118
54	318400	2.27929e+06	7.48097	19.5445	-11.8009
54	318400	2.2793e+06	49.1741	60.4605	-23.9058
	0	0	0	0	0
55	6657	142956	18.1809	-44.0624	-8.48437
55	6657	142957	25.459	-28.187	-21.2735
55	6657	142959	47.9653	-36.7824	-8.01852
55	6657	142963	27.2303	-38.2349	-65.1381
55	6657	142965	20.3413	-54.7462	-44.637
55	6657	142967	31.7811	-44.7772	-87.012
55	6657	142968	34.923	-54.2678	-83.053
55	6657	142971	16.8302	-50.9802	-92.9244
55	6657	142972	6.71071	-57.424	-92.9356
	0	0	0	0	0
56	92056	778123	-35.7594	9.54203	-11.5401
56	92056	778123	18.4107	5.25995	-7.67771
56	92056	778125	-15.7351	29.7274	-18.2418
56	92056	778126	-24.5824	-11.7312	-14.4599
56	92056	778127	27.9095	7.16623	-24.9167
56	92056	778127	-24.1551	-10.9251	-23.7365
56	92056	778128	-28.9739	-9.7196	-25.9851
56	92056	778130	-33.699	-6.30414	-25.9874
56	92056	778132	-44.7974	5.39342	-33.8896
56	92056	778135	-37.5632	-3.56364	-41.254
	0	0	0	0	0
57	116185	900408	-6.19345	15.1843	-68.147
57	116185	900408	-23.1588	25.8364	-81.7972
57	116185	900409	-14.0566	25.1217	-100.84
57	116185	900410	-18.9832	9.67565	-72.6745
57	116185	900410	-21.1621	8.17064	-69.3153
57	116185	900411	-2.24593	-10.4412	-39.1767
57	116185	900411	-23.7144	-0.82484	-49.611
57	116185	900412	-27.9954	-2.66277	-28.4932
57	116185	900413	-22.6307	-12.8492	-28.5121
57	116185	900413	-32.6717	-13.8217	-21.702
57	116185	900414	-15.8738	-26.5946	-11.4925
57	116185	900415	-28.651	-24.2131	-5.38088
57	116185	900416	-33.2641	-36.8972	-1.04376
	0	0	0	0	0
58	201856	1645629	42.9593	-11.3848	-2.72058
58	201856	1645630	55.8867	-7.09467	-5.08014
58	201856	1.64563e+06	56.5933	-11.1679	-5.12347
58	201856	1.64563e+06	49.5951	-9.564	-16.6415
58	201856	1.64563e+06	39.3818	-6.97999	-17.7004
58	201856	1.64563e+06	48.4029	-17.084	-21.1523
58	201856	1.64563e+06	43.0406	-14.8407	-29.9463
58	201856	1.64563e+06	39.1679	-22.82	-32.309
58	201856	1.64563e+06	9.24782	-17.0178	-52.666
58	201856	1.64563e+06	40.4704	-23.118	-48.353
	0	0	0	0	0
59	218352	1.41533e+06	15.7834	54.132	-13.511
59	218352	1.41533e+06	-0.37334	22.7666	-8.44241
59	218352	1.41533e+06	18.7705	45.9196	-40.4553
59	218352	1.41534e+06	13.5805	43.206	-53.5573
59	218352	1.41534e+06	18.8176	44.504	-69.6313
	0	0	0	0	0
60	265195	1.87505e+06	26.1823	-19.9298	0.25246
60	265195	1.87505e+06	21.7517	-37.9855	-23.6402
60	265195	1.87505e+06	48.4285	-72.4295	-54.4596
60	265195	1.87505e+06	61.8332	-82.9334	-71.6894
60	265195	1.87506e+06	61.3906	-78.2204	-77.7068
	0	0	0	0	0
61	285989	2.36e+06	35.3627	33.3358	-1.09258
61	285989	2.36e+06	15.1323	31.9877	-2.14582
61	285989	2.36001e+06	5.42121	26.7571	-4.77996
61	285989	2.36001e+06	-7.66034	22.504	-18.0597
61	285989	2.36001e+06	-4.80348	23.8983	-16.5316
61	285989	2.36002e+06	-16.7181	19.1127	-23.6834
61	285989	2.36002e+06	-6.31953	32.8783	-26.7829
61	285989	2.36002e+06	-13.932	12.9705	-32.487
61	285989	2.36003e+06	-36.9958	8.34218	-38.651
61	285989	2.36003e+06	-28.7669	32.6978	-61.0654
61	285989	2.36003e+06	-36.6928	1.42315	-49.0256
61	285989	2.36004e+06	-14.662	29.3767	-45.8028
61	285989	2.36004e+06	-34.1286	23.9027	-45.8308
61	285989	2.36004e+06	-14.1169	32.1466	-59.2981
61	285989	2360044	-22.5468	29.7268	-53.1212
61	285989	2.36005e+06	-21.0844	19.357	-56.5506
61	285989	2.36005e+06	-20.8835	21.6469	-93.5362
61	285989	2.36006e+06	-39.6368	23.5581	-93.5602
61	285989	2.36006e+06	-31.2338	40.1778	-81.0267
61	285989	2.36007e+06	-49.7843	20.8455	-66.3853
61	285989	2.36007e+06	-36.1505	24.6237	-56.5788
61	285989	2.36007e+06	-33.7821	37.6475	-51.945
61	285989	2.36007e+06	-22.5995	30.2326	-48.6291
61	285989	2.36007e+06	-22.9459	12.9961	-48.6384
61	285989	2.36007e+06	-41.7646	9.03273	-46.9882
61	285989	2.36007e+06	-40.6962	9.91435	-31.2289
61	285989	2.36008e+06	-32.0591	27.0086	-31.2433
61	285989	2.36009e+06	-5.29731	32.4187	-51.1532
61	285989	2360091	-36.3402	24.4785	-47.4345
61	285989	2360095	5.17517	32.9831	-70.2516
61	285989	2.3601e+06	-13.764	37.8548	-56.1489
61	285989	2.3601e+06	-3.18738	38.3526	-41.5293
61	285989	2.3601e+06	-11.0629	41.8273	-39.515
61	285989	2.3601e+06	-24.1468	20.8602	-29.4457
61	285989	2.36011e+06	-15.7421	18.6997	-36.9073
61	285989	2.36012e+06	-5.74175	20.1789	-44.6447
61	285989	2.36013e+06	-22.3838	1.79188	-25.1986
61	285989	2.36013e+06	-1.11919	-11.2514	-35.1316

## Sheet: Import Tracks_Dataset 2
Track #	Track ID	Time Stamp (ms)	x	y	z
1	18057	306979	-4.16443	-12.9694	102.41
1	18057	306983	-35.5315	0.55299	74.8813
1	18057	306986	-27.2997	39.0641	51.9274
1	18057	306990	-33.2043	31.2434	54.1967
1	18057	306992	-70.6166	35.0739	26.9845
1	18057	306995	-34.1796	8.31271	8.26826
1	18057	306995	-63.7029	11.0297	-3.59271
1	18057	306996	-48.1338	3.72641	-17.5504
1	18057	307000	-43.5066	15.5555	-19.5156
1	18057	307004	-61.5044	6.76471	-21.7857
1	18057	307005	-62.7669	29.3532	-29.1912
1	18057	307006	-53.2426	15.8111	-33.56
	0	0	0	0	0
2	7318	334891	-3.15021	-111.649	137.204
2	7318	334892	21.2269	-97.2112	159.155
2	7318	334893	20.2103	-123.019	170.386
2	7318	334894	35.4669	-114.852	176.184
2	7318	334896	13.9227	-115.917	186.155
2	7318	334897	14.689	-107.849	176.074
2	7318	334899	15.9904	-119.26	171.84
2	7318	334900	37.5009	-113.416	185.519
2	7318	334901	-16.002	-100.938	150.823
2	7318	334902	10.8682	-88.1035	142.846
2	7318	334902	18.7669	-85.0185	129.851
2	7318	334903	1.6791	-79.2289	92.9088
2	7318	334904	18.6097	-92.8835	94.0529
2	7318	334905	12.5813	-79.2526	86.5545
2	7318	334905	10.6041	-88.0514	69.8169
2	7318	334907	30.8032	-91.4535	67.1725
2	7318	334911	6.30341	-65.4065	55.9211
2	7318	334912	4.7886	-80.2425	49.0618
2	7318	334913	11.4369	-70.4644	31.3979
2	7318	334913	9.08668	-60.1213	36.5588
2	7318	334914	30.9407	-62.541	22.8955
2	7318	334915	16.2296	-63.3997	26.1697
2	7318	334920	15.0795	-43.5998	35.9896
2	7318	334920	9.15226	-67.807	33.3326
2	7318	334922	20.4562	-56.3018	23.2549
2	7318	334923	-0.55765	-46.3307	25.8276
2	7318	334925	16.2574	-50.3882	-1.65679
2	7318	334926	-15.1948	-50.3542	10.8846
2	7318	334926	-24.7766	-61.3161	1.18955
2	7318	334927	5.0697	-49.8705	-17.7537
2	7318	334929	-12.8057	-52.3657	-41.6156
2	7318	334929	-17.2913	-49.1376	-19.7678
2	7318	334930	-23.0545	-43.1724	-22.0337
2	7318	334931	-22.3805	-57.9813	-24.7313
2	7318	334933	-21.9528	-33.8986	-37.7239
2	7318	334934	-35.9784	-42.371	-29.6636
2	7318	334935	-35.2862	-23.984	-31.6133
2	7318	334937	-58.6022	-45.2841	-29.1263
	0	0	0	0	0
3	13080	344459	35.3952	-75.682	97.3552
3	13080	344460	51.6092	-75.6879	71.9709
3	13080	344460	35.2715	-77.6055	70.2305
3	13080	344466	57.122	-76.7549	83.2038
3	13080	344468	43.5659	-77.466	73.0548
3	13080	344472	39.002	-81.6109	60.7495
3	13080	344476	37.4716	-76.7186	82.6922
3	13080	344485	50.8648	-90.6678	69.6944
3	13080	344488	51.0286	-71.0068	69.6508
3	13080	344491	29.7117	-68.2961	69.6503
3	13080	344494	28.8371	-83.8541	52.8059
3	13080	344497	35.0761	-90.7997	62.7631
3	13080	344500	24.3882	-78.7856	52.7093
3	13080	344502	28.9576	-67.8316	42.6993
3	13080	344503	9.42359	-72.961	30.7
3	13080	344509	7.06475	-67.1435	26.5044
3	13080	344512	17.8537	-66.9741	14.7074
3	13080	344515	16.8013	-67.6889	21.571
3	13080	344519	14.0267	-77.0554	11.4522
3	13080	344521	2.31866	-66.7512	-7.74086
3	13080	344524	10.0876	-77.2061	2.30632
3	13080	344527	24.1439	-85.1245	-2.53002
3	13080	344529	8.27656	-84.2505	7.53138
3	13080	344531	16.5355	-84.1529	21.6006
3	13080	344533	-5.49426	-55.8836	-6.00325
3	13080	344533	14.5663	-40.1904	13.0042
3	13080	344534	8.5575	-62.4866	9.26732
3	13080	344535	6.34389	-50.0015	-9.23716
3	13080	344536	12.9401	-63.2367	-7.75353
3	13080	344543	31.2335	-43.819	-4.64842
3	13080	344549	24.1184	-32.1809	-30.722
3	13080	344553	15.9861	-45.7678	-36.7167
3	13080	344556	20.5493	-42.6619	-21.032
3	13080	344561	7.40034	-39.1191	-18.8492
3	13080	344562	51.5532	-62.2424	-27.7496
3	13080	344564	27.3555	-54.8758	-47.1493
3	13080	344565	54.255	-61.9767	-39.4186
3	13080	344565	41.6097	-37.9756	-56.1283
3	13080	344566	7.41704	-63.953	-56.1285
3	13080	344567	23.8923	-46.4607	-60.7805
3	13080	344568	23.5045	-38.3601	-77.4291
3	13080	344569	-21.9784	-53.8193	-111.931
3	13080	344569	5.05712	-52.0052	-101.843
3	13080	344570	1.37884	-41.8059	-121.115
3	13080	344572	-3.9437	-27.4196	-132.844
3	13080	344573	0.96166	-40.8117	-135.166
3	13080	344576	3.25206	-39.4	-135.182
3	13080	344583	-5.94167	-35.1848	-135.183
3	13080	344586	-10.0645	-60.0677	-137.348
3	13080	344591	-5.54402	-42.2656	-129.884
3	13080	344592	-42.3102	-63.1279	-154.438
3	13080	344595	-16.696	-45.3731	-154.493
3	13080	344596	-17.204	-41.0902	-137.47
3	13080	344597	-20.6528	-52.7305	-153.161
3	13080	344603	-17.472	-46.9932	-164.981
3	13080	344607	-14.4956	-50.6603	-147.3
3	13080	344611	-29.3655	-45.1685	-154.725
	0	0	0	0	0
4	56759	807737	-38.9892	-56.6112	69.5001
4	56759	807738	-14.3631	-44.1819	53.6512
4	56759	807739	-6.29926	-50.7185	55.8879
4	56759	807739	0.65389	-46.6785	65.9562
4	56759	807740	6.67293	-53.5702	65.9521
4	56759	807742	6.59638	-60.3999	46.6868
4	56759	807743	9.47854	-51.8616	33.4108
4	56759	807743	-2.72535	-35.2067	23.584
4	56759	807744	-4.25328	-35.3573	5.6495
4	56759	807745	-25.3911	-39.4032	-23.2935
4	56759	807745	-10.0047	-41.5168	-23.3118
4	56759	807746	-8.27952	-40.1449	-26.5859
4	56759	807748	-19.3241	-38.9131	-20.6706
4	56759	807749	-35.5058	-19.4121	-20.6708
4	56759	807751	-30.5568	-37.3331	-18.4107
4	56759	807755	-37.9681	-14.6319	-28.2359
4	56759	807757	-47.9739	-9.81026	-36.8357
4	56759	807761	-57.1312	-2.91054	-24.5991
4	56759	807764	-56.6431	-15.8545	-34.6729
4	56759	807769	-50.7883	-5.67192	-34.6972
4	56759	807773	-45.4554	-7.97882	-39.6354
4	56759	807782	-32.6226	-3.83248	-39.6856
4	56759	807787	-23.6523	0.22221	-45.4805
4	56759	807792	-29.9713	-15.8841	-61.0587
4	56759	807793	-32.4812	-5.4039	-56.8728
4	56759	807798	-39.6687	-2.50576	-69.0964
4	56759	807799	-18.2295	0.66682	-45.7405
4	56759	807805	-44.3097	-2.40371	-35.8843
	0	0	0	0	0
5	34813	1.05262e+06	-11.1314	18.3513	93.7507
5	34813	1.05262e+06	-59.3572	10.8579	97.9502
5	34813	1.05262e+06	-40.0637	14.0351	85.8886
5	34813	1.05262e+06	-55.8757	6.65907	84.1522
5	34813	1.05262e+06	-47.6144	8.05101	96.096
5	34813	1.05263e+06	-53.0309	25.7551	85.4839
5	34813	1.05263e+06	-57.5336	38.7939	68.7584
5	34813	1.05263e+06	-77.2157	17.965	82.7224
5	34813	1.05263e+06	-60.1634	9.33928	95.7291
5	34813	1.05263e+06	-58.294	8.4513	92.4128
5	34813	1.05263e+06	-43.8364	0.54199	100.961
5	34813	1.05264e+06	-44.9405	22.0333	69.7059
5	34813	1.05264e+06	-37.0134	1.65535	70.9291
5	34813	1.05264e+06	-52.4634	-0.78711	54.6511
5	34813	1.05264e+06	-58.8681	24.7073	40.9793
5	34813	1052640	-22.3864	17.3407	59.4167
5	34813	1.05264e+06	-22.6799	35.255	58.9361
5	34813	1.05264e+06	-36.3282	8.51173	42.4968
5	34813	1.05264e+06	-61.2993	-10.414	26.4604
5	34813	1.05264e+06	-41.4089	16.0134	-4.06765
5	34813	1052643	-58.2009	35.4652	-30.3319
5	34813	1.05264e+06	-36.9619	27.3825	-12.955
5	34813	1.05264e+06	-41.3163	27.6235	-5.51659
5	34813	1.05264e+06	-27.9954	36.9208	-8.75622
5	34813	1.05265e+06	-39.3806	24.9963	-30.6842
5	34813	1.05265e+06	-39.2514	30.2062	-44.8763
5	34813	1.05265e+06	-36.3941	33.725	-38.9736
5	34813	1.05266e+06	-36.1972	19.1769	-50.3375
5	34813	1.05266e+06	-45.9351	29.1039	-53.0614
5	34813	1.05266e+06	-45.1615	24.9414	-70.1576
5	34813	1.05266e+06	-41.613	36.9082	-68.4485
5	34813	1.05266e+06	-61.8053	27.4112	-64.3507
	0	0	0	0	0
6	80333	1.08605e+06	-6.13174	20.8211	56.8538
6	80333	1.08606e+06	-18.3605	-5.07774	57.8193
6	80333	1.08606e+06	-35.0132	3.57314	50.6975
6	80333	1.08606e+06	-39.7558	6.53919	51.4791
6	80333	1086057	-39.1456	-13.5367	65.5745
6	80333	1.08606e+06	-62.6924	1.84168	50.6216
6	80333	1.08606e+06	-63.372	-8.90675	47.3813
6	80333	1.08606e+06	-33.8336	10.0038	65.8944
6	80333	1.08606e+06	-42.2834	16.3277	50.3409
6	80333	1.08606e+06	-35.1474	7.00659	42.8579
6	80333	1.08606e+06	-55.3822	32.9826	16.374
6	80333	1.08606e+06	-44.6051	20.2455	19.6185
6	80333	1.08607e+06	-41.1634	32.7813	21.8549
6	80333	1.08607e+06	-54.4048	18.5668	14.433
6	80333	1.08607e+06	-48.4883	32.1957	20.3174
6	80333	1.08607e+06	-47.3633	29.2238	12.8246
6	80333	1.08607e+06	-39.7972	29.1175	21.6418
6	80333	1.08608e+06	-46.4146	37.9222	13.0476
6	80333	1.08608e+06	-47.5091	42.5273	5.58862
6	80333	1.08608e+06	-33.2141	52.3293	2.404
6	80333	1.08608e+06	-38.9762	39.1528	-5.83431
6	80333	1.08609e+06	-30.5039	35.8323	6.71764
6	80333	1.08609e+06	-38.1598	53.8338	1.38922
6	80333	1.08609e+06	-12.0168	70.4084	-11.053
6	80333	1.08609e+06	-69.0783	68.1758	-45.6562
	0	0	0	0	0
7	85348	1.14989e+06	-22.895	3.73042	42.1911
7	85348	1.1499e+06	-12.448	3.8908	22.9457
7	85348	1.1499e+06	12.7477	-10.4198	37.419
7	85348	1.14991e+06	6.60198	3.91361	49.1911
7	85348	1.14991e+06	2.93894	-14.772	40.7325
7	85348	1149911	-10.6911	21.028	25.922
7	85348	1.14991e+06	-0.28499	-16.6252	8.67022
7	85348	1.14991e+06	-28.6489	0.93927	12.7265
7	85348	1.14991e+06	-14.5506	8.08755	-6.65977
7	85348	1.14992e+06	-9.79745	10.4837	-6.71759
7	85348	1.14992e+06	-22.4372	7.95657	-11.382
7	85348	1.14992e+06	-24.3543	7.43675	-18.8833
7	85348	1149923	-25.7542	12.6654	-22.1973
7	85348	1.14992e+06	-27.0699	23.9941	-32.1698
7	85348	1.14993e+06	-25.8842	17.031	-27.2334
7	85348	1149929	-23.1696	22.0982	-29.522
7	85348	1.14994e+06	-28.9047	21.802	-29.5423
7	85348	1.14994e+06	-0.09502	18.3427	-19.9389
7	85348	1.14994e+06	-16.9588	17.3051	-19.9755
7	85348	1.14995e+06	-5.36249	7.30798	-16.8371
7	85348	1.14995e+06	-7.00087	6.2161	-30.096
7	85348	1149954	4.19545	13.4354	-8.33018
7	85348	1.14996e+06	10.6095	19.8022	-18.3102
7	85348	1.14997e+06	17.4293	33.2283	-16.4316
7	85348	1.14997e+06	16.9936	9.26239	-39.1335
7	85348	1.14997e+06	1.31446	37.2753	-52.9881
7	85348	1.14997e+06	26.102	11.8644	-73.0729
7	85348	1.14998e+06	25.292	20.6397	-77.2897
7	85348	1.14998e+06	21.5611	12.9671	-68.7192
7	85348	1.14998e+06	-29.4151	23.3335	-102.751
7	85348	1.14998e+06	-42.8605	26.7453	-138.024
7	85348	1.14998e+06	-28.2852	20.1987	-120.344
7	85348	1.14999e+06	-38.7056	16.6823	-130.367
7	85348	1.14999e+06	-11.7502	34.0663	-124.768
7	85348	1.14999e+06	-5.63983	14.3024	-106.998
7	85348	1.14999e+06	-7.36525	33.2036	-108.76
7	85348	1.14999e+06	3.77573	37.3757	-71.9966
7	85348	1.15e+06	-8.93481	14.0208	-75.21
7	85348	1150003	0.3768	7.86724	-65.3396
7	85348	1.15001e+06	1.01997	21.4686	-62.1089
7	85348	1.15001e+06	-6.71914	21.2468	-74.4369
7	85348	1.15002e+06	-18.419	24.8042	-87.535
7	85348	1.15002e+06	6.14779	23.9593	-77.6879
7	85348	1.15002e+06	-21.9468	22.6601	-87.5552
7	85348	1.15002e+06	-16.5459	23.2777	-92.5176
7	85348	1.15002e+06	-2.95039	19.0526	-95.7998
7	85348	1.15002e+06	-24.7596	34.7434	-93.2421
7	85348	1.15003e+06	-22.268	24.4074	-75.5558
7	85348	1.15003e+06	-14.7547	29.7121	-87.3362
	0	0	0	0	0
8	82853	1.29634e+06	91.6923	49.7218	73.8939
8	82853	1.29634e+06	45.5828	63.2718	75.4249
8	82853	1.29634e+06	40.428	55.2311	66.0051
8	82853	1.29634e+06	25.2989	51.4313	61.8857
8	82853	1296340	31.7541	54.2507	66.0907
8	82853	1.29634e+06	33.5713	39.9554	56.1222
8	82853	1.29634e+06	29.6819	30.9549	52.2435
8	82853	1.29634e+06	26.249	20.7515	44.0307
8	82853	1.29634e+06	24.2724	30.8158	31.4775
8	82853	1.29634e+06	28.0262	4.54632	38.011
8	82853	1.29634e+06	29.8483	1.76809	16.3461
8	82853	1.29634e+06	23.1778	-6.51481	26.2216
8	82853	1296345	17.6425	-17.0516	39.9449
8	82853	1.29635e+06	21.9933	-8.80857	36.6174
8	82853	1.29635e+06	40.022	-12.6896	40.6694
8	82853	1.29635e+06	30.6283	-29.6455	21.6933
8	82853	1.29635e+06	31.5364	-31.9917	6.09538
8	82853	1296348	19.2467	-28.5191	34.2761
8	82853	1.29635e+06	35.8572	-15.2588	12.5879
8	82853	1.29635e+06	35.7725	-22.832	12.5624
8	82853	1.29635e+06	32.3573	-24.2577	30.3095
8	82853	1.29635e+06	36.9996	-6.82249	40.1939
8	82853	1.29635e+06	42.4135	0.22817	3.33257
8	82853	1.29635e+06	23.6173	-15.3132	4.8115
8	82853	1.29635e+06	18.4187	-9.2458	12.8619
8	82853	1296353	39.644	-1.33651	6.38239
8	82853	1.29635e+06	48.3408	-27.7541	6.34294
8	82853	1.29635e+06	47.09	-4.28956	25.4601
8	82853	1.29635e+06	47.6586	-15.3215	31.36
8	82853	1.29636e+06	39.0663	-11.9704	23.1734
8	82853	1.29636e+06	22.7107	-14.3785	32.9507
8	82853	1.29636e+06	32.3295	-22.6006	41.0786
8	82853	1.29636e+06	34.9352	-11.1463	25.3418
8	82853	1.29636e+06	57.627	-13.6957	30.9792
8	82853	1.29636e+06	47.7443	-5.01093	20.8919
8	82853	1.29636e+06	39.4577	-10.9256	20.8407
8	82853	1.29636e+06	31.4015	-26.2976	30.6916
8	82853	1.29636e+06	33.1025	-29.2997	35.5531
8	82853	1296361	26.532	-20.9169	29.5855
8	82853	1.29636e+06	26.5326	-24.179	32.8104
8	82853	1.29636e+06	32.3852	-18.1599	24.5843
8	82853	1.29636e+06	48.5012	-16.739	9.22401
8	82853	1.29636e+06	50.5985	-30.6879	23.7258
8	82853	1.29636e+06	44.6366	-29.1932	15.111
8	82853	1.29636e+06	40.4763	-33.3227	43.3867
8	82853	1.29637e+06	34.3824	-15.1062	39.2404
8	82853	1.29637e+06	48.804	-23.4389	58.4285
8	82853	1.29637e+06	20.3146	-26.1447	52.6743
8	82853	1.29637e+06	37.4781	-19.1335	33.3378
8	82853	1.29637e+06	43.0059	-9.6168	36.5144
8	82853	1.29637e+06	50.931	-2.37019	42.3083
8	82853	1296369	33.9528	-15.6487	42.265
8	82853	1.29637e+06	22.7005	-26.4624	5.69414
8	82853	1.29637e+06	40.273	-26.2473	13.7483
8	82853	1.29637e+06	34.8419	-31.9842	40.1943
8	82853	1.29637e+06	36.277	-31.376	30.056
8	82853	1.29637e+06	50.7231	-20.4233	18.016
8	82853	1.29637e+06	46.9519	-40.9126	37.0376
8	82853	1.29637e+06	38.5342	-11.1343	27.2436
8	82853	1.29637e+06	40.9852	-17.8359	15.7872
8	82853	1.29637e+06	32.3988	-12.2145	12.4841
8	82853	1.29638e+06	34.1611	-18.6228	9.76796
8	82853	1.29638e+06	39.9814	-23.9158	6.48029
8	82853	1.29638e+06	29.4745	-19.6427	1.54275
8	82853	1296377	36.7494	-7.21206	15.009
8	82853	1.29638e+06	29.4548	13.1771	-6.10089
8	82853	1.29638e+06	35.7326	-7.56277	-1.93847
8	82853	1.29638e+06	29.9539	-18.426	17.1349
8	82853	1.29638e+06	34.3524	-22.2346	31.5361
8	82853	1.29638e+06	16.4743	-22.3983	17.2767
8	82853	1.29638e+06	18.571	-13.8345	17.2681
8	82853	1.29638e+06	24.775	-9.41591	13.9942
8	82853	1.29638e+06	42.4218	8.21195	13.982
8	82853	1.29638e+06	27.8766	-7.24777	15.9469
8	82853	1.29638e+06	26.3859	-9.93855	21.1489
8	82853	1.29638e+06	13.4385	-7.96819	31.1029
8	82853	1.29638e+06	10.7844	-11.1579	35.9721
8	82853	1296385	33.6946	-4.36046	30.1542
8	82853	1.29639e+06	30.1494	-8.18143	30.1224
8	82853	1.29639e+06	21.4934	-17.0055	34.3203
8	82853	1.29639e+06	37.2624	-25.2722	27.0035
8	82853	1.29639e+06	29.3788	-22.0792	37.0793
8	82853	1.29639e+06	29.739	-29.1836	26.9771
8	82853	1.29639e+06	33.6489	-26.2416	43.6911
8	82853	1.29639e+06	32.6564	-20.5546	30.4473
8	82853	1.29639e+06	23.5965	-19.8393	40.4873
8	82853	1.29639e+06	31.5545	-21.2072	28.6751
8	82853	1.29639e+06	28.712	-18.0256	26.384
8	82853	1.29639e+06	24.0746	-35.4489	47.2515
8	82853	1.29639e+06	43.8702	-33.0645	23.7913
8	82853	1296393	29.6593	-42.0707	48.9887
8	82853	1.29639e+06	35.3897	-24.6191	48.9638
8	82853	1.29639e+06	21.203	-24.1861	44.7895
8	82853	1.29639e+06	33.1639	-31.6553	22.834
8	82853	1.2964e+06	44.1705	-24.8626	20.1568
8	82853	1.2964e+06	51.9767	-32.8503	30.0539
8	82853	1.2964e+06	48.6345	-17.7025	57.3471
8	82853	1.2964e+06	36.8771	-28.4974	20.24
8	82853	1.2964e+06	30.0319	-17.9078	34.5767
8	82853	1.2964e+06	26.6734	-21.3632	46.2431
8	82853	1.2964e+06	16.3893	-36.7197	28.9661
8	82853	1.2964e+06	6.05705	-44.9103	56.573
8	82853	1.2964e+06	18.4312	-32.9792	35.7906
8	82853	1296401	26.3482	-24.5642	18.2907
8	82853	1.2964e+06	28.5497	-35.1857	38.5006
8	82853	1.2964e+06	38.9137	-14.9424	40.349
8	82853	1.2964e+06	36.3097	-37.711	63.9875
8	82853	1.2964e+06	36.0554	-23.109	42.0278
8	82853	1.2964e+06	27.7175	-13.5893	51.9439
8	82853	1.2964e+06	28.204	-35.1531	67.3824
8	82853	1.29641e+06	24.2874	-25.3907	63.1032
8	82853	1.29641e+06	35.8933	-34.3406	41.2619
8	82853	1.29641e+06	48.2296	-18.346	53.1078
8	82853	1.29641e+06	34.0184	-29.7525	41.3308
8	82853	1.29641e+06	21.2601	-19.6352	4.46049
8	82853	1.29641e+06	29.0434	-19.1412	21.492
8	82853	1296409	44.4532	-12.3416	56.0626
8	82853	1.29641e+06	41.4495	-27.146	45.9973
8	82853	1.29641e+06	21.1648	-17.8666	47.6664
8	82853	1.29641e+06	33.5803	-12.9793	41.6935
8	82853	1.29641e+06	42.8319	-18.659	41.6926
8	82853	1.29641e+06	39.3577	-22.5261	31.5958
8	82853	1.29641e+06	25.0718	-24.3568	49.6521
8	82853	1.29641e+06	34.331	-29.8942	43.6729
8	82853	1.29641e+06	24.6169	-32.2654	37.7025
8	82853	1.29641e+06	28.4772	-25.1621	57.0089
8	82853	1.29642e+06	41.6625	-22.7992	42.6243
8	82853	1.29642e+06	32.9347	-26.1923	37.1576
8	82853	1.29642e+06	20.604	-24.6324	52.6758
8	82853	1296417	33.394	-13.56	40.1287
8	82853	1.29642e+06	18.4025	-24.7665	53.2375
8	82853	1.29642e+06	37.7784	-15.7864	26.9404
8	82853	1.29642e+06	41.7944	-34.0347	35.7219
8	82853	1.29642e+06	41.1861	-25.3987	8.1735
8	82853	1.29642e+06	32.28	-20.4409	30.0271
8	82853	1.29642e+06	25.8213	-10.1794	36.7793
8	82853	1.29642e+06	37.6348	-20.9797	58.6129
8	82853	1.29642e+06	38.8616	-19.8146	47.1428
8	82853	1.29642e+06	35.7765	-31.3857	31.5366
8	82853	1.29642e+06	40.5919	-39.5628	41.4453
8	82853	1.29642e+06	44.9563	-34.033	32.5667
8	82853	1.29642e+06	56.0731	-21.3147	32.5418
8	82853	1296425	49.5585	-22.5124	20.2596
8	82853	1.29643e+06	46.0973	-15.5164	10.1749
8	82853	1.29643e+06	48.1056	-0.54449	39.2488
8	82853	1.29643e+06	27.5936	-2.17128	30.3421
8	82853	1.29643e+06	22.1609	-6.85229	26.5135
8	82853	1.29643e+06	24.6747	-8.28284	31.1771
8	82853	1.29643e+06	46.4235	-9.51795	4.12792
8	82853	1.29643e+06	45.8774	-32.9977	19.1062
8	82853	1.29643e+06	24.6557	-21.5527	19.1042
8	82853	1.29643e+06	24.5431	-35.1412	38.1749
8	82853	1.29643e+06	26.9872	-22.6976	38.1194
8	82853	1.29643e+06	23.5617	-29.0857	28.0225
8	82853	1.29643e+06	21.455	-31.3247	15.6845
8	82853	1296433	33.3451	-27.3207	33.2516
8	82853	1.29643e+06	26.0179	-23.6113	36.5323
8	82853	1.29643e+06	41.8867	-18.3107	41.3058
8	82853	1.29643e+06	23.7463	-27.7314	31.2456
8	82853	1.29644e+06	52.5257	-41.8784	39.4984
8	82853	1.29644e+06	38.6873	-30.1649	31.2779
8	82853	1.29644e+06	21.3799	-27.8579	26.4262
8	82853	1.29644e+06	36.9186	-28.5955	24.4257
8	82853	1.29644e+06	32.8881	-29.3742	42.1358
8	82853	1.29644e+06	38.2459	-41.4255	52.1001
8	82853	1.29644e+06	52.7725	-33.5181	31.7112
8	82853	1.29644e+06	43.4248	-32.3435	37.6279
8	82853	1.29644e+06	26.7457	-41.084	47.4734
8	82853	1296441	33.0523	-24.6107	25.7145
8	82853	1.29644e+06	26.757	-34.8727	35.7796
8	82853	1.29644e+06	33.6373	-19.7804	38.4241
8	82853	1.29644e+06	38.1785	-26.0549	30.945
8	82853	1.29644e+06	33.4153	-35.4406	36.8327
8	82853	1.29644e+06	26.2297	-21.69	32.6465
8	82853	1.29644e+06	69.49	-45.1983	41.4686
8	82853	1.29645e+06	53.7672	-28.193	31.3407
8	82853	1296446	37.3083	-30.849	46.8383
8	82853	1.29645e+06	18.7976	-30.1656	10.4019
8	82853	1.29645e+06	39.5365	-30.4893	26.8393
8	82853	1.29645e+06	33.9208	-26.1502	20.3043
8	82853	1.29645e+06	22.5251	-32.3509	32.8259
8	82853	1296449	28.4085	-9.65981	27.7164
8	82853	1.29645e+06	37.0761	-19.7987	27.6793
8	82853	1.29645e+06	38.4903	-26.4573	45.2884
8	82853	1.29645e+06	38.238	-32.2448	35.2418
8	82853	1.29645e+06	43.6232	-31.8049	48.3877
8	82853	1.29645e+06	43.3599	-28.16	27.1894
8	82853	1.29645e+06	57.389	-16.4967	50.5056
8	82853	1.29645e+06	33.1792	-17.1238	31.3847
8	82853	1296454	42.2281	-15.8361	42.8336
8	82853	1.29645e+06	29.4506	-25.1466	35.4331
8	82853	1.29646e+06	34.8257	-27.1678	43.6222
8	82853	1.29646e+06	23.0219	-22.0647	43.5857
8	82853	1296460	36.4117	-27.9113	30.4276
8	82853	1.29646e+06	25.9866	-35.0752	47.9918
8	82853	1.29646e+06	18.9338	-35.2927	54.575
8	82853	1296463	9.20848	-40.1514	72.8632
8	82853	1.29646e+06	-10.0007	-29.3091	82.3899
8	82853	1296466	23.5575	-4.3364	69.3215
8	82853	1.29647e+06	16.695	-7.61923	67.0787
8	82853	1.29647e+06	4.00879	-11.4475	77.1639
8	82853	1.29647e+06	-0.89297	-12.6585	77.1612
8	82853	1.29648e+06	9.14004	-8.88786	64.9148
8	82853	1.29648e+06	2.56533	-13.7085	62.2157
8	82853	1.29649e+06	-12.6552	-15.4752	53.7848
8	82853	1.29649e+06	4.50034	-17.1211	61.1837
8	82853	1.29649e+06	-15.7835	-16.2551	51.1888
8	82853	1.2965e+06	-2.51536	-9.68551	45.2469
8	82853	1.2965e+06	6.06047	12.947	62.5347
8	82853	1.2965e+06	-5.87828	-13.9304	65.1653
8	82853	1.29651e+06	-4.23033	-22.5258	40.5619
8	82853	1296509	5.79357	-29.004	27.907
8	82853	1.29651e+06	-2.11372	-30.5102	34.6016
8	82853	1.29652e+06	-4.35599	-21.4577	26.1854
8	82853	1.29652e+06	-16.4668	-42.2946	27.8401
8	82853	1.29652e+06	14.4091	-29.2142	61.575
8	82853	1.29652e+06	-13.791	-27.6975	42.5388
8	82853	1.29652e+06	-1.80812	-19.6024	61.8013
8	82853	1.29653e+06	-2.60574	-20.448	61.7936
8	82853	1.29653e+06	-5.93678	-14.5709	53.2107
8	82853	1.29653e+06	-17.2685	-31.3223	58.9795
8	82853	1.29653e+06	-44.6131	-22.5276	37.0231
8	82853	1.29653e+06	-28.3624	-16.5525	22.8652
8	82853	1.29654e+06	-37.7342	-39.1646	9.77312
8	82853	1.29654e+06	-15.828	-51.519	-3.0315
8	82853	1.29654e+06	-26.4383	-34.1106	-10.5038
8	82853	1.29654e+06	-32.173	-40.3416	-16.4319
8	82853	1.29654e+06	-23.5392	-29.1373	-9.59432
8	82853	1.29654e+06	-38.3583	-32.0299	-22.7469
8	82853	1.29655e+06	-31.1941	-37.5343	-27.0021
8	82853	1.29655e+06	-47.8017	-44.1563	-18.6559
8	82853	1.29655e+06	-40.5416	-39.6357	-21.9508
8	82853	1.29655e+06	-30.8163	-37.3671	-37.6034
8	82853	1.29656e+06	-31.9072	-42.1609	-37.6109
8	82853	1.29657e+06	-40.3516	-30.9803	-48.8218
8	82853	1.29657e+06	-25.703	-25.853	-55.6451
8	82853	1.29657e+06	-50.6985	-28.7829	-49.8757
8	82853	1.29657e+06	-34.2996	-16.6532	-44.0751
	0	0	0	0	0
9	182368	1.57658e+06	-37.9932	-34.1636	11.9596
9	182368	1.57658e+06	-20.7384	-14.476	29.4572
9	182368	1.57658e+06	-26.9019	-39.5032	10.5075
9	182368	1.57658e+06	-4.94798	-41.2685	-2.30038
9	182368	1576583	-26.3367	-49.9712	-13.2987
9	182368	1.57658e+06	-51.2722	-22.291	-31.2853
	0	0	0	0	0
10	42504	1.80498e+06	-86.8555	-34.9533	64.9997
10	42504	1.80498e+06	-59.5187	-31.5788	59.0205
10	42504	1.80498e+06	-71.4216	-40.6231	58.9625
10	42504	1.80498e+06	-44.7007	-12.4145	40.845
10	42504	1.80499e+06	-54.8998	-25.5743	45.7577
10	42504	1.80499e+06	-44.9564	-16.1006	55.7473
10	42504	1.805e+06	-48.5767	0.88109	26.9074
10	42504	1805001	-40.5018	2.91688	31.0323
10	42504	1.805e+06	-42.5316	-34.5686	23.1303
10	42504	1.805e+06	-39.8635	-13.1592	21.5759
10	42504	1.805e+06	-37.4864	-6.02512	10.484
10	42504	1.805e+06	-51.6715	-0.95978	47.1785
10	42504	1.80501e+06	-51.2266	-23.7458	59.5962
10	42504	1.80501e+06	-5.06087	-4.65557	53.7168
10	42504	1.80501e+06	-22.5422	6.08966	58.1661
10	42504	1.80501e+06	-38.8388	-1.06639	48.0585
10	42504	1.80501e+06	-32.4457	6.79591	19.5757
10	42504	1805019	-30.8686	10.3451	23.7741
10	42504	1.80502e+06	-32.0798	11.0107	13.674
10	42504	1.80502e+06	-26.4295	1.26506	0.0982
10	42504	1.80502e+06	-27.4564	21.8379	-12.1587
10	42504	1.80502e+06	-29.4876	10.6079	-16.2658
10	42504	1.80502e+06	-1.52035	26.3558	-26.0386
10	42504	1.80503e+06	-26.1063	38.5592	-31.8357
10	42504	1.80503e+06	-17.8701	40.7278	-46.0036
10	42504	1.80503e+06	-49.6748	60.8083	-36.9188
10	42504	1.80503e+06	-20.7766	30.306	-56.7013
10	42504	1.80503e+06	-27.8986	44.709	-29.7423
10	42504	1.80503e+06	-58.7674	56.8619	-26.0695
10	42504	1.80503e+06	-16.2639	47.7813	-35.4148
10	42504	1.80503e+06	-73.888	60.7313	-26.4197
10	42504	1.80503e+06	-62.3022	24.6436	-47.44
10	42504	1805033	-53.9333	45.3845	-54.9691
10	42504	1.80503e+06	-50.6666	46.5064	-60.9462
10	42504	1.80503e+06	-67.6186	45.4686	-55.0451
10	42504	1.80503e+06	-61.4799	37.8745	-47.8626
10	42504	1.80504e+06	-35.1011	33.8971	-52.1186
10	42504	1.80504e+06	-43.6519	28.9388	-67.7703
10	42504	1.80504e+06	-65.3253	33.4583	-59.6406
	0	0	0	0	0
11	43137	1.82542e+06	-8.95384	-46.7173	84.8782
11	43137	1.82543e+06	5.82172	-42.9511	77.4518
11	43137	1.82543e+06	12.1019	-50.2792	83.3855
11	43137	1.82543e+06	17.1778	-44.2353	86.6267
11	43137	1.82543e+06	25.3338	-46.2482	76.5366
11	43137	1.82543e+06	-3.67628	-18.0829	50.1581
11	43137	1.82543e+06	21.4832	-3.5034	35.3546
11	43137	1.82543e+06	23.0156	-14.3398	26.783
11	43137	1.82544e+06	20.6757	-7.57891	21.5605
11	43137	1.82544e+06	37.9982	-29.8755	14.4301
11	43137	1.82544e+06	28.2218	-12.8649	13.3781
11	43137	1.82544e+06	16.1501	-0.62084	19.1109
11	43137	1.82544e+06	12.2945	8.22937	3.72746
11	43137	1825443	34.4238	-3.03314	3.7076
11	43137	1.82544e+06	41.5463	-14.8592	13.5036
11	43137	1.82545e+06	14.5126	-32.2626	3.98259
11	43137	1825446	31.1853	-25.7153	-4.20662
11	43137	1825449	16.4105	-11.8116	5.71575
11	43137	1.82545e+06	26.1837	-15.164	2.41669
11	43137	1.82545e+06	13.0116	-13.1651	-24.0369
11	43137	1825455	34.3379	-12.6646	-39.4953
11	43137	1.82546e+06	26.5541	-18.6905	-39.5521
11	43137	1.82546e+06	-3.77363	-11.0788	-65.966
11	43137	1.82546e+06	16.5906	-20.4698	-68.6771
11	43137	1.82547e+06	18.5287	0.44185	-43.6431
11	43137	1.82547e+06	10.6296	-12.9603	-53.7334
11	43137	1.82547e+06	6.70765	-23.9625	-53.7568
11	43137	1.82547e+06	21.1529	-9.02478	-56.9962
11	43137	1.82548e+06	22.6316	-14.6654	-72.7185
11	43137	1.82548e+06	-9.48052	-27.2529	-67.244
11	43137	1.82548e+06	16.2771	-36.7982	-53.6486
11	43137	1.82548e+06	7.35867	-29.4437	-53.7031
11	43137	1.82548e+06	10.7814	-21.2146	-61.1752
11	43137	1825482	1.52879	-17.9723	-58.9619
11	43137	1.82548e+06	-3.83909	-32.1832	-43.464
11	43137	1.82549e+06	5.10509	-17.1769	-46.7506
11	43137	1.82549e+06	2.60982	-33.1692	-62.386
11	43137	1.82549e+06	14.9447	-28.9352	-72.41
11	43137	1.82549e+06	18.4732	3.86243	-94.0858
11	43137	1.82549e+06	-22.1609	-17.1442	-94.1434
11	43137	1.82549e+06	35.9081	-4.80755	-104.801
11	43137	1825494	25.8361	-11.0678	-85.5597
11	43137	1.82549e+06	41.9609	5.66509	-97.6349
11	43137	1.8255e+06	52.2514	-12.3881	-82.5155
11	43137	1.8255e+06	8.21314	6.87444	-118.023
11	43137	1.8255e+06	16.6766	17.6581	-136.998
11	43137	1.8255e+06	38.9743	8.32095	-150.852
11	43137	1.8255e+06	28.3531	-5.00897	-144.366
11	43137	1.8255e+06	16.4572	-1.80235	-131.293
11	43137	1.8255e+06	13.8819	0.1877	-134.569
11	43137	1.8255e+06	14.8229	20.3891	-154.448
11	43137	1.8255e+06	15.9325	21.9089	-147.639
11	43137	1.8255e+06	31.1995	11.6742	-147.67
11	43137	1.8255e+06	41.8638	-7.36365	-143.695
11	43137	1825502	39.1253	0.49702	-125.662
11	43137	1.8255e+06	19.6477	-0.41262	-88.761
11	43137	1.8255e+06	8.19382	16.5104	-94.5023
11	43137	1.8255e+06	8.71674	15.855	-122.786
11	43137	1.82551e+06	11.6807	16.4165	-118.554
11	43137	1.82551e+06	25.0466	2.12737	-111.605
	0	0	0	0	0
12	60321	2.25013e+06	6.25277	-86.7682	21.2903
12	60321	2.25013e+06	-4.3404	-72.9748	33.5668
12	60321	2.25013e+06	-13.8836	-81.7862	43.5672
12	60321	2.25013e+06	-7.93587	-64.3954	40.2904
12	60321	2.25014e+06	28.7407	-66.8314	29.0806
12	60321	2.25014e+06	22.9378	-41.3631	-6.96313
12	60321	2.25015e+06	9.11111	-51.1337	-10.277
12	60321	2.25015e+06	18.7538	-64.0473	-20.2768
12	60321	2.25015e+06	20.7241	-63.4854	-4.63814
12	60321	2.25015e+06	33.8465	-48.7139	-25.1578
12	60321	2.25016e+06	31.283	-52.6816	-22.5166
12	60321	2.25016e+06	10.7189	-63.0005	-22.555
12	60321	2.25016e+06	16.2764	-78.7452	2.2755
12	60321	2.25016e+06	27.1183	-110.089	-26.2656
12	60321	2.25016e+06	27.2137	-80.6617	-28.117
	0	0	0	0	0
13	290876	2.48873e+06	-3.96002	-14.6815	64.0042
13	290876	2.48874e+06	-34.4804	-59.5373	27.6313
13	290876	2.48874e+06	-26.9385	-48.3149	8.61333
13	290876	2.48874e+06	-6.86164	-42.3862	3.82574
13	290876	2.48874e+06	4.80267	-55.8269	12.0824
13	290876	2.48874e+06	17.7762	-59.7899	14.2389
13	290876	2.48875e+06	0.22326	-41.6277	6.84419
13	290876	2.48875e+06	-7.61984	-44.2068	-8.80661
13	290876	2.48875e+06	4.19186	-27.282	-22.5444
13	290876	2.48875e+06	-23.329	-14.9114	-16.3742
13	290876	2.48875e+06	23.2679	-0.1043	-51.2233
13	290876	2.48876e+06	-12.1733	-13.9208	-81.1505
13	290876	2.48876e+06	11.179	-5.08061	-66.9221
13	290876	2.48876e+06	-7.03163	10.3172	-71.0403
	0	0	0	0	0
14	106428	946962	59.1114	-5.06413	26.6324
14	106428	946963	36.342	-10.5283	8.93544
14	106428	946964	15.8279	-11.7415	-0.8723
14	106428	946964	40.3988	2.03396	-14.6081
14	106428	946965	49.8047	-2.99642	-51.4306
14	106428	946967	22.6468	-18.9511	-32.7465
14	106428	946968	39.55	-0.80271	-32.8051
14	106428	946968	44.7244	-5.20435	-30.5517
14	106428	946970	63.6295	18.0653	-53.1028

## Sheet: Abortive Import Tracks_Dataset2
Track #	Track ID	Time Stamp (ms)	x	y	z
1	22945	351253	15.8806	-78.5724	96.7189
1	22945	351256	9.50039	-72.6256	114.362
1	22945	351258	23.9593	-53.1345	91.4863
1	22945	351259	4.0687	-51.7977	66.5297
1	22945	351262	-0.78074	-51.874	64.2426
1	22945	351266	19.9944	-41.2875	54.3713
1	22945	351267	21.8984	-41.2426	64.3512
1	22945	351269	12.4088	-27.034	62.3981
1	22945	351271	16.5356	-41.6539	74.154
1	22945	351274	6.96258	-41.5304	74.1138
1	22945	351277	5.87577	-33.3701	68.1876
1	22945	351280	-0.68446	-35.8379	71.4609
1	22945	351282	2.97387	-30.1223	58.1842
1	22945	351284	7.05264	-51.8548	52.3568
1	22945	351285	4.49571	-42.7362	36.6135
1	22945	351285	-17.4891	-43.0207	13.7927
1	22945	351286	7.56751	-60.5045	34.3457
1	22945	351286	-4.96819	-41.0306	58.0315
1	22945	351292	8.69781	-37.4197	44.4025
1	22945	351294	12.5254	-34.5855	40.1747
1	22945	351295	38.2114	-22.5793	56.5988
1	22945	351297	25.7913	-30.2597	59.254
1	22945	351298	29.9752	-31.7425	54.9882
1	22945	351305	20.5752	-33.61	65.084
1	22945	351307	18.5054	-37.8572	78.277
1	22945	351313	4.0052	-50.152	72.4975
1	22945	351316	18.0488	-17.7963	78.1361
1	22945	351319	10.7894	-35.2427	65.466
1	22945	351320	4.97677	-33.7587	65.432
1	22945	351326	17.4562	-41.3044	68.0886
	0	0	0	0	0
2	37384	527682	-29.5375	32.8356	55.5867
2	37384	527683	-10.5663	41.6643	30.1543
2	37384	527684	-22.89	29.7009	27.4201
2	37384	527684	-25.8922	23.2202	20.53
2	37384	527689	-11.5342	22.7779	20.4766
2	37384	527693	-17.4419	21.8083	20.4736
2	37384	527693	-17.968	33.3436	20.473
2	37384	527694	-28.664	20.6204	1.30652
2	37384	527697	-27.1256	38.1362	1.27911
2	37384	527699	-16.9885	33.9961	11.3476
2	37384	527705	-20.7758	30.0642	14.5997
2	37384	527706	-38.2626	34.2101	29.9909
2	37384	527709	-31.7731	24.9487	34.1894
2	37384	527709	-35.2089	31.056	42.3277
2	37384	527712	-50.9434	33.8983	38.1622
	0	0	0	0	0
3	43686	700078	119.61	69.6644	58.583
3	43686	700079	95.142	30.365	52.6567
3	43686	700081	88.8342	34.3554	60.0656
3	43686	700082	101.567	36.2123	61.7739
3	43686	700089	98.6046	26.098	36.4269
3	43686	700094	88.7007	20.5674	20.837
3	43686	700095	99.0391	24.4004	34.8956
3	43686	700097	104.778	29.0221	14.2325
3	43686	700098	113.741	10.9538	50.7874
3	43686	700100	101.573	11.2476	46.5694
3	43686	700104	88.5636	8.82721	54.5904
3	43686	700106	104.661	8.68086	51.8648
3	43686	700109	102.189	27.4699	56.6643
3	43686	700110	100.375	18.5315	63.5627
3	43686	700113	99.4917	29.4768	59.317
3	43686	700117	103.103	25.0168	53.3295
3	43686	700118	64.2286	42.2791	64.8711
3	43686	700119	65.1396	26.3041	56.8964
3	43686	700119	63.9819	37.6818	46.8689
3	43686	700120	66.731	31.4351	52.8078
3	43686	700124	61.7538	23.3208	42.7326
3	43686	700128	64.2628	35.6798	36.7383
3	43686	700131	45.4805	39.3856	31.9082
3	43686	700137	44.2158	38.9096	31.8835
3	43686	700140	39.2381	27.6274	36.0582
3	43686	700143	14.9576	21.4102	0.55768
3	43686	700146	-4.77704	-14.2187	-23.9041
	0	0	0	0	0
4	80898	1.09249e+06	-95.0849	-1.44623	13.781
4	80898	1.09249e+06	-37.4671	-7.61666	31.3974
4	80898	1.09249e+06	-49.9568	9.9445	34.6456
4	80898	1.09249e+06	-22.6761	-3.04464	36.7266
4	80898	1.09249e+06	-34.7924	10.3331	46.7821
4	80898	1.0925e+06	-56.5248	3.3272	44.1521
4	80898	1.0925e+06	-48.9127	-1.47671	41.4286
4	80898	1.0925e+06	-18.7484	-6.57757	5.41008
4	80898	1.0925e+06	-65.4786	-17.5216	27.782
4	80898	1092501	-75.7737	-13.3026	37.3643
4	80898	1.0925e+06	-53.1865	-16.9771	27.3432
4	80898	1.0925e+06	-50.2671	-8.39003	30.9961
4	80898	1.09251e+06	-65.0766	-22.1702	48.4329
4	80898	1.09251e+06	-60.1406	4.42708	60.3108
4	80898	1.09251e+06	-72.4122	12.0253	48.4182
4	80898	1.09252e+06	-61.3685	10.0622	48.3909
	0	0	0	0	0
5	162040	1.38129e+06	-25.4564	21.281	67.914
5	162040	1.38129e+06	-5.24191	51.4713	37.1678
5	162040	1.38129e+06	-24.67	34.9992	19.5054
5	162040	1.38129e+06	-16.547	42.1909	16.1753
5	162040	1.38129e+06	-20.3301	54.4885	28.2479
5	162040	1.3813e+06	-20.8331	45.3109	33.1464
5	162040	1381302	-3.18764	63.6794	45.2514
5	162040	1.38131e+06	17.5321	62.0955	45.7709
5	162040	1381311	-12.2733	70.9299	63.0297
	0	0	0	0	0
6	105479	1.41848e+06	-7.0076	-52.8878	58.7403
6	105479	1.41848e+06	8.37555	-68.7406	39.8185
6	105479	1.41848e+06	-20.462	-50.2667	43.8164
6	105479	1.41848e+06	-10.4546	-45.3164	57.8419
6	105479	1.41849e+06	-7.92479	-56.0922	63.7397
6	105479	1.41849e+06	11.5759	-77.3604	52.2655
6	105479	1.41849e+06	9.27943	-51.7496	48.5863
6	105479	1.41849e+06	-2.94616	-51.7313	33.7407
6	105479	1.41849e+06	-1.12251	-55.3751	18.0035
6	105479	1.41849e+06	3.61002	-45.0058	18.0028
6	105479	1.4185e+06	1.52001	-45.5908	20.6865
6	105479	1.4185e+06	6.64938	-28.7801	19.2802
6	105479	1.4185e+06	9.43563	-32.7662	9.16097
6	105479	1.4185e+06	37.9519	-40.9876	9.13412
6	105479	1.4185e+06	20.0968	-33.3727	19.2316
6	105479	1.4185e+06	15.9786	-43.111	32.9479
6	105479	1.41851e+06	-4.19037	-40.7245	28.1372
6	105479	1.41851e+06	11.6214	-44.3239	36.2536
6	105479	1.41852e+06	8.86962	-42.0533	28.0217
6	105479	1.41852e+06	20.1091	-44.3624	28.0157
6	105479	1.41853e+06	18.1456	-52.2432	19.8614
6	105479	1418538	13.4573	-51.2937	5.7422
6	105479	1.41854e+06	38.2121	-47.3034	-3.98016
6	105479	1.41854e+06	36.5355	-55.1964	13.4784
6	105479	1.41854e+06	34.3048	-25.2484	3.81905
	0	0	0	0	0
7	172536	1483707	-37.891	149.671	146.838
7	172536	1.48371e+06	-18.3294	121.745	155.427
7	172536	1.48371e+06	-25.5332	135.274	155.383
7	172536	1.48371e+06	-9.56951	123.565	161.094
7	172536	1.48371e+06	-29.5313	147.032	164.258
7	172536	1.48371e+06	-34.5816	124.736	159.401
7	172536	1.48371e+06	-17.6083	128.626	157.132
7	172536	1.48371e+06	-20.2492	139.142	147.041
7	172536	1.48371e+06	-13.8569	154.859	146.99
7	172536	1.48371e+06	-27.5228	152.226	127.771
7	172536	1.48372e+06	-10.6964	141.009	120.371
7	172536	1.48372e+06	-19.578	142.855	83.1097
7	172536	1.48372e+06	-2.64933	119.799	63.7279
7	172536	1.48372e+06	-1.1347	150.31	73.5066
7	172536	1483718	6.49674	102.27	73.4534
7	172536	1.48372e+06	6.1105	102.677	76.6358
7	172536	1.48372e+06	-4.89114	101.35	76.6222
7	172536	1.48372e+06	-13.5023	92.172	91.9787
7	172536	1483721	-2.5919	111.095	54.8808
7	172536	1.48372e+06	-3.66445	89.6022	63.292
7	172536	1.48372e+06	-11.1723	88.4004	45.0825
7	172536	1.48372e+06	-13.5591	83.1052	43.0996
7	172536	1.48373e+06	-29.0184	84.9506	48.8633
7	172536	1.48373e+06	-11.1351	57.2141	12.9483
7	172536	1.48373e+06	-45.4631	59.2102	-1.78887
7	172536	1.48373e+06	-31.1422	65.3594	10.8672
7	172536	1.48373e+06	-63.9434	65.6488	5.33351
7	172536	1.48373e+06	-55.118	47.8725	20.6675
7	172536	1.48373e+06	-71.9321	45.6241	10.9196
7	172536	1.48373e+06	-72.1918	57.3912	30.1087
7	172536	1.48373e+06	-62.7379	62.2985	55.3446
7	172536	1.48374e+06	-59.636	46.6549	55.3159
7	172536	1.48374e+06	-48.724	53.0631	58.5538
7	172536	1.48374e+06	-26.723	47.7387	80.314
7	172536	1.48374e+06	-44.7192	58.2152	63.2357
7	172536	1483741	-41.3052	27.7847	35.7623
7	172536	1.48374e+06	-40.5535	53.0358	49.7076
7	172536	1483744	-32.5432	48.1576	49.6807
7	172536	1.48374e+06	-25.719	33.3092	47.0696
7	172536	1.48375e+06	-45.3981	22.8651	30.4614
7	172536	1.48375e+06	-19.4506	8.32806	42.8861
7	172536	1.48375e+06	-47.4807	14.0764	38.756
7	172536	1.48375e+06	-50.6125	10.0765	36.0572
7	172536	1.48375e+06	-29.0622	14.0743	27.2902
7	172536	1.48375e+06	-16.3511	21.1276	35.1624
7	172536	1.48375e+06	-37.5672	23.8675	39.3122
7	172536	1.48375e+06	-19.3513	25.2097	41.2291
7	172536	1.48375e+06	-47.3735	10.941	67.9716
7	172536	1.48376e+06	-31.3331	10.4255	57.8592
7	172536	1483759	-29.021	-0.13209	60.4752
7	172536	1.48376e+06	-11.1626	9.69428	76.9562
7	172536	1.48376e+06	-22.4889	20.9587	85.2272
7	172536	1.48376e+06	-34.5317	7.72867	102.701
7	172536	1.48376e+06	-25.6265	13.6785	74.3097
7	172536	1.48377e+06	-19.0609	-0.99004	86.3522
7	172536	1.48377e+06	-15.8861	5.20009	92.2422
7	172536	1.48377e+06	-13.1381	-1.33654	86.447
7	172536	1.48377e+06	-12.4935	1.60921	86.4146
7	172536	1.48377e+06	-13.9541	11.8076	94.4951
7	172536	1.48378e+06	-9.71295	25.8851	104.276
7	172536	1.48378e+06	-8.5795	23.9605	110.181
7	172536	1483780	-29.3869	14.8589	88.6621
7	172536	1.48378e+06	-14.1632	27.9312	105.578
7	172536	1.48378e+06	-28.1464	27.2437	90.8852
7	172536	1.48378e+06	-33.3894	37.0898	80.9412
7	172536	1.48378e+06	-23.7747	42.065	66.903
7	172536	1.48379e+06	-30.8322	62.0724	30.5459
7	172536	1.48379e+06	-21.0645	51.2256	36.4689
7	172536	1.48379e+06	-14.2355	31.4656	53.0468
7	172536	1.48379e+06	-19.6666	22.799	65.9687
7	172536	1.48379e+06	-20.7129	24.2429	68.6084
7	172536	1.48379e+06	-23.9414	25.3038	62.6097
7	172536	1.4838e+06	-2.95774	40.2897	41.2828
7	172536	1.4838e+06	-24.3566	57.1688	60.4794
7	172536	1.4838e+06	-45.8622	19.5839	40.1059
7	172536	1483807	-29.7533	57.5525	20.0934
7	172536	1.48381e+06	-18.0176	36.7525	39.1597
7	172536	1.48381e+06	-15.1659	12.8287	45.5641
7	172536	1.48381e+06	-21.1121	39.9451	45.5615
7	172536	1.48382e+06	-39.3657	34.934	60.9176
7	172536	1.48382e+06	-24.2922	39.3377	23.7254
7	172536	1.48382e+06	-32.9498	35.2447	26.349
7	172536	1.48382e+06	-34.5876	36.367	36.4355
7	172536	1.48383e+06	-24.4583	52.8628	48.3898
7	172536	1.48383e+06	-22.368	50.2441	55.2338
7	172536	1.48383e+06	-27.6658	65.5075	58.3841
7	172536	1.48383e+06	-42.0405	61.4515	58.3522
7	172536	1.48384e+06	-39.3939	55.0006	63.2914
7	172536	1.48384e+06	-22.8733	62.6957	63.281
7	172536	1.48385e+06	-20.7005	51.404	44.1113
7	172536	1.48385e+06	-50.6108	61.7713	68.6094
7	172536	1.48385e+06	-7.09922	79.4829	75.3306
7	172536	1.48385e+06	1.05658	71.2847	78.4469
7	172536	1.48385e+06	-27.5938	67.3206	101.95
	0	0	0	0	0
8	84369	1.62186e+06	-37.0204	-37.1763	24.8061
8	84369	1.62187e+06	-55.1335	-47.6633	24.7619
8	84369	1.62187e+06	-37.8624	-57.1455	27.3649
8	84369	1.62187e+06	-53.4993	-66.9363	47.8281
8	84369	1.62187e+06	-35.612	-69.6667	37.9472
8	84369	1.62188e+06	-46.0125	-70.9078	52.0129
8	84369	1.62188e+06	-48.7538	-67.2843	24.4553
8	84369	1.62188e+06	-58.6926	-83.6533	34.2294
8	84369	1.62189e+06	-55.3899	-77.5203	12.2509
8	84369	1.62189e+06	-63.5968	-87.5539	12.199
8	84369	1.62189e+06	-51.764	-83.0506	18.1416
8	84369	1.62189e+06	-42.6939	-72.317	10.7979
8	84369	1.6219e+06	-66.1658	-71.5762	10.7885
8	84369	1621903	-67.2506	-62.799	22.8725
8	84369	1.62191e+06	-52.4149	-73.4483	44.6131
8	84369	1.62191e+06	-53.4899	-76.6894	37.119
8	84369	1.62191e+06	-61.9344	-75.1456	32.1391
8	84369	1.62192e+06	-48.43	-75.875	29.4243
8	84369	1.62192e+06	-59.824	-76.2573	22.9125
8	84369	1.62192e+06	-56.0045	-93.8255	27.0021
8	84369	1.62192e+06	-64.3807	-87.3995	37.0514
	0	0	0	0	0
9	84573	1.62468e+06	8.63481	19.9963	24.0759
9	84573	1.62468e+06	16.9691	14.0694	24.0479
9	84573	1.62469e+06	13.9535	22.2321	29.9419
9	84573	1.62469e+06	16.7993	2.39114	8.17645
9	84573	1.6247e+06	22.7078	9.89396	22.2118
9	84573	1.6247e+06	16.8997	2.20711	24.4291
9	84573	1624702	21.9125	11.2766	31.276
9	84573	1.6247e+06	23.499	7.63253	25.3064
9	84573	1.62471e+06	15.5137	8.95587	19.3858
9	84573	1.62472e+06	16.0593	-1.97948	19.3506
9	84573	1.62472e+06	23.6	-6.52475	21.5794
	0	0	0	0	0
10	91809	1.75744e+06	70.1941	17.0923	52.1006
10	91809	1.75744e+06	28.5668	-2.40169	34.8744
10	91809	1757442	9.25934	-17.4678	35.6615
10	91809	1.75744e+06	27.2324	-8.83002	29.7325
10	91809	1.75745e+06	32.2344	-16.1826	33.9081
10	91809	1.75745e+06	28.8903	-18.5561	29.6785
10	91809	1.75745e+06	27.7551	-18.9464	36.5694
10	91809	1.75746e+06	21.0346	-28.4672	17.3755
10	91809	1.75746e+06	27.835	-18.8506	17.3514
10	91809	1.75746e+06	20.0176	-27.1702	32.9933
10	91809	1.75747e+06	27.7608	-8.17314	42.8687
10	91809	1.75748e+06	15.4915	-23.0567	45.4809
10	91809	1.75748e+06	35.7597	-13.0052	30.069
10	91809	1.75749e+06	9.42289	-1.95623	39.7466
10	91809	1757495	14.2748	-5.37504	55.4044
10	91809	1.7575e+06	20.1459	-6.99083	39.6594
10	91809	1757498	23.1062	6.21941	39.6595
10	91809	1.7575e+06	22.0238	-9.3344	26.4632
10	91809	1.75751e+06	15.4162	-22.1388	21.6278
10	91809	1.75751e+06	15.8501	-7.48836	2.2719
10	91809	1.75751e+06	-8.63915	-2.59479	17.7737
10	91809	1.75752e+06	7.04404	-15.4655	-2.94622
10	91809	1.75752e+06	-3.99531	-6.62034	-3.62909
10	91809	1.75752e+06	-6.34278	0.34358	16.9677
10	91809	1.75752e+06	-5.30456	1.28022	21.1745
10	91809	1.75753e+06	-13.5415	2.73228	32.4511
	0	0	0	0	0
11	213593	1.86679e+06	8.77663	-42.4051	63.893
11	213593	1.86679e+06	8.46976	-52.2252	70.7197
11	213593	1.86679e+06	3.29228	-34.6956	55.481
11	213593	1.86679e+06	0.8715	-42.4794	62.329
11	213593	1.8668e+06	25.3115	-16.1829	59.8758
11	213593	1.8668e+06	-2.36825	-38.6242	44.5007
11	213593	1.8668e+06	7.08197	2.9409	53.6751
11	213593	1.8668e+06	-4.43038	-21.5319	59.5369
11	213593	1.8668e+06	14.5375	-11.1411	59.5144
11	213593	1866808	17.7197	6.30612	49.8051
11	213593	1.86681e+06	19.4517	2.3877	49.779
11	213593	1866815	7.91591	-1.02892	69.0976
11	213593	1.86682e+06	14.372	-4.90949	53.4047
11	213593	1.86682e+06	0.70912	-11.4342	29.6593
11	213593	1.86682e+06	0.92322	-12.0914	48.9759
11	213593	1.86682e+06	-15.2549	-19.6682	61.8464
11	213593	1.86683e+06	-18.0414	-2.27778	53.7863
11	213593	1.86683e+06	-40.4243	-30.432	41.6119
11	213593	1.86683e+06	-9.45755	-6.45507	35.8323
11	213593	1.86683e+06	-7.50476	-13.033	40.0257
11	213593	1.86684e+06	-7.21026	-25.8871	3.00783
11	213593	1.86684e+06	-6.82974	3.56903	21.738
11	213593	1.86684e+06	-11.9997	-23.5348	47.9436
	0	0	0	0	0
12	4975	93015	58.7919	50.0846	-5.10233
12	4975	93015.6	88.305	11.2548	-2.27105
12	4975	93016.2	73.6083	20.6005	-4.2504
12	4975	93016.8	51.3159	44.338	-4.2811
12	4975	93017.5	43.5101	26.8941	-0.18913
12	4975	93018.7	56.6239	9.93125	9.59316
12	4975	93019.3	57.6086	28.5118	19.6417
12	4975	93022.8	63.6384	30.1238	17.3509
12	4975	93025.2	50.1452	25.407	24.7669
12	4975	93025.8	55.7891	16.9855	0.94529
12	4975	93026.5	49.4882	24.3209	11.0414
12	4975	93027.1	54.8683	43.5243	1.21238
12	4975	93029.5	57.792	42.4126	5.3754
12	4975	93031.3	62.2013	31.8889	17.0579
12	4975	93033.1	53.8801	16.2927	22.8167
12	4975	93036	55.8603	25.6347	28.7344
12	4975	93037.2	52.1134	11.5364	18.7402
12	4975	93039	39.9723	-4.40296	37.2987
12	4975	93039.7	27.5547	0.20584	37.2689
12	4975	93040.9	39.5625	11.7531	54.9242

## Sheet: Export Tracks_Dataset 2
Track #	Track ID	Time Stamp (ms)	x	y	z
1	3543	155106	45.2811	28.9708	-28.3322
1	3543	155108	20.6813	27.3521	-31.5239
1	3543	155110	10.1499	22.4055	-28.3953
1	3543	155111	28.9841	12.9139	-32.561
1	3543	155113	9.9173	20.1783	-15.6768
1	3543	155114	24.6303	21.8171	-15.7222
1	3543	155116	34.4455	19.6207	12.3714
1	3543	155118	55.2542	38.4515	18.6939
1	3543	155120	31.8978	35.5943	15.4141
1	3543	155120	25.0285	35.736	2.25775
1	3543	155122	30.3751	34.1754	2.23822
1	3543	155125	33.106	50.204	15.2605
1	3543	155127	44.1948	46.7014	18.8627
1	3543	155128	29.2972	39.9595	36.457
1	3543	155131	35.4667	55.9287	51.9769
1	3543	155132	40.8645	52.7683	51.9491
1	3543	155136	43.8188	38.5706	46.7796
	0	0	0	0	0
2	14052	267921	-7.68952	22.9582	-28.1508
2	14052	267922	6.04909	30.9648	-25.9446
2	14052	267923	10.0959	12.6894	-20.1965
2	14052	267924	7.47121	23.7663	-26.1818
2	14052	267925	10.3767	36.2331	-19.4083
2	14052	267927	23.1195	25.1148	-17.2311
2	14052	267928	33.4722	23.683	-7.41103
2	14052	267929	14.9446	41.2213	5.52136
2	14052	267929	13.0935	38.086	17.7321
2	14052	267930	13.553	32.4677	16.1384
2	14052	267932	5.38762	30.7048	4.3897
2	14052	267933	1.92485	35.1351	20.0124
2	14052	267936	20.275	37.3004	27.0138
	0	0	0	0	0
3	31586	511621	-44.9161	24.4776	-31.6069
3	31586	511623	-46.4291	12.7221	-20.0772
3	31586	511626	-42.5757	6.82262	5.19473
3	31586	511627	-49.4732	2.11116	-4.89023
3	31586	511635	-41.3431	-5.62136	3.17572
3	31586	511639	-44.9302	-9.46958	3.13955
3	31586	511642	-43.1519	11.1793	5.77745
3	31586	511646	-29.7969	-4.94282	24.7521
3	31586	511648	-34.1809	3.17951	13.87
3	31586	511648	-39.7458	-27.305	23.3529
3	31586	511649	-25.4192	-18.363	33.3009
3	31586	511649	-19.0068	-6.54859	46.2773
3	31586	511650	-45.5481	-18.1032	68.6884
	0	0	0	0	0
4	62182	873547	-58.6925	-6.21971	-14.0659
4	62182	873550	-48.6009	-10.7614	-22.2799
4	62182	873551	-54.1546	-8.07078	-20.0521
4	62182	873554	-52.7957	-12.5476	-20.095
4	62182	873555	-41.9223	9.89259	-34.1163
4	62182	873556	-58.8544	-0.194	-31.8677
4	62182	873559	-55.8808	1.59882	-40.0842
4	62182	873569	-41.7205	-0.73468	-35.2234
4	62182	873571	-56.6674	-5.09207	-36.9599
4	62182	873580	-49.0449	12.5262	-38.9282
4	62182	873590	-47.6904	-11.6899	-2.11108
4	62182	873592	-42.4179	-13.3935	24.2497
4	62182	873596	-20.4218	-21.3958	27.6715
	0	0	0	0	0
5	79103	1.06451e+06	-35.5194	-14.944	-27.5267
5	79103	1064515	-34.2876	-37.0072	-27.5464
5	79103	1.06452e+06	-6.47593	-34.0941	-8.29818
5	79103	1.06452e+06	-35.1645	-43.2548	-34.4804
5	79103	1.06452e+06	-32.8612	-34.1385	-34.5264
5	79103	1.06452e+06	-37.0945	-31.0343	-21.3266
5	79103	1.06452e+06	-36.0921	-21.7913	-31.395
5	79103	1.06452e+06	-31.0586	-36.7525	-23.2861
5	79103	1.06453e+06	-44.5749	-24.0664	-10.2209
5	79103	1.06453e+06	-19.6762	-35.9069	17.5327
5	79103	1064530	-49.5723	-0.20085	5.37872
5	79103	1.06453e+06	-39.5053	-7.037	8.59644
5	79103	1.06453e+06	-50.3475	-13.5625	2.65007
5	79103	1.06453e+06	-50.9722	-5.36828	-13.0108
5	79103	1.06453e+06	-55.6632	-9.02982	-13.0344
5	79103	1064536	-57.83	1.08882	0.96082
5	79103	1.06454e+06	-81.2718	-13.9893	-8.64069
5	79103	1064539	-66.4178	-11.0123	1.43864
5	79103	1.06454e+06	-71.1023	-7.5776	8.89917
5	79103	1064542	-58.9569	-7.07456	28.1299
5	79103	1.06454e+06	-69.6691	-7.08291	28.113
5	79103	1.06454e+06	-86.5037	-14.4624	20.848
5	79103	1.06455e+06	-74.9674	-3.76177	19.1081
5	79103	1.06455e+06	-83.0513	-5.3201	15.8034
5	79103	1064551	-78.3812	10.5866	39.3246
5	79103	1.06456e+06	-71.4599	9.35738	41.226
5	79103	1.06456e+06	-76.9007	-1.60562	45.4329
5	79103	1.06457e+06	-89.2253	-7.21502	59.306
5	79103	1.06457e+06	-76.6602	1.94329	74.9391
5	79103	1.06457e+06	-57.0851	-35.203	40.8221
5	79103	1.06457e+06	-64.8331	-8.75586	32.6651
5	79103	1.06457e+06	-48.4953	-4.48858	39.3232
5	79103	1.06457e+06	-22.4302	-30.206	43.027
5	79103	1.06457e+06	-81.8872	-5.63405	42.9863
	0	0	0	0	0
6	69673	1.09616e+06	-41.5033	37.9915	-29.6393
6	69673	1.09616e+06	-29.8158	18.7405	-34.5774
6	69673	1096161	-24.4171	-3.06087	-24.9403
6	69673	1096164	-34.9181	9.73954	-10.8365
6	69673	1.09617e+06	-17.5471	0.84176	25.9653
6	69673	1.09617e+06	-27.5615	-0.81867	5.86353
6	69673	1.09617e+06	-29.8373	5.09261	21.4974
6	69673	1.09617e+06	-38.5111	19.6405	33.5976
6	69673	1096170	-32.3347	23.379	12.9285
6	69673	1.09617e+06	-26.7491	17.1249	6.98638
6	69673	1.09617e+06	-46.8939	16.1022	9.61212
6	69673	1.09617e+06	-44.8117	19.7243	-1.04812
6	69673	1.09618e+06	-67.6832	14.0566	9.54108
6	69673	1.09618e+06	-76.2213	8.56785	19.4165
6	69673	1.09618e+06	-77.1413	13.654	22.6375
6	69673	1.09618e+06	-82.7003	21.5761	15.2114
6	69673	1096182	-79.6551	14.2337	7.71393
6	69673	1.09619e+06	-81.6538	14.9268	12.6481
6	69673	1.09619e+06	-68.1347	7.98658	14.862
6	69673	1.09619e+06	-68.1384	11.3684	32.513
6	69673	1.09619e+06	-66.087	0.31744	11.9286
6	69673	1.0962e+06	-51.3661	8.35194	6.11276
6	69673	1096204	-52.4717	15.0972	1.85667
6	69673	1.09621e+06	-66.4787	31.4955	-0.81467
6	69673	1.09621e+06	-57.162	26.6098	4.07236
6	69673	1.09621e+06	-55.7116	34.0318	8.27464
6	69673	1.09621e+06	-66.7716	31.765	18.3011
6	69673	1.09622e+06	-62.6144	40.2204	32.3362
6	69673	1.09622e+06	-55.4562	37.7071	22.224
6	69673	1.09622e+06	-68.5425	16.6087	31.9684
6	69673	1.09622e+06	-58.6007	30.7863	36.1656
6	69673	1.09622e+06	-62.0991	29.1821	46.2364
6	69673	1.09623e+06	-53.0534	12.6887	30.8488
6	69673	1.09623e+06	-53.4773	25.465	47.8965
6	69673	1.09623e+06	-68.3697	17.9485	47.8496
6	69673	1.09624e+06	-72.4795	9.21919	51.079
6	69673	1.09624e+06	-59.5731	24.5972	37.0853
6	69673	1.09624e+06	-56.3129	30.1092	23.9263
6	69673	1.09624e+06	-53.3184	31.4643	31.358
6	69673	1.09625e+06	-52.2861	18.7757	35.5006
6	69673	1.09625e+06	-47.1645	14.7291	35.4691
6	69673	1.09625e+06	-65.4384	12.2397	32.8368
6	69673	1.09625e+06	-73.7999	6.09786	42.7083
	0	0	0	0	0
7	115638	1.59849e+06	-0.03373	19.5209	-33.9482
7	115638	1.59849e+06	10.2162	28.1488	-35.1177
7	115638	1.59849e+06	9.29731	18.7671	-38.8174
7	115638	1.5985e+06	13.6906	20.9075	-25.6347
7	115638	1.5985e+06	16.7611	8.46488	-25.6844
7	115638	1.59851e+06	9.69829	23.4558	-37.8998
7	115638	1.59851e+06	30.8431	5.94126	-22.804
7	115638	1.59851e+06	22.01	34.5454	-6.5532
7	115638	1.59851e+06	13.3061	18.4025	1.75342
7	115638	1.59851e+06	41.4408	18.7441	4.85983
7	115638	1.59851e+06	33.0242	6.12383	14.2424
7	115638	1.59851e+06	18.1067	20.8054	21.9979
7	115638	1598514	24.8167	24.395	23.3693
7	115638	1.59851e+06	12.0396	35.9661	15.6527
7	115638	1.59852e+06	17.2374	7.15644	15.6312
7	115638	1.59852e+06	8.85149	13.0778	19.8419
7	115638	1598517	9.82313	7.46908	7.85101
7	115638	1.59852e+06	17.1572	7.67988	22.4624
7	115638	1.59852e+06	8.90152	6.34656	12.3418
7	115638	1.59852e+06	7.6877	17.8551	19.7371
7	115638	1.59852e+06	32.7361	6.43143	23.726
7	115638	1.59852e+06	11.2644	3.67368	30.1735
	0	0	0	0	0
8	132231	1.78651e+06	-75.4941	13.0435	-37.1326
8	132231	1.78651e+06	-57.3598	-4.6414	-32.9011
8	132231	1.78651e+06	-48.3724	-4.09706	-24.7838
8	132231	1.78651e+06	-49.8007	-11.0263	-4.39278
8	132231	1.78651e+06	-49.5823	8.75489	4.81508
8	132231	1.78651e+06	-38.4922	0.99769	4.76633
8	132231	1.78651e+06	-43.1208	7.77309	-1.53189
8	132231	1.78651e+06	-50.6026	-11.1686	12.7185
8	132231	1.78651e+06	-68.6711	-1.35985	18.4312
8	132231	1.78652e+06	-29.426	2.56884	42.9361
8	132231	1.78652e+06	-67.8635	-32.1914	39.9844
8	132231	1786520	-53.9539	-33.4184	30.0707
8	132231	1.78652e+06	-55.5988	-24.7641	31.7947
8	132231	1.78652e+06	-41.1171	-9.64212	31.7563
8	132231	1.78652e+06	-48.3638	-17.2092	36.0028
8	132231	1.78653e+06	-45.3423	-20.1572	43.4734
8	132231	1.78653e+06	-47.2937	-9.7236	36.5775
	0	0	0	0	0
9	100205	1.87711e+06	75.3787	-36.9836	-22.0735
9	100205	1.87711e+06	25.8628	-22.8614	-32.774
9	100205	1.87711e+06	23.7978	-11.7466	-6.25995
9	100205	1.87712e+06	20.729	-29.1614	-19.3774
9	100205	1.87712e+06	14.435	-21.3975	-11.5913
9	100205	1.87712e+06	24.884	-7.67228	-1.69333
9	100205	1.87713e+06	30.6991	-14.6727	-11.7782
9	100205	1.87713e+06	36.0183	-5.28472	8.73502
9	100205	1877134	29.3278	-17.3692	35.1951
9	100205	1.87714e+06	12.0165	16.0135	47.3904
9	100205	1.87714e+06	12.0065	-3.54863	43.1457
9	100205	1.87714e+06	24.3928	-10.7609	56.2183
9	100205	1.87714e+06	44.7155	14.1769	56.2171
9	100205	1.87714e+06	32.8023	22.1204	50.4069
9	100205	1.87715e+06	27.061	22.8831	45.6968
	0	0	0	0	0
10	61336	2.27023e+06	-79.6876	-21.7489	-63.03
10	61336	2.27023e+06	-75.4982	-5.33823	-49.9154
10	61336	2.27023e+06	-68.5717	-21.7658	-53.1921
10	61336	2.27023e+06	-71.0774	-15.1295	-58.1944
10	61336	2.27023e+06	-39.3249	-14.5895	-25.2328
10	61336	2.27023e+06	-28.7036	-13.9327	2.07738
10	61336	2.27024e+06	-56.307	-14.8422	-7.91867
10	61336	2.27024e+06	-12.1416	4.83321	26.5731
10	61336	2.27024e+06	-35.4362	-8.94558	26.5144
10	61336	2.27024e+06	-45.1738	-7.5266	32.4085
10	61336	2.27024e+06	-15.1045	-30.2037	51.8561
10	61336	2.27024e+06	-32.3325	-41.7711	51.3623
10	61336	2.27024e+06	-23.8896	-27.6657	67.671
10	61336	2.27024e+06	-2.47518	-11.0879	53.3414
	0	0	0	0	0
11	390113	3.35377e+06	-45.4646	-52.5683	-70.1845
11	390113	3.35377e+06	-29.2247	-61.1103	-70.2234
11	390113	3.35377e+06	-36.6606	-74.5644	-73.4704
11	390113	3.35377e+06	-37.478	-64.1451	-49.6314
11	390113	3.35378e+06	-19.8526	-80.7634	-42.4379
11	390113	3.35378e+06	-30.6683	-70.3818	-28.3202
11	390113	3353777	-18.6277	-52.669	-34.9679
11	390113	3.35378e+06	-32.2074	-56.2395	-32.7571
11	390113	3.35378e+06	-35.4131	-58.4986	-31.0469
11	390113	3.35378e+06	-25.6296	-62.5295	-18.4351
11	390113	3.35378e+06	-39.8096	-69.1141	-18.4609
11	390113	3.35378e+06	-30.6768	-69.6449	-8.36251
11	390113	3.35378e+06	-2.13572	-56.2914	-6.76954
11	390113	3.35378e+06	-12.7962	-47.5859	-25.9016
11	390113	3.35378e+06	-6.70227	-43.8697	-6.79465
11	390113	3.35378e+06	-22.7908	-58.8466	-4.19873
11	390113	3.35379e+06	-21.9629	-41.7723	11.318
11	390113	3.35379e+06	-16.709	-45.0742	24.5243
11	390113	3.35379e+06	-26.6853	-41.5769	31.2593

[truncated: 2 more sheets: Abortive Export Tracks_Dataset2, Undecided Tracks_Dataset 2]
