# Supplementary material for: Overlapping nuclear import and export paths unveiled by two-colour MINFLUX
Source: Nature. 2025 Mar 19;640(8059):821–7. doi: 10.1038/s41586-025-08738-0 (PMC12003200; doi:10.1038/s41586-025-08738-0)
Supplement: Supplementary file 14 — Source Data Fig. 3 [file 41586_2025_8738_MOESM14_ESM.xlsx]

## Sheet: Fig. 3A,B
Fig. 3A,B				Fig. 3A,B
	Nanobody-HMSiR Localizations				Import Track Localizations
x (nm)	y (nm)	z (nm)		x (nm)	y (nm)	z (nm)
-24.5974	39.8719	-192.569		-52.2302	11.0525	9.2044
-51.067	34.5109	-191.947		-50.4642	-5.72172	16.1148
-28.5668	31.4646	-191.734		-52.7192	5.48997	20.9671
-14.9346	39.8867	-190.104		-56.5592	18.6032	16.8864
-36.5802	33.578	-190.063		-45.5082	21.0157	12.8085
88.8282	2.72042	-162.041		-74.2384	23.9103	16.7912
87.1117	4.83145	-161.775		-45.772	11.1534	16.8004
-42.796	134.099	-150.171		-38.9854	5.78012	12.0943
55.553	-15.6601	-150.083		-50.7306	-7.15915	6.24117
-48.9896	142.388	-150.08		-41.6444	-11.1812	11.4024
-80.25	7.97004	-149.64		-42.8396	-2.19683	13.7191
-73.0953	2.28897	-149.437		-44.3136	-12.998	20.7711
-44.6642	142.563	-148.41		-37.571	-6.22699	20.7893
35.812	-2.21155	-146.945		-44.4882	-3.98673	27.8597
-58.6249	-1.89218	-146.305		-43.0505	5.03555	30.1771
-63.8462	-4.37451	-146.276		-39.0421	19.4393	28.3812
-67.626	1.19765	-145.93		-52.0787	4.24848	17.4981
20.757	5.60257	-144.579		-59.815	12.0241	14.9562
23.5146	5.47735	-144.021		-53.3486	7.00369	17.9238
17.4211	7.83552	-143.486		-44.8326	3.84351	23.6631
22.6588	13.7589	-142.054		-51.7933	16.0815	11.7859
20.2857	8.02504	-141.124		-43.1603	8.10401	20.0211
-60.7325	-128.335	-130.811		-38.615	14.8931	20.0576
23.9634	94.1621	-125.763		-43.0461	9.24519	17.0942
73.4932	16.8756	-125.192		-37.0699	10.378	17.1005
10.1505	-107.388	-124.051		-26.8836	15.5798	22.2738
-61.311	-125.057	-123.796		-44.5577	13.0358	18.1415
8.99114	-112.071	-123.258		-46.394	23.6387	30.8492
9.31637	-86.8549	-120.685		-20.1168	23.0787	15.9556
8.95572	84.2019	-118.957		-31.9008	23.6216	18.2991
0.84625	-85.4697	-115.921		-49.0326	12.2763	22.3811
1.1295	-78.9096	-111.528		-43.1207	17.0276	23.7831
5.78746	69.8701	-110.896		-29.0489	14.7134	20.8794
4.39931	69.2756	-109.565		-40.3723	13.6633	37.6031
10.1622	88.5225	-108.398		-44.3328	8.88079	34.6504
-25.0508	-62.842	-107.677		-21.4934	-0.7518	9.14501
13.6559	81.9579	-107.636		-41.008	-0.56799	18.392
9.92284	64.705	-106.168		-50.4042	15.9893	35.847
3.74498	65.0435	-105.087		-39.1888	-2.74532	24.9886
4.60059	90.112	-105.07		-31.5784	-13.3691	24.9967
41.318	-66.8707	-104.006		-30.8319	-5.23543	29.1575
-14.9928	55.417	-102.035		-27.9572	0.7635	26.2404
-2.5326	45.951	-100.579		-28.1035	-5.44461	30.4427
-1.54749	55.6848	-99.5523		-26.7067	2.22872	16.9419
4.302	-32.3618	-99.2297		-18.4041	9.09254	8.81388
-6.79931	-49.709	-99.1168		-33.8643	8.03928	4.71839
4.3718	-90.211	-98.3922		-23.8908	8.34654	1.78407
53.4239	4.58079	-98.2129		-20.1731	16.4737	1.79055
54.4461	40.4252	-97.5057		-28.6488	6.76463	5.95124
-3.21326	51.0611	-97.3799		-35.9115	12.2883	-1.04839
19.1819	-13.1846	-97.0791		-39.6382	13.3299	1.24921
54.4988	15.8109	-96.3375		-46.1619	14.4902	14.7114
61.8178	19.4434	-96.2888		-50.9181	-9.12381	11.43
1.35858	34.233	-95.8774		-46.3699	-5.06747	15.6074
42.3319	8.44457	-95.8418		-43.8319	0.69746	8.55013
50.7248	12.5002	-95.8054		-40.4618	-10.0114	15.6029
57.8301	15.1306	-95.658		-43.0605	3.90225	29.1251
-2.1168	45.3907	-95.3981		-36.7063	-20.0683	36.0312
19.0187	-10.3817	-95.0828		-36.9008	-4.04821	28.989
-0.56375	-44.786	-95.0599		-35.7211	5.28274	26.7259
-8.25248	50.9214	-94.8891		-26.7797	4.17552	24.4608
-20.8002	46.5028	-94.7366		-16.5964	3.84784	26.7279
-0.12985	-37.9143	-94.2416		-38.6778	9.66744	10.223
-35.304	-16.4894	-94.1084		-35.1781	-0.57631	5.03114
-0.82729	-29.9322	-93.9992		-46.2415	5.19573	18.4609
52.9814	42.8858	-93.8198		-6.40757	-15.2333	17.5071
-8.22939	56.6671	-93.7989		-45.2639	-0.71976	18.7029
1.37945	45.3964	-93.7617		-44.4157	-13.1896	20.9946
-30.914	-11.4284	-93.7409		-34.9854	1.03803	11.8171
19.5931	-37.9324	-93.5865		-41.3335	-10.9229	10.2473
46.0572	44.6732	-93.5701		-36.957	-7.54818	8.38853
-7.31365	71.47	-93.5055		-28.9363	-14.0191	10.7001
-5.23679	-39.0327	-93.3503		-39.1574	-8.26768	8.84619
17.048	-7.68031	-93.2821		-40.068	-6.48434	18.1376
21.4633	-3.91425	-93.2437		-48.8228	-4.73518	14.519
-32.8582	-19.0113	-93.1967		-29.5307	5.59773	14.5444
55.0609	47.0253	-93.1378		-18.3721	-0.64635	12.3054
63.4311	48.7076	-92.9318		-27.8163	7.28014	7.09769
58.3179	50.4839	-92.9185		-42.859	3.3411	10.025
50.0763	42.7822	-92.88		-23.4308	6.21382	19.8231
26.3322	-31.6602	-92.6343		-29.8598	18.2356	19.8471
52.7526	1.02655	-92.4901		-38.2946	15.5157	15.699
-13.3367	38.5318	-92.3982		-38.54	0.87066	6.57641
-48.6074	-1.34822	-92.2998		-32.0097	0.08936	-0.46954
50.9353	44.1794	-91.9909		-40.4196	9.31329	1.42412
60.1677	-79.1521	-91.9749		-43.1154	30.608	-2.22406
-27.9621	-23.7288	-91.8502		-32.0484	15.2535	-18.2514
4.57655	54.9495	-91.7063		-39.1133	27.1689	-11.2016
31.1452	-32.5217	-91.6912		-38.0821	30.3848	-16.8707
50.8618	-27.0141	-91.0931		-35.6226	25.8969	-42.9
47.7589	32.2831	-91.0265		-37.2624	27.7534	-42.8803
10.2578	3.96593	-90.8216		-26.315	31.9768	-45.811
-10.4065	29.743	-90.718		-31.9138	23.0833	-51.0266
-51.7964	-2.4112	-90.6553		-34.157	23.8803	-48.708
9.69661	40.7756	-90.3293		-38.2693	4.67354	-46.4486
21.6071	-7.35944	-90.2403		-32.2695	36.9549	-46.4098
16.8335	-4.15389	-89.9872		-23.1346	25.5476	-53.4198
-12.2141	35.0277	-89.791		-40.0289	31.1867	-49.2669
-55.6779	-14.8768	-89.6933		-32.4201	21.0929	-40.0037
25.6447	-29.57	-89.4856		-33.9668	28.9402	-41.8776
57.6098	-80.4272	-89.3515		-27.1211	26.5239	-51.1088
22.3602	-2.85375	-88.9761		-31.0618	16.6665	-56.7076
41.641	-25.9969	-88.6917		-33.2979	17.4971	-54.2963
10.5376	53.0911	-88.5292		-37.5893	-1.88295	-51.9466
30.9021	-14.0193	-88.4547		-31.2964	30.5678	-51.9062
16.4193	6.1811	-88.421		-22.1901	19.1447	-59.1966
-60.3927	-3.36688	-88.3974		-39.0837	24.7844	-54.8776
26.784	2.63348	-88.3117		-31.5712	14.6689	-45.2439
-46.7819	32.0705	-88.214		-33.0542	22.5359	-47.1927
25.2957	61.6805	-88.1827		-26.2656	20.104	-56.7931
-73.0614	13.5059	-87.9913		-26.8286	10.9665	-59.8368
-40.7954	-72.7699	-87.9611		-37.2347	9.71551	-59.8018
42.8072	-57.598	-87.9324		-35.7579	26.0087	-59.8
47.0684	-51.6554	-87.892		-51.8561	9.44437	-57.9019
1.98054	-33.4329	-87.8224		-47.8522	23.0057	-48.2882
55.9779	-51.6521	-87.6461		-48.5223	37.829	-48.2551
3.1616	-30.5807	-87.6181
-21.9824	39.0132	-87.6178
44.0138	39.2304	-87.494
11.0309	50.4971	-87.1563
33.1851	-51.3933	-86.963
-56.9712	-10.5747	-86.9482
0.61465	58.3531	-86.7494
46.4305	11.787	-86.5878
15.4982	38.4684	-86.5784
-74.8914	15.2489	-86.403
11.0399	45.674	-86.3482
-69.4205	-8.99184	-86.3047
11.9683	1.01224	-86.2523
-15.906	-12.3346	-86.166
42.3523	47.4016	-86.1094
55.9664	47.0197	-86.0913
-3.03246	59.0677	-85.9802
6.06463	42.0472	-85.8952
21.0831	8.60455	-85.8605
28.6656	-4.29395	-85.6674
-41.3091	33.9641	-85.5838
34.6558	57.6065	-85.472
-36.3263	38.6088	-85.4129
6.32482	53.6056	-84.6057
-27.9825	22.3188	-84.4581
-78.0842	-17.2296	-84.1672
6.36946	51.6803	-83.8868
43.758	-3.39874	-83.8356
-118.562	31.4536	-83.7478
50.4368	13.1412	-83.7326
66.9149	30.0935	-83.7237
-58.0312	33.991	-83.7214
-44.4317	31.2919	-83.7073
-64.7307	21.6144	-83.4254
48.4659	1.97262	-83.2504
64.0667	35.6026	-83.2237
-70.931	19.7138	-82.9665
-56.1472	37.1885	-82.9385
-53.0509	36.5375	-82.8738
39.2664	-4.82945	-82.82
64.5084	31.7591	-82.7179
20.9013	-5.04035	-82.6657
-26.1733	36.6339	-82.6616
7.7042	51.5054	-82.2756
-38.0326	72.883	-82.2645
31.9719	47.152	-82.2036
-83.5544	-41.732	-82.1209
-31.0639	46.2884	-81.9673
6.72942	67.6804	-81.9389
-36.0255	32.368	-81.9271
-48.4638	41.1078	-81.8809
6.84407	47.3401	-81.8363
53.0923	-3.26316	-81.7087
48.3439	-2.52227	-81.7013
45.8554	24.0236	-81.6454
-40.1353	75.2915	-81.5837
18.8887	-1.61125	-81.4774
-45.3045	76.1449	-81.2765
-75.768	-34.055	-81.2667
37.3999	52.4752	-81.2456
-48.7105	26.2034	-81.1515
60.4636	35.1664	-81.0634
10.407	7.76131	-80.9978
44.9941	-13.7095	-80.978
14.2803	46.6123	-80.79
-21.7522	53.8021	-80.7695
-54.1689	1.48334	-80.5722
-0.91113	-11.8452	-80.5136
-36.0143	35.2227	-80.4686
-31.8333	31.4781	-80.3083
-31.8333	31.4781	-80.3083
48.4133	4.43329	-80.2875
9.62426	64.9	-80.0514
56.6149	30.2108	-79.8602
-76.2541	-38.0426	-79.8191
-42.304	26.8775	-79.8078
55.5247	20.0228	-79.7585
38.5139	-45.009	-79.649
-47.0351	16.3245	-79.6355
-49.3702	13.9586	-79.5967
-12.2744	58.877	-79.5466
-48.6275	43.0179	-79.5058
32.8452	-2.69379	-79.4698
8.05511	9.55015	-79.4676
-40.6616	-0.84765	-79.4178
-64.8218	-11.2216	-79.4132
47.8675	-9.55928	-79.4064
-68.83	-21.2008	-79.37
-46.1941	13.1277	-79.3665
-41.5802	74.2301	-79.3305
-10.3293	4.51623	-79.2735
-39.3137	21.3833	-79.1714
53.8019	40.862	-79.1152
57.1751	2.17904	-79.0224
27.4718	50.7088	-78.891
-21.4021	41.3148	-78.8713
-21.4021	41.3148	-78.8713
-31.0618	-48.8377	-78.8197
-75.2581	-2.42987	-78.7921
52.3942	11.8883	-78.749
-45.2067	76.0909	-78.6773
-71.6432	21.0358	-78.621
-62.2065	-6.13822	-78.5855
-32.1133	28.4362	-78.5838
48.2022	2.63638	-78.4516
-29.8545	38.7505	-78.3927
50.6919	60.2525	-78.2569
33.3307	-10.3518	-78.0495
-50.8226	15.1926	-78.0153
-47.7929	-3.07047	-77.9232
-52.1076	44.3727	-77.8836
-40.7966	-8.91746	-77.8487
-74.076	1.42503	-77.7328
-38.0827	43.8587	-77.7293
-44.2339	72.9782	-77.7055
-40.3767	7.74537	-77.6863
-61.0586	18.1141	-77.6538
22.3424	-13.7199	-77.6397
37.751	-7.43167	-77.5888
-10.0863	61.173	-77.5241
9.67189	58.237	-77.51
41.178	-37.6578	-77.4836
-25.4985	-49.0742	-77.3713
23.4726	-8.28171	-77.2564
53.507	35.9709	-77.105
-75.1911	-1.41972	-77.0569
-80.161	-3.26266	-77.0391
27.5743	-14.6984	-76.9792
32.8134	-2.75037	-76.9655
60.5848	-8.68252	-76.9482
50.1068	26.4225	-76.9191
45.7115	13.5926	-76.8833
32.3244	42.0557	-76.8657
-48.0292	11.8426	-76.8584
-50.4957	2.19546	-76.5884
-57.1475	14.4724	-76.5248
-28.4122	36.3962	-76.4933
55.6294	-6.97345	-76.4672
-6.80486	-52.7065	-76.4261
4.32524	76.2396	-76.244
7.5671	69.6645	-76.2076
-38.0628	18.0764	-76.1629
41.1391	-42.3205	-76.1574
55.1066	-13.087	-76.1362
-16.5703	86.6598	-76.1274
-62.4411	2.17036	-76.1188
-65.5195	-33.3657	-76.1141
-53.592	4.6318	-76.0277
-44.5838	-8.31632	-76.0112
-55.7206	23.7157	-75.9852
-57.5189	12.7988	-75.8911
-9.65312	-52.4964	-75.8697
-46.5432	6.0293	-75.8319
-51.4386	5.66619	-75.7695
-39.9856	13.9083	-75.6957
5.93491	15.39	-75.6874
40.2441	36.9286	-75.6652
-22.7305	60.7588	-75.6555
-1.30081	59.1703	-75.6125
-57.2996	0.41102	-75.5869
-39.6518	-8.25747	-75.5816
-52.977	11.0116	-75.5725
45.3933	15.436	-75.5626
-45.1275	26.7934	-75.5541
11.2679	-37.6895	-75.5316
54.0429	39.7448	-75.4707
-18.2053	-54.6918	-75.4531
24.7879	34.983	-75.4246
-64.527	11.3556	-75.3772
37.6774	30.1035	-75.3567
-45.1803	40.4338	-75.3186
52.7493	-4.94431	-75.3009
39.4773	2.82217	-75.1712
-53.1741	33.9416	-75.1125
-71.01	46.3784	-75.1078
-36.2686	53.1848	-75.0134
-63.7338	8.77458	-74.9566
-1.69692	35.9404	-74.9226
-42.747	5.64302	-74.9096
-25.9585	-79.5444	-74.8809
-56.8914	-9.45249	-74.8345
-49.4284	14.2488	-74.8334
-62.8913	28.8578	-74.7537
-57.4612	1.97216	-74.6762
-14.5197	-56.4654	-74.6749
-47.6826	-5.27556	-74.6238
-9.59004	-45.0576	-74.5123
37.2372	31.7577	-74.4771
-56.0227	23.4508	-74.3907
-14.6021	-55.9459	-74.378
-55.4368	-19.0455	-74.262
8.80751	32.6816	-74.2533
-15.2799	-61.2871	-74.2387
-60.8873	-33.4872	-74.2293
-57.8388	-22.078	-74.2125
-53.9898	18.1155	-74.1728
-56.6786	36.3886	-74.142
37.1981	-47.7801	-74.0971
-4.12996	-55.1198	-74.0706
-50.8115	43.3224	-74.0613
-33.0458	-12.9969	-74.0437
-12.5018	0.76958	-74.0173
-9.60222	-56.819	-74.0161
-38.6452	-23.6429	-73.9639
45.4426	55.9047	-73.9429
-45.5518	29.2236	-73.8137
45.4837	28.4556	-73.7827
34.4693	-43.7127	-73.7815
-44.3132	-6.10406	-73.6999
-39.0456	12.4284	-73.6856
-43.0116	-14.8793	-73.6545
18.5732	36.5165	-73.6509
42.8075	5.64871	-73.5576
43.9617	-35.8633	-73.5561
-41.9811	39.279	-73.5334
54.829	-7.30536	-73.5074
5.43602	50.1223	-73.4669
-53.6756	2.46408	-73.4426
-30.1015	-9.50006	-73.3896
-22.165	-84.8117	-73.3821
-32.4691	-31.4052	-73.3292
-40.7682	-13.3931	-73.2671
63.8092	-11.4249	-73.2124
36.938	-43.3622	-73.2026
46.0382	-29.1507	-73.1874
-51.3324	-13.5074	-73.1649
-0.12903	26.1541	-73.0767
-51.0844	12.3002	-73.0738
-46.9603	32.4287	-73.0505
-12.4468	-47.3918	-73.0045
-56.0981	31.7786	-72.9068
-49.2296	-7.86182	-72.7537
59.5569	-40.6947	-72.7501
4.81183	41.8581	-72.7282
-19.5225	16.2334	-72.6595
-22.4961	-11.2241	-72.5953
28.896	-45.7653	-72.5834
-30.0412	-52.6058	-72.5789
46.7325	-40.2511	-72.5098
5.3393	32.0374	-72.4654
-49.0285	40.4026	-72.4574
38.5875	-17.98	-72.4048
-51.3136	-34.1469	-72.3936
72.1646	42.4223	-72.3543
51.1	-18.9371	-72.3501
-31.4083	-43.0118	-72.347
-15.0292	64.4085	-72.3232
-6.06442	45.7595	-72.3103
-54.4063	33.3661	-72.2857
-46.0542	-7.7906	-72.2719
-44.7111	-12.7489	-72.2594
-42.5756	26.0885	-72.2502
-42.5662	50.0339	-72.2198
37.0821	-48.1961	-72.1741
-20.6007	48.5959	-72.1676
22.438	32.4493	-72.1533
74.765	-89.8489	-72.1376
-47.8455	7.20342	-72.1193
26.9251	-5.32678	-72.1042
-21.6657	-88.2186	-72.0376
48.904	12.9822	-72.036
-43.8717	22.696	-72.03
-29.8049	45.6633	-72.0201
-5.89823	-50.2768	-72.004
-52.5105	-39.8171	-72.0014
17.999	27.5326	-71.942
36.5016	-42.6514	-71.9355
-29.1085	35.7429	-71.893
-9.8866	41.9599	-71.8856
-26.0628	28.7797	-71.8728
-26.0628	28.7797	-71.8728
23.1358	33.488	-71.8699
36.1086	-32.4927	-71.8497
-52.1657	33.0826	-71.8447
-38.6823	23.7995	-71.842
-56.4778	-21.2133	-71.8265
-55.8574	-20.9931	-71.8193
-45.9474	-8.81802	-71.8066
0.57393	43.2451	-71.7496
32.6823	-52.6855	-71.7113
-35.1124	-3.7893	-71.7085
-42.4903	27.5262	-71.6932
-62.7849	41.8695	-71.6795
24.2089	30.8712	-71.6112
-59.5295	6.47065	-71.5931
10.4942	-11.2335	-71.568
-50.0774	-8.92345	-71.5652
13.2384	30.5228	-71.4969
55.7144	-14.4106	-71.4714
-26.849	-6.38953	-71.459
-32.6772	8.93112	-71.4502
-31.5719	38.401	-71.4417
52.8239	-2.20733	-71.4406
26.9328	-45.8356	-71.4357
-76.1276	-4.93921	-71.4112
32.6602	2.62992	-71.3936
0.72682	56.4802	-71.3744
-58.2538	-8.78997	-71.3432
-39.4638	46.7815	-71.3104
50.8018	-16.6164	-71.3037
-22.313	-19.1304	-71.276
-40.575	33.6448	-71.262
-30.7722	-3.29735	-71.2618
-4.27377	49.644	-71.2615
-50.195	-24.3962	-71.252
-36.9387	-19.6391	-71.2503
22.0068	30.7535	-71.2457
46.6435	-5.95033	-71.2226
47.3814	-58.6452	-71.2146
-52.6773	2.2505	-71.2015
-23.5329	-38.8298	-71.1952
-21.3856	32.1224	-71.192
-21.3856	32.1224	-71.192
30.6159	-47.3937	-71.1688
-67.5676	-0.28879	-71.168
60.6321	9.37804	-71.1239
50.1231	-17.8002	-71.0774
-58.168	8.95789	-71.0428
5.97098	24.0548	-71.0402
52.1556	-6.68298	-71.037
61.1607	6.87265	-71.0288
8.38415	-5.6805	-71.0176
34.2378	-47.2838	-70.9867
-0.99783	60.4979	-70.9762
2.06472	62.0688	-70.9151
-59.2318	-30.2866	-70.8872
64.4007	3.34263	-70.8464
4.756	59.0936	-70.8092
23.6621	35.9539	-70.7952
-50.7718	-44.6275	-70.7895
41.2035	-7.22373	-70.7759
-55.7706	5.64727	-70.7606
5.22293	53.147	-70.6969
-25.362	-3.91107	-70.6275
61.4302	5.44701	-70.6084
34.0773	-46.4181	-70.5978
8.90618	95.1609	-70.5915
-31.4946	-27.3728	-70.4982
-7.17047	-51.2348	-70.4807
-49.3676	5.22594	-70.4777
-29.5942	44.6343	-70.4732
-29.5942	44.6343	-70.4732
65.2296	3.41199	-70.4704
23.8241	45.0612	-70.4369
-52.8251	-15.0136	-70.3563
52.2443	1.4975	-70.3286
-55.3858	-6.1882	-70.2757
9.50225	-33.3824	-70.2636
-55.3253	-14.1137	-70.2607
-71.561	3.40621	-70.2205
22.2652	30.4467	-70.2181
66.946	-2.9827	-70.1603
-13.4607	-26.8167	-70.1569
-56.6575	12.636	-70.148
-28.7721	-40.6134	-70.1277
-28.1747	20.5463	-70.093
-28.1747	20.5463	-70.093
58.8305	-66.131	-70.0885
-41.3863	48.5271	-70.0882
46.4771	-45.2834	-70.0881
56.1649	17.1455	-70.0789
-10.5975	-53.6947	-70.0708
-10.3203	-49.6954	-70.0433
50.6501	-10.863	-70.0409
-50.0434	-8.29259	-70.0247
46.8327	9.54389	-70.0064
-12.5226	41.0545	-70.0058
-39.2734	34.0266	-69.9496
-39.2734	34.0266	-69.9496
-55.0024	14.3758	-69.9478
34.1605	-29.5147	-69.936
-36.8361	36.767	-69.9342
-36.8361	36.767	-69.9342
-10.5183	-52.3925	-69.9171
-69.8328	-1.62008	-69.8974
57.4652	-86.32	-69.8899
51.0222	-3.73341	-69.8586
4.56658	32.2176	-69.8572
-35.2896	-8.08099	-69.8181
-20.4079	-43.2981	-69.7583
-52.0926	-56.6002	-69.7347
-30.0513	101.281	-69.7228
-41.8188	15.2439	-69.7095
-19.5475	-5.78259	-69.7088
-11.9613	52.2732	-69.6989
46.7768	-6.68341	-69.6927
-45.6139	23.4712	-69.6848
-10.9198	18.7942	-69.6305
-31.3792	51.229	-69.6269
-16.5326	20.5865	-69.6012
-48.1811	16.2528	-69.5703
65.9107	-51.5598	-69.5147
57.8595	15.3783	-69.3457
54.1028	-13.4264	-69.3026
-60.0468	-24.0964	-69.2887
17.7948	32.1472	-69.192
-11.3783	-49.8413	-69.1735
-21.7605	-17.2218	-69.1231
36.8386	-25.4491	-69.1073
-25.1641	97.1711	-69.0647
-51.1085	-8.96087	-69.0619
-7.03698	81.7676	-69.0522
40.3109	-35.9101	-69.0386
-7.05451	42.5319	-69.0095
17.8724	36.5368	-68.9836
-1.07054	-77.8132	-68.9686
0.59053	17.319	-68.9156
-54.9476	-52.8896	-68.9144
0.61769	22.8371	-68.9123
19.7898	28.5123	-68.9043
-55.2865	-1.42293	-68.8906
46.0954	0.98557	-68.8806
-9.18705	63.1082	-68.8688
-19.5151	-76.1603	-68.8582
-65.8424	4.18925	-68.8295
-1.25	-48.6551	-68.8276
-30.6018	-0.62183	-68.812
28.4031	-0.79956	-68.7999
-36.6098	36.7105	-68.7934
16.909	-28.6869	-68.784
-18.2446	-13.4612	-68.7665
0.36942	-70.8841	-68.7646
-41.0038	37.4231	-68.7606
-41.0038	37.4231	-68.7606
-42.6947	47.6147	-68.7558
53.2694	-15.0248	-68.7422
-33.7158	47.0889	-68.658
55.8215	7.56187	-68.6228
-7.06589	-42.5127	-68.6046
-32.7663	-37.9333	-68.5952
-47.4827	27.6003	-68.5682
4.50878	-32.8766	-68.5656
49.0798	-6.36342	-68.5432
-45.6927	-45.5064	-68.5055
-17.9106	-3.11477	-68.4861
-7.6745	-57.602	-68.4764
-63.9575	-4.05119	-68.4678
-29.474	10.8215	-68.4425
-10.0116	-52.0386	-68.4132
59.9098	-45.0093	-68.4116
37.2269	-49.0059	-68.3994
-38.9825	42.3349	-68.3764
-1.66532	51.3929	-68.3709
24.3835	-23.2097	-68.3602
46.5357	6.78675	-68.3476
-8.89986	-47.4749	-68.2941
-49.2022	34.3952	-68.2783
47.6952	-5.08845	-68.2604
47.6952	-5.08845	-68.2604
-28.6504	33.9859	-68.2448
-28.6504	33.9859	-68.2448
74.2455	-96.2927	-68.2187
42.4827	-33.2991	-68.1857
42.9856	34.8954	-68.1675
-44.9839	-49.4251	-68.1435
27.5001	-24.6369	-68.1385
22.3249	-18.0841	-68.1326
-62.5955	-25.8411	-68.1075
13.409	25.5197	-68.1033
-48.9308	1.80437	-68.0639
-10.7741	-85.8143	-68.0489
29.6887	-28.3201	-68.0415
42.0573	-0.36874	-68.0042
-8.50349	47.9369	-68.0001
15.5222	-4.44502	-67.9989
28.3333	-50.059	-67.9789
-58.9425	-11.8404	-67.967
-29.7809	9.2159	-67.9602
-27.2332	-43.6591	-67.9541
51.6701	-29.8516	-67.9493
59.2916	7.82801	-67.9466
-19.4785	-31.0239	-67.9296
30.1865	-40.7255	-67.8897
27.0841	-15.1223	-67.8654
-45.0367	-0.87596	-67.8346
56.3813	7.10825	-67.8266
41.1955	-8.91482	-67.8235
51.9293	36.5025	-67.7837
-14.3134	-34.0889	-67.7831
-43.9423	-12.648	-67.7713
-37.2997	-48.3292	-67.751
-2.03374	-72.6041	-67.7004
-22.1402	54.7706	-67.678
-23.4695	-61.3153	-67.6615
7.67586	97.5851	-67.6398
33.645	-23.6935	-67.6246
-37.9338	-1.30142	-67.6206
39.2555	35.8642	-67.6063
-27.1277	52.3009	-67.582
43.2006	-45.7997	-67.5749
-11.0074	77.5876	-67.5722
-72.1705	3.23607	-67.5692
-77.1043	-36.844	-67.5672
63.4333	3.94287	-67.5637
38.7465	-14.9208	-67.5443
22.7413	-18.2534	-67.543
6.76258	-28.0172	-67.5127
-38.5187	-10.4154	-67.4813
51.3449	-16.0841	-67.4062
25.3139	-23.8761	-67.3954
-41.6749	-1.39227	-67.3831
63.3608	-65.327	-67.3693
-18.7217	51.4528	-67.3645
-66.9358	-26.5556	-67.3571
-97.5566	-20.5688	-67.3549
-16.5564	52.6629	-67.3474
1.14704	-30.6213	-67.3447
40.8331	-23.7799	-67.3421
50.6582	35.8912	-67.3406
-40.0574	-25.4978	-67.3335
-3.82806	56.7352	-67.3211
45.7027	16.6673	-67.3179
43.4174	-9.34997	-67.3123
-41.0046	-2.56337	-67.3121
39.4275	-44.0082	-67.2767
-5.6465	-15.8312	-67.2551
0.43666	-61.5144	-67.2033
-15.1382	-14.3463	-67.2021
-66.8361	7.61595	-67.1851
44.0374	3.44414	-67.1623
-51.6378	-53.2039	-67.122
-44.5705	41.7376	-67.1203
52.5732	-5.04362	-67.1064
-16.5029	57.0146	-67.1028
-41.7279	-24.7488	-67.0608
-17.6695	-0.16571	-67.0407
-43.5035	2.43304	-67.0393
-26.6497	9.35079	-67.0096
66.7827	-95.5148	-67.0025
-3.43606	-34.4215	-66.9909
-41.0388	2.26935	-66.9459
24.5355	-53.2816	-66.8798
51.18	-12.9719	-66.8501
-41.7556	53.4619	-66.828
-27.9369	-37.6218	-66.7964
52.2801	2.07565	-66.7838
-61.2441	-7.28925	-66.7783
-68.13	-0.77199	-66.7489
41.4657	-28.0606	-66.7363
-9.26059	-27.5721	-66.7145
-53.0851	-4.73565	-66.6748
28.6596	-46.1618	-66.6703
3.90645	101.004	-66.6655
-31.4187	3.01284	-66.6651
21.7928	29.6243	-66.6443
59.8119	4.95301	-66.5918
-47.0138	-29.0357	-66.5876
21.599	30.5631	-66.5834
52.5251	27.9901	-66.5782
-42.1839	10.6161	-66.5624
-53.004	21.6067	-66.5584
-5.42258	-45.1664	-66.5548
-35.9144	84.1739	-66.5469
24.2442	-3.86333	-66.5182
24.2442	-3.86333	-66.5182
-31.6885	-59.5946	-66.4345
-12.6906	-53.1246	-66.4239
47.3368	27.8262	-66.3969
0.44134	-47.3422	-66.3809
-30.3931	11.6738	-66.3407
77.0643	32.483	-66.3116
19.8282	-26.005	-66.2735
39.415	-11.7514	-66.2683
54.9055	7.41582	-66.1887
25.7992	38.834	-66.1697
39.8294	-33.4601	-66.162
34.8685	-51.9457	-66.1514
-60.0716	-26.4143	-66.1425
43.6712	30.9477	-66.1353
-26.4327	-38.1696	-66.1331
66.5054	14.7552	-66.133
12.21	14.8473	-66.1179
32.4699	-48.9729	-66.103
-52.0567	-25.4108	-66.0906
58.245	-6.78282	-66.0472
58.245	-6.78282	-66.0472
-5.32796	-22.5043	-66.0435
-53.0737	-12.1703	-66.035
-4.45249	77.4152	-66.011
-66.2369	5.2568	-65.9412
-28.9866	-79.6274	-65.8976
0.19108	-34.6982	-65.8954
-40.7857	-10.3928	-65.8947
30.2297	-0.66181	-65.8491
-59.591	-51.2147	-65.8344
12.8184	31.4724	-65.8312
69.591	-8.32465	-65.8267
33.7894	-42.4827	-65.8152
-3.4066	58.1985	-65.8018
17.7412	-34.3684	-65.8007
44.044	-43.1849	-65.7962
-2.97916	-55.0585	-65.7945
60.7975	-11.415	-65.7819
60.5713	4.93677	-65.721
-77.6469	6.53034	-65.7047
14.8903	35.7101	-65.7033
62.1676	12.6638	-65.6651
-13.3456	-25.2392	-65.6641
68.612	-3.65699	-65.6595
-42.0887	-5.75233	-65.6508
-55.9354	18.7239	-65.6493
37.2816	-48.6413	-65.6437
-50.2879	-44.8444	-65.6292
-1.82406	-55.937	-65.5981
-25.5976	-43.1964	-65.5948
-37.0704	0.79284	-65.594
-41.0725	22.3869	-65.5778
-70.7901	-38.7885	-65.5669
57.752	-25.8714	-65.5524
38.9234	-41.0286	-65.5136
45.7496	-22.8748	-65.5074
50.1493	13.8729	-65.4555
-13.548	61.3459	-65.4549
22.8833	-30.7849	-65.4502
-23.2828	-38.1458	-65.4142
48.87	-15.1677	-65.4099
1.41291	-46.254	-65.395
-37.7495	1.08112	-65.3817
22.1969	-25.1949	-65.3812
-40.3723	4.4792	-65.3636
-33.1019	28.6671	-65.3595
-53.257	38.309	-65.3545
34.9628	32.9788	-65.3362
-64.966	-20.0365	-65.3255
-21.8382	33.1765	-65.2989
-53.9827	57.6004	-65.2857
7.03153	-2.9923	-65.2578
-48.4343	-21.2437	-65.2519
-26.3077	50.2799	-65.2394
62.3846	-45.7427	-65.2324
-1.34026	-23.694	-65.2265
53.6471	-22.6774	-65.2254
-53.2421	-26.1671	-65.2145
45.5688	-19.4406	-65.2068
-65.8131	-20.8857	-65.1806
55.2754	7.89616	-65.1758
-1.70029	45.9813	-65.1706
1.07003	63.9896	-65.1649
-11.4438	53.6046	-65.1525
-75.9574	-4.89638	-65.1492
24.6284	-33.6801	-65.127
-36.3737	-56.9396	-65.1134
6.66346	-22.7193	-65.1069
-33.8755	-26.0263	-65.0957
32.3838	-16.8047	-65.0955
-18.6075	-43.1048	-65.0831
11.0005	101.699	-65.0701
-22.2536	-86.0983	-65.066
-89.8896	9.43758	-65.0604
32.2447	29.6179	-65.0302
-55.4582	-53.2119	-65.0269
-34.7438	-38.0698	-65.0183
-91.224	-1.82971	-65.0109
31.9138	-11.7901	-64.986
-32.8895	-34.7637	-64.9721
36.6938	24.5979	-64.9654
-51.8787	3.08666	-64.9361
-92.5694	6.03355	-64.8683
-40.2288	3.02471	-64.863
3.84958	23.0201	-64.8493
-1.62704	80.725	-64.8297
30.8368	-32.1272	-64.8123
-30.8143	7.37886	-64.807
16.6976	-24.5297	-64.7986
20.9749	-29.2162	-64.7849
-0.78446	-49.7713	-64.7794
98.3796	-6.57478	-64.7428
48.0781	37.8232	-64.6801
-21.6479	-56.0859	-64.6592
28.9881	19.015	-64.6476
-78.5705	13.4125	-64.6475
20.2188	35.8125	-64.6464
-22.6483	-41.6785	-64.6406
17.1552	-19.2092	-64.6268
-32.4151	-37.8933	-64.6248
-17.9712	-45.2008	-64.6067
-8.45777	-43.9153	-64.5983
-89.4958	-2.98644	-64.5896
54.2137	2.69604	-64.587
54.2137	2.69604	-64.587
-38.7378	-14.8175	-64.5845
-45.8982	-19.6605	-64.5364
61.0531	10.0359	-64.5363
-54.7214	1.44882	-64.4451
-53.0602	-16.9243	-64.4439
59.8835	-50.8542	-64.4438
2.59467	-29.9636	-64.4407
-31.2412	8.89313	-64.4404
36.6871	-36.5575	-64.4377
-6.96871	-29.1317	-64.4324
15.1426	-62.8277	-64.4242
-15.0277	-51.5142	-64.4119
20.1076	14.5445	-64.4093
-37.0456	-41.6069	-64.4021
20.7339	-46.3374	-64.3992
-58.4211	6.39036	-64.3983
-38.374	3.87928	-64.3856
46.5417	-10.3435	-64.381
-58.5434	-65.2662	-64.3798
-8.87632	-56.9336	-64.3611
5.92046	-37.7928	-64.3132
60.6099	-53.298	-64.3044
28.7055	-55.1971	-64.2938
-45.8311	-35.599	-64.2937
-2.07865	-84.0436	-64.2819
-10.3308	26.6513	-64.2805
61.1088	-2.62559	-64.28
-83.2832	14.9817	-64.2698
17.7494	-18.9638	-64.2673
-40.4327	-8.7034	-64.218
-41.432	38.4787	-64.2177
92.0401	0.21097	-64.2024
-35.0598	-51.1025	-64.2017
19.0996	34.4737	-64.1952
35.1403	-34.0047	-64.1666
-37.0182	-50.2862	-64.1655
32.0438	-49.9928	-64.1501
-36.5286	-48.1368	-64.1421
42.692	-29.4923	-64.1278
-64.6496	44.4246	-64.1256
39.1735	44.5486	-64.1249
-12.5716	-75.7997	-64.1238
11.8388	-7.7769	-64.1198
43.0498	-34.1834	-64.0827
18.4903	29.9379	-64.0826
-23.8696	48.8267	-64.06
-34.4063	-42.4514	-64.0241
41.8715	-52.5148	-64.015
57.9838	-81.2046	-64.012
-27.7609	-31.1432	-63.9803
1.30495	-51.5715	-63.9675
-39.5663	-23.6458	-63.9423
27.6996	-83.2493	-63.9272
-15.1162	-3.45216	-63.9042
35.9459	25.2252	-63.8883
-39.3206	-16.0886	-63.883
-90.2149	2.39418	-63.8723
59.2623	4.00249	-63.869
25.1519	36.956	-63.868
-97.2468	-1.07107	-63.8532
-44.8284	-52.1832	-63.8446
-25.7698	-80.8517	-63.8362
-14.4992	34.275	-63.8285
39.3219	-39.7417	-63.7909
-0.91061	89.6714	-63.7897
-25.8585	-84.9714	-63.7871
47.433	-18.071	-63.7784
-54.4474	-6.4628	-63.7462
-45.9495	-6.48134	-63.729
-53.498	-28.5061	-63.718
-55.5945	-1.52739	-63.7126
36.5862	30.6525	-63.6961
-23.8294	-26.7357	-63.682
38.6205	-16.4324	-63.6795
8.54635	-10.0549	-63.6597
34.8813	8.24677	-63.6528
-0.47449	-26.211	-63.6494
-26.3728	-4.52746	-63.6446
16.4987	19.1609	-63.6216
-65.4573	-25.8066	-63.6072
4.9691	33.6846	-63.6028
-88.5499	1.8025	-63.5905
15.6535	42.0151	-63.5847
-27.0601	9.11432	-63.5601
-81.4317	-0.37776	-63.5386
-49.8854	-7.32806	-63.5374
56.1951	6.19789	-63.5184
23.3118	26.6593	-63.5179
41.7374	35.0857	-63.5054
53.885	10.0276	-63.4984
53.885	10.0276	-63.4984
40.529	-35.4255	-63.4862
-23.0034	-52.8211	-63.4623
-42.3344	-12.1748	-63.4564
-0.0305	-52.6809	-63.4389
-53.5709	-47.4226	-63.4285
-33.0971	-49.7338	-63.3944
-51.7851	-27.5207	-63.3813
-40.3999	6.79504	-63.3804
-82.492	-0.40585	-63.363
-58.0911	20.6598	-63.3603
-28.428	-40.6399	-63.3562
49.547	-34.5274	-63.3454
-25.4198	-80.7218	-63.3446
-5.71065	-16.5911	-63.3421
6.88437	-39.0494	-63.3135
-5.94228	-81.2177	-63.3111
38.5498	20.5943	-63.2938
-31.654	3.3487	-63.2869
-22.0162	-48.1646	-63.2803
-13.0637	20.1628	-63.2639
66.4672	-0.37248	-63.2489
39.3265	26.2759	-63.2475
31.7526	-36.0355	-63.2152
-14.7882	38.3689	-63.1908
-39.0881	-46.5731	-63.1851
-45.7021	-53.9127	-63.1712
11.0792	-25.2497	-63.1409
17.4666	-17.8304	-63.1405
18.4788	27.5206	-63.1378
31.2534	-52.138	-63.1346
-57.398	-31.4819	-63.132
-38.7082	2.65376	-63.1266
21.5309	31.8634	-63.1
19.8572	38.0506	-63.0998
13.0037	-29.8485	-63.0677
-46.5636	1.25515	-63.0603
-85.1359	4.10666	-63.0573
-32.3724	-33.118	-63.0524
-25.5022	-44.1654	-63.0411
-32.8712	-30.1545	-63.0394
24.5104	-34.5182	-63.0349
-5.12894	62.7874	-63.0342
11.9141	-34.361	-63.0214
-89.5879	-3.08649	-63.011
37.5905	-37.5703	-63.0004
-23.7684	-23.37	-62.9948
26.1622	-32.6432	-62.9901
-49.391	1.58735	-62.9857
-4.7616	48.6308	-62.9848
-29.9722	-16.9522	-62.983
-45.4313	-38.632	-62.9656
-33.1321	4.66321	-62.9485
-30.2924	-7.41553	-62.947
33.2128	-13.9516	-62.9279
-26.9921	-46.45	-62.9252
-38.1875	23.6872	-62.9086
-29.3751	-0.52492	-62.9041
-18.7002	57.958	-62.8893
6.10501	33.499	-62.8772
34.8224	-22.7662	-62.8706
-36.3205	6.28779	-62.8628
-40.2068	-36.2339	-62.8498
-16.5415	-47.3783	-62.8478
-84.5766	0.50831	-62.836
-50.9798	1.65638	-62.8039
-38.2071	-11.4101	-62.7986
-77.5584	0.50404	-62.7941
39.5906	31.6093	-62.7771
62.0185	9.2763	-62.7623
-33.6461	20.6255	-62.7543
-33.1037	-48.128	-62.746
-51.5984	33.1637	-62.6916
-40.0116	13.6164	-62.6916
16.6027	47.7912	-62.6713
-68.5812	-29.4247	-62.667
-87.0988	3.48256	-62.6636
-45.0604	22.2574	-62.6629
-44.3196	20.2294	-62.6573
-21.6262	-21.9519	-62.6536
8.32151	-78.2017	-62.6497
25.1068	-28.2799	-62.6463
14.2016	-24.5961	-62.6385
-59.3182	-22.2204	-62.6277
10.2582	33.2089	-62.6217
35.2172	-23.8857	-62.619
55.2924	-23.9788	-62.6152
10.2144	-23.2327	-62.61
-23.7871	-59.2066	-62.6096
-39.8274	15.3281	-62.6051
-37.8947	-46.6821	-62.6025
-39.8205	-1.71125	-62.5854
-40.4861	-24.0699	-62.5775
-25.5188	7.97007	-62.5749
-33.9872	11.0119	-62.5531
-48.4817	-17.101	-62.5354
-9.05486	40.5176	-62.5346
-67.5809	-16.0839	-62.5284
71.8389	-2.66116	-62.5273
-1.28811	15.843	-62.5052
-35.3963	-5.66113	-62.4916
-9.47433	-31.6668	-62.4875
21.755	47.6629	-62.4828
-0.59639	-21.022	-62.4708
-10.4538	-50.1021	-62.4553
74.3635	-44.8725	-62.4505
-0.05038	33.7277	-62.4485
-53.6007	-15.1577	-62.4424
-8.0033	28.6775	-62.4422
29.0696	-20.1593	-62.4263
-14.829	16.9851	-62.4066
-45.1271	-3.97917	-62.4019
35.6523	21.0775	-62.3828
54.8023	-13.1282	-62.3821
-12.2859	-86.9046	-62.3565
115.115	-27.1014	-62.3391
-43.3614	-3.41444	-62.3299
-32.8643	-7.38748	-62.3273
-23.6951	-77.5605	-62.327
36.4102	21.8506	-62.3197
0.12831	-56.1612	-62.3044
-14.8205	-88.7528	-62.3014
-49.2321	51.7278	-62.2784
28.1881	26.6893	-62.277
-47.7593	-8.05081	-62.2763
-1.27947	-75.8263	-62.2662
-39.8555	56.5624	-62.2623
-15.4844	-44.8153	-62.2597
-56.951	20.3295	-62.2537
-36.9873	7.76405	-62.2177
-40.1646	1.13369	-62.2135
31.9368	38.224	-62.213
27.4617	26.641	-62.2065
-27.9696	11.2975	-62.1981
-17.0311	6.34585	-62.196
-48.109	-31.4366	-62.1839
37.5314	30.7187	-62.1822
-36.0695	-39.3895	-62.1595
22.8688	30.9905	-62.1592
-53.3255	-52.4802	-62.1548
63.1564	-4.9086	-62.1541
21.2842	14.6169	-62.1521
-93.3518	-1.7743	-62.1407
-48.1498	21.6853	-62.1322
3.49121	-53.6619	-62.1261
24.2701	10.5478	-62.1171
-43.2976	-24.8773	-62.1046
-91.0952	3.32777	-62.1006
-88.4081	-0.88169	-62.0992
-19.8337	9.61268	-62.0968
27.2382	-34.8999	-62.0889
-53.6901	-10.2066	-62.0861
30.1309	36.4007	-62.085
-39.5055	11.0435	-62.0839
-57.3929	41.3597	-62.0831
-27.8225	-25.7349	-62.0761
28.4683	29.3495	-62.0748
-4.60303	-54.3744	-62.0725
6.3779	22.9379	-62.0705
42.6152	0.10922	-62.067
-48.7278	18.1944	-62.0661
-28.5136	-47.8989	-62.0593
36.77	10.9722	-62.0523
29.654	-32.5577	-62.0506
58.7526	-4.13055	-62.0416
30.2587	33.6414	-62.0363
-13.7988	62.8754	-62.0325
59.0918	-3.81074	-62.0305
58.6864	19.2119	-62.0295
-57.9572	-28.0902	-62.0273
-49.6899	-11.2604	-62.0023
8.98071	-27.9487	-61.9927
2.71856	66.3654	-61.9832
31.8072	-25.7346	-61.9699
-45.1124	-28.9276	-61.9554
39.3835	-55.2987	-61.9471
-22.2826	-85.7871	-61.9362
-14.9649	33.5852	-61.9249
-31.9712	-16.9854	-61.9244
50.5752	-45.192	-61.9158
30.4516	-25.4766	-61.906
-40.3652	58.1339	-61.9059
60.2015	-9.02556	-61.8988
20.5911	54.7862	-61.8871
-26.2825	12.7032	-61.868
-38.9118	-6.27616	-61.8661
6.71135	40.0572	-61.8661
46.3093	31.9422	-61.8657
7.89982	-41.3486	-61.8634
-3.82314	-53.5828	-61.834
36.1801	29.1166	-61.8295
43.4834	15.8835	-61.8293
72.9648	15.7417	-61.8253
-89.3583	-2.8252	-61.8232
73.6167	32.8956	-61.8191
69.3686	-34.2265	-61.8083
-50.1555	-11.0536	-61.8079
-4.34672	-53.191	-61.8077
-39.0844	1.7207	-61.7901
44.3154	-9.64308	-61.767
-38.5763	5.47927	-61.7662
-16.0958	-81.9627	-61.7611
7.00723	34.7117	-61.7542
-66.0609	-26.0678	-61.7394
-86.8023	2.35893	-61.7386
-61.8406	-24.268	-61.7382
-46.3484	-52.9446	-61.7278
41.08	30.3839	-61.7275
-31.3917	-16.9603	-61.7246
-20.5071	39.0513	-61.7119
46.2273	48.8603	-61.7056
43.2732	-25.5682	-61.6681
41.9881	22.7959	-61.6424
-4.60369	-42.5092	-61.6172
17.8539	-45.3828	-61.6152
35.8544	-32.6508	-61.611
44.1414	-24.8182	-61.593
23.1679	32.3693	-61.5922
-51.5309	-4.52349	-61.5878
-3.75878	4.52751	-61.5853
45.6927	-14.8724	-61.5844
-46.0421	-20.7509	-61.5769
13.0162	-46.5183	-61.5753
43.7063	20.1576	-61.5589
-29.3944	-35.7332	-61.5538
-4.50123	-89.9168	-61.54
23.0372	44.7157	-61.5327
52.7075	8.27786	-61.5051
19.1182	-51.7421	-61.5049
0.6605	-76.5723	-61.4955
-5.54044	-86.0839	-61.4949
-41.6891	1.40608	-61.4916
-4.9905	-49.7629	-61.4744
-42.7798	-41.2442	-61.4719
-31.008	8.93937	-61.4288
-88.7486	0.01952	-61.4072
-12.5997	54.883	-61.4013
23.729	30.9929	-61.3976
-16.335	41.2327	-61.3945
-56.4137	-20.0981	-61.3943
-53.6429	-13.9183	-61.3937
56.2664	26.172	-61.3893
34.1178	-50.939	-61.3561
-0.21919	85.4654	-61.3517
-71.1838	-2.75576	-61.3508
-42.0274	-48.2467	-61.3468
-22.3835	47.9464	-61.3378
-35.7334	-41.3642	-61.3158
-30.9728	8.37967	-61.3144
30.0524	43.6731	-61.3114
27.7139	-29.4905	-61.2885
-45.6237	64.8278	-61.2831
43.4704	-32.2615	-61.2804
-31.8103	11.3521	-61.2766
-62.3574	-43.6907	-61.2745
-57.7895	11.0436	-61.2719
-45.7063	22.8726	-61.2642
38.6739	13.4131	-61.2622
-43.2509	-8.46626	-61.2556
46.4885	76.5186	-61.2336
44.2616	6.61822	-61.2279
-6.31239	37.4529	-61.2245
47.9295	15.788	-61.2219
47.9295	15.788	-61.2219
47.3809	-9.42774	-61.2166
-19.2484	-77.1551	-61.2153
15.955	-3.48685	-61.2151
34.7009	9.64569	-61.2034
53.1042	-2.86003	-61.198
-21.0756	-46.8463	-61.194
48.6855	17.865	-61.1908
-13.9423	-66.7437	-61.1858
-5.50989	22.4144	-61.182
-39.5947	-38.3493	-61.1802
63.1599	38.1001	-61.1776
33.5019	27.5102	-61.1691
-23.8962	-80.2856	-61.1655
-32.2963	-23.1053	-61.1602
-47.8608	-15.018	-61.1528
-42.4103	-50.9075	-61.1526
-28.3663	-32.85	-61.1445
38.3868	12.9004	-61.1402
-49.4949	-5.10025	-61.1312
10.5093	7.55435	-61.1228
-60.0507	-3.27502	-61.1169
-47.8057	-50.7087	-61.1148
-11.2658	-38.7042	-61.106
-40.0453	-0.75793	-61.1041
-29.9613	-32.6742	-61.101
29.6365	-39.8552	-61.0844
31.0238	-26.8411	-61.0803
-20.1382	-36.6083	-61.0566
-33.5284	-16.8528	-61.0433
-85.8621	-6.09961	-61.0425
34.0579	3.50691	-61.0416
65.2832	-18.7465	-61.0407
-37.816	0.50021	-61.0381
-34.6226	-20.5296	-61.0209
-72.1586	-23.6383	-61.0161
14.5003	-71.2377	-61.0079
26.4736	30.9947	-60.9971
-41.9876	-1.88172	-60.9914
-10.7649	66.7568	-60.99
-5.7808	-49.1728	-60.988
16.4952	50.0158	-60.9878
14.0039	-30.0788	-60.9862
-19.1125	1.52359	-60.9808
-31.2416	1.63952	-60.9723
-54.0242	-49.4496	-60.9635
-39.3761	-18.6638	-60.9539
-40.6619	14.7304	-60.9539
-46.3931	-11.5904	-60.9447
-46.0512	16.1242	-60.9384
4.58324	11.9469	-60.9353
55.7834	9.91768	-60.9254
-7.23855	-51.6193	-60.9161
27.212	-28.2081	-60.9028
37.0029	50.3267	-60.891
-33.891	11.4228	-60.8811
-44.308	-6.71042	-60.8808
34.2035	39.5784	-60.8757
-37.0294	-13.4618	-60.8683
38.7727	20.3363	-60.8657
-4.2881	35.3238	-60.8638
3.27304	-23.9918	-60.8451
42.1279	17.285	-60.8418
-86.4289	33.175	-60.8331
47.7887	-24.2699	-60.8325
28.5139	28.7001	-60.8321
-4.57568	17.1645	-60.8312
-30.2078	-31.4685	-60.8236
48.0318	-44.0549	-60.8234
85.7829	38.321	-60.821
-6.92212	-55.3551	-60.8203
-34.4527	-12.3887	-60.8054
-41.7406	-0.78628	-60.8038
-78.746	-8.31587	-60.7999
-45.219	-14.259	-60.7939
39.4036	-7.71239	-60.7911
-58.0063	-1.55733	-60.7801
-40.2089	-5.0136	-60.7635
-6.68972	14.1296	-60.7559
-4.94671	36.9254	-60.7505
20.3362	33.7269	-60.744
-5.64789	11.7165	-60.7427
44.8831	-49.011	-60.7383
-1.29418	-59.5861	-60.7349
-25.4107	-73.0924	-60.7281
10.8097	40.3148	-60.7094
34.3774	36.8545	-60.6901
43.266	19.2141	-60.6804
8.29053	7.73873	-60.6753
43.8277	16.199	-60.6624
21.6754	37.9096	-60.6545
-58.5882	-8.04543	-60.6493
82.4574	44.3965	-60.641
29.0965	-0.63199	-60.6388
-26.6764	28.2863	-60.6221
-23.4161	30.1056	-60.6131
-19.5185	41.9206	-60.613
-11.1235	24.3208	-60.6121
38.3915	20.9448	-60.6053
46.4479	-29.9022	-60.605
-37.1565	53.353	-60.6036
50.1393	-29.1561	-60.603
-46.967	-8.95751	-60.5889
-13.5731	53.182	-60.5868
-8.91623	32.6983	-60.5858
28.8332	22.3606	-60.5773
33.452	-32.2032	-60.574
-36.3907	-16.1831	-60.5735
59.9014	42.528	-60.553
-71.3951	-7.1707	-60.5478
27.3783	29.4534	-60.5468
-35.378	24.5299	-60.5459
-5.23772	-52.6502	-60.5422
-52.4215	-2.7824	-60.5421
-33.0858	10.8603	-60.5325
-10.1817	-59.6879	-60.5281
42.0869	76.5698	-60.5137
54.7282	-46.0235	-60.5122
-0.62819	55.353	-60.4981
-47.679	0.55342	-60.4939
-68.6075	-34.833	-60.4925
54.0764	44.9259	-60.4815
-2.74469	-17.3199	-60.4774
-24.9477	21.8631	-60.4731
35.6429	5.11307	-60.4695
21.0133	43.3925	-60.4535
-45.2042	-53.5768	-60.4476
-45.1822	7.52888	-60.447
32.8752	-30.5758	-60.436
64.6648	-21.3671	-60.4329
132.103	-19.2288	-60.4286
-6.46801	-49.9875	-60.4242
14.9617	36.3915	-60.4188
-1.3384	-51.837	-60.3989
-69.0762	37.3516	-60.3877
11.39	44.9179	-60.3853
-67.138	-46.3225	-60.3831
51.1641	42.6527	-60.3766
-2.16859	76.8281	-60.3645
-59.4548	-11.1193	-60.358
-53.5198	-43.7287	-60.3566
-37.5358	-3.52197	-60.3528
-47.6134	-30.2208	-60.3501
73.7064	-30.1883	-60.3487
-1.30232	-59.0641	-60.3373
49.8688	8.90282	-60.3349
-49.3621	32.5602	-60.3243
-55.3483	-6.13649	-60.3234
-29.988	14.359	-60.2997
0.20316	-43.2633	-60.2922
-11.2703	-50.0084	-60.2896
-32.9335	17.1019	-60.2883
-28.772	-22.7729	-60.2869
-16.9504	47.2437	-60.2807
-7.18625	40.4746	-60.2773
-39.5125	-11.6545	-60.2544
-41.4926	56.5441	-60.247
62.7632	0.5016	-60.2452
-30.2302	7.02648	-60.2363
60.1194	0.63827	-60.226
-31.1934	15.6115	-60.2212
27.2864	-32.1931	-60.2202
-35.9492	15.6073	-60.218
-56.5135	26.5107	-60.2163
-57.9264	24.6444	-60.2124
28.3072	-9.89056	-60.2091
-46.4517	22.1578	-60.2037
50.6024	-13.2254	-60.2011
-81.8268	-15.967	-60.2
-49.3279	1.24527	-60.1979
22.9471	-34.0484	-60.1855
3.44303	-43.9474	-60.1773
-36.2418	-2.47615	-60.175
38.6832	-34.8527	-60.1531
44.8557	-9.44424	-60.1487
-18.5388	13.4148	-60.1472
-45.6259	34.0737	-60.1415
-83.6084	-1.50861	-60.1405
109.773	0.27284	-60.1329
37.0923	-36.8413	-60.1296
50.2838	-19.9215	-60.1116
27.2476	-9.23015	-60.0985
15.8841	3.31278	-60.0958
-4.12376	-52.3723	-60.0904
-10.0349	-37.1688	-60.0888
-58.1329	-31.2493	-60.0764
66.4544	-33.8173	-60.0665
-56.3907	30.3844	-60.0564
-26.3752	-16.8442	-60.0532
30.6882	-37.6798	-60.0417
63.8244	-0.09871	-60.0396
9.44721	44.837	-60.0295
-54.794	31.1863	-60.0255
-13.4848	-57.9963	-60.0089
41.9232	36.1891	-60.0085
-51.4611	-10.8211	-59.9922
-11.4319	-42.1521	-59.9843
-21.6845	17.2659	-59.9828
-60.9909	-1.67067	-59.9782
-7.32337	58.319	-59.9764
-9.02575	-58.2187	-59.9605
-19.347	-51.8024	-59.9602
36.1467	10.9868	-59.9496
-0.08943	-52.0704	-59.9463
27.3651	-32.991	-59.94
24.4864	37.297	-59.9397
45.7772	9.69805	-59.9252
-60.6183	-1.09325	-59.9119
-6.36309	39.7245	-59.9111
-49.207	-7.21538	-59.8959
-26.7126	43.7441	-59.8953
-46.5263	-19.0125	-59.8919
10.1995	37.8953	-59.8913
23.9023	-24.505	-59.8764
-9.27183	20.9019	-59.8752
-40.6993	34.78	-59.8675
27.6851	15.8379	-59.8585
33.4725	-25.3006	-59.858
-65.8799	-20.8265	-59.8559
-5.69609	68.9932	-59.8481
101.457	0.68454	-59.8346
0.4396	41.9825	-59.8318
20.8967	38.2032	-59.8302
-81.1143	9.63632	-59.83
103.144	-1.03827	-59.8232
30.5459	-35.4017	-59.8213
110.677	-3.13962	-59.8008
32.4964	32.2436	-59.8006
-6.95351	-63.7898	-59.7775
-16.0937	-83.5151	-59.7665
-94.3459	-2.55099	-59.766
10.0389	9.88883	-59.7599
-56.056	-5.01546	-59.7581
-51.4932	31.5219	-59.7481
-32.4288	17.6766	-59.728
-39.1212	55.6975	-59.7194
-4.49401	-60.181	-59.7165
-3.88724	-51.3154	-59.7153
-39.6715	2.31593	-59.7137
-41.5142	-51.6678	-59.6957
12.3574	21.0574	-59.695
32.5067	-16.3267	-59.6938
-31.086	7.64859	-59.6924
-12.3005	-44.7224	-59.6888
-10.6141	11.5064	-59.6757
41.5431	-35.1725	-59.6617
30.9933	22.3176	-59.6615
31.0098	15.8078	-59.6605
-54.8172	-10.4452	-59.658
-29.7105	23.282	-59.656
-61.8475	3.89141	-59.6506
15.3695	45.3156	-59.6387
38.6794	-31.9849	-59.6277
13.2245	-44.2937	-59.622
0.61618	15.6828	-59.5964
-43.6004	12.4871	-59.5942
-4.07788	18.8007	-59.5913
-54.8075	-14.0653	-59.5882
-46.9941	-9.62956	-59.5805
1.29016	34.5241	-59.5647
45.0354	10.4247	-59.5565
-18.4724	14.4712	-59.5555
9.60552	25.7347	-59.5528
-21.9161	-1.05397	-59.543
17.7545	42.4616	-59.5303
27.8826	49.1	-59.5294
30.0815	11.5319	-59.5228
6.069	-51.5884	-59.5118
-81.4677	5.18137	-59.5083
41.2552	-22.7549	-59.503
-29.5482	14.3831	-59.4916
-46.8936	-31.0712	-59.4915
-32.8349	1.12566	-59.4836
-39.8291	-14.6793	-59.4785
77.8951	43.593	-59.4723
-21.5879	8.97644	-59.4615
29.8613	8.61782	-59.46
-64.7343	35.1014	-59.4409
-35.9335	0.05886	-59.429
-42.2831	6.2398	-59.4264
-35.9486	-46.6133	-59.3841
30.4162	15.9385	-59.3786
-9.64239	-59.2957	-59.3543
2.85592	-46.3069	-59.3347
-49.2255	-5.75524	-59.3059
-42.486	-46.6413	-59.3008
-52.554	-53.0861	-59.2966
-21.862	21.3244	-59.2915
-5.91369	-68.0966	-59.2712
16.507	-30.1992	-59.2622
32.6808	-25.6086	-59.2613
28.2391	39.8088	-59.2536
-48.1989	-6.12841	-59.2529
47.951	-12.1019	-59.2497
-22.7936	18.2457	-59.2185
-24.2731	11.8943	-59.2124
49.8535	-44.234	-59.2104
50.3469	1.77379	-59.2088
-0.21031	-24.6214	-59.194
-10.9673	69.2273	-59.1895
22.899	-25.7573	-59.1853
8.90528	-20.4184	-59.1772
-5.86772	-45.128	-59.1721
46.1445	63.3016	-59.1698
12.9052	-43.8355	-59.1677
-30.7075	-36.5527	-59.1669
-43.4645	-7.56639	-59.1414
-50.7547	-22.8262	-59.1372
56.9527	39.5849	-59.1219
59.667	-49.5887	-59.1206
-39.5486	15.7421	-59.1185
42.1048	40.7331	-59.1091
-3.01721	24.7586	-59.1061
18.2576	41.9335	-59.104
-84.3635	5.40233	-59.1031
10.699	-47.3509	-59.0894
48.4718	-41.9392	-59.0846
-41.842	22.6703	-59.0763
36.0436	36.4659	-59.0762
-36.6206	-2.81752	-59.0598
134.797	-29.3659	-59.043
34.2434	-9.73204	-59.0427
26.5324	38.78	-59.0365
-39.9186	59.4908	-59.0254
31.6619	31.3851	-59.0149
-58.3764	18.2922	-59.0071
-15.0076	62.2116	-58.9953
54.7926	26.9123	-58.9871
45.9925	52.3185	-58.985
-30.9652	16.2101	-58.9815
33.5577	6.36795	-58.979
-59.2156	-30.0635	-58.9711
24.8516	-38.9348	-58.9601
54.2496	-44.0482	-58.9569
-19.3274	15.4276	-58.9538
-71.2142	-46.1363	-58.9494
-33.7596	16.8444	-58.9468
3.85659	58.2884	-58.9366
-10.9906	51.5156	-58.9324
-37.8303	5.48175	-58.9297
-5.42009	41.6945	-58.9269
-40.4313	56.1153	-58.9242
-46.7819	-49.4612	-58.9068
-37.9766	-6.83616	-58.8989
46.7184	34.9758	-58.8929
-1.02229	-43.9169	-58.8886
-58.0047	-26.8181	-58.8853
-53.6001	27.0396	-58.8827
4.89781	47.1667	-58.8777
39.7998	-21.9428	-58.8744
-33.8691	12.543	-58.8657
-54.4447	58.532	-58.8447
42.408	12.4217	-58.8354
18.9975	-5.56803	-58.8302
-42.2601	-2.03385	-58.8302
68.6784	-21.742	-58.8241
7.44272	50.8016	-58.8199
24.8954	-7.45585	-58.8162
-8.01438	37.3798	-58.8149
-47.7357	-18.2143	-58.8115
25.281	-77.0983	-58.8089
34.9729	18.8339	-58.805
26.1068	46.2938	-58.8012
-57.771	55.7537	-58.799
-32.0201	59.6633	-58.7953
39.5977	-21.4559	-58.7926
22.924	-29.3183	-58.7891
54.5419	2.10952	-58.7752
60.4065	2.06477	-58.7736
38.3882	26.7199	-58.7723
43.1726	25.0428	-58.7708
-43.2936	59.4224	-58.7557
37.7271	21.9644	-58.7555
-12.7674	30.3813	-58.7508
-38.2584	-33.0501	-58.7406
40.1646	15.0207	-58.7335
-12.9848	29.5859	-58.7331
-64.2902	17.0127	-58.7189
-40.2368	16.5875	-58.7155
23.2577	-39.8729	-58.7097
-2.88716	-57.9868	-58.7086
-19.1315	-42.1079	-58.6997
-11.8851	34.1631	-58.6994
38.5881	-44.7974	-58.6932
87.7921	-35.5665	-58.6913
44.4235	-41.3295	-58.6865
31.8235	-29.7892	-58.6864
-42.2084	58.513	-58.681
39.9953	22.0729	-58.6777
-51.271	0.25973	-58.6702
-11.6849	-48.7184	-58.6621
-11.2078	55.3619	-58.6534
3.61835	-36.2795	-58.6456
32.2037	41.2775	-58.6453
41.2816	-3.43518	-58.6446
-54.4862	-1.25948	-58.6286
-46.0117	34.6836	-58.6235
9.73725	11.939	-58.613
-8.024	-57.4188	-58.6062
-36.5565	-15.1037	-58.5975
-9.90513	33.2199	-58.5906
-59.8491	17.6713	-58.584
20.3949	17.013	-58.5821
-31.7639	-3.84911	-58.5733
45.5658	30.899	-58.5611
-45.0451	-22.5515	-58.5533
-26.3276	16.493	-58.5526
41.7532	-32.59	-58.5485
21.1362	44.3528	-58.5405
60.5072	8.88737	-58.5357
28.4224	42.8505	-58.5326
-12.2528	-49.5471	-58.5275
-34.6039	13.8963	-58.5256
74.2259	-57.4435	-58.5076
-51.218	-44.0191	-58.5063
47.5262	-23.6034	-58.4999
55.4475	-8.14852	-58.4991
39.3289	-25.3368	-58.4925
18.0731	30.8494	-58.4889
-10.2064	39.3149	-58.4884
27.9595	7.59623	-58.4781
11.859	-38.6016	-58.4753
122.538	-9.09944	-58.4745
-38.4637	8.63027	-58.4632
32.43	-31.3283	-58.4586
26.4435	0.81553	-58.4575
-3.66257	-40.1539	-58.4542
-47.3735	52.4896	-58.4506
-48.6743	48.7471	-58.4502
32.4705	16.7525	-58.4486
-8.82872	-88.3694	-58.4483
-54.3653	17.1226	-58.4344
-44.5069	56.0063	-58.4298
-48.6975	18.347	-58.4271
72.746	-41.8462	-58.4252
39.9643	-54.0033	-58.4137
-59.3209	-9.79172	-58.3965
60.0825	-10.5812	-58.3879
-45.9986	-4.58757	-58.3795
-52.8201	1.33916	-58.3714
-0.75186	18.4406	-58.3708
-46.2073	-14.1037	-58.3593
30.2837	43.6203	-58.3467
-57.7732	-9.91789	-58.3463
29.391	35.3067	-58.3462
-19.7557	-52.8946	-58.3388
35.3122	19.4333	-58.3383
-57.5508	-25.8718	-58.3335
-23.6938	5.27682	-58.3156
32.0966	35.0881	-58.3106
3.39696	-54.7871	-58.3049
-32.2084	20.256	-58.2926
62.0722	-0.71302	-58.2909
14.7117	-71.2886	-58.2863
-66.2219	-40.4471	-58.2807
19.3567	32.9751	-58.2781
19.8987	-36.9357	-58.2704
-21.5795	-26.7122	-58.2651
47.5555	-40.8002	-58.2582
-39.7408	17.6791	-58.2391
-40.3292	21.5512	-58.2285
35.7201	20.6308	-58.2281
-49.6639	15.0666	-58.2263
30.7818	-26.8299	-58.2047
-32.3394	-2.45351	-58.2041
48.6529	41.3432	-58.191
-38.8857	17.6223	-58.1904
-3.86396	-58.1979	-58.1874
1.83381	-58.0697	-58.186
-15.6385	65.5316	-58.1844
31.5347	-33.6033	-58.1642
35.2112	-28.0436	-58.16
40.9465	-27.1543	-58.1571
-27.7714	8.00108	-58.1552
-20.6658	-12.0548	-58.139
45.1007	27.4095	-58.1308
3.47008	-53.0399	-58.1214
-45.6297	21.0267	-58.1056
26.3552	50.0265	-58.1018
32.2004	8.25042	-58.1017
-84.6255	3.21193	-58.0989
16.2286	37.3017	-58.0898
-46.6097	-0.08212	-58.0877
21.276	20.143	-58.0847
-48.3434	-2.98179	-58.0836
25.4235	33.2419	-58.0789
49.7468	31.6866	-58.0788
29.7149	31.9937	-58.0712
-44.4723	3.35999	-58.067
57.9178	18.5148	-58.0495
33.9344	39.0034	-58.0489
38.5781	-30.3909	-58.0469
-24.1983	-36.5327	-58.044
-49.7976	7.32723	-58.0397
3.91422	27.1688	-58.0389
24.4086	-11.7947	-58.0323
49.0183	11.7603	-58.0296
-29.9728	-22.5465	-58.0284
-47.9701	-1.66438	-58.0276
3.39775	-11.3096	-58.0195
-54.9166	-19.0971	-58.017
-43.8992	-16.5731	-58.0108
9.71134	-37.0398	-57.9888
18.1705	-11.3104	-57.9819
4.217	51.9394	-57.9805
8.95208	-49.2715	-57.9783
-18.694	-31.0205	-57.9744
-25.8068	-24.3522	-57.9594
-27.814	-11.1447	-57.948
51.257	-0.86025	-57.946
37.9308	-31.292	-57.9423
-54.9763	-10.5492	-57.9409
-3.89772	55.8045	-57.9391
-63.8912	28.3005	-57.9365
44.131	-9.23284	-57.935
-9.71925	-38.1773	-57.9345
-32.6608	13.5643	-57.8989
4.35299	45.7301	-57.8981
-58.304	4.85618	-57.8924
23.1417	53.8111	-57.8897
-6.31481	73.3856	-57.8876
11.8095	-45.1029	-57.8801
41.0249	49.587	-57.8738
-46.6478	-3.59754	-57.8651
-53.6959	34.3192	-57.8642
-50.4999	8.63318	-57.8607
-41.5923	37.6517	-57.8435
21.5229	-13.0885	-57.8305
-50.1065	57.5575	-57.824
-42.6999	9.57399	-57.803
-34.0981	8.2244	-57.8022
-1.34914	104.001	-57.8011
54.8259	-13.8707	-57.7867
57.163	15.7362	-57.7833
46.8314	-31.361	-57.7828
34.261	21.2687	-57.782
-44.1008	9.14951	-57.7793
4.17075	67.6715	-57.7724
60.2513	-21.0048	-57.7705
70.3059	-9.78533	-57.7664
15.1158	-27.7932	-57.7622
-9.0835	29.6012	-57.741
21.0673	-38.4043	-57.7375
-39.3117	3.20806	-57.7336
41.2224	-30.9103	-57.7227
-41.1391	11.9573	-57.7225
27.725	-31.1041	-57.7201
49.4045	0.34343	-57.713
-39.0738	-54.0309	-57.7126
26.5734	40.3487	-57.7108
-45.8696	-6.42271	-57.7083
52.3821	-30.8022	-57.7027
-62.7993	26.7968	-57.6937
28.212	35.0361	-57.6815
-60.5979	-3.98306	-57.6784
-17.0845	22.9966	-57.6672
-5.38485	63.1293	-57.6568
-13.2791	-48.9258	-57.6523
-20.8626	-17.0727	-57.6423
-52.4727	-80.5988	-57.6348
59.8123	30.6416	-57.6342
-34.552	-35.16	-57.6254
-55.2229	-2.67963	-57.624
-50.8175	50.7105	-57.6208
43.0872	71.6945	-57.6159
6.95816	-47.4167	-57.6077
-54.741	-81.0332	-57.5952
48.9761	-18.6782	-57.5821
5.63995	7.01406	-57.5778
-6.03953	60.3283	-57.5541
32.1008	-24.6422	-57.5423
30.3414	-1.69101	-57.5352
40.6178	39.5493	-57.5193
4.50743	-63.4077	-57.5137
-53.8923	-30.389	-57.5124
-33.5761	3.29075	-57.5115
-38.9614	-6.97897	-57.5057
-9.44994	56.9445	-57.501
-2.71566	-49.839	-57.5006
-32.2583	9.99228	-57.491
-10.9238	-44.4608	-57.4812
43.5245	-24.4508	-57.4809
-30.7803	-6.97028	-57.4807
-43.3766	9.67863	-57.4741
25.0336	-25.7078	-57.4725
14.7627	24.6514	-57.4599
-27.7236	-11.0399	-57.4588
36.6985	-13.0122	-57.4452
-40.2826	24.7975	-57.4388
-33.7395	-40.5237	-57.4348
-44.3282	8.19412	-57.4315
-48.2283	35.8804	-57.4274
-7.02917	-53.6414	-57.4268
-19.9152	-15.3956	-57.4248
-54.8847	12.4561	-57.4247
10.0372	-38.5529	-57.4203
21.3834	29.7171	-57.4158
-0.00046	37.465	-57.4155
-44.9307	18.6573	-57.4075
54.4323	-14.0831	-57.4001
-8.05654	-81.4543	-57.3996
-16.4025	42.6231	-57.3792
31.6848	-33.5474	-57.3742
56.2605	-9.59724	-57.3739
-35.8951	-24.4481	-57.3724
79.8632	-11.7732	-57.3642
-31.8814	56.5974	-57.3598
-54.8661	-20.396	-57.3437
-53.9277	46.7398	-57.3424
25.375	6.60813	-57.3423
33.3481	31.5349	-57.3385
55.6748	-3.74736	-57.3371
2.02794	-58.8474	-57.337
30.9654	20.1123	-57.333
-54.8748	51.3133	-57.3329
78.0275	30.1788	-57.3329
-7.35707	11.6833	-57.3287
14.3579	-22.1814	-57.3215
-61.8971	11.3975	-57.3113
-54.5001	-17.3192	-57.3083
23.4446	-2.96367	-57.3055
31.4065	30.9941	-57.2948
-56.2289	-50.6822	-57.2761
4.32334	-55.6041	-57.2754
23.1697	-54.7417	-57.271
-68.2101	-8.75785	-57.2692
39.8143	-28.7187	-57.2626
-5.19391	-53.0995	-57.2597
-36.1839	4.14961	-57.2542
38.5269	18.3537	-57.2411
31.2172	-33.2169	-57.2313
-58.4262	30.7704	-57.2281
-53.6076	-32.151	-57.2211
64.0682	-21.4858	-57.221
-53.225	-16.6902	-57.1732
36.933	-33.7584	-57.1641
34.978	-41.4021	-57.1627
-32.374	20.4072	-57.1616
37.7866	28.1634	-57.1606
-49.5579	57.3109	-57.1578
20.7259	50.469	-57.1532
-4.58589	-52.4471	-57.1504
37.3139	-35.7627	-57.1479
47.1264	-50.6869	-57.1446
-86.308	-13.6488	-57.1375
10.5774	30.416	-57.1346
30.8921	-42.7214	-57.131
-66.5943	-31.7573	-57.1149
-7.16465	-39.5934	-57.112
30.6062	-17.4374	-57.1056
-6.21796	-60.2031	-57.1019
-39.7325	-29.0183	-57.0884
-19.9984	33.6391	-57.0882
-1.68325	12.2979	-57.0865
35.8044	16.6591	-57.0756
27.2541	36.6901	-57.0697
21.9575	-52.5802	-57.0688
-44.7348	-5.03234	-57.0499
38.4399	-40.6392	-57.0467
56.4345	-4.51592	-57.041
32.1533	38.1681	-57.0357
-7.03714	50.7958	-57.0304
-64.1789	31.6861	-57.0273
-31.1227	-25.9709	-57.0249
-52.303	-3.738	-57.0127
44.0405	-11.3063	-57.0127
52.3	10.436	-56.997
25.854	-9.63033	-56.9921
36.8533	41.5641	-56.9848
-50.1861	-79.2409	-56.9796
-45.0534	0.89386	-56.9706
-78.759	-1.30775	-56.9407
45.4125	42.4386	-56.9244
8.52535	27.2005	-56.923
-44.2428	33.078	-56.912
-17.9128	-15.869	-56.9111
33.795	-34.6735	-56.9036
-1.23685	33.6932	-56.897
-88.0244	-12.0136	-56.8952
-3.76066	-83.6942	-56.8848
12.3029	28.9875	-56.8806
-70.3335	-15.2823	-56.8746
15.4179	45.297	-56.8626
48.3787	-29.9039	-56.8484
-93.7085	-30.1332	-56.8465
19.0298	-6.44035	-56.8449
45.9488	-27.4865	-56.8374
36.8581	12.7245	-56.8292
29.4002	-20.1741	-56.8271
29.6033	16.8139	-56.8227
57.5782	19.9937	-56.8227
-7.52348	79.0716	-56.8213
-2.42574	-58.8958	-56.8103
-27.9064	-48.3984	-56.8065
-37.3265	18.6043	-56.8062
-3.03957	-49.333	-56.8
-56.0664	-78.441	-56.7966
-62.9216	30.0886	-56.7925
29.3214	-36.9928	-56.7907
-5.84797	37.0596	-56.7848
37.3534	42.0626	-56.7796
39.4922	26.8292	-56.7772
38.8475	-8.47645	-56.7624
-11.5557	-84.581	-56.7592
7.88688	-38.8876	-56.7469
-44.8945	4.00908	-56.7426
50.4769	45.041	-56.735
20.6605	-98.386	-56.7342
25.9032	-88.2596	-56.7302
31.7648	-34.6806	-56.724
-67.7452	-4.73791	-56.7237
17.1088	21.2122	-56.7068
55.823	-46.1687	-56.7021
9.14055	-49.1833	-56.6738
-11.795	52.6355	-56.6701
-27.2943	-14.5344	-56.6691
-54.0889	-35.413	-56.6623
-29.8204	-7.23495	-56.6611
58.5928	-9.55098	-56.6504
-43.4079	-16.94	-56.6317
-56.9858	9.7795	-56.6283
28.3966	-30.0278	-56.6026
56.5251	-13.8176	-56.5936
-6.49159	-88.4363	-56.586
86.3682	-34.3527	-56.5814
-49.4791	29.0592	-56.5784
-17.9245	-80.548	-56.5772
-25.3762	16.3517	-56.5768
3.58488	124.164	-56.5609
63.481	-19.3689	-56.56
5.38354	-39.5189	-56.5578
-38.8916	-80.0916	-56.5459
23.1338	33.0063	-56.5445
-45.4691	-13.1068	-56.5425
13.8425	51.9387	-56.5399
50.2492	46.3183	-56.5363
30.4035	-31.5426	-56.5356
58.6676	-10.7446	-56.5322
31.2184	-4.31242	-56.5267
44.558	-54.6011	-56.5222
47.6127	-40.1824	-56.5157
35.3121	34.8763	-56.5097
-14.1718	-42.3366	-56.5038
47.6182	38.9159	-56.4995
-29.0638	4.67545	-56.4917
-22.0698	-78.9883	-56.4913
36.2178	-7.0587	-56.4902
34.7261	16.5569	-56.4888
27.3912	-29.4028	-56.4865
24.4392	53.2537	-56.4828
23.9412	33.0563	-56.4781
-17.7572	60.8323	-56.4756
38.654	-60.3179	-56.4742
70.3393	-50.7336	-56.4695
46.1511	-39.4274	-56.4695
-7.86002	35.276	-56.4656
-45.7794	4.13601	-56.461
-8.10298	48.0477	-56.4536
-44.1433	15.6429	-56.452
56.8343	-10.9065	-56.4494
30.5563	-22.6748	-56.4486
-61.6384	28.1915	-56.4371
-44.5829	3.08688	-56.4342
42.2223	-43.1773	-56.432
-9.58266	-81.9387	-56.4261
-58.5209	-0.72071	-56.4205
-26.7012	15.7995	-56.4184
-11.6363	-55.5219	-56.4153
-23.2746	-32.9176	-56.4138
-59.879	12.6393	-56.4099
32.6797	-33.2016	-56.4055
30.6883	11.0445	-56.404
2.5014	15.9506	-56.3972
-45.4358	15.4209	-56.3841
16.3228	-22.6323	-56.3831
75.3757	1.25232	-56.382
-20.8226	-58.9275	-56.3719
-17.1689	-50.3433	-56.3718
-58.374	23.2234	-56.3582
-2.79143	31.6606	-56.3463
-0.70712	-76.2124	-56.3451
-62.8589	32.9716	-56.3441
39.6025	-33.5858	-56.3344
-11.248	40.4707	-56.33
48.3026	11.9843	-56.3294
-47.7171	5.89992	-56.3195
-53.5774	15.957	-56.3094
-11.1461	40.0341	-56.307
-27.8199	22.1563	-56.2924
-44.7473	20.3313	-56.2889
39.095	-31.6604	-56.2853
49.2165	-5.61593	-56.284
-32.5188	-6.69435	-56.2803
19.4001	-82.8211	-56.2803
23.8506	38.1239	-56.2795
32.3318	42.4177	-56.2793
-5.42826	50.0394	-56.2753
-13.7292	63.9561	-56.2634
-25.9228	-16.7091	-56.2565
-49.4644	-1.40762	-56.2564
-2.4503	39.4687	-56.2486
0.92079	55.4086	-56.2465
40.4903	-11.7349	-56.2448
36.5949	-27.1277	-56.2426
-55.255	7.58443	-56.2423
-76.6492	-0.32014	-56.238
-61.67	13.1767	-56.2362
-15.9878	-2.1637	-56.2347
16.8066	27.7518	-56.2343
-31.3215	40.4177	-56.2339
30.8611	4.59758	-56.2238
-51.1354	57.7403	-56.2234
-98.3604	-24.7977	-56.2217
35.1185	36.737	-56.213
62.7407	-20.6269	-56.2087
-49.8542	0.45196	-56.2077
58.9461	-50.1507	-56.1915
45.5697	80.9402	-56.1719
12.5775	25.2237	-56.1719
-44.5362	14.8285	-56.1696
-56.6485	-1.99697	-56.1678
-60.7749	32.4142	-56.1665
40.6886	-44.8425	-56.1623
-16.9352	72.4462	-56.1617
33.8869	5.02513	-56.1603
42.4228	-27.0139	-56.1568
24.4953	-18.7002	-56.1548
-64.5494	-42.8086	-56.1478
11.2921	-28.133	-56.1439
-14.8711	57.7053	-56.1355
-45.0624	-36.0911	-56.1265
34.3477	-27.9797	-56.1212
25.3318	-39.2013	-56.1178
30.0786	-21.151	-56.1138
-8.04091	29.3799	-56.1064
-31.2015	-6.76144	-56.1061
-23.001	19.0438	-56.1029
-58.7704	1.83804	-56.0879
-10.7425	-34.1366	-56.0705
-48.393	27.627	-56.0646
-56.2774	-14.3589	-56.0508
-36.0412	-1.48063	-56.0474
40.3943	2.54276	-56.0414
-8.65089	18.9671	-56.0386
53.6768	1.21426	-56.0276
36.0049	-35.6403	-56.0229
-31.9646	-7.67641	-56.0185
-21.9683	-81.684	-56.0182
[truncated: 80,334 more rows]

## Sheet: Fig. 3C,D
Fig. 3C,D				Fig. 3C,D
	Nanobody-HMSiR Localizations				Export Track Localizations
x (nm)	y (nm)	z (nm)		x (nm)	y (nm)	z (nm)
-24.5974	39.8719	-192.569		-14.2788	28.254	-21.9205
-51.067	34.5109	-191.947		0.59421	33.5558	-28.2147
-28.5668	31.4646	-191.734		4.18368	32.0135	-21.8875
-14.9346	39.8867	-190.104		21.0014	36.6193	-15.6935
-36.5802	33.578	-190.063		37.0665	43.1281	-25.087
88.8282	2.72042	-162.041		18.9859	37.4265	-28.0153
87.1117	4.83145	-161.775		24.9359	42.4429	-26.4233
-42.796	134.099	-150.171		14.6149	30.8301	-31.1829
55.553	-15.6601	-150.083		4.84216	37.4442	-31.1754
-48.9896	142.388	-150.08		-2.04745	40.2961	-24.2039
-80.25	7.97004	-149.64		20.5114	52.1686	-34.8851
-73.0953	2.28897	-149.437		-0.63707	44.7443	-32.6026
-44.6642	142.563	-148.41		2.94391	42.4929	-26.8404
35.812	-2.21155	-146.945		-0.59484	41.9414	-36.0878
-58.6249	-1.89218	-146.305		-6.90653	47.4251	-36.0691
-63.8462	-4.37451	-146.276		-16.2951	46.5055	-44.2034
-67.626	1.19765	-145.93		-18.3592	57.3312	-57.5455
20.757	5.60257	-144.579		-15.5431	73.1413	-57.5156
23.5146	5.47735	-144.021		-13.2562	69.3905	-61.6765
17.4211	7.83552	-143.486		-5.12604	57.5515	-55.9937
22.6588	13.7589	-142.054		-17.5249	65.1092	-55.9567
20.2857	8.02504	-141.124		-12.6311	71.192	-59.405
-60.7325	-128.335	-130.811		-17.969	71.3556	-57.9924
23.9634	94.1621	-125.763		-18.8645	80.7831	-60.2509
73.4932	16.8756	-125.192		-10.8774	72.2172	-67.3024
10.1505	-107.388	-124.051		-28.624	70.839	-65.0401
-61.311	-125.057	-123.796		-23.7449	77.1785	-67.6267
8.99114	-112.071	-123.258		-17.8106	80.5087	-62.3587
9.31637	-86.8549	-120.685		-21.8127	76.0055	-53.4571
8.95572	84.2019	-118.957		-25.5363	46.5416	-58.3149
0.84625	-85.4697	-115.921		-22.1534	72.1179	-51.2758
1.1295	-78.9096	-111.528		-17.5489	73.3655	-64.7631
5.78746	69.8701	-110.896		-23.7168	75.8489	-68.2146
4.39931	69.2756	-109.565		-38.4116	64.9705	-75.1231
10.1622	88.5225	-108.398		-23.2766	83.2797	-65.999
-25.0508	-62.842	-107.677		-13.1619	67.8313	-57.5558
13.6559	81.9579	-107.636		-24.7414	85.9641	-69.7608
9.92284	64.705	-106.168		-26.1231	97.8617	-64.6322
3.74498	65.0435	-105.087		-31.9454	80.7228	-51.1123
4.60059	90.112	-105.07		-34.5953	72.9144	-51.0827
41.318	-66.8707	-104.006		-41.4734	78.3514	-53.3693
-14.9928	55.417	-102.035		-32.7454	64.7799	-51.0846
-2.5326	45.951	-100.579		-24.6933	75.836	-54.0253
-1.54749	55.6848	-99.5523		-37.0527	73.4062	-62.2266
4.302	-32.3618	-99.2297		-12.9866	64.7434	-67.7357
-6.79931	-49.709	-99.1168		-23.9871	79.7234	-67.7264
4.3718	-90.211	-98.3922		-32.518	78.1958	-70.0124
53.4239	4.58079	-98.2129		-42.812	73.281	-76.9602
54.4461	40.4252	-97.5057		-26.2674	73.8042	-71.7147
-3.21326	51.0611	-97.3799		-21.5495	74.7928	-73.5844
19.1819	-13.1846	-97.0791		-25.8495	64.1805	-69.4272
54.4988	15.8109	-96.3375		-33.914	65.2455	-72.3634
61.8178	19.4434	-96.2888		-43.4056	66.7389	-68.9144
1.35858	34.233	-95.8774		-33.9832	64.2016	-65.4162
42.3319	8.44457	-95.8418		-15.3764	73.9707	-65.3919
50.7248	12.5002	-95.8054		-16.1164	61.1062	-45.218
57.8301	15.1306	-95.658		-20.7305	58.5223	-39.4619
-2.1168	45.3907	-95.3981		-16.169	63.9616	-41.7292
19.0187	-10.3817	-95.0828		-9.59674	54.5911	-45.1103
-0.56375	-44.786	-95.0599		-17.4773	55.4792	-31.5449
-8.25248	50.9214	-94.8891		-29.8111	49.2233	-36.0635
-20.8002	46.5028	-94.7366		-10.5225	77.7009	-27.2322
-0.12985	-37.9143	-94.2416		-7.21143	73.22	-25.3336
-35.304	-16.4894	-94.1084		-15.2693	62.4124	-35.1528
-0.82729	-29.9322	-93.9992		-11.3775	72.5352	-24.1439
52.9814	42.8858	-93.8198		-14.754	56.1474	-20.0028
-8.22939	56.6671	-93.7989		-5.39966	66.3811	-25.6717
1.37945	45.3964	-93.7617		-10.4566	75.2605	-29.7756
-30.914	-11.4284	-93.7409		-17.665	76.47	-38.9584
19.5931	-37.9324	-93.5865		-0.74088	51.832	-30.7224
46.0572	44.6732	-93.5701		-19.1081	59.7931	-24.7339
-7.31365	71.47	-93.5055		-20.8787	72.2611	-26.7355
-5.23679	-39.0327	-93.3503		-19.387	48.4905	-26.7096
17.048	-7.68031	-93.2821		-12.6907	80.2216	-34.9849
21.4633	-3.91425	-93.2437		-6.50375	63.882	-39.1056
-32.8582	-19.0113	-93.1967		-4.13345	55.5026	-37.2239
55.0609	47.0253	-93.1378		-0.40796	63.1106	-31.9587
63.4311	48.7076	-92.9318		-3.76803	49.2002	-31.9316
58.3179	50.4839	-92.9185		-6.66709	57.66	-38.1523
50.0763	42.7822	-92.88		-8.54987	59.3577	-39.7277
26.3322	-31.6602	-92.6343		-6.65982	46.5578	-35.5744
52.7526	1.02655	-92.4901		-21.061	53.1123	-38.4737
-13.3367	38.5318	-92.3982		-7.82195	63.1822	-38.4679
-48.6074	-1.34822	-92.2998		-19.4231	53.4147	-26.553
50.9353	44.1794	-91.9909		-15.3214	52.0023	-24.6349
60.1677	-79.1521	-91.9749		-9.48416	56.3449	-17.5572
-27.9621	-23.7288	-91.8502		-28.2612	32.6629	-13.5817
4.57655	54.9495	-91.7063		-19.7125	60.7893	-10.6823
31.1452	-32.5217	-91.6912		-29.3053	49.9226	-10.6632
50.8618	-27.0141	-91.0931		-29.3623	35.6556	-12.2196
47.7589	32.2831	-91.0265		-36.1778	40.0817	-12.1849
10.2578	3.96593	-90.8216		-34.1038	51.3344	-6.97028
-10.4065	29.743	-90.718		-46.0865	62.0331	-9.84229
-51.7964	-2.4112	-90.6553		-36.8036	38.4633	-9.80537
9.69661	40.7756	-90.3293		-41.736	39.377	-8.22473
21.6071	-7.35944	-90.2403		-45.6763	44.5538	-13.032
16.8335	-4.15389	-89.9872		-33.194	39.3085	3.62235
-12.2141	35.0277	-89.791		-36.1155	47.4136	-8.76603
-55.6779	-14.8768	-89.6933		-34.6329	33.0129	-1.73197
25.6447	-29.57	-89.4856		-39.9229	30.2004	15.9659
57.6098	-80.4272	-89.3515		-40.7698	21.7498	25.1485
22.3602	-2.85375	-88.9761		-49.2937	33.1619	31.1636
41.641	-25.9969	-88.6917		-36.6029	36.0143	31.1846
10.5376	53.0911	-88.5292		-45.7956	41.8169	36.3997
30.9021	-14.0193	-88.4547		-57.1072	37.0064	52.9532
16.4193	6.1811	-88.421		-44.371	37.6874	51.3679
-60.3927	-3.36688	-88.3974		-40.81	41.535	58.4416
26.784	2.63348	-88.3117		-43.6192	60.3023	58.457
-46.7819	32.0705	-88.214		-61.4036	61.5124	50.4553
25.2957	61.6805	-88.1827		-53.6864	66.2329	47.5455
-73.0614	13.5059	-87.9913		-49.4342	66.0278	42.337
-40.7954	-72.7699	-87.9611		-48.3553	54.7371	42.349
42.8072	-57.598	-87.9324		-58.9912	58.5738	38.1993
47.0684	-51.6554	-87.892		-58.1127	61.8186	41.7051
1.98054	-33.4329	-87.8224		-74.3639	80.9997	43.5047
55.9779	-51.6521	-87.6461		-71.5593	64.0682	43.5362
3.1616	-30.5807	-87.6181		-66.0281	92.1206	49.4649
-21.9824	39.0132	-87.6178		-66.932	66.8242	38.599
44.0138	39.2304	-87.494		-61.1626	85.8985	64.4875
11.0309	50.4971	-87.1563		-60.1703	92.4108	56.3679
33.1851	-51.3933	-86.963		-49.1276	89.8802	45.526
-56.9712	-10.5747	-86.9482		-50.557	103.913	56.3464
0.61465	58.3531	-86.7494		-46.9642	103.523	59.8243
46.4305	11.787	-86.5878		-60.3966	97.1933	65.5245
15.4982	38.4684	-86.5784		-53.1638	107.996	58.5157
-74.8914	15.2489	-86.403		-52.5447	111.471	64.2395
11.0399	45.674	-86.3482		-54.8826	95.6917	66.5499
-69.4205	-8.99184	-86.3047		-70.7757	97.4618	69.9593
11.9683	1.01224	-86.2523		-64.3409	94.9998	69.9769
-15.906	-12.3346	-86.166		-65.0061	114.486	79.0633
42.3523	47.4016	-86.1094		-72.8454	110.192	86.1422
55.9664	47.0197	-86.0913		-53.4937	105.787	80.2472
-3.03246	59.0677	-85.9802		-71.5994	105.028	73.2512
6.06463	42.0472	-85.8952		-71.4531	105.833	75.3232
21.0831	8.60455	-85.8605		-77.9931	105.597	78.2963
28.6656	-4.29395	-85.6674		-94.4557	91.2103	83.3053
-41.3091	33.9641	-85.5838		-80.2152	100.24	77.5814
34.6558	57.6065	-85.472		-81.8017	85.7948	86.7681
-36.3263	38.6088	-85.4129		-84.3865	94.3962	86.8069
6.32482	53.6056	-84.6057		-83.715	93.7905	78.185
-27.9825	22.3188	-84.4581		-90.4352	96.7263	85.2874
-78.0842	-17.2296	-84.1672		-73.9861	90.5065	81.2229
6.36946	51.6803	-83.8868		-82.0345	89.1439	85.4288
43.758	-3.39874	-83.8356		-82.6655	110.547	99.6754
-118.562	31.4536	-83.7478		-95.5384	105.694	97.4355
50.4368	13.1412	-83.7326		-85.4042	117.093	115.04
66.9149	30.0935	-83.7237		-74.1076	113.554	123.547
-58.0312	33.991	-83.7214		-81.0895	115.688	120.605
-44.4317	31.2919	-83.7073		-78.1655	117.393	111.346
-64.7307	21.6144	-83.4254		-72.5809	113.633	102.79
48.4659	1.97262	-83.2504		-76.9078	101.642	99.8959
64.0667	35.6026	-83.2237		-74.505	110.975	96.4346
-70.931	19.7138	-82.9665		-79.582	109.308	97.6663
-56.1472	37.1885	-82.9385		-83.2965	107.44	94.7172
-53.0509	36.5375	-82.8738		-86.9795	101.899	82.3961
39.2664	-4.82945	-82.82		-88.9044	91.749	87.5681
64.5084	31.7591	-82.7179		-82.7832	107.695	96.7847
20.9013	-5.04035	-82.6657		-72.2809	105.166	106.607
-26.1733	36.6339	-82.6616		-63.3056	106.876	113.581
7.7042	51.5054	-82.2756		-68.7799	111.87	111.312
-38.0326	72.883	-82.2645		-71.9034	102.833	111.35
31.9719	47.152	-82.2036		-69.0551	97.6194	116.564
-83.5544	-41.732	-82.1209		-72.5846	103.75	116.563
-31.0639	46.2884	-81.9673		-64.39	96.3595	114.697
6.72942	67.6804	-81.9389		-59.4032	102.248	113.343
-36.0255	32.368	-81.9271		-52.4127	114.148	107.743
-48.4638	41.1078	-81.8809		-39.6206	104.352	93.5349
6.84407	47.3401	-81.8363		-40.6647	101.054	93.5494
53.0923	-3.26316	-81.7087		-54.9795	96.3199	83.2872
48.3439	-2.52227	-81.7013		-33.6296	133.241	95.8364
45.8554	24.0236	-81.6454		-38.3161	123.646	87.6263
-40.1353	75.2915	-81.5837		-36.3651	116.487	81.8955
18.8887	-1.61125	-81.4774		-13.455	125.031	87.1636
-45.3045	76.1449	-81.2765		-39.4942	119.135	94.1675
-75.768	-34.055	-81.2667		-35.2909	112.098	91.9075
37.3999	52.4752	-81.2456		-39.6623	106.434	100.467
-48.7105	26.2034	-81.1515		-33.1798	126.614	116.994
60.4636	35.1664	-81.0634		-39.109	105.621	121.108
10.407	7.76131	-80.9978		-35.3589	128.2	130.254
44.9941	-13.7095	-80.978		-40.3875	119.973	127.297
14.2803	46.6123	-80.79		-26.6588	116.886	134.312
-21.7522	53.8021	-80.7695		-40.6158	129.801	149.541
-54.1689	1.48334	-80.5722		-33.9928	112.332	141.41
-0.91113	-11.8452	-80.5136		-32.1495	131.209	139.861
-36.0143	35.2227	-80.4686		-27.4275	121.096	136.913
-31.8333	31.4781	-80.3083		-36.2411	136.055	128.466
-31.8333	31.4781	-80.3083		-32.7537	109.772	130.025
48.4133	4.43329	-80.2875		-28.0236	126.106	135.762
9.62426	64.9	-80.0514		-33.2207	128.963	130.561
56.6149	30.2108	-79.8602		-30.6378	132.545	123.502
-76.2541	-38.0426	-79.8191		-30.8203	113.785	120.598
-42.304	26.8775	-79.8078		-17.9407	131.813	132.357
55.5247	20.0228	-79.7585		-31.0092	123.084	127.562
38.5139	-45.009	-79.649		-41.2611	126.77	133.222
-47.0351	16.3245	-79.6355		-47.4721	111.665	148.994
-49.3702	13.9586	-79.5967		-37.8282	126.653	153.806
-12.2744	58.877	-79.5466		-42.453	133.012	159.786
-48.6275	43.0179	-79.5058		-46.4954	122.064	164.62
32.8452	-2.69379	-79.4698		-46.6898	127.376	170.677
8.05511	9.55015	-79.4676		-40.1718	128.411	172.988
-40.6616	-0.84765	-79.4178
-64.8218	-11.2216	-79.4132
47.8675	-9.55928	-79.4064
-68.83	-21.2008	-79.37
-46.1941	13.1277	-79.3665
-41.5802	74.2301	-79.3305
-10.3293	4.51623	-79.2735
-39.3137	21.3833	-79.1714
53.8019	40.862	-79.1152
57.1751	2.17904	-79.0224
27.4718	50.7088	-78.891
-21.4021	41.3148	-78.8713
-21.4021	41.3148	-78.8713
-31.0618	-48.8377	-78.8197
-75.2581	-2.42987	-78.7921
52.3942	11.8883	-78.749
-45.2067	76.0909	-78.6773
-71.6432	21.0358	-78.621
-62.2065	-6.13822	-78.5855
-32.1133	28.4362	-78.5838
48.2022	2.63638	-78.4516
-29.8545	38.7505	-78.3927
50.6919	60.2525	-78.2569
33.3307	-10.3518	-78.0495
-50.8226	15.1926	-78.0153
-47.7929	-3.07047	-77.9232
-52.1076	44.3727	-77.8836
-40.7966	-8.91746	-77.8487
-74.076	1.42503	-77.7328
-38.0827	43.8587	-77.7293
-44.2339	72.9782	-77.7055
-40.3767	7.74537	-77.6863
-61.0586	18.1141	-77.6538
22.3424	-13.7199	-77.6397
37.751	-7.43167	-77.5888
-10.0863	61.173	-77.5241
9.67189	58.237	-77.51
41.178	-37.6578	-77.4836
-25.4985	-49.0742	-77.3713
23.4726	-8.28171	-77.2564
53.507	35.9709	-77.105
-75.1911	-1.41972	-77.0569
-80.161	-3.26266	-77.0391
27.5743	-14.6984	-76.9792
32.8134	-2.75037	-76.9655
60.5848	-8.68252	-76.9482
50.1068	26.4225	-76.9191
45.7115	13.5926	-76.8833
32.3244	42.0557	-76.8657
-48.0292	11.8426	-76.8584
-50.4957	2.19546	-76.5884
-57.1475	14.4724	-76.5248
-28.4122	36.3962	-76.4933
55.6294	-6.97345	-76.4672
-6.80486	-52.7065	-76.4261
4.32524	76.2396	-76.244
7.5671	69.6645	-76.2076
-38.0628	18.0764	-76.1629
41.1391	-42.3205	-76.1574
55.1066	-13.087	-76.1362
-16.5703	86.6598	-76.1274
-62.4411	2.17036	-76.1188
-65.5195	-33.3657	-76.1141
-53.592	4.6318	-76.0277
-44.5838	-8.31632	-76.0112
-55.7206	23.7157	-75.9852
-57.5189	12.7988	-75.8911
-9.65312	-52.4964	-75.8697
-46.5432	6.0293	-75.8319
-51.4386	5.66619	-75.7695
-39.9856	13.9083	-75.6957
5.93491	15.39	-75.6874
40.2441	36.9286	-75.6652
-22.7305	60.7588	-75.6555
-1.30081	59.1703	-75.6125
-57.2996	0.41102	-75.5869
-39.6518	-8.25747	-75.5816
-52.977	11.0116	-75.5725
45.3933	15.436	-75.5626
-45.1275	26.7934	-75.5541
11.2679	-37.6895	-75.5316
54.0429	39.7448	-75.4707
-18.2053	-54.6918	-75.4531
24.7879	34.983	-75.4246
-64.527	11.3556	-75.3772
37.6774	30.1035	-75.3567
-45.1803	40.4338	-75.3186
52.7493	-4.94431	-75.3009
39.4773	2.82217	-75.1712
-53.1741	33.9416	-75.1125
-71.01	46.3784	-75.1078
-36.2686	53.1848	-75.0134
-63.7338	8.77458	-74.9566
-1.69692	35.9404	-74.9226
-42.747	5.64302	-74.9096
-25.9585	-79.5444	-74.8809
-56.8914	-9.45249	-74.8345
-49.4284	14.2488	-74.8334
-62.8913	28.8578	-74.7537
-57.4612	1.97216	-74.6762
-14.5197	-56.4654	-74.6749
-47.6826	-5.27556	-74.6238
-9.59004	-45.0576	-74.5123
37.2372	31.7577	-74.4771
-56.0227	23.4508	-74.3907
-14.6021	-55.9459	-74.378
-55.4368	-19.0455	-74.262
8.80751	32.6816	-74.2533
-15.2799	-61.2871	-74.2387
-60.8873	-33.4872	-74.2293
-57.8388	-22.078	-74.2125
-53.9898	18.1155	-74.1728
-56.6786	36.3886	-74.142
37.1981	-47.7801	-74.0971
-4.12996	-55.1198	-74.0706
-50.8115	43.3224	-74.0613
-33.0458	-12.9969	-74.0437
-12.5018	0.76958	-74.0173
-9.60222	-56.819	-74.0161
-38.6452	-23.6429	-73.9639
45.4426	55.9047	-73.9429
-45.5518	29.2236	-73.8137
45.4837	28.4556	-73.7827
34.4693	-43.7127	-73.7815
-44.3132	-6.10406	-73.6999
-39.0456	12.4284	-73.6856
-43.0116	-14.8793	-73.6545
18.5732	36.5165	-73.6509
42.8075	5.64871	-73.5576
43.9617	-35.8633	-73.5561
-41.9811	39.279	-73.5334
54.829	-7.30536	-73.5074
5.43602	50.1223	-73.4669
-53.6756	2.46408	-73.4426
-30.1015	-9.50006	-73.3896
-22.165	-84.8117	-73.3821
-32.4691	-31.4052	-73.3292
-40.7682	-13.3931	-73.2671
63.8092	-11.4249	-73.2124
36.938	-43.3622	-73.2026
46.0382	-29.1507	-73.1874
-51.3324	-13.5074	-73.1649
-0.12903	26.1541	-73.0767
-51.0844	12.3002	-73.0738
-46.9603	32.4287	-73.0505
-12.4468	-47.3918	-73.0045
-56.0981	31.7786	-72.9068
-49.2296	-7.86182	-72.7537
59.5569	-40.6947	-72.7501
4.81183	41.8581	-72.7282
-19.5225	16.2334	-72.6595
-22.4961	-11.2241	-72.5953
28.896	-45.7653	-72.5834
-30.0412	-52.6058	-72.5789
46.7325	-40.2511	-72.5098
5.3393	32.0374	-72.4654
-49.0285	40.4026	-72.4574
38.5875	-17.98	-72.4048
-51.3136	-34.1469	-72.3936
72.1646	42.4223	-72.3543
51.1	-18.9371	-72.3501
-31.4083	-43.0118	-72.347
-15.0292	64.4085	-72.3232
-6.06442	45.7595	-72.3103
-54.4063	33.3661	-72.2857
-46.0542	-7.7906	-72.2719
-44.7111	-12.7489	-72.2594
-42.5756	26.0885	-72.2502
-42.5662	50.0339	-72.2198
37.0821	-48.1961	-72.1741
-20.6007	48.5959	-72.1676
22.438	32.4493	-72.1533
74.765	-89.8489	-72.1376
-47.8455	7.20342	-72.1193
26.9251	-5.32678	-72.1042
-21.6657	-88.2186	-72.0376
48.904	12.9822	-72.036
-43.8717	22.696	-72.03
-29.8049	45.6633	-72.0201
-5.89823	-50.2768	-72.004
-52.5105	-39.8171	-72.0014
17.999	27.5326	-71.942
36.5016	-42.6514	-71.9355
-29.1085	35.7429	-71.893
-9.8866	41.9599	-71.8856
-26.0628	28.7797	-71.8728
-26.0628	28.7797	-71.8728
23.1358	33.488	-71.8699
36.1086	-32.4927	-71.8497
-52.1657	33.0826	-71.8447
-38.6823	23.7995	-71.842
-56.4778	-21.2133	-71.8265
-55.8574	-20.9931	-71.8193
-45.9474	-8.81802	-71.8066
0.57393	43.2451	-71.7496
32.6823	-52.6855	-71.7113
-35.1124	-3.7893	-71.7085
-42.4903	27.5262	-71.6932
-62.7849	41.8695	-71.6795
24.2089	30.8712	-71.6112
-59.5295	6.47065	-71.5931
10.4942	-11.2335	-71.568
-50.0774	-8.92345	-71.5652
13.2384	30.5228	-71.4969
55.7144	-14.4106	-71.4714
-26.849	-6.38953	-71.459
-32.6772	8.93112	-71.4502
-31.5719	38.401	-71.4417
52.8239	-2.20733	-71.4406
26.9328	-45.8356	-71.4357
-76.1276	-4.93921	-71.4112
32.6602	2.62992	-71.3936
0.72682	56.4802	-71.3744
-58.2538	-8.78997	-71.3432
-39.4638	46.7815	-71.3104
50.8018	-16.6164	-71.3037
-22.313	-19.1304	-71.276
-40.575	33.6448	-71.262
-30.7722	-3.29735	-71.2618
-4.27377	49.644	-71.2615
-50.195	-24.3962	-71.252
-36.9387	-19.6391	-71.2503
22.0068	30.7535	-71.2457
46.6435	-5.95033	-71.2226
47.3814	-58.6452	-71.2146
-52.6773	2.2505	-71.2015
-23.5329	-38.8298	-71.1952
-21.3856	32.1224	-71.192
-21.3856	32.1224	-71.192
30.6159	-47.3937	-71.1688
-67.5676	-0.28879	-71.168
60.6321	9.37804	-71.1239
50.1231	-17.8002	-71.0774
-58.168	8.95789	-71.0428
5.97098	24.0548	-71.0402
52.1556	-6.68298	-71.037
61.1607	6.87265	-71.0288
8.38415	-5.6805	-71.0176
34.2378	-47.2838	-70.9867
-0.99783	60.4979	-70.9762
2.06472	62.0688	-70.9151
-59.2318	-30.2866	-70.8872
64.4007	3.34263	-70.8464
4.756	59.0936	-70.8092
23.6621	35.9539	-70.7952
-50.7718	-44.6275	-70.7895
41.2035	-7.22373	-70.7759
-55.7706	5.64727	-70.7606
5.22293	53.147	-70.6969
-25.362	-3.91107	-70.6275
61.4302	5.44701	-70.6084
34.0773	-46.4181	-70.5978
8.90618	95.1609	-70.5915
-31.4946	-27.3728	-70.4982
-7.17047	-51.2348	-70.4807
-49.3676	5.22594	-70.4777
-29.5942	44.6343	-70.4732
-29.5942	44.6343	-70.4732
65.2296	3.41199	-70.4704
23.8241	45.0612	-70.4369
-52.8251	-15.0136	-70.3563
52.2443	1.4975	-70.3286
-55.3858	-6.1882	-70.2757
9.50225	-33.3824	-70.2636
-55.3253	-14.1137	-70.2607
-71.561	3.40621	-70.2205
22.2652	30.4467	-70.2181
66.946	-2.9827	-70.1603
-13.4607	-26.8167	-70.1569
-56.6575	12.636	-70.148
-28.7721	-40.6134	-70.1277
-28.1747	20.5463	-70.093
-28.1747	20.5463	-70.093
58.8305	-66.131	-70.0885
-41.3863	48.5271	-70.0882
46.4771	-45.2834	-70.0881
56.1649	17.1455	-70.0789
-10.5975	-53.6947	-70.0708
-10.3203	-49.6954	-70.0433
50.6501	-10.863	-70.0409
-50.0434	-8.29259	-70.0247
46.8327	9.54389	-70.0064
-12.5226	41.0545	-70.0058
-39.2734	34.0266	-69.9496
-39.2734	34.0266	-69.9496
-55.0024	14.3758	-69.9478
34.1605	-29.5147	-69.936
-36.8361	36.767	-69.9342
-36.8361	36.767	-69.9342
-10.5183	-52.3925	-69.9171
-69.8328	-1.62008	-69.8974
57.4652	-86.32	-69.8899
51.0222	-3.73341	-69.8586
4.56658	32.2176	-69.8572
-35.2896	-8.08099	-69.8181
-20.4079	-43.2981	-69.7583
-52.0926	-56.6002	-69.7347
-30.0513	101.281	-69.7228
-41.8188	15.2439	-69.7095
-19.5475	-5.78259	-69.7088
-11.9613	52.2732	-69.6989
46.7768	-6.68341	-69.6927
-45.6139	23.4712	-69.6848
-10.9198	18.7942	-69.6305
-31.3792	51.229	-69.6269
-16.5326	20.5865	-69.6012
-48.1811	16.2528	-69.5703
65.9107	-51.5598	-69.5147
57.8595	15.3783	-69.3457
54.1028	-13.4264	-69.3026
-60.0468	-24.0964	-69.2887
17.7948	32.1472	-69.192
-11.3783	-49.8413	-69.1735
-21.7605	-17.2218	-69.1231
36.8386	-25.4491	-69.1073
-25.1641	97.1711	-69.0647
-51.1085	-8.96087	-69.0619
-7.03698	81.7676	-69.0522
40.3109	-35.9101	-69.0386
-7.05451	42.5319	-69.0095
17.8724	36.5368	-68.9836
-1.07054	-77.8132	-68.9686
0.59053	17.319	-68.9156
-54.9476	-52.8896	-68.9144
0.61769	22.8371	-68.9123
19.7898	28.5123	-68.9043
-55.2865	-1.42293	-68.8906
46.0954	0.98557	-68.8806
-9.18705	63.1082	-68.8688
-19.5151	-76.1603	-68.8582
-65.8424	4.18925	-68.8295
-1.25	-48.6551	-68.8276
-30.6018	-0.62183	-68.812
28.4031	-0.79956	-68.7999
-36.6098	36.7105	-68.7934
16.909	-28.6869	-68.784
-18.2446	-13.4612	-68.7665
0.36942	-70.8841	-68.7646
-41.0038	37.4231	-68.7606
-41.0038	37.4231	-68.7606
-42.6947	47.6147	-68.7558
53.2694	-15.0248	-68.7422
-33.7158	47.0889	-68.658
55.8215	7.56187	-68.6228
-7.06589	-42.5127	-68.6046
-32.7663	-37.9333	-68.5952
-47.4827	27.6003	-68.5682
4.50878	-32.8766	-68.5656
49.0798	-6.36342	-68.5432
-45.6927	-45.5064	-68.5055
-17.9106	-3.11477	-68.4861
-7.6745	-57.602	-68.4764
-63.9575	-4.05119	-68.4678
-29.474	10.8215	-68.4425
-10.0116	-52.0386	-68.4132
59.9098	-45.0093	-68.4116
37.2269	-49.0059	-68.3994
-38.9825	42.3349	-68.3764
-1.66532	51.3929	-68.3709
24.3835	-23.2097	-68.3602
46.5357	6.78675	-68.3476
-8.89986	-47.4749	-68.2941
-49.2022	34.3952	-68.2783
47.6952	-5.08845	-68.2604
47.6952	-5.08845	-68.2604
-28.6504	33.9859	-68.2448
-28.6504	33.9859	-68.2448
74.2455	-96.2927	-68.2187
42.4827	-33.2991	-68.1857
42.9856	34.8954	-68.1675
-44.9839	-49.4251	-68.1435
27.5001	-24.6369	-68.1385
22.3249	-18.0841	-68.1326
-62.5955	-25.8411	-68.1075
13.409	25.5197	-68.1033
-48.9308	1.80437	-68.0639
-10.7741	-85.8143	-68.0489
29.6887	-28.3201	-68.0415
42.0573	-0.36874	-68.0042
-8.50349	47.9369	-68.0001
15.5222	-4.44502	-67.9989
28.3333	-50.059	-67.9789
-58.9425	-11.8404	-67.967
-29.7809	9.2159	-67.9602
-27.2332	-43.6591	-67.9541
51.6701	-29.8516	-67.9493
59.2916	7.82801	-67.9466
-19.4785	-31.0239	-67.9296
30.1865	-40.7255	-67.8897
27.0841	-15.1223	-67.8654
-45.0367	-0.87596	-67.8346
56.3813	7.10825	-67.8266
41.1955	-8.91482	-67.8235
51.9293	36.5025	-67.7837
-14.3134	-34.0889	-67.7831
-43.9423	-12.648	-67.7713
-37.2997	-48.3292	-67.751
-2.03374	-72.6041	-67.7004
-22.1402	54.7706	-67.678
-23.4695	-61.3153	-67.6615
7.67586	97.5851	-67.6398
33.645	-23.6935	-67.6246
-37.9338	-1.30142	-67.6206
39.2555	35.8642	-67.6063
-27.1277	52.3009	-67.582
43.2006	-45.7997	-67.5749
-11.0074	77.5876	-67.5722
-72.1705	3.23607	-67.5692
-77.1043	-36.844	-67.5672
63.4333	3.94287	-67.5637
38.7465	-14.9208	-67.5443
22.7413	-18.2534	-67.543
6.76258	-28.0172	-67.5127
-38.5187	-10.4154	-67.4813
51.3449	-16.0841	-67.4062
25.3139	-23.8761	-67.3954
-41.6749	-1.39227	-67.3831
63.3608	-65.327	-67.3693
-18.7217	51.4528	-67.3645
-66.9358	-26.5556	-67.3571
-97.5566	-20.5688	-67.3549
-16.5564	52.6629	-67.3474
1.14704	-30.6213	-67.3447
40.8331	-23.7799	-67.3421
50.6582	35.8912	-67.3406
-40.0574	-25.4978	-67.3335
-3.82806	56.7352	-67.3211
45.7027	16.6673	-67.3179
43.4174	-9.34997	-67.3123
-41.0046	-2.56337	-67.3121
39.4275	-44.0082	-67.2767
-5.6465	-15.8312	-67.2551
0.43666	-61.5144	-67.2033
-15.1382	-14.3463	-67.2021
-66.8361	7.61595	-67.1851
44.0374	3.44414	-67.1623
-51.6378	-53.2039	-67.122
-44.5705	41.7376	-67.1203
52.5732	-5.04362	-67.1064
-16.5029	57.0146	-67.1028
-41.7279	-24.7488	-67.0608
-17.6695	-0.16571	-67.0407
-43.5035	2.43304	-67.0393
-26.6497	9.35079	-67.0096
66.7827	-95.5148	-67.0025
-3.43606	-34.4215	-66.9909
-41.0388	2.26935	-66.9459
24.5355	-53.2816	-66.8798
51.18	-12.9719	-66.8501
-41.7556	53.4619	-66.828
-27.9369	-37.6218	-66.7964
52.2801	2.07565	-66.7838
-61.2441	-7.28925	-66.7783
-68.13	-0.77199	-66.7489
41.4657	-28.0606	-66.7363
-9.26059	-27.5721	-66.7145
-53.0851	-4.73565	-66.6748
28.6596	-46.1618	-66.6703
3.90645	101.004	-66.6655
-31.4187	3.01284	-66.6651
21.7928	29.6243	-66.6443
59.8119	4.95301	-66.5918
-47.0138	-29.0357	-66.5876
21.599	30.5631	-66.5834
52.5251	27.9901	-66.5782
-42.1839	10.6161	-66.5624
-53.004	21.6067	-66.5584
-5.42258	-45.1664	-66.5548
-35.9144	84.1739	-66.5469
24.2442	-3.86333	-66.5182
24.2442	-3.86333	-66.5182
-31.6885	-59.5946	-66.4345
-12.6906	-53.1246	-66.4239
47.3368	27.8262	-66.3969
0.44134	-47.3422	-66.3809
-30.3931	11.6738	-66.3407
77.0643	32.483	-66.3116
19.8282	-26.005	-66.2735
39.415	-11.7514	-66.2683
54.9055	7.41582	-66.1887
25.7992	38.834	-66.1697
39.8294	-33.4601	-66.162
34.8685	-51.9457	-66.1514
-60.0716	-26.4143	-66.1425
43.6712	30.9477	-66.1353
-26.4327	-38.1696	-66.1331
66.5054	14.7552	-66.133
12.21	14.8473	-66.1179
32.4699	-48.9729	-66.103
-52.0567	-25.4108	-66.0906
58.245	-6.78282	-66.0472
58.245	-6.78282	-66.0472
-5.32796	-22.5043	-66.0435
-53.0737	-12.1703	-66.035
-4.45249	77.4152	-66.011
-66.2369	5.2568	-65.9412
-28.9866	-79.6274	-65.8976
0.19108	-34.6982	-65.8954
-40.7857	-10.3928	-65.8947
30.2297	-0.66181	-65.8491
-59.591	-51.2147	-65.8344
12.8184	31.4724	-65.8312
69.591	-8.32465	-65.8267
33.7894	-42.4827	-65.8152
-3.4066	58.1985	-65.8018
17.7412	-34.3684	-65.8007
44.044	-43.1849	-65.7962
-2.97916	-55.0585	-65.7945
60.7975	-11.415	-65.7819
60.5713	4.93677	-65.721
-77.6469	6.53034	-65.7047
14.8903	35.7101	-65.7033
62.1676	12.6638	-65.6651
-13.3456	-25.2392	-65.6641
68.612	-3.65699	-65.6595
-42.0887	-5.75233	-65.6508
-55.9354	18.7239	-65.6493
37.2816	-48.6413	-65.6437
-50.2879	-44.8444	-65.6292
-1.82406	-55.937	-65.5981
-25.5976	-43.1964	-65.5948
-37.0704	0.79284	-65.594
-41.0725	22.3869	-65.5778
-70.7901	-38.7885	-65.5669
57.752	-25.8714	-65.5524
38.9234	-41.0286	-65.5136
45.7496	-22.8748	-65.5074
50.1493	13.8729	-65.4555
-13.548	61.3459	-65.4549
22.8833	-30.7849	-65.4502
-23.2828	-38.1458	-65.4142
48.87	-15.1677	-65.4099
1.41291	-46.254	-65.395
-37.7495	1.08112	-65.3817
22.1969	-25.1949	-65.3812
-40.3723	4.4792	-65.3636
-33.1019	28.6671	-65.3595
-53.257	38.309	-65.3545
34.9628	32.9788	-65.3362
-64.966	-20.0365	-65.3255
-21.8382	33.1765	-65.2989
-53.9827	57.6004	-65.2857
7.03153	-2.9923	-65.2578
-48.4343	-21.2437	-65.2519
-26.3077	50.2799	-65.2394
62.3846	-45.7427	-65.2324
-1.34026	-23.694	-65.2265
53.6471	-22.6774	-65.2254
-53.2421	-26.1671	-65.2145
45.5688	-19.4406	-65.2068
-65.8131	-20.8857	-65.1806
55.2754	7.89616	-65.1758
-1.70029	45.9813	-65.1706
1.07003	63.9896	-65.1649
-11.4438	53.6046	-65.1525
-75.9574	-4.89638	-65.1492
24.6284	-33.6801	-65.127
-36.3737	-56.9396	-65.1134
6.66346	-22.7193	-65.1069
-33.8755	-26.0263	-65.0957
32.3838	-16.8047	-65.0955
-18.6075	-43.1048	-65.0831
11.0005	101.699	-65.0701
-22.2536	-86.0983	-65.066
-89.8896	9.43758	-65.0604
32.2447	29.6179	-65.0302
-55.4582	-53.2119	-65.0269
-34.7438	-38.0698	-65.0183
-91.224	-1.82971	-65.0109
31.9138	-11.7901	-64.986
-32.8895	-34.7637	-64.9721
36.6938	24.5979	-64.9654
-51.8787	3.08666	-64.9361
-92.5694	6.03355	-64.8683
-40.2288	3.02471	-64.863
3.84958	23.0201	-64.8493
-1.62704	80.725	-64.8297
30.8368	-32.1272	-64.8123
-30.8143	7.37886	-64.807
16.6976	-24.5297	-64.7986
20.9749	-29.2162	-64.7849
-0.78446	-49.7713	-64.7794
98.3796	-6.57478	-64.7428
48.0781	37.8232	-64.6801
-21.6479	-56.0859	-64.6592
28.9881	19.015	-64.6476
-78.5705	13.4125	-64.6475
20.2188	35.8125	-64.6464
-22.6483	-41.6785	-64.6406
17.1552	-19.2092	-64.6268
-32.4151	-37.8933	-64.6248
-17.9712	-45.2008	-64.6067
-8.45777	-43.9153	-64.5983
-89.4958	-2.98644	-64.5896
54.2137	2.69604	-64.587
54.2137	2.69604	-64.587
-38.7378	-14.8175	-64.5845
-45.8982	-19.6605	-64.5364
61.0531	10.0359	-64.5363
-54.7214	1.44882	-64.4451
-53.0602	-16.9243	-64.4439
59.8835	-50.8542	-64.4438
2.59467	-29.9636	-64.4407
-31.2412	8.89313	-64.4404
36.6871	-36.5575	-64.4377
-6.96871	-29.1317	-64.4324
15.1426	-62.8277	-64.4242
-15.0277	-51.5142	-64.4119
20.1076	14.5445	-64.4093
-37.0456	-41.6069	-64.4021
20.7339	-46.3374	-64.3992
-58.4211	6.39036	-64.3983
-38.374	3.87928	-64.3856
46.5417	-10.3435	-64.381
-58.5434	-65.2662	-64.3798
-8.87632	-56.9336	-64.3611
5.92046	-37.7928	-64.3132
60.6099	-53.298	-64.3044
28.7055	-55.1971	-64.2938
-45.8311	-35.599	-64.2937
-2.07865	-84.0436	-64.2819
-10.3308	26.6513	-64.2805
61.1088	-2.62559	-64.28
-83.2832	14.9817	-64.2698
17.7494	-18.9638	-64.2673
-40.4327	-8.7034	-64.218
-41.432	38.4787	-64.2177
92.0401	0.21097	-64.2024
-35.0598	-51.1025	-64.2017
19.0996	34.4737	-64.1952
35.1403	-34.0047	-64.1666
-37.0182	-50.2862	-64.1655
32.0438	-49.9928	-64.1501
-36.5286	-48.1368	-64.1421
42.692	-29.4923	-64.1278
-64.6496	44.4246	-64.1256
39.1735	44.5486	-64.1249
-12.5716	-75.7997	-64.1238
11.8388	-7.7769	-64.1198
43.0498	-34.1834	-64.0827
18.4903	29.9379	-64.0826
-23.8696	48.8267	-64.06
-34.4063	-42.4514	-64.0241
41.8715	-52.5148	-64.015
57.9838	-81.2046	-64.012
-27.7609	-31.1432	-63.9803
1.30495	-51.5715	-63.9675
-39.5663	-23.6458	-63.9423
27.6996	-83.2493	-63.9272
-15.1162	-3.45216	-63.9042
35.9459	25.2252	-63.8883
-39.3206	-16.0886	-63.883
-90.2149	2.39418	-63.8723
59.2623	4.00249	-63.869
25.1519	36.956	-63.868
-97.2468	-1.07107	-63.8532
-44.8284	-52.1832	-63.8446
-25.7698	-80.8517	-63.8362
-14.4992	34.275	-63.8285
39.3219	-39.7417	-63.7909
-0.91061	89.6714	-63.7897
-25.8585	-84.9714	-63.7871
47.433	-18.071	-63.7784
-54.4474	-6.4628	-63.7462
-45.9495	-6.48134	-63.729
-53.498	-28.5061	-63.718
-55.5945	-1.52739	-63.7126
36.5862	30.6525	-63.6961
-23.8294	-26.7357	-63.682
38.6205	-16.4324	-63.6795
8.54635	-10.0549	-63.6597
34.8813	8.24677	-63.6528
-0.47449	-26.211	-63.6494
-26.3728	-4.52746	-63.6446
16.4987	19.1609	-63.6216
-65.4573	-25.8066	-63.6072
4.9691	33.6846	-63.6028
-88.5499	1.8025	-63.5905
15.6535	42.0151	-63.5847
-27.0601	9.11432	-63.5601
-81.4317	-0.37776	-63.5386
-49.8854	-7.32806	-63.5374
56.1951	6.19789	-63.5184
23.3118	26.6593	-63.5179
41.7374	35.0857	-63.5054
53.885	10.0276	-63.4984
53.885	10.0276	-63.4984
40.529	-35.4255	-63.4862
-23.0034	-52.8211	-63.4623
-42.3344	-12.1748	-63.4564
-0.0305	-52.6809	-63.4389
-53.5709	-47.4226	-63.4285
-33.0971	-49.7338	-63.3944
-51.7851	-27.5207	-63.3813
-40.3999	6.79504	-63.3804
-82.492	-0.40585	-63.363
-58.0911	20.6598	-63.3603
-28.428	-40.6399	-63.3562
49.547	-34.5274	-63.3454
-25.4198	-80.7218	-63.3446
-5.71065	-16.5911	-63.3421
6.88437	-39.0494	-63.3135
-5.94228	-81.2177	-63.3111
38.5498	20.5943	-63.2938
-31.654	3.3487	-63.2869
-22.0162	-48.1646	-63.2803
-13.0637	20.1628	-63.2639
66.4672	-0.37248	-63.2489
39.3265	26.2759	-63.2475
31.7526	-36.0355	-63.2152
-14.7882	38.3689	-63.1908
-39.0881	-46.5731	-63.1851
-45.7021	-53.9127	-63.1712
11.0792	-25.2497	-63.1409
17.4666	-17.8304	-63.1405
18.4788	27.5206	-63.1378
31.2534	-52.138	-63.1346
-57.398	-31.4819	-63.132
-38.7082	2.65376	-63.1266
21.5309	31.8634	-63.1
19.8572	38.0506	-63.0998
13.0037	-29.8485	-63.0677
-46.5636	1.25515	-63.0603
-85.1359	4.10666	-63.0573
-32.3724	-33.118	-63.0524
-25.5022	-44.1654	-63.0411
-32.8712	-30.1545	-63.0394
24.5104	-34.5182	-63.0349
-5.12894	62.7874	-63.0342
11.9141	-34.361	-63.0214
-89.5879	-3.08649	-63.011
37.5905	-37.5703	-63.0004
-23.7684	-23.37	-62.9948
26.1622	-32.6432	-62.9901
-49.391	1.58735	-62.9857
-4.7616	48.6308	-62.9848
-29.9722	-16.9522	-62.983
-45.4313	-38.632	-62.9656
-33.1321	4.66321	-62.9485
-30.2924	-7.41553	-62.947
33.2128	-13.9516	-62.9279
-26.9921	-46.45	-62.9252
-38.1875	23.6872	-62.9086
-29.3751	-0.52492	-62.9041
-18.7002	57.958	-62.8893
6.10501	33.499	-62.8772
34.8224	-22.7662	-62.8706
-36.3205	6.28779	-62.8628
-40.2068	-36.2339	-62.8498
-16.5415	-47.3783	-62.8478
-84.5766	0.50831	-62.836
-50.9798	1.65638	-62.8039
-38.2071	-11.4101	-62.7986
-77.5584	0.50404	-62.7941
39.5906	31.6093	-62.7771
62.0185	9.2763	-62.7623
-33.6461	20.6255	-62.7543
-33.1037	-48.128	-62.746
-51.5984	33.1637	-62.6916
-40.0116	13.6164	-62.6916
16.6027	47.7912	-62.6713
-68.5812	-29.4247	-62.667
-87.0988	3.48256	-62.6636
-45.0604	22.2574	-62.6629
-44.3196	20.2294	-62.6573
-21.6262	-21.9519	-62.6536
8.32151	-78.2017	-62.6497
25.1068	-28.2799	-62.6463
14.2016	-24.5961	-62.6385
-59.3182	-22.2204	-62.6277
10.2582	33.2089	-62.6217
35.2172	-23.8857	-62.619
55.2924	-23.9788	-62.6152
10.2144	-23.2327	-62.61
-23.7871	-59.2066	-62.6096
-39.8274	15.3281	-62.6051
-37.8947	-46.6821	-62.6025
-39.8205	-1.71125	-62.5854
-40.4861	-24.0699	-62.5775
-25.5188	7.97007	-62.5749
-33.9872	11.0119	-62.5531
-48.4817	-17.101	-62.5354
-9.05486	40.5176	-62.5346
-67.5809	-16.0839	-62.5284
71.8389	-2.66116	-62.5273
-1.28811	15.843	-62.5052
-35.3963	-5.66113	-62.4916
-9.47433	-31.6668	-62.4875
21.755	47.6629	-62.4828
-0.59639	-21.022	-62.4708
-10.4538	-50.1021	-62.4553
74.3635	-44.8725	-62.4505
-0.05038	33.7277	-62.4485
-53.6007	-15.1577	-62.4424
-8.0033	28.6775	-62.4422
29.0696	-20.1593	-62.4263
-14.829	16.9851	-62.4066
-45.1271	-3.97917	-62.4019
35.6523	21.0775	-62.3828
54.8023	-13.1282	-62.3821
-12.2859	-86.9046	-62.3565
115.115	-27.1014	-62.3391
-43.3614	-3.41444	-62.3299
-32.8643	-7.38748	-62.3273
-23.6951	-77.5605	-62.327
36.4102	21.8506	-62.3197
0.12831	-56.1612	-62.3044
-14.8205	-88.7528	-62.3014
-49.2321	51.7278	-62.2784
28.1881	26.6893	-62.277
-47.7593	-8.05081	-62.2763
-1.27947	-75.8263	-62.2662
-39.8555	56.5624	-62.2623
-15.4844	-44.8153	-62.2597
-56.951	20.3295	-62.2537
-36.9873	7.76405	-62.2177
-40.1646	1.13369	-62.2135
31.9368	38.224	-62.213
27.4617	26.641	-62.2065
-27.9696	11.2975	-62.1981
-17.0311	6.34585	-62.196
-48.109	-31.4366	-62.1839
37.5314	30.7187	-62.1822
-36.0695	-39.3895	-62.1595
22.8688	30.9905	-62.1592
-53.3255	-52.4802	-62.1548
63.1564	-4.9086	-62.1541
21.2842	14.6169	-62.1521
-93.3518	-1.7743	-62.1407
-48.1498	21.6853	-62.1322
3.49121	-53.6619	-62.1261
24.2701	10.5478	-62.1171
-43.2976	-24.8773	-62.1046
-91.0952	3.32777	-62.1006
-88.4081	-0.88169	-62.0992
-19.8337	9.61268	-62.0968
27.2382	-34.8999	-62.0889
-53.6901	-10.2066	-62.0861
30.1309	36.4007	-62.085
-39.5055	11.0435	-62.0839
-57.3929	41.3597	-62.0831
-27.8225	-25.7349	-62.0761
28.4683	29.3495	-62.0748
-4.60303	-54.3744	-62.0725
6.3779	22.9379	-62.0705
42.6152	0.10922	-62.067
-48.7278	18.1944	-62.0661
-28.5136	-47.8989	-62.0593
36.77	10.9722	-62.0523
29.654	-32.5577	-62.0506
58.7526	-4.13055	-62.0416
30.2587	33.6414	-62.0363
-13.7988	62.8754	-62.0325
59.0918	-3.81074	-62.0305
58.6864	19.2119	-62.0295
-57.9572	-28.0902	-62.0273
-49.6899	-11.2604	-62.0023
8.98071	-27.9487	-61.9927
2.71856	66.3654	-61.9832
31.8072	-25.7346	-61.9699
-45.1124	-28.9276	-61.9554
39.3835	-55.2987	-61.9471
-22.2826	-85.7871	-61.9362
-14.9649	33.5852	-61.9249
-31.9712	-16.9854	-61.9244
50.5752	-45.192	-61.9158
30.4516	-25.4766	-61.906
-40.3652	58.1339	-61.9059
60.2015	-9.02556	-61.8988
20.5911	54.7862	-61.8871
-26.2825	12.7032	-61.868
-38.9118	-6.27616	-61.8661
6.71135	40.0572	-61.8661
46.3093	31.9422	-61.8657
7.89982	-41.3486	-61.8634
-3.82314	-53.5828	-61.834
36.1801	29.1166	-61.8295
43.4834	15.8835	-61.8293
72.9648	15.7417	-61.8253
-89.3583	-2.8252	-61.8232
73.6167	32.8956	-61.8191
69.3686	-34.2265	-61.8083
-50.1555	-11.0536	-61.8079
-4.34672	-53.191	-61.8077
-39.0844	1.7207	-61.7901
44.3154	-9.64308	-61.767
-38.5763	5.47927	-61.7662
-16.0958	-81.9627	-61.7611
7.00723	34.7117	-61.7542
-66.0609	-26.0678	-61.7394
-86.8023	2.35893	-61.7386
-61.8406	-24.268	-61.7382
-46.3484	-52.9446	-61.7278
41.08	30.3839	-61.7275
-31.3917	-16.9603	-61.7246
-20.5071	39.0513	-61.7119
46.2273	48.8603	-61.7056
43.2732	-25.5682	-61.6681
41.9881	22.7959	-61.6424
-4.60369	-42.5092	-61.6172
17.8539	-45.3828	-61.6152
35.8544	-32.6508	-61.611
44.1414	-24.8182	-61.593
23.1679	32.3693	-61.5922
-51.5309	-4.52349	-61.5878
-3.75878	4.52751	-61.5853
45.6927	-14.8724	-61.5844
-46.0421	-20.7509	-61.5769
13.0162	-46.5183	-61.5753
43.7063	20.1576	-61.5589
-29.3944	-35.7332	-61.5538
-4.50123	-89.9168	-61.54
23.0372	44.7157	-61.5327
52.7075	8.27786	-61.5051
19.1182	-51.7421	-61.5049
0.6605	-76.5723	-61.4955
-5.54044	-86.0839	-61.4949
-41.6891	1.40608	-61.4916
-4.9905	-49.7629	-61.4744
-42.7798	-41.2442	-61.4719
-31.008	8.93937	-61.4288
-88.7486	0.01952	-61.4072
-12.5997	54.883	-61.4013
23.729	30.9929	-61.3976
-16.335	41.2327	-61.3945
-56.4137	-20.0981	-61.3943
-53.6429	-13.9183	-61.3937
56.2664	26.172	-61.3893
34.1178	-50.939	-61.3561
-0.21919	85.4654	-61.3517
-71.1838	-2.75576	-61.3508
-42.0274	-48.2467	-61.3468
-22.3835	47.9464	-61.3378
-35.7334	-41.3642	-61.3158
-30.9728	8.37967	-61.3144
30.0524	43.6731	-61.3114
27.7139	-29.4905	-61.2885
-45.6237	64.8278	-61.2831
43.4704	-32.2615	-61.2804
-31.8103	11.3521	-61.2766
-62.3574	-43.6907	-61.2745
-57.7895	11.0436	-61.2719
-45.7063	22.8726	-61.2642
38.6739	13.4131	-61.2622
-43.2509	-8.46626	-61.2556
46.4885	76.5186	-61.2336
44.2616	6.61822	-61.2279
-6.31239	37.4529	-61.2245
47.9295	15.788	-61.2219
47.9295	15.788	-61.2219
47.3809	-9.42774	-61.2166
-19.2484	-77.1551	-61.2153
15.955	-3.48685	-61.2151
34.7009	9.64569	-61.2034
53.1042	-2.86003	-61.198
-21.0756	-46.8463	-61.194
48.6855	17.865	-61.1908
-13.9423	-66.7437	-61.1858
-5.50989	22.4144	-61.182
-39.5947	-38.3493	-61.1802
63.1599	38.1001	-61.1776
33.5019	27.5102	-61.1691
-23.8962	-80.2856	-61.1655
-32.2963	-23.1053	-61.1602
-47.8608	-15.018	-61.1528
-42.4103	-50.9075	-61.1526
-28.3663	-32.85	-61.1445
38.3868	12.9004	-61.1402
-49.4949	-5.10025	-61.1312
10.5093	7.55435	-61.1228
-60.0507	-3.27502	-61.1169
-47.8057	-50.7087	-61.1148
-11.2658	-38.7042	-61.106
-40.0453	-0.75793	-61.1041
-29.9613	-32.6742	-61.101
29.6365	-39.8552	-61.0844
31.0238	-26.8411	-61.0803
-20.1382	-36.6083	-61.0566
-33.5284	-16.8528	-61.0433
-85.8621	-6.09961	-61.0425
34.0579	3.50691	-61.0416
65.2832	-18.7465	-61.0407
-37.816	0.50021	-61.0381
-34.6226	-20.5296	-61.0209
-72.1586	-23.6383	-61.0161
14.5003	-71.2377	-61.0079
26.4736	30.9947	-60.9971
-41.9876	-1.88172	-60.9914
-10.7649	66.7568	-60.99
-5.7808	-49.1728	-60.988
16.4952	50.0158	-60.9878
14.0039	-30.0788	-60.9862
-19.1125	1.52359	-60.9808
-31.2416	1.63952	-60.9723
-54.0242	-49.4496	-60.9635
-39.3761	-18.6638	-60.9539
-40.6619	14.7304	-60.9539
-46.3931	-11.5904	-60.9447
-46.0512	16.1242	-60.9384
4.58324	11.9469	-60.9353
55.7834	9.91768	-60.9254
-7.23855	-51.6193	-60.9161
27.212	-28.2081	-60.9028
37.0029	50.3267	-60.891
-33.891	11.4228	-60.8811
-44.308	-6.71042	-60.8808
34.2035	39.5784	-60.8757
-37.0294	-13.4618	-60.8683
38.7727	20.3363	-60.8657
-4.2881	35.3238	-60.8638
3.27304	-23.9918	-60.8451
42.1279	17.285	-60.8418
-86.4289	33.175	-60.8331
47.7887	-24.2699	-60.8325
28.5139	28.7001	-60.8321
-4.57568	17.1645	-60.8312
-30.2078	-31.4685	-60.8236
48.0318	-44.0549	-60.8234
85.7829	38.321	-60.821
-6.92212	-55.3551	-60.8203
-34.4527	-12.3887	-60.8054
-41.7406	-0.78628	-60.8038
-78.746	-8.31587	-60.7999
-45.219	-14.259	-60.7939
39.4036	-7.71239	-60.7911
-58.0063	-1.55733	-60.7801
-40.2089	-5.0136	-60.7635
-6.68972	14.1296	-60.7559
-4.94671	36.9254	-60.7505
20.3362	33.7269	-60.744
-5.64789	11.7165	-60.7427
44.8831	-49.011	-60.7383
-1.29418	-59.5861	-60.7349
-25.4107	-73.0924	-60.7281
10.8097	40.3148	-60.7094
34.3774	36.8545	-60.6901
43.266	19.2141	-60.6804
8.29053	7.73873	-60.6753
43.8277	16.199	-60.6624
21.6754	37.9096	-60.6545
-58.5882	-8.04543	-60.6493
82.4574	44.3965	-60.641
29.0965	-0.63199	-60.6388
-26.6764	28.2863	-60.6221
-23.4161	30.1056	-60.6131
-19.5185	41.9206	-60.613
-11.1235	24.3208	-60.6121
38.3915	20.9448	-60.6053
46.4479	-29.9022	-60.605
-37.1565	53.353	-60.6036
50.1393	-29.1561	-60.603
-46.967	-8.95751	-60.5889
-13.5731	53.182	-60.5868
-8.91623	32.6983	-60.5858
28.8332	22.3606	-60.5773
33.452	-32.2032	-60.574
-36.3907	-16.1831	-60.5735
59.9014	42.528	-60.553
-71.3951	-7.1707	-60.5478
27.3783	29.4534	-60.5468
-35.378	24.5299	-60.5459
-5.23772	-52.6502	-60.5422
-52.4215	-2.7824	-60.5421
-33.0858	10.8603	-60.5325
-10.1817	-59.6879	-60.5281
42.0869	76.5698	-60.5137
54.7282	-46.0235	-60.5122
-0.62819	55.353	-60.4981
-47.679	0.55342	-60.4939
-68.6075	-34.833	-60.4925
54.0764	44.9259	-60.4815
-2.74469	-17.3199	-60.4774
-24.9477	21.8631	-60.4731
35.6429	5.11307	-60.4695
21.0133	43.3925	-60.4535
-45.2042	-53.5768	-60.4476
-45.1822	7.52888	-60.447
32.8752	-30.5758	-60.436
64.6648	-21.3671	-60.4329
132.103	-19.2288	-60.4286
-6.46801	-49.9875	-60.4242
14.9617	36.3915	-60.4188
-1.3384	-51.837	-60.3989
-69.0762	37.3516	-60.3877
11.39	44.9179	-60.3853
-67.138	-46.3225	-60.3831
51.1641	42.6527	-60.3766
-2.16859	76.8281	-60.3645
-59.4548	-11.1193	-60.358
-53.5198	-43.7287	-60.3566
-37.5358	-3.52197	-60.3528
-47.6134	-30.2208	-60.3501
73.7064	-30.1883	-60.3487
-1.30232	-59.0641	-60.3373
49.8688	8.90282	-60.3349
-49.3621	32.5602	-60.3243
-55.3483	-6.13649	-60.3234
-29.988	14.359	-60.2997
0.20316	-43.2633	-60.2922
-11.2703	-50.0084	-60.2896
-32.9335	17.1019	-60.2883
-28.772	-22.7729	-60.2869
-16.9504	47.2437	-60.2807
-7.18625	40.4746	-60.2773
-39.5125	-11.6545	-60.2544
-41.4926	56.5441	-60.247
62.7632	0.5016	-60.2452
-30.2302	7.02648	-60.2363
60.1194	0.63827	-60.226
-31.1934	15.6115	-60.2212
27.2864	-32.1931	-60.2202
-35.9492	15.6073	-60.218
-56.5135	26.5107	-60.2163
-57.9264	24.6444	-60.2124
28.3072	-9.89056	-60.2091
-46.4517	22.1578	-60.2037
50.6024	-13.2254	-60.2011
-81.8268	-15.967	-60.2
-49.3279	1.24527	-60.1979
22.9471	-34.0484	-60.1855
3.44303	-43.9474	-60.1773
-36.2418	-2.47615	-60.175
38.6832	-34.8527	-60.1531
44.8557	-9.44424	-60.1487
-18.5388	13.4148	-60.1472
-45.6259	34.0737	-60.1415
-83.6084	-1.50861	-60.1405
109.773	0.27284	-60.1329
37.0923	-36.8413	-60.1296
50.2838	-19.9215	-60.1116
27.2476	-9.23015	-60.0985
15.8841	3.31278	-60.0958
-4.12376	-52.3723	-60.0904
-10.0349	-37.1688	-60.0888
-58.1329	-31.2493	-60.0764
66.4544	-33.8173	-60.0665
-56.3907	30.3844	-60.0564
-26.3752	-16.8442	-60.0532
30.6882	-37.6798	-60.0417
63.8244	-0.09871	-60.0396
9.44721	44.837	-60.0295
-54.794	31.1863	-60.0255
-13.4848	-57.9963	-60.0089
41.9232	36.1891	-60.0085
-51.4611	-10.8211	-59.9922
-11.4319	-42.1521	-59.9843
-21.6845	17.2659	-59.9828
-60.9909	-1.67067	-59.9782
-7.32337	58.319	-59.9764
-9.02575	-58.2187	-59.9605
-19.347	-51.8024	-59.9602
36.1467	10.9868	-59.9496
-0.08943	-52.0704	-59.9463
27.3651	-32.991	-59.94
24.4864	37.297	-59.9397
45.7772	9.69805	-59.9252
-60.6183	-1.09325	-59.9119
-6.36309	39.7245	-59.9111
-49.207	-7.21538	-59.8959
-26.7126	43.7441	-59.8953
-46.5263	-19.0125	-59.8919
10.1995	37.8953	-59.8913
23.9023	-24.505	-59.8764
-9.27183	20.9019	-59.8752
-40.6993	34.78	-59.8675
27.6851	15.8379	-59.8585
33.4725	-25.3006	-59.858
-65.8799	-20.8265	-59.8559
-5.69609	68.9932	-59.8481
101.457	0.68454	-59.8346
0.4396	41.9825	-59.8318
20.8967	38.2032	-59.8302
-81.1143	9.63632	-59.83
103.144	-1.03827	-59.8232
30.5459	-35.4017	-59.8213
110.677	-3.13962	-59.8008
32.4964	32.2436	-59.8006
-6.95351	-63.7898	-59.7775
-16.0937	-83.5151	-59.7665
-94.3459	-2.55099	-59.766
10.0389	9.88883	-59.7599
-56.056	-5.01546	-59.7581
-51.4932	31.5219	-59.7481
-32.4288	17.6766	-59.728
-39.1212	55.6975	-59.7194
-4.49401	-60.181	-59.7165
-3.88724	-51.3154	-59.7153
-39.6715	2.31593	-59.7137
-41.5142	-51.6678	-59.6957
12.3574	21.0574	-59.695
32.5067	-16.3267	-59.6938
-31.086	7.64859	-59.6924
-12.3005	-44.7224	-59.6888
-10.6141	11.5064	-59.6757
41.5431	-35.1725	-59.6617
30.9933	22.3176	-59.6615
31.0098	15.8078	-59.6605
-54.8172	-10.4452	-59.658
-29.7105	23.282	-59.656
-61.8475	3.89141	-59.6506
15.3695	45.3156	-59.6387
38.6794	-31.9849	-59.6277
13.2245	-44.2937	-59.622
0.61618	15.6828	-59.5964
-43.6004	12.4871	-59.5942
-4.07788	18.8007	-59.5913
-54.8075	-14.0653	-59.5882
-46.9941	-9.62956	-59.5805
1.29016	34.5241	-59.5647
45.0354	10.4247	-59.5565
-18.4724	14.4712	-59.5555
9.60552	25.7347	-59.5528
-21.9161	-1.05397	-59.543
17.7545	42.4616	-59.5303
27.8826	49.1	-59.5294
30.0815	11.5319	-59.5228
6.069	-51.5884	-59.5118
-81.4677	5.18137	-59.5083
41.2552	-22.7549	-59.503
-29.5482	14.3831	-59.4916
-46.8936	-31.0712	-59.4915
-32.8349	1.12566	-59.4836
-39.8291	-14.6793	-59.4785
77.8951	43.593	-59.4723
-21.5879	8.97644	-59.4615
29.8613	8.61782	-59.46
-64.7343	35.1014	-59.4409
-35.9335	0.05886	-59.429
-42.2831	6.2398	-59.4264
-35.9486	-46.6133	-59.3841
30.4162	15.9385	-59.3786
-9.64239	-59.2957	-59.3543
2.85592	-46.3069	-59.3347
-49.2255	-5.75524	-59.3059
-42.486	-46.6413	-59.3008
-52.554	-53.0861	-59.2966
-21.862	21.3244	-59.2915
-5.91369	-68.0966	-59.2712
16.507	-30.1992	-59.2622
32.6808	-25.6086	-59.2613
28.2391	39.8088	-59.2536
-48.1989	-6.12841	-59.2529
47.951	-12.1019	-59.2497
-22.7936	18.2457	-59.2185
-24.2731	11.8943	-59.2124
49.8535	-44.234	-59.2104
50.3469	1.77379	-59.2088
-0.21031	-24.6214	-59.194
-10.9673	69.2273	-59.1895
22.899	-25.7573	-59.1853
8.90528	-20.4184	-59.1772
-5.86772	-45.128	-59.1721
46.1445	63.3016	-59.1698
12.9052	-43.8355	-59.1677
-30.7075	-36.5527	-59.1669
-43.4645	-7.56639	-59.1414
-50.7547	-22.8262	-59.1372
56.9527	39.5849	-59.1219
59.667	-49.5887	-59.1206
-39.5486	15.7421	-59.1185
42.1048	40.7331	-59.1091
-3.01721	24.7586	-59.1061
18.2576	41.9335	-59.104
-84.3635	5.40233	-59.1031
10.699	-47.3509	-59.0894
48.4718	-41.9392	-59.0846
-41.842	22.6703	-59.0763
36.0436	36.4659	-59.0762
-36.6206	-2.81752	-59.0598
134.797	-29.3659	-59.043
34.2434	-9.73204	-59.0427
26.5324	38.78	-59.0365
-39.9186	59.4908	-59.0254
31.6619	31.3851	-59.0149
-58.3764	18.2922	-59.0071
-15.0076	62.2116	-58.9953
54.7926	26.9123	-58.9871
45.9925	52.3185	-58.985
-30.9652	16.2101	-58.9815
33.5577	6.36795	-58.979
-59.2156	-30.0635	-58.9711
24.8516	-38.9348	-58.9601
54.2496	-44.0482	-58.9569
-19.3274	15.4276	-58.9538
-71.2142	-46.1363	-58.9494
-33.7596	16.8444	-58.9468
3.85659	58.2884	-58.9366
-10.9906	51.5156	-58.9324
-37.8303	5.48175	-58.9297
-5.42009	41.6945	-58.9269
-40.4313	56.1153	-58.9242
-46.7819	-49.4612	-58.9068
-37.9766	-6.83616	-58.8989
46.7184	34.9758	-58.8929
-1.02229	-43.9169	-58.8886
-58.0047	-26.8181	-58.8853
-53.6001	27.0396	-58.8827
4.89781	47.1667	-58.8777
39.7998	-21.9428	-58.8744
-33.8691	12.543	-58.8657
-54.4447	58.532	-58.8447
42.408	12.4217	-58.8354
18.9975	-5.56803	-58.8302
-42.2601	-2.03385	-58.8302
68.6784	-21.742	-58.8241
7.44272	50.8016	-58.8199
24.8954	-7.45585	-58.8162
-8.01438	37.3798	-58.8149
-47.7357	-18.2143	-58.8115
25.281	-77.0983	-58.8089
34.9729	18.8339	-58.805
26.1068	46.2938	-58.8012
-57.771	55.7537	-58.799
-32.0201	59.6633	-58.7953
39.5977	-21.4559	-58.7926
22.924	-29.3183	-58.7891
54.5419	2.10952	-58.7752
60.4065	2.06477	-58.7736
38.3882	26.7199	-58.7723
43.1726	25.0428	-58.7708
-43.2936	59.4224	-58.7557
37.7271	21.9644	-58.7555
-12.7674	30.3813	-58.7508
-38.2584	-33.0501	-58.7406
40.1646	15.0207	-58.7335
-12.9848	29.5859	-58.7331
-64.2902	17.0127	-58.7189
-40.2368	16.5875	-58.7155
23.2577	-39.8729	-58.7097
-2.88716	-57.9868	-58.7086
-19.1315	-42.1079	-58.6997
-11.8851	34.1631	-58.6994
38.5881	-44.7974	-58.6932
87.7921	-35.5665	-58.6913
44.4235	-41.3295	-58.6865
31.8235	-29.7892	-58.6864
-42.2084	58.513	-58.681
39.9953	22.0729	-58.6777
-51.271	0.25973	-58.6702
-11.6849	-48.7184	-58.6621
-11.2078	55.3619	-58.6534
3.61835	-36.2795	-58.6456
32.2037	41.2775	-58.6453
41.2816	-3.43518	-58.6446
-54.4862	-1.25948	-58.6286
-46.0117	34.6836	-58.6235
9.73725	11.939	-58.613
-8.024	-57.4188	-58.6062
-36.5565	-15.1037	-58.5975
-9.90513	33.2199	-58.5906
-59.8491	17.6713	-58.584
20.3949	17.013	-58.5821
-31.7639	-3.84911	-58.5733
45.5658	30.899	-58.5611
-45.0451	-22.5515	-58.5533
-26.3276	16.493	-58.5526
41.7532	-32.59	-58.5485
21.1362	44.3528	-58.5405
60.5072	8.88737	-58.5357
28.4224	42.8505	-58.5326
-12.2528	-49.5471	-58.5275
-34.6039	13.8963	-58.5256
74.2259	-57.4435	-58.5076
-51.218	-44.0191	-58.5063
47.5262	-23.6034	-58.4999
55.4475	-8.14852	-58.4991
39.3289	-25.3368	-58.4925
18.0731	30.8494	-58.4889
-10.2064	39.3149	-58.4884
27.9595	7.59623	-58.4781
11.859	-38.6016	-58.4753
122.538	-9.09944	-58.4745
-38.4637	8.63027	-58.4632
32.43	-31.3283	-58.4586
26.4435	0.81553	-58.4575
-3.66257	-40.1539	-58.4542
-47.3735	52.4896	-58.4506
-48.6743	48.7471	-58.4502
32.4705	16.7525	-58.4486
-8.82872	-88.3694	-58.4483
-54.3653	17.1226	-58.4344
-44.5069	56.0063	-58.4298
-48.6975	18.347	-58.4271
72.746	-41.8462	-58.4252
39.9643	-54.0033	-58.4137
-59.3209	-9.79172	-58.3965
60.0825	-10.5812	-58.3879
-45.9986	-4.58757	-58.3795
-52.8201	1.33916	-58.3714
-0.75186	18.4406	-58.3708
-46.2073	-14.1037	-58.3593
30.2837	43.6203	-58.3467
-57.7732	-9.91789	-58.3463
29.391	35.3067	-58.3462
-19.7557	-52.8946	-58.3388
35.3122	19.4333	-58.3383
-57.5508	-25.8718	-58.3335
-23.6938	5.27682	-58.3156
32.0966	35.0881	-58.3106
3.39696	-54.7871	-58.3049
-32.2084	20.256	-58.2926
62.0722	-0.71302	-58.2909
14.7117	-71.2886	-58.2863
-66.2219	-40.4471	-58.2807
19.3567	32.9751	-58.2781
19.8987	-36.9357	-58.2704
-21.5795	-26.7122	-58.2651
47.5555	-40.8002	-58.2582
-39.7408	17.6791	-58.2391
-40.3292	21.5512	-58.2285
35.7201	20.6308	-58.2281
-49.6639	15.0666	-58.2263
30.7818	-26.8299	-58.2047
-32.3394	-2.45351	-58.2041
48.6529	41.3432	-58.191
-38.8857	17.6223	-58.1904
-3.86396	-58.1979	-58.1874
1.83381	-58.0697	-58.186
-15.6385	65.5316	-58.1844
31.5347	-33.6033	-58.1642
35.2112	-28.0436	-58.16
40.9465	-27.1543	-58.1571
-27.7714	8.00108	-58.1552
-20.6658	-12.0548	-58.139
45.1007	27.4095	-58.1308
3.47008	-53.0399	-58.1214
-45.6297	21.0267	-58.1056
26.3552	50.0265	-58.1018
32.2004	8.25042	-58.1017
-84.6255	3.21193	-58.0989
16.2286	37.3017	-58.0898
-46.6097	-0.08212	-58.0877
21.276	20.143	-58.0847
-48.3434	-2.98179	-58.0836
25.4235	33.2419	-58.0789
49.7468	31.6866	-58.0788
29.7149	31.9937	-58.0712
-44.4723	3.35999	-58.067
57.9178	18.5148	-58.0495
33.9344	39.0034	-58.0489
38.5781	-30.3909	-58.0469
-24.1983	-36.5327	-58.044
-49.7976	7.32723	-58.0397
3.91422	27.1688	-58.0389
24.4086	-11.7947	-58.0323
49.0183	11.7603	-58.0296
-29.9728	-22.5465	-58.0284
-47.9701	-1.66438	-58.0276
3.39775	-11.3096	-58.0195
-54.9166	-19.0971	-58.017
-43.8992	-16.5731	-58.0108
9.71134	-37.0398	-57.9888
18.1705	-11.3104	-57.9819
4.217	51.9394	-57.9805
8.95208	-49.2715	-57.9783
-18.694	-31.0205	-57.9744
-25.8068	-24.3522	-57.9594
-27.814	-11.1447	-57.948
51.257	-0.86025	-57.946
37.9308	-31.292	-57.9423
-54.9763	-10.5492	-57.9409
-3.89772	55.8045	-57.9391
-63.8912	28.3005	-57.9365
44.131	-9.23284	-57.935
-9.71925	-38.1773	-57.9345
-32.6608	13.5643	-57.8989
4.35299	45.7301	-57.8981
-58.304	4.85618	-57.8924
23.1417	53.8111	-57.8897
-6.31481	73.3856	-57.8876
11.8095	-45.1029	-57.8801
41.0249	49.587	-57.8738
-46.6478	-3.59754	-57.8651
-53.6959	34.3192	-57.8642
-50.4999	8.63318	-57.8607
-41.5923	37.6517	-57.8435
21.5229	-13.0885	-57.8305
-50.1065	57.5575	-57.824
-42.6999	9.57399	-57.803
-34.0981	8.2244	-57.8022
-1.34914	104.001	-57.8011
54.8259	-13.8707	-57.7867
57.163	15.7362	-57.7833
46.8314	-31.361	-57.7828
34.261	21.2687	-57.782
-44.1008	9.14951	-57.7793
4.17075	67.6715	-57.7724
60.2513	-21.0048	-57.7705
70.3059	-9.78533	-57.7664
15.1158	-27.7932	-57.7622
-9.0835	29.6012	-57.741
21.0673	-38.4043	-57.7375
-39.3117	3.20806	-57.7336
41.2224	-30.9103	-57.7227
-41.1391	11.9573	-57.7225
27.725	-31.1041	-57.7201
49.4045	0.34343	-57.713
-39.0738	-54.0309	-57.7126
26.5734	40.3487	-57.7108
-45.8696	-6.42271	-57.7083
52.3821	-30.8022	-57.7027
-62.7993	26.7968	-57.6937
28.212	35.0361	-57.6815
-60.5979	-3.98306	-57.6784
-17.0845	22.9966	-57.6672
-5.38485	63.1293	-57.6568
-13.2791	-48.9258	-57.6523
-20.8626	-17.0727	-57.6423
-52.4727	-80.5988	-57.6348
59.8123	30.6416	-57.6342
-34.552	-35.16	-57.6254
-55.2229	-2.67963	-57.624
-50.8175	50.7105	-57.6208
43.0872	71.6945	-57.6159
6.95816	-47.4167	-57.6077
-54.741	-81.0332	-57.5952
48.9761	-18.6782	-57.5821
5.63995	7.01406	-57.5778
-6.03953	60.3283	-57.5541
32.1008	-24.6422	-57.5423
30.3414	-1.69101	-57.5352
40.6178	39.5493	-57.5193
4.50743	-63.4077	-57.5137
-53.8923	-30.389	-57.5124
-33.5761	3.29075	-57.5115
-38.9614	-6.97897	-57.5057
-9.44994	56.9445	-57.501
-2.71566	-49.839	-57.5006
-32.2583	9.99228	-57.491
-10.9238	-44.4608	-57.4812
43.5245	-24.4508	-57.4809
-30.7803	-6.97028	-57.4807
-43.3766	9.67863	-57.4741
25.0336	-25.7078	-57.4725
14.7627	24.6514	-57.4599
-27.7236	-11.0399	-57.4588
36.6985	-13.0122	-57.4452
-40.2826	24.7975	-57.4388
-33.7395	-40.5237	-57.4348
-44.3282	8.19412	-57.4315
-48.2283	35.8804	-57.4274
-7.02917	-53.6414	-57.4268
-19.9152	-15.3956	-57.4248
-54.8847	12.4561	-57.4247
10.0372	-38.5529	-57.4203
21.3834	29.7171	-57.4158
-0.00046	37.465	-57.4155
-44.9307	18.6573	-57.4075
54.4323	-14.0831	-57.4001
-8.05654	-81.4543	-57.3996
-16.4025	42.6231	-57.3792
31.6848	-33.5474	-57.3742
56.2605	-9.59724	-57.3739
-35.8951	-24.4481	-57.3724
79.8632	-11.7732	-57.3642
-31.8814	56.5974	-57.3598
-54.8661	-20.396	-57.3437
-53.9277	46.7398	-57.3424
25.375	6.60813	-57.3423
33.3481	31.5349	-57.3385
55.6748	-3.74736	-57.3371
2.02794	-58.8474	-57.337
30.9654	20.1123	-57.333
-54.8748	51.3133	-57.3329
78.0275	30.1788	-57.3329
-7.35707	11.6833	-57.3287
14.3579	-22.1814	-57.3215
-61.8971	11.3975	-57.3113
-54.5001	-17.3192	-57.3083
23.4446	-2.96367	-57.3055
31.4065	30.9941	-57.2948
-56.2289	-50.6822	-57.2761
4.32334	-55.6041	-57.2754
23.1697	-54.7417	-57.271
-68.2101	-8.75785	-57.2692
39.8143	-28.7187	-57.2626
-5.19391	-53.0995	-57.2597
-36.1839	4.14961	-57.2542
38.5269	18.3537	-57.2411
31.2172	-33.2169	-57.2313
-58.4262	30.7704	-57.2281
-53.6076	-32.151	-57.2211
64.0682	-21.4858	-57.221
-53.225	-16.6902	-57.1732
36.933	-33.7584	-57.1641
34.978	-41.4021	-57.1627
-32.374	20.4072	-57.1616
37.7866	28.1634	-57.1606
-49.5579	57.3109	-57.1578
20.7259	50.469	-57.1532
-4.58589	-52.4471	-57.1504
37.3139	-35.7627	-57.1479
47.1264	-50.6869	-57.1446
-86.308	-13.6488	-57.1375
10.5774	30.416	-57.1346
30.8921	-42.7214	-57.131
-66.5943	-31.7573	-57.1149
-7.16465	-39.5934	-57.112
30.6062	-17.4374	-57.1056
-6.21796	-60.2031	-57.1019
-39.7325	-29.0183	-57.0884
-19.9984	33.6391	-57.0882
-1.68325	12.2979	-57.0865
35.8044	16.6591	-57.0756
27.2541	36.6901	-57.0697
21.9575	-52.5802	-57.0688
-44.7348	-5.03234	-57.0499
38.4399	-40.6392	-57.0467
56.4345	-4.51592	-57.041
32.1533	38.1681	-57.0357
-7.03714	50.7958	-57.0304
-64.1789	31.6861	-57.0273
-31.1227	-25.9709	-57.0249
-52.303	-3.738	-57.0127
44.0405	-11.3063	-57.0127
52.3	10.436	-56.997
25.854	-9.63033	-56.9921
36.8533	41.5641	-56.9848
-50.1861	-79.2409	-56.9796
-45.0534	0.89386	-56.9706
-78.759	-1.30775	-56.9407
45.4125	42.4386	-56.9244
8.52535	27.2005	-56.923
-44.2428	33.078	-56.912
-17.9128	-15.869	-56.9111
33.795	-34.6735	-56.9036
-1.23685	33.6932	-56.897
-88.0244	-12.0136	-56.8952
-3.76066	-83.6942	-56.8848
12.3029	28.9875	-56.8806
-70.3335	-15.2823	-56.8746
15.4179	45.297	-56.8626
48.3787	-29.9039	-56.8484
-93.7085	-30.1332	-56.8465
19.0298	-6.44035	-56.8449
45.9488	-27.4865	-56.8374
36.8581	12.7245	-56.8292
29.4002	-20.1741	-56.8271
29.6033	16.8139	-56.8227
57.5782	19.9937	-56.8227
-7.52348	79.0716	-56.8213
-2.42574	-58.8958	-56.8103
-27.9064	-48.3984	-56.8065
-37.3265	18.6043	-56.8062
-3.03957	-49.333	-56.8
-56.0664	-78.441	-56.7966
-62.9216	30.0886	-56.7925
29.3214	-36.9928	-56.7907
-5.84797	37.0596	-56.7848
37.3534	42.0626	-56.7796
39.4922	26.8292	-56.7772
38.8475	-8.47645	-56.7624
-11.5557	-84.581	-56.7592
7.88688	-38.8876	-56.7469
-44.8945	4.00908	-56.7426
50.4769	45.041	-56.735
20.6605	-98.386	-56.7342
25.9032	-88.2596	-56.7302
31.7648	-34.6806	-56.724
-67.7452	-4.73791	-56.7237
17.1088	21.2122	-56.7068
55.823	-46.1687	-56.7021
9.14055	-49.1833	-56.6738
-11.795	52.6355	-56.6701
-27.2943	-14.5344	-56.6691
-54.0889	-35.413	-56.6623
-29.8204	-7.23495	-56.6611
58.5928	-9.55098	-56.6504
-43.4079	-16.94	-56.6317
-56.9858	9.7795	-56.6283
28.3966	-30.0278	-56.6026
56.5251	-13.8176	-56.5936
-6.49159	-88.4363	-56.586
86.3682	-34.3527	-56.5814
-49.4791	29.0592	-56.5784
-17.9245	-80.548	-56.5772
-25.3762	16.3517	-56.5768
3.58488	124.164	-56.5609
63.481	-19.3689	-56.56
5.38354	-39.5189	-56.5578
-38.8916	-80.0916	-56.5459
23.1338	33.0063	-56.5445
-45.4691	-13.1068	-56.5425
13.8425	51.9387	-56.5399
50.2492	46.3183	-56.5363
30.4035	-31.5426	-56.5356
58.6676	-10.7446	-56.5322
31.2184	-4.31242	-56.5267
44.558	-54.6011	-56.5222
47.6127	-40.1824	-56.5157
35.3121	34.8763	-56.5097
-14.1718	-42.3366	-56.5038
47.6182	38.9159	-56.4995
-29.0638	4.67545	-56.4917
-22.0698	-78.9883	-56.4913
36.2178	-7.0587	-56.4902
34.7261	16.5569	-56.4888
27.3912	-29.4028	-56.4865
24.4392	53.2537	-56.4828
23.9412	33.0563	-56.4781
-17.7572	60.8323	-56.4756
38.654	-60.3179	-56.4742
70.3393	-50.7336	-56.4695
46.1511	-39.4274	-56.4695
-7.86002	35.276	-56.4656
-45.7794	4.13601	-56.461
-8.10298	48.0477	-56.4536
-44.1433	15.6429	-56.452
56.8343	-10.9065	-56.4494
30.5563	-22.6748	-56.4486
-61.6384	28.1915	-56.4371
-44.5829	3.08688	-56.4342
42.2223	-43.1773	-56.432
-9.58266	-81.9387	-56.4261
-58.5209	-0.72071	-56.4205
-26.7012	15.7995	-56.4184
-11.6363	-55.5219	-56.4153
-23.2746	-32.9176	-56.4138
-59.879	12.6393	-56.4099
32.6797	-33.2016	-56.4055
30.6883	11.0445	-56.404
2.5014	15.9506	-56.3972
-45.4358	15.4209	-56.3841
16.3228	-22.6323	-56.3831
75.3757	1.25232	-56.382
-20.8226	-58.9275	-56.3719
-17.1689	-50.3433	-56.3718
-58.374	23.2234	-56.3582
-2.79143	31.6606	-56.3463
-0.70712	-76.2124	-56.3451
-62.8589	32.9716	-56.3441
39.6025	-33.5858	-56.3344
-11.248	40.4707	-56.33
48.3026	11.9843	-56.3294
-47.7171	5.89992	-56.3195
-53.5774	15.957	-56.3094
-11.1461	40.0341	-56.307
-27.8199	22.1563	-56.2924
-44.7473	20.3313	-56.2889
39.095	-31.6604	-56.2853
49.2165	-5.61593	-56.284
-32.5188	-6.69435	-56.2803
19.4001	-82.8211	-56.2803
23.8506	38.1239	-56.2795
32.3318	42.4177	-56.2793
-5.42826	50.0394	-56.2753
-13.7292	63.9561	-56.2634
-25.9228	-16.7091	-56.2565
-49.4644	-1.40762	-56.2564
-2.4503	39.4687	-56.2486
0.92079	55.4086	-56.2465
40.4903	-11.7349	-56.2448
36.5949	-27.1277	-56.2426
-55.255	7.58443	-56.2423
-76.6492	-0.32014	-56.238
-61.67	13.1767	-56.2362
-15.9878	-2.1637	-56.2347
16.8066	27.7518	-56.2343
-31.3215	40.4177	-56.2339
30.8611	4.59758	-56.2238
-51.1354	57.7403	-56.2234
-98.3604	-24.7977	-56.2217
35.1185	36.737	-56.213
62.7407	-20.6269	-56.2087
-49.8542	0.45196	-56.2077
58.9461	-50.1507	-56.1915
45.5697	80.9402	-56.1719
12.5775	25.2237	-56.1719
-44.5362	14.8285	-56.1696
-56.6485	-1.99697	-56.1678
-60.7749	32.4142	-56.1665
40.6886	-44.8425	-56.1623
-16.9352	72.4462	-56.1617
33.8869	5.02513	-56.1603
42.4228	-27.0139	-56.1568
24.4953	-18.7002	-56.1548
-64.5494	-42.8086	-56.1478
11.2921	-28.133	-56.1439
-14.8711	57.7053	-56.1355
-45.0624	-36.0911	-56.1265
34.3477	-27.9797	-56.1212
25.3318	-39.2013	-56.1178
30.0786	-21.151	-56.1138
-8.04091	29.3799	-56.1064
-31.2015	-6.76144	-56.1061
-23.001	19.0438	-56.1029
-58.7704	1.83804	-56.0879
-10.7425	-34.1366	-56.0705
-48.393	27.627	-56.0646
-56.2774	-14.3589	-56.0508
-36.0412	-1.48063	-56.0474
40.3943	2.54276	-56.0414
-8.65089	18.9671	-56.0386
53.6768	1.21426	-56.0276
36.0049	-35.6403	-56.0229
-31.9646	-7.67641	-56.0185
-21.9683	-81.684	-56.0182
[truncated: 80,334 more rows]

## Sheet: Fig. 3E,F
Fig. 3E,F				Fig. 3E,F	Imp a-JF549 Localizations for Import Trajectories
	Nanobody-HMSiR Localizations				Import Track	1			Import Track	2			Import Track	3			Import Track	4			Import Track	5			Import Track	6			Import Track	7			Import Track	8			Import Track	9			Import Track	10			Import Track	11			Import Track
x (nm)	y (nm)	z (nm)		x (nm)	y (nm)	z (nm)		x (nm)	y (nm)	z (nm)		x (nm)	y (nm)	z (nm)		x (nm)	y (nm)	z (nm)		x (nm)	y (nm)	z (nm)		x (nm)	y (nm)	z (nm)		x (nm)	y (nm)	z (nm)		x (nm)	y (nm)	z (nm)		x (nm)	y (nm)	z (nm)		x (nm)	y (nm)	z (nm)		x (nm)	y (nm)	z (nm)		x (nm)	y (nm)
-24.5974	39.8719	-192.569		54.0489	99.9449	39.7983		89.5232	1.77874	33.2182		49.2396	-49.3004	31.0751		17.0278	-41.9324	29.3447		48.7597	50.3394	37.7718		25.7906	49.2928	33.0485		-56.8472	-84.8651	41.8216		40.8719	-28.2634	77.293		18.7841	4.84627	26.0164		-86.8555	-34.9533	64.9997		35.3952	-75.682	97.3552		-38.9892	-56.6112
-51.067	34.5109	-191.947		43.3948	113.979	49.4927		54.3051	-9.26283	6.05853		39.5795	-58.6978	13.7786		38.9183	-32.2328	3.99543		51.0415	58.7484	36.8679		28.084	26.3451	31.2898		-51.5558	-79.0654	35.8147		49.6983	-52.5484	76.5242		12.7801	9.58164	20.0275		-59.5187	-31.5788	59.0205		51.6092	-75.6879	71.9709		-14.3631	-44.1819
-28.5668	31.4646	-191.734		36.2172	98.7917	39.6122		29.2486	3.81335	-4.3685		39.8877	-58.8407	9.56672		-0.22504	-19.7431	7.22526		28.5195	42.4786	22.7789		12.2589	16.3628	35.395		-46.0085	-86.0839	35.808		24.2229	-38.3416	73.9202		15.4409	12.0688	25.2693		-71.4216	-40.6231	58.9625		35.2715	-77.6055	70.2305		-6.29926	-50.7185
-14.9346	39.8867	-190.104		49.5143	92.7933	42.3357		40.0145	-2.2824	-5.41943		29.7623	-48.4553	3.76143		6.9649	-27.5622	7.26406		43.3317	58.1114	-4.96881		16.3312	29.3425	19.7335		-47.8457	-84.4092	33.0149		25.4006	-38.2041	78.7807		26.3071	10.4938	25.2973		-44.7007	-12.4145	40.845		57.122	-76.7549	83.2038		0.65389	-46.6785
-36.5802	33.578	-190.063		25.9325	98.6056	40.792		35.8979	8.65338	-3.11929		24.0329	-44.5976	8.98216		32.0897	-29.2348	23.5284		26.5371	75.7774	-12.3997		26.2388	18.6429	9.66265		-35.8552	-83.9954	30.2547		3.56605	-40.8935	61.5775		17.9192	-2.40016	14.4032		-54.8998	-25.5743	45.7577		43.5659	-77.466	73.0548		6.67293	-53.5702
88.8282	2.72042	-162.041		55.6529	108.407	41.8627		37.5617	8.65867	-3.09797		30.7845	-45.852	5.32969		19.935	-45.4087	16.5988		47.6439	81.4141	-43.6219		39.2819	0.95281	24.5964		-37.8758	-81.9881	42.4717		15.6324	-21.7594	77.4731		33.0321	6.14583	17.3326		-44.9564	-16.1006	55.7473		39.002	-81.6109	60.7495		6.59638	-60.3999
87.1117	4.83145	-161.775		57.322	100.511	41.8914		33.1093	5.06206	-3.09799		22.2995	-56.9325	-3.17712		0.28815	-46.1935	9.79199		18.9126	62.5447	-34.9303		53.4991	15.5365	11.839		-24.837	-75.0208	26.4915		-4.65287	-12.4895	70.9329		19.965	-5.37387	4.65632		-48.5767	0.88109	26.9074		37.4716	-76.7186	82.6922		9.47854	-51.8616
-42.796	134.099	-150.171		50.0439	98.1437	37.7193		43.5677	9.57774	-6.04546		25.6665	-46.9734	-3.17287		-3.03624	-42.3308	9.81107		21.8286	70.601	-23.734		34.9697	9.15288	9.10481		-12.3985	-7.72962	16.0846		2.35122	-10.2064	53.6718		34.6962	0.32915	2.81458		-40.5018	2.91688	31.0323		50.8648	-90.6678	69.6944		-2.72535	-35.2067
55.553	-15.6601	-150.083		42.2214	94.794	37.081		59.8713	-10.1441	-17.4335		25.0533	-30.4704	-6.36465		4.33461	-24.3982	18.9009		-6.68186	41.3222	-11.721		47.089	7.22571	20.4769		-9.85513	-10.272	12.6488		-16.2767	-14.9062	45.1329		42.0905	-2.58532	1.25567		-42.5316	-34.5686	23.1303		51.0286	-71.0068	69.6508		-4.25328	-35.3573
-48.9896	142.388	-150.08		34.2326	97.0862	41.0516		68.6137	-10.3363	-13.3732		31.4271	-34.2551	-8.60264		4.80267	-31.4314	21.2356		3.79036	42.8716	-13.7526		35.301	9.93708	4.78208		-14.8193	-9.77574	15.3656		-20.6953	-7.48271	33.4452		39.5936	3.07916	4.2186		-39.8635	-13.1592	21.5759		29.7117	-68.2961	69.6503		-25.3911	-39.4032
-80.25	7.97004	-149.64		26.9128	97.9707	34.8115		93.4673	9.38614	-34.016		38.2866	-27.6546	1.38745		3.34862	-10.2132	19.4658		1.20917	48.4543	-14.9308		28.7829	1.26619	10.6348		-7.40722	-25.3749	15.3649		-16.1651	9.72746	22.3825		38.6703	-4.1817	-1.02321		-37.4864	-6.02512	10.484		28.8371	-83.8541	52.8059		-10.0047	-41.5168
-73.0953	2.28897	-149.437		16.6801	59.1516	39.4774		86.9288	-14.9911	-40.8669		34.6429	-36.5409	-11.8294		4.17461	-16.0261	0.90129						34.8034	8.96118	-2.65592		-1.09563	-27.6791	11.1095		-22.8159	8.45588	25.5631		41.4245	2.69002	-5.15625		-51.6715	-0.95978	47.1785		35.0761	-90.7997	62.7631		-8.27952	-40.1449
-44.6642	142.563	-148.41		21.9059	85.6166	32.4593		105.872	-26.8177	-41.9734		32.124	-21.3051	3.71671		-1.53927	-37.0611	3.81811						42.3055	-9.6345	20.7583		-9.78299	-20.4017	-11.6301		-27.044	-9.185	14.3855		44.8647	-11.6517	0.51116		-51.2266	-23.7458	59.5962		24.3882	-78.7856	52.7093		-19.3241	-38.9131
35.812	-2.21155	-146.945		6.43106	88.2258	20.3169		84.1733	-6.63767	-40.6011		35.4416	-34.9374	6.42888		17.5126	-42.0859	-2.98435						32.0525	17.3221	12.3316		-3.08997	-93.3336	-22.0327		-20.7863	-13.421	17.746		53.5023	1.89394	1.72025		-5.06087	-4.65557	53.7168		28.9576	-67.8316	42.6993		-35.5058	-19.4121
-58.6249	-1.89218	-146.305		16.3981	72.8942	27.3333		107.845	-3.99589	-42.7858		31.7038	-36.5429	2.21579		11.7884	-34.446	-1.08518						36.7126	6.94039	9.01945		2.27006	-66.474	-11.7471		-5.2569	-9.86295	3.12904		62.5522	-8.61426	-9.0487		-22.5422	6.08966	58.1661		9.42359	-72.961	30.7		-30.5568	-37.3331
-63.8462	-4.37451	-146.276		-7.7349	99.497	46.8		77.343	-3.82094	-54.4191		23.3415	-23.9103	-5.16551		24.0834	-37.1449	-8.04867						32.5404	6.31698	8.96652		-0.86605	-81.3849	-20.2219		-6.68979	-21.227	-7.42339		54.9993	-5.54188	-16.1365		-38.8388	-1.06639	48.0585		7.06475	-67.1435	26.5044		-37.9681	-14.6319
-67.626	1.19765	-145.93		17.0326	88.2724	46.8205		95.4223	-23.6085	-49.323		38.4244	-36.5374	-8.7659		8.88413	-30.9175	-34.0235						48.1396	-10.4878	4.20637		3.23296	-82.5198	-33.9995		-10.4049	-19.5901	-31.0312		72.3458	-11.2117	-11.0002		-32.4457	6.79591	19.5757		17.8537	-66.9741	14.7074		-47.9739	-9.81026
20.757	5.60257	-144.579		11.5372	64.259	44.6242		77.0208	12.7137	-53.2095		30.2074	-21.2834	-13.9377		26.9252	-21.2428	-31.7887						32.8421	-6.89092	4.15423		4.71749	-73.4115	-25.5808		-15.2521	-28.7731	-40.8082		73.0403	-18.8432	-22.8023		-30.8686	10.3451	23.7741		16.8013	-67.6889	21.571		-57.1312	-2.91054
23.5146	5.47735	-144.021		32.7434	79.1007	39.6005		89.8568	4.57005	-60.2254		27.8596	-36.2537	-13.9169		24.2743	-16.2972	-24.7514						26.5385	3.73389	1.50583						-19.1905	-46.7555	-37.4707		59.4824	-12.3564	-20.9015		-32.0798	11.0107	13.674		14.0267	-77.0554	11.4522		-56.6431	-15.8545
17.4211	7.83552	-143.486		19.9472	87.1422	35.4825		100.657	-1.28186	-60.2013		27.0018	-38.4991	-24.016										26.0693	-12.4105	6.33876						-27.6126	-34.4135	-41.1668		59.8892	-0.38235	-20.8813		-26.4295	1.26506	0.0982		2.31866	-66.7512	-7.74086		-50.7883	-5.67192
22.6588	13.7589	-142.054		15.4831	62.0509	48.7313		86.4056	3.17555	-57.2457		21.2903	-46.2933	-34.0034										35.1281	17.6709	6.32585										87.5702	4.92284	-27.5649		-27.4564	21.8379	-12.1587		10.0876	-77.2061	2.30632		-45.4554	-7.97882
20.2857	8.02504	-141.124		1.68603	70.7837	55.705		97.6756	1.52355	-65.8186		21.5872	-24.9113	-38.1421										29.5483	10.6262	0.36726										71.8019	-2.92473	-22.7105		-29.4876	10.6079	-16.2658		24.1439	-85.1245	-2.53002		-32.6226	-3.83248
-60.7325	-128.335	-130.811		12.2028	69.6598	50.9079		83.4047	3.36546	-63.5029		17.952	-37.0494	-20.3995										23.2253	35.9277	-22.5401										73.9872	2.56921	-25.6544		-1.52035	26.3558	-26.0386		8.27656	-84.2505	7.53138		-23.6523	0.22221
23.9634	94.1621	-125.763		5.7904	69.8417	57.744		81.578	3.25624	-65.3635		12.8808	-18.618	-37.1331										34.3181	6.83982	-26.688										83.5923	1.92379	-29.7869		-26.1063	38.5592	-31.8357		16.5355	-84.1529	21.6006		-29.9713	-15.8841
73.4932	16.8756	-125.192		-9.84748	34.3379	60.3888		90.0488	3.20748	-74.598		12.4665	-44.6908	-46.9824										42.0533	3.5009	-33.4772										79.9333	24.0829	-27.5627		-17.8701	40.7278	-46.0036		-5.49426	-55.8836	-6.00325		-32.4812	-5.4039
10.1505	-107.388	-124.051		-18.3167	58.6252	65.5324		89.3432	16.7089	-79.7524		16.6666	-34.5839	-41.0033										21.7327	0.53438	-26.1745										63.9672	11.3662	-13.2007		-49.6748	60.8083	-36.9188		14.5663	-40.1904	13.0042		-39.6687	-2.50576
-61.311	-125.057	-123.796		-11.4193	29.5487	68.3674		81.7766	5.2671	-93.236		17.3029	-22.1336	-52.6294										30.5096	-6.23146	-13.0244										64.2452	13.0321	-21.7368		-20.7766	30.306	-56.7013		8.5575	-62.4866	9.26732		-18.2295	0.66682
8.99114	-112.071	-123.258		0.94392	61.4398	79.0212		77.1014	15.9357	-88.0294		16.8983	-25.8387	-65.868										32.5936	-19.5318	-22.8922										68.6872	-8.18841	-17.6857		-27.8986	44.709	-29.7423		6.34389	-50.0015	-9.23716		-44.3097	-2.40371
9.31637	-86.8549	-120.685		-4.02359	71.186	89.7768		83.3952	25.7283	-105.132		3.46482	-15.3121	-61.0343										38.2133	-10.1429	-10.6495										70.1349	3.5126	-24.7691		-58.7674	56.8619	-26.0695		12.9401	-63.2367	-7.75353
8.95572	84.2019	-118.957		-17.6783	60.0431	70.6536		80.4238	28.6371	-113.079		3.61784	-29.0073	-52.8442										22.934	-17.0746	-14.8671										82.0074	6.4087	-21.8256		-16.2639	47.7813	-35.4148		31.2335	-43.819	-4.64842
0.84625	-85.4697	-115.921		-9.61933	60.2357	70.6875		82.9337	32.8815	-116.521		3.41751	-26.7117	-54.5736										15.6659	-1.52965	-7.61117														-73.888	60.7313	-26.4197		24.1184	-32.1809	-30.722
1.1295	-78.9096	-111.528		-1.783	66.5945	62.1592		72.7865	34.9076	-113.545		1.02952	-36.3242	-54.537										19.2884	-14.0247	-10.9145														-62.3022	24.6436	-47.44		15.9861	-45.7678	-36.7167
5.78746	69.8701	-110.896		-9.69716	63.9824	49.7931		63.8245	37.0312	-114.882		16.7843	-41.0297	-42.9814										5.16346	-14.3947	0.95121														-53.9333	45.3845	-54.9691		20.5493	-42.6619	-21.032
4.39931	69.2756	-109.565		-27.847	51.2542	51.6193		71.0266	24.4632	-117.82		6.14369	-34.7807	-40.2909										20.4445	-17.5395	-9.08813														-50.6666	46.5064	-60.9462		7.40034	-39.1191	-18.8492
10.1622	88.5225	-108.398		-13.2519	52.1231	45.9056		65.4465	16.5419	-109.316		0.40052	-32.5603	-42.0059										32.9232	-15.8009	-14.9168														-67.6186	45.4686	-55.0451		51.5532	-62.2424	-27.7496
-25.0508	-62.842	-107.677		-27.8407	54.1497	49.3427		74.6675	25.5694	-109.294		8.72904	-35.7785	-41.9799										36.5891	-12.5959	-8.17416														-61.4799	37.8745	-47.8626		27.3555	-54.8758	-47.1493
13.6559	81.9579	-107.636		-17.8193	62.8439	49.3653		53.1088	19.9162	-121.701		2.46121	-33.3546	-39.7074										32.6787	-1.85448	-11.4731														-35.1011	33.8971	-52.1186		54.255	-61.9767	-39.4186
9.92284	64.705	-106.168		-24.1537	59.1395	39.4642		49.6332	-3.85128	-137.717		0.76832	-19.0024	-44.5488										29.7404	-12.9683	-32.6681														-43.6519	28.9388	-67.7703		41.6097	-37.9756	-56.1283
3.74498	65.0435	-105.087		-9.34252	59.3043	37.1975		44.0391	17.8387	-141.784		-15.5104	-29.8577	-29.1066										37.2208	-20.4044	-36.8731														-65.3253	33.4583	-59.6406		7.41704	-63.953	-56.1285
4.60059	90.112	-105.07		0.53416	52.1418	29.5206		38.1355	21.1467	-144.015		-9.31874	-40.3021	-25.4061										36.2486	-3.33654	-31.0144																		23.8923	-46.4607	-60.7805
41.318	-66.8707	-104.006		-14.1671	51.4863	29.5221		42.7974	9.12592	-142.637		-9.84547	-38.337	-25.3727										8.81352	-2.07461	-24.5405																		23.5045	-38.3601	-77.4291
-14.9928	55.417	-102.035		-21.1723	43.9728	28.5503		43.8026	14.8218	-144.491		-15.5	-34.017	-38.6061										13.8447	-10.5257	-20.3301																		-21.9784	-53.8193	-111.931
-2.5326	45.951	-100.579		-18.1551	30.2311	26.7438		37.1468	14.5612	-149.286		-9.37677	-33.7107	-46.0704										12.4966	4.68675	-7.28514																		5.05712	-52.0052	-101.843
-1.54749	55.6848	-99.5523		-17.2873	41.4391	28.3603		58.1045	6.94857	-143.234		-23.654	-40.1441	-61.5533										12.1749	-16.5641	-9.51415																		1.37884	-41.8059	-121.115
4.302	-32.3618	-99.2297		-8.27056	34.4903	32.508		48.9722	21.0502	-135.027		-17.3764	-37.3475	-53.3092										25.1659	7.62322	-6.91903																		-3.9437	-27.4196	-132.844
-6.79931	-49.709	-99.1168		-6.85466	52.8173	40.4713		47.3181	1.21763	-128.039		-18.5636	-40.4555	-65.5919																														0.96166	-40.8117	-135.166
4.3718	-90.211	-98.3922		-27.8336	33.6607	48.8326		46.0106	-15.6988	-128.027		-13.199	0.70658	-72.8914																														3.25206	-39.4	-135.182
53.4239	4.58079	-98.2129		-12.0663	43.7527	53.6696		56.2232	-4.0602	-133.732		-17.7574	-18.432	-65.3607																														-5.94167	-35.1848	-135.183
54.4461	40.4252	-97.5057		-21.3092	42.2141	46.6064		32.6042	-13.0128	-117.354		-20.8526	-0.94922	-61.2147																														-10.0645	-60.0677	-137.348
-3.21326	51.0611	-97.3799		-5.7093	50.2422	48.4527		39.4239	-5.74962	-124.435		-27.4251	-17.3873	-53.7443																														-5.54402	-42.2656	-129.884
19.1819	-13.1846	-97.0791		-8.8539	50.693	63.7886		40.0294	-12.3465	-127.376		-28.5134	-18.0409	-63.8217																														-42.3102	-63.1279	-154.438
54.4988	15.8109	-96.3375		-23.7409	50.6594	73.906		42.9661	-17.3735	-108.81		-34.7709	-25.0656	-77.811																														-16.696	-45.3731	-154.493
61.8178	19.4434	-96.2888		-25.1912	57.0276	80.0959		36.5468	-17.1272	-106.927		-24.0696	-29.975	-74.5291																														-17.204	-41.0902	-137.47
1.35858	34.233	-95.8774		-21.5623	52.9929	87.2168		32.3948	-24.3865	-99.8817		-50.7291	-22.4008	-93.2201																														-20.6528	-52.7305	-153.161
42.3319	8.44457	-95.8418		-22.8186	47.0702	89.1103		29.3296	-9.35794	-99.8458		-46.0432	-14.3315	-93.1626																														-17.472	-46.9932	-164.981
50.7248	12.5002	-95.8054		-4.31795	48.3597	93.1924		31.4395	-21.3636	-97.5541		-46.1869	-22.0987	-93.163																														-14.4956	-50.6603	-147.3
57.8301	15.1306	-95.658		0.3229	55.9569	89.1425		46.407	4.13988	-82.7512		-55.0568	-33.1451	-85.1285																														-29.3655	-45.1685	-154.725
-2.1168	45.3907	-95.3981		-14.065	45.7407	82.136		40.7633	-9.35304	-81.124		-45.5376	-20.0765	-90.0497
19.0187	-10.3817	-95.0828		-0.48483	49.1501	89.1719		44.2529	-9.74481	-77.6562		-38.2861	-22.4714	-111.847
-0.56375	-44.786	-95.0599		1.77116	33.7272	80.1188		66.9065	-2.0261	-70.88		-50.3803	-33.8556	-103.725
-8.25248	50.9214	-94.8891		14.507	35.3295	81.9609		50.6985	-8.51397	-77.9305		-29.9324	-29.8467	-100.462
-20.8002	46.5028	-94.7366		8.5744	50.6329	81.9763		42.5726	3.74408	-81.5181		-49.7369	-30.1137	-102.392
-0.12985	-37.9143	-94.2416		0.70521	47.2582	78.5185		39.8144	2.70193	-86.2834		-48.8655	-27.9467	-102.381
-35.304	-16.4894	-94.1084		3.17809	42.8099	88.4259		36.1949	4.44498	-72.7284		-47.3357	-21.4908	-92.2845
-0.82729	-29.9322	-93.9992		8.4969	45.2816	85.503						-62.267	-26.8308	-90.0016
52.9814	42.8858	-93.8198		18.7775	32.0844	85.5087						-56.876	-17.0193	-93.674
-8.22939	56.6671	-93.7989		17.8196	20.2606	78.6131						-67.8542	-21.0383	-64.1663
1.37945	45.3964	-93.7617		33.8427	46.6637	70.4431						-54.894	-24.0879	-56.6486
-30.914	-11.4284	-93.7409		28.3638	30.5509	52.7445						-71.3866	-26.2037	-63.4104
19.5931	-37.9324	-93.5865		19.215	22.3955	55.0321						-64.4395	-22.5193	-45.6133
46.0572	44.6732	-93.5701		24.9704	5.53312	50.0244						-53.2038	-38.5053	-32.6628
-7.31365	71.47	-93.5055		26.552	3.26821	34.8362						-72.1107	-32.2414	-45.6991
-5.23679	-39.0327	-93.3503		39.9931	17.8759	40.7476						-72.4438	-29.2152	-48.9706
17.048	-7.68031	-93.2821		48.774	6.32378	47.6846						-78.9609	-13.4581	-56.8932
21.4633	-3.91425	-93.2437		40.985	-11.1204	47.7127						-83.5038	-18.3443	-46.8052
-32.8582	-19.0113	-93.1967		38.4402	10.0605	44.7733						-84.8174	-15.3931	-52.6974
55.0609	47.0253	-93.1378		45.113	19.8607	39.652						-89.77	-1.0653	-40.6645
63.4311	48.7076	-92.9318		34.8176	18.9552	13.655						-101.401	-3.56128	-35.5099
58.3179	50.4839	-92.9185		46.0181	11.5529	22.8932						-83.0676	-14.1064	-31.8345
50.0763	42.7822	-92.88		25.6158	24.3075	9.65542						-87.2768	1.81616	-23.2788
26.3322	-31.6602	-92.6343		29.8405	32.2474	6.74684						-85.5889	-10.3508	-33.3224
52.7526	1.02655	-92.4901		23.1448	42.4677	3.87135						-82.2499	-12.7073	-23.2217
-13.3367	38.5318	-92.3982		40.0316	30.9981	-10.4992						-90.6903	-16.7083	-13.0966
-48.6074	-1.34822	-92.2998		27.0491	14.8716	-17.3751
50.9353	44.1794	-91.9909		44.4393	17.5674	-17.3625
60.1677	-79.1521	-91.9749		35.509	30.2057	-13.2142
-27.9621	-23.7288	-91.8502		25.8501	27.4952	-2.26436
4.57655	54.9495	-91.7063		31.2468	18.4036	-28.2501
31.1452	-32.5217	-91.6912		15.5974	14.2722	-23.1206
50.8618	-27.0141	-91.0931		18.4815	10.9345	-30.1655
47.7589	32.2831	-91.0265		9.30746	16.5695	-23.1278
10.2578	3.96593	-90.8216
-10.4065	29.743	-90.718
-51.7964	-2.4112	-90.6553
9.69661	40.7756	-90.3293
21.6071	-7.35944	-90.2403
16.8335	-4.15389	-89.9872
-12.2141	35.0277	-89.791
-55.6779	-14.8768	-89.6933
25.6447	-29.57	-89.4856
57.6098	-80.4272	-89.3515
22.3602	-2.85375	-88.9761
41.641	-25.9969	-88.6917
10.5376	53.0911	-88.5292
30.9021	-14.0193	-88.4547
16.4193	6.1811	-88.421
-60.3927	-3.36688	-88.3974
26.784	2.63348	-88.3117
-46.7819	32.0705	-88.214
25.2957	61.6805	-88.1827
-73.0614	13.5059	-87.9913
-40.7954	-72.7699	-87.9611
42.8072	-57.598	-87.9324
47.0684	-51.6554	-87.892
1.98054	-33.4329	-87.8224
55.9779	-51.6521	-87.6461
3.1616	-30.5807	-87.6181
-21.9824	39.0132	-87.6178
44.0138	39.2304	-87.494
11.0309	50.4971	-87.1563
33.1851	-51.3933	-86.963
-56.9712	-10.5747	-86.9482
0.61465	58.3531	-86.7494
46.4305	11.787	-86.5878
15.4982	38.4684	-86.5784
-74.8914	15.2489	-86.403
11.0399	45.674	-86.3482
-69.4205	-8.99184	-86.3047
11.9683	1.01224	-86.2523
-15.906	-12.3346	-86.166
42.3523	47.4016	-86.1094
55.9664	47.0197	-86.0913
-3.03246	59.0677	-85.9802
6.06463	42.0472	-85.8952
21.0831	8.60455	-85.8605
28.6656	-4.29395	-85.6674
-41.3091	33.9641	-85.5838
34.6558	57.6065	-85.472
-36.3263	38.6088	-85.4129
6.32482	53.6056	-84.6057
-27.9825	22.3188	-84.4581
-78.0842	-17.2296	-84.1672
6.36946	51.6803	-83.8868
43.758	-3.39874	-83.8356
-118.562	31.4536	-83.7478
50.4368	13.1412	-83.7326
66.9149	30.0935	-83.7237
-58.0312	33.991	-83.7214
-44.4317	31.2919	-83.7073
-64.7307	21.6144	-83.4254
48.4659	1.97262	-83.2504
64.0667	35.6026	-83.2237
-70.931	19.7138	-82.9665
-56.1472	37.1885	-82.9385
-53.0509	36.5375	-82.8738
39.2664	-4.82945	-82.82
64.5084	31.7591	-82.7179
20.9013	-5.04035	-82.6657
-26.1733	36.6339	-82.6616
7.7042	51.5054	-82.2756
-38.0326	72.883	-82.2645
31.9719	47.152	-82.2036
-83.5544	-41.732	-82.1209
-31.0639	46.2884	-81.9673
6.72942	67.6804	-81.9389
-36.0255	32.368	-81.9271
-48.4638	41.1078	-81.8809
6.84407	47.3401	-81.8363
53.0923	-3.26316	-81.7087
48.3439	-2.52227	-81.7013
45.8554	24.0236	-81.6454
-40.1353	75.2915	-81.5837
18.8887	-1.61125	-81.4774
-45.3045	76.1449	-81.2765
-75.768	-34.055	-81.2667
37.3999	52.4752	-81.2456
-48.7105	26.2034	-81.1515
60.4636	35.1664	-81.0634
10.407	7.76131	-80.9978
44.9941	-13.7095	-80.978
14.2803	46.6123	-80.79
-21.7522	53.8021	-80.7695
-54.1689	1.48334	-80.5722
-0.91113	-11.8452	-80.5136
-36.0143	35.2227	-80.4686
-31.8333	31.4781	-80.3083
-31.8333	31.4781	-80.3083
48.4133	4.43329	-80.2875
9.62426	64.9	-80.0514
56.6149	30.2108	-79.8602
-76.2541	-38.0426	-79.8191
-42.304	26.8775	-79.8078
55.5247	20.0228	-79.7585
38.5139	-45.009	-79.649
-47.0351	16.3245	-79.6355
-49.3702	13.9586	-79.5967
-12.2744	58.877	-79.5466
-48.6275	43.0179	-79.5058
32.8452	-2.69379	-79.4698
8.05511	9.55015	-79.4676
-40.6616	-0.84765	-79.4178
-64.8218	-11.2216	-79.4132
47.8675	-9.55928	-79.4064
-68.83	-21.2008	-79.37
-46.1941	13.1277	-79.3665
-41.5802	74.2301	-79.3305
-10.3293	4.51623	-79.2735
-39.3137	21.3833	-79.1714
53.8019	40.862	-79.1152
57.1751	2.17904	-79.0224
27.4718	50.7088	-78.891
-21.4021	41.3148	-78.8713
-21.4021	41.3148	-78.8713
-31.0618	-48.8377	-78.8197
-75.2581	-2.42987	-78.7921
52.3942	11.8883	-78.749
-45.2067	76.0909	-78.6773
-71.6432	21.0358	-78.621
-62.2065	-6.13822	-78.5855
-32.1133	28.4362	-78.5838
48.2022	2.63638	-78.4516
-29.8545	38.7505	-78.3927
50.6919	60.2525	-78.2569
33.3307	-10.3518	-78.0495
-50.8226	15.1926	-78.0153
-47.7929	-3.07047	-77.9232
-52.1076	44.3727	-77.8836
-40.7966	-8.91746	-77.8487
-74.076	1.42503	-77.7328
-38.0827	43.8587	-77.7293
-44.2339	72.9782	-77.7055
-40.3767	7.74537	-77.6863
-61.0586	18.1141	-77.6538
22.3424	-13.7199	-77.6397
37.751	-7.43167	-77.5888
-10.0863	61.173	-77.5241
9.67189	58.237	-77.51
41.178	-37.6578	-77.4836
-25.4985	-49.0742	-77.3713
23.4726	-8.28171	-77.2564
53.507	35.9709	-77.105
-75.1911	-1.41972	-77.0569
-80.161	-3.26266	-77.0391
27.5743	-14.6984	-76.9792
32.8134	-2.75037	-76.9655
60.5848	-8.68252	-76.9482
50.1068	26.4225	-76.9191
45.7115	13.5926	-76.8833
32.3244	42.0557	-76.8657
-48.0292	11.8426	-76.8584
-50.4957	2.19546	-76.5884
-57.1475	14.4724	-76.5248
-28.4122	36.3962	-76.4933
55.6294	-6.97345	-76.4672
-6.80486	-52.7065	-76.4261
4.32524	76.2396	-76.244
7.5671	69.6645	-76.2076
-38.0628	18.0764	-76.1629
41.1391	-42.3205	-76.1574
55.1066	-13.087	-76.1362
-16.5703	86.6598	-76.1274
-62.4411	2.17036	-76.1188
-65.5195	-33.3657	-76.1141
-53.592	4.6318	-76.0277
-44.5838	-8.31632	-76.0112
-55.7206	23.7157	-75.9852
-57.5189	12.7988	-75.8911
-9.65312	-52.4964	-75.8697
-46.5432	6.0293	-75.8319
-51.4386	5.66619	-75.7695
-39.9856	13.9083	-75.6957
5.93491	15.39	-75.6874
40.2441	36.9286	-75.6652
-22.7305	60.7588	-75.6555
-1.30081	59.1703	-75.6125
-57.2996	0.41102	-75.5869
-39.6518	-8.25747	-75.5816
-52.977	11.0116	-75.5725
45.3933	15.436	-75.5626
-45.1275	26.7934	-75.5541
11.2679	-37.6895	-75.5316
54.0429	39.7448	-75.4707
-18.2053	-54.6918	-75.4531
24.7879	34.983	-75.4246
-64.527	11.3556	-75.3772
37.6774	30.1035	-75.3567
-45.1803	40.4338	-75.3186
52.7493	-4.94431	-75.3009
39.4773	2.82217	-75.1712
-53.1741	33.9416	-75.1125
-71.01	46.3784	-75.1078
-36.2686	53.1848	-75.0134
-63.7338	8.77458	-74.9566
-1.69692	35.9404	-74.9226
-42.747	5.64302	-74.9096
-25.9585	-79.5444	-74.8809
-56.8914	-9.45249	-74.8345
-49.4284	14.2488	-74.8334
-62.8913	28.8578	-74.7537
-57.4612	1.97216	-74.6762
-14.5197	-56.4654	-74.6749
-47.6826	-5.27556	-74.6238
-9.59004	-45.0576	-74.5123
37.2372	31.7577	-74.4771
-56.0227	23.4508	-74.3907
-14.6021	-55.9459	-74.378
-55.4368	-19.0455	-74.262
8.80751	32.6816	-74.2533
-15.2799	-61.2871	-74.2387
-60.8873	-33.4872	-74.2293
-57.8388	-22.078	-74.2125
-53.9898	18.1155	-74.1728
-56.6786	36.3886	-74.142
37.1981	-47.7801	-74.0971
-4.12996	-55.1198	-74.0706
-50.8115	43.3224	-74.0613
-33.0458	-12.9969	-74.0437
-12.5018	0.76958	-74.0173
-9.60222	-56.819	-74.0161
-38.6452	-23.6429	-73.9639
45.4426	55.9047	-73.9429
-45.5518	29.2236	-73.8137
45.4837	28.4556	-73.7827
34.4693	-43.7127	-73.7815
-44.3132	-6.10406	-73.6999
-39.0456	12.4284	-73.6856
-43.0116	-14.8793	-73.6545
18.5732	36.5165	-73.6509
42.8075	5.64871	-73.5576
43.9617	-35.8633	-73.5561
-41.9811	39.279	-73.5334
54.829	-7.30536	-73.5074
5.43602	50.1223	-73.4669
-53.6756	2.46408	-73.4426
-30.1015	-9.50006	-73.3896
-22.165	-84.8117	-73.3821
-32.4691	-31.4052	-73.3292
-40.7682	-13.3931	-73.2671
63.8092	-11.4249	-73.2124
36.938	-43.3622	-73.2026
46.0382	-29.1507	-73.1874
-51.3324	-13.5074	-73.1649
-0.12903	26.1541	-73.0767
-51.0844	12.3002	-73.0738
-46.9603	32.4287	-73.0505
-12.4468	-47.3918	-73.0045
-56.0981	31.7786	-72.9068
-49.2296	-7.86182	-72.7537
59.5569	-40.6947	-72.7501
4.81183	41.8581	-72.7282
-19.5225	16.2334	-72.6595
-22.4961	-11.2241	-72.5953
28.896	-45.7653	-72.5834
-30.0412	-52.6058	-72.5789
46.7325	-40.2511	-72.5098
5.3393	32.0374	-72.4654
-49.0285	40.4026	-72.4574
38.5875	-17.98	-72.4048
-51.3136	-34.1469	-72.3936
72.1646	42.4223	-72.3543
51.1	-18.9371	-72.3501
-31.4083	-43.0118	-72.347
-15.0292	64.4085	-72.3232
-6.06442	45.7595	-72.3103
-54.4063	33.3661	-72.2857
-46.0542	-7.7906	-72.2719
-44.7111	-12.7489	-72.2594
-42.5756	26.0885	-72.2502
-42.5662	50.0339	-72.2198
37.0821	-48.1961	-72.1741
-20.6007	48.5959	-72.1676
22.438	32.4493	-72.1533
74.765	-89.8489	-72.1376
-47.8455	7.20342	-72.1193
26.9251	-5.32678	-72.1042
-21.6657	-88.2186	-72.0376
48.904	12.9822	-72.036
-43.8717	22.696	-72.03
-29.8049	45.6633	-72.0201
-5.89823	-50.2768	-72.004
-52.5105	-39.8171	-72.0014
17.999	27.5326	-71.942
36.5016	-42.6514	-71.9355
-29.1085	35.7429	-71.893
-9.8866	41.9599	-71.8856
-26.0628	28.7797	-71.8728
-26.0628	28.7797	-71.8728
23.1358	33.488	-71.8699
36.1086	-32.4927	-71.8497
-52.1657	33.0826	-71.8447
-38.6823	23.7995	-71.842
-56.4778	-21.2133	-71.8265
-55.8574	-20.9931	-71.8193
-45.9474	-8.81802	-71.8066
0.57393	43.2451	-71.7496
32.6823	-52.6855	-71.7113
-35.1124	-3.7893	-71.7085
-42.4903	27.5262	-71.6932
-62.7849	41.8695	-71.6795
24.2089	30.8712	-71.6112
-59.5295	6.47065	-71.5931
10.4942	-11.2335	-71.568
-50.0774	-8.92345	-71.5652
13.2384	30.5228	-71.4969
55.7144	-14.4106	-71.4714
-26.849	-6.38953	-71.459
-32.6772	8.93112	-71.4502
-31.5719	38.401	-71.4417
52.8239	-2.20733	-71.4406
26.9328	-45.8356	-71.4357
-76.1276	-4.93921	-71.4112
32.6602	2.62992	-71.3936
0.72682	56.4802	-71.3744
-58.2538	-8.78997	-71.3432
-39.4638	46.7815	-71.3104
50.8018	-16.6164	-71.3037
-22.313	-19.1304	-71.276
-40.575	33.6448	-71.262
-30.7722	-3.29735	-71.2618
-4.27377	49.644	-71.2615
-50.195	-24.3962	-71.252
-36.9387	-19.6391	-71.2503
22.0068	30.7535	-71.2457
46.6435	-5.95033	-71.2226
47.3814	-58.6452	-71.2146
-52.6773	2.2505	-71.2015
-23.5329	-38.8298	-71.1952
-21.3856	32.1224	-71.192
-21.3856	32.1224	-71.192
30.6159	-47.3937	-71.1688
-67.5676	-0.28879	-71.168
60.6321	9.37804	-71.1239
50.1231	-17.8002	-71.0774
-58.168	8.95789	-71.0428
5.97098	24.0548	-71.0402
52.1556	-6.68298	-71.037
61.1607	6.87265	-71.0288
8.38415	-5.6805	-71.0176
34.2378	-47.2838	-70.9867
-0.99783	60.4979	-70.9762
2.06472	62.0688	-70.9151
-59.2318	-30.2866	-70.8872
64.4007	3.34263	-70.8464
4.756	59.0936	-70.8092
23.6621	35.9539	-70.7952
-50.7718	-44.6275	-70.7895
41.2035	-7.22373	-70.7759
-55.7706	5.64727	-70.7606
5.22293	53.147	-70.6969
-25.362	-3.91107	-70.6275
61.4302	5.44701	-70.6084
34.0773	-46.4181	-70.5978
8.90618	95.1609	-70.5915
-31.4946	-27.3728	-70.4982
-7.17047	-51.2348	-70.4807
-49.3676	5.22594	-70.4777
-29.5942	44.6343	-70.4732
-29.5942	44.6343	-70.4732
65.2296	3.41199	-70.4704
23.8241	45.0612	-70.4369
-52.8251	-15.0136	-70.3563
52.2443	1.4975	-70.3286
-55.3858	-6.1882	-70.2757
9.50225	-33.3824	-70.2636
-55.3253	-14.1137	-70.2607
-71.561	3.40621	-70.2205
22.2652	30.4467	-70.2181
66.946	-2.9827	-70.1603
-13.4607	-26.8167	-70.1569
-56.6575	12.636	-70.148
-28.7721	-40.6134	-70.1277
-28.1747	20.5463	-70.093
-28.1747	20.5463	-70.093
58.8305	-66.131	-70.0885
-41.3863	48.5271	-70.0882
46.4771	-45.2834	-70.0881
56.1649	17.1455	-70.0789
-10.5975	-53.6947	-70.0708
-10.3203	-49.6954	-70.0433
50.6501	-10.863	-70.0409
-50.0434	-8.29259	-70.0247
46.8327	9.54389	-70.0064
-12.5226	41.0545	-70.0058
-39.2734	34.0266	-69.9496
-39.2734	34.0266	-69.9496
-55.0024	14.3758	-69.9478
34.1605	-29.5147	-69.936
-36.8361	36.767	-69.9342
-36.8361	36.767	-69.9342
-10.5183	-52.3925	-69.9171
-69.8328	-1.62008	-69.8974
57.4652	-86.32	-69.8899
51.0222	-3.73341	-69.8586
4.56658	32.2176	-69.8572
-35.2896	-8.08099	-69.8181
-20.4079	-43.2981	-69.7583
-52.0926	-56.6002	-69.7347
-30.0513	101.281	-69.7228
-41.8188	15.2439	-69.7095
-19.5475	-5.78259	-69.7088
-11.9613	52.2732	-69.6989
46.7768	-6.68341	-69.6927
-45.6139	23.4712	-69.6848
-10.9198	18.7942	-69.6305
-31.3792	51.229	-69.6269
-16.5326	20.5865	-69.6012
-48.1811	16.2528	-69.5703
65.9107	-51.5598	-69.5147
57.8595	15.3783	-69.3457
54.1028	-13.4264	-69.3026
-60.0468	-24.0964	-69.2887
17.7948	32.1472	-69.192
-11.3783	-49.8413	-69.1735
-21.7605	-17.2218	-69.1231
36.8386	-25.4491	-69.1073
-25.1641	97.1711	-69.0647
-51.1085	-8.96087	-69.0619
-7.03698	81.7676	-69.0522
40.3109	-35.9101	-69.0386
-7.05451	42.5319	-69.0095
17.8724	36.5368	-68.9836
-1.07054	-77.8132	-68.9686
0.59053	17.319	-68.9156
-54.9476	-52.8896	-68.9144
0.61769	22.8371	-68.9123
19.7898	28.5123	-68.9043
-55.2865	-1.42293	-68.8906
46.0954	0.98557	-68.8806
-9.18705	63.1082	-68.8688
-19.5151	-76.1603	-68.8582
-65.8424	4.18925	-68.8295
-1.25	-48.6551	-68.8276
-30.6018	-0.62183	-68.812
28.4031	-0.79956	-68.7999
-36.6098	36.7105	-68.7934
16.909	-28.6869	-68.784
-18.2446	-13.4612	-68.7665
0.36942	-70.8841	-68.7646
-41.0038	37.4231	-68.7606
-41.0038	37.4231	-68.7606
-42.6947	47.6147	-68.7558
53.2694	-15.0248	-68.7422
-33.7158	47.0889	-68.658
55.8215	7.56187	-68.6228
-7.06589	-42.5127	-68.6046
-32.7663	-37.9333	-68.5952
-47.4827	27.6003	-68.5682
4.50878	-32.8766	-68.5656
49.0798	-6.36342	-68.5432
-45.6927	-45.5064	-68.5055
-17.9106	-3.11477	-68.4861
-7.6745	-57.602	-68.4764
-63.9575	-4.05119	-68.4678
-29.474	10.8215	-68.4425
-10.0116	-52.0386	-68.4132
59.9098	-45.0093	-68.4116
37.2269	-49.0059	-68.3994
-38.9825	42.3349	-68.3764
-1.66532	51.3929	-68.3709
24.3835	-23.2097	-68.3602
46.5357	6.78675	-68.3476
-8.89986	-47.4749	-68.2941
-49.2022	34.3952	-68.2783
47.6952	-5.08845	-68.2604
47.6952	-5.08845	-68.2604
-28.6504	33.9859	-68.2448
-28.6504	33.9859	-68.2448
74.2455	-96.2927	-68.2187
42.4827	-33.2991	-68.1857
42.9856	34.8954	-68.1675
-44.9839	-49.4251	-68.1435
27.5001	-24.6369	-68.1385
22.3249	-18.0841	-68.1326
-62.5955	-25.8411	-68.1075
13.409	25.5197	-68.1033
-48.9308	1.80437	-68.0639
-10.7741	-85.8143	-68.0489
29.6887	-28.3201	-68.0415
42.0573	-0.36874	-68.0042
-8.50349	47.9369	-68.0001
15.5222	-4.44502	-67.9989
28.3333	-50.059	-67.9789
-58.9425	-11.8404	-67.967
-29.7809	9.2159	-67.9602
-27.2332	-43.6591	-67.9541
51.6701	-29.8516	-67.9493
59.2916	7.82801	-67.9466
-19.4785	-31.0239	-67.9296
30.1865	-40.7255	-67.8897
27.0841	-15.1223	-67.8654
-45.0367	-0.87596	-67.8346
56.3813	7.10825	-67.8266
41.1955	-8.91482	-67.8235
51.9293	36.5025	-67.7837
-14.3134	-34.0889	-67.7831
-43.9423	-12.648	-67.7713
-37.2997	-48.3292	-67.751
-2.03374	-72.6041	-67.7004
-22.1402	54.7706	-67.678
-23.4695	-61.3153	-67.6615
7.67586	97.5851	-67.6398
33.645	-23.6935	-67.6246
-37.9338	-1.30142	-67.6206
39.2555	35.8642	-67.6063
-27.1277	52.3009	-67.582
43.2006	-45.7997	-67.5749
-11.0074	77.5876	-67.5722
-72.1705	3.23607	-67.5692
-77.1043	-36.844	-67.5672
63.4333	3.94287	-67.5637
38.7465	-14.9208	-67.5443
22.7413	-18.2534	-67.543
6.76258	-28.0172	-67.5127
-38.5187	-10.4154	-67.4813
51.3449	-16.0841	-67.4062
25.3139	-23.8761	-67.3954
-41.6749	-1.39227	-67.3831
63.3608	-65.327	-67.3693
-18.7217	51.4528	-67.3645
-66.9358	-26.5556	-67.3571
-97.5566	-20.5688	-67.3549
-16.5564	52.6629	-67.3474
1.14704	-30.6213	-67.3447
40.8331	-23.7799	-67.3421
50.6582	35.8912	-67.3406
-40.0574	-25.4978	-67.3335
-3.82806	56.7352	-67.3211
45.7027	16.6673	-67.3179
43.4174	-9.34997	-67.3123
-41.0046	-2.56337	-67.3121
39.4275	-44.0082	-67.2767
-5.6465	-15.8312	-67.2551
0.43666	-61.5144	-67.2033
-15.1382	-14.3463	-67.2021
-66.8361	7.61595	-67.1851
44.0374	3.44414	-67.1623
-51.6378	-53.2039	-67.122
-44.5705	41.7376	-67.1203
52.5732	-5.04362	-67.1064
-16.5029	57.0146	-67.1028
-41.7279	-24.7488	-67.0608
-17.6695	-0.16571	-67.0407
-43.5035	2.43304	-67.0393
-26.6497	9.35079	-67.0096
66.7827	-95.5148	-67.0025
-3.43606	-34.4215	-66.9909
-41.0388	2.26935	-66.9459
24.5355	-53.2816	-66.8798
51.18	-12.9719	-66.8501
-41.7556	53.4619	-66.828
-27.9369	-37.6218	-66.7964
52.2801	2.07565	-66.7838
-61.2441	-7.28925	-66.7783
-68.13	-0.77199	-66.7489
41.4657	-28.0606	-66.7363
-9.26059	-27.5721	-66.7145
-53.0851	-4.73565	-66.6748
28.6596	-46.1618	-66.6703
3.90645	101.004	-66.6655
-31.4187	3.01284	-66.6651
21.7928	29.6243	-66.6443
59.8119	4.95301	-66.5918
-47.0138	-29.0357	-66.5876
21.599	30.5631	-66.5834
52.5251	27.9901	-66.5782
-42.1839	10.6161	-66.5624
-53.004	21.6067	-66.5584
-5.42258	-45.1664	-66.5548
-35.9144	84.1739	-66.5469
24.2442	-3.86333	-66.5182
24.2442	-3.86333	-66.5182
-31.6885	-59.5946	-66.4345
-12.6906	-53.1246	-66.4239
47.3368	27.8262	-66.3969
0.44134	-47.3422	-66.3809
-30.3931	11.6738	-66.3407
77.0643	32.483	-66.3116
19.8282	-26.005	-66.2735
39.415	-11.7514	-66.2683
54.9055	7.41582	-66.1887
25.7992	38.834	-66.1697
39.8294	-33.4601	-66.162
34.8685	-51.9457	-66.1514
-60.0716	-26.4143	-66.1425
43.6712	30.9477	-66.1353
-26.4327	-38.1696	-66.1331
66.5054	14.7552	-66.133
12.21	14.8473	-66.1179
32.4699	-48.9729	-66.103
-52.0567	-25.4108	-66.0906
58.245	-6.78282	-66.0472
58.245	-6.78282	-66.0472
-5.32796	-22.5043	-66.0435
-53.0737	-12.1703	-66.035
-4.45249	77.4152	-66.011
-66.2369	5.2568	-65.9412
-28.9866	-79.6274	-65.8976
0.19108	-34.6982	-65.8954
-40.7857	-10.3928	-65.8947
30.2297	-0.66181	-65.8491
-59.591	-51.2147	-65.8344
12.8184	31.4724	-65.8312
69.591	-8.32465	-65.8267
33.7894	-42.4827	-65.8152
-3.4066	58.1985	-65.8018
17.7412	-34.3684	-65.8007
44.044	-43.1849	-65.7962
-2.97916	-55.0585	-65.7945
60.7975	-11.415	-65.7819
60.5713	4.93677	-65.721
-77.6469	6.53034	-65.7047
14.8903	35.7101	-65.7033
62.1676	12.6638	-65.6651
-13.3456	-25.2392	-65.6641
68.612	-3.65699	-65.6595
-42.0887	-5.75233	-65.6508
-55.9354	18.7239	-65.6493
37.2816	-48.6413	-65.6437
-50.2879	-44.8444	-65.6292
-1.82406	-55.937	-65.5981
-25.5976	-43.1964	-65.5948
-37.0704	0.79284	-65.594
-41.0725	22.3869	-65.5778
-70.7901	-38.7885	-65.5669
57.752	-25.8714	-65.5524
38.9234	-41.0286	-65.5136
45.7496	-22.8748	-65.5074
50.1493	13.8729	-65.4555
-13.548	61.3459	-65.4549
22.8833	-30.7849	-65.4502
-23.2828	-38.1458	-65.4142
48.87	-15.1677	-65.4099
1.41291	-46.254	-65.395
-37.7495	1.08112	-65.3817
22.1969	-25.1949	-65.3812
-40.3723	4.4792	-65.3636
-33.1019	28.6671	-65.3595
-53.257	38.309	-65.3545
34.9628	32.9788	-65.3362
-64.966	-20.0365	-65.3255
-21.8382	33.1765	-65.2989
-53.9827	57.6004	-65.2857
7.03153	-2.9923	-65.2578
-48.4343	-21.2437	-65.2519
-26.3077	50.2799	-65.2394
62.3846	-45.7427	-65.2324
-1.34026	-23.694	-65.2265
53.6471	-22.6774	-65.2254
-53.2421	-26.1671	-65.2145
45.5688	-19.4406	-65.2068
-65.8131	-20.8857	-65.1806
55.2754	7.89616	-65.1758
-1.70029	45.9813	-65.1706
1.07003	63.9896	-65.1649
-11.4438	53.6046	-65.1525
-75.9574	-4.89638	-65.1492
24.6284	-33.6801	-65.127
-36.3737	-56.9396	-65.1134
6.66346	-22.7193	-65.1069
-33.8755	-26.0263	-65.0957
32.3838	-16.8047	-65.0955
-18.6075	-43.1048	-65.0831
11.0005	101.699	-65.0701
-22.2536	-86.0983	-65.066
-89.8896	9.43758	-65.0604
32.2447	29.6179	-65.0302
-55.4582	-53.2119	-65.0269
-34.7438	-38.0698	-65.0183
-91.224	-1.82971	-65.0109
31.9138	-11.7901	-64.986
-32.8895	-34.7637	-64.9721
36.6938	24.5979	-64.9654
-51.8787	3.08666	-64.9361
-92.5694	6.03355	-64.8683
-40.2288	3.02471	-64.863
3.84958	23.0201	-64.8493
-1.62704	80.725	-64.8297
30.8368	-32.1272	-64.8123
-30.8143	7.37886	-64.807
16.6976	-24.5297	-64.7986
20.9749	-29.2162	-64.7849
-0.78446	-49.7713	-64.7794
98.3796	-6.57478	-64.7428
48.0781	37.8232	-64.6801
-21.6479	-56.0859	-64.6592
28.9881	19.015	-64.6476
-78.5705	13.4125	-64.6475
20.2188	35.8125	-64.6464
-22.6483	-41.6785	-64.6406
17.1552	-19.2092	-64.6268
-32.4151	-37.8933	-64.6248
-17.9712	-45.2008	-64.6067
-8.45777	-43.9153	-64.5983
-89.4958	-2.98644	-64.5896
54.2137	2.69604	-64.587
54.2137	2.69604	-64.587
-38.7378	-14.8175	-64.5845
-45.8982	-19.6605	-64.5364
61.0531	10.0359	-64.5363
-54.7214	1.44882	-64.4451
-53.0602	-16.9243	-64.4439
59.8835	-50.8542	-64.4438
2.59467	-29.9636	-64.4407
-31.2412	8.89313	-64.4404
36.6871	-36.5575	-64.4377
-6.96871	-29.1317	-64.4324
15.1426	-62.8277	-64.4242
-15.0277	-51.5142	-64.4119
20.1076	14.5445	-64.4093
-37.0456	-41.6069	-64.4021
20.7339	-46.3374	-64.3992
-58.4211	6.39036	-64.3983
-38.374	3.87928	-64.3856
46.5417	-10.3435	-64.381
-58.5434	-65.2662	-64.3798
-8.87632	-56.9336	-64.3611
5.92046	-37.7928	-64.3132
60.6099	-53.298	-64.3044
28.7055	-55.1971	-64.2938
-45.8311	-35.599	-64.2937
-2.07865	-84.0436	-64.2819
-10.3308	26.6513	-64.2805
61.1088	-2.62559	-64.28
-83.2832	14.9817	-64.2698
17.7494	-18.9638	-64.2673
-40.4327	-8.7034	-64.218
-41.432	38.4787	-64.2177
92.0401	0.21097	-64.2024
-35.0598	-51.1025	-64.2017
19.0996	34.4737	-64.1952
35.1403	-34.0047	-64.1666
-37.0182	-50.2862	-64.1655
32.0438	-49.9928	-64.1501
-36.5286	-48.1368	-64.1421
42.692	-29.4923	-64.1278
-64.6496	44.4246	-64.1256
39.1735	44.5486	-64.1249
-12.5716	-75.7997	-64.1238
11.8388	-7.7769	-64.1198
43.0498	-34.1834	-64.0827
18.4903	29.9379	-64.0826
-23.8696	48.8267	-64.06
-34.4063	-42.4514	-64.0241
41.8715	-52.5148	-64.015
57.9838	-81.2046	-64.012
-27.7609	-31.1432	-63.9803
1.30495	-51.5715	-63.9675
-39.5663	-23.6458	-63.9423
27.6996	-83.2493	-63.9272
-15.1162	-3.45216	-63.9042
35.9459	25.2252	-63.8883
-39.3206	-16.0886	-63.883
-90.2149	2.39418	-63.8723
59.2623	4.00249	-63.869
25.1519	36.956	-63.868
-97.2468	-1.07107	-63.8532
-44.8284	-52.1832	-63.8446
-25.7698	-80.8517	-63.8362
-14.4992	34.275	-63.8285
39.3219	-39.7417	-63.7909
-0.91061	89.6714	-63.7897
-25.8585	-84.9714	-63.7871
47.433	-18.071	-63.7784
-54.4474	-6.4628	-63.7462
-45.9495	-6.48134	-63.729
-53.498	-28.5061	-63.718
-55.5945	-1.52739	-63.7126
36.5862	30.6525	-63.6961
-23.8294	-26.7357	-63.682
38.6205	-16.4324	-63.6795
8.54635	-10.0549	-63.6597
34.8813	8.24677	-63.6528
-0.47449	-26.211	-63.6494
-26.3728	-4.52746	-63.6446
16.4987	19.1609	-63.6216
-65.4573	-25.8066	-63.6072
4.9691	33.6846	-63.6028
-88.5499	1.8025	-63.5905
15.6535	42.0151	-63.5847
-27.0601	9.11432	-63.5601
-81.4317	-0.37776	-63.5386
-49.8854	-7.32806	-63.5374
56.1951	6.19789	-63.5184
23.3118	26.6593	-63.5179
41.7374	35.0857	-63.5054
53.885	10.0276	-63.4984
53.885	10.0276	-63.4984
40.529	-35.4255	-63.4862
-23.0034	-52.8211	-63.4623
-42.3344	-12.1748	-63.4564
-0.0305	-52.6809	-63.4389
-53.5709	-47.4226	-63.4285
-33.0971	-49.7338	-63.3944
-51.7851	-27.5207	-63.3813
-40.3999	6.79504	-63.3804
-82.492	-0.40585	-63.363
-58.0911	20.6598	-63.3603
-28.428	-40.6399	-63.3562
49.547	-34.5274	-63.3454
-25.4198	-80.7218	-63.3446
-5.71065	-16.5911	-63.3421
6.88437	-39.0494	-63.3135
-5.94228	-81.2177	-63.3111
38.5498	20.5943	-63.2938
-31.654	3.3487	-63.2869
-22.0162	-48.1646	-63.2803
-13.0637	20.1628	-63.2639
66.4672	-0.37248	-63.2489
39.3265	26.2759	-63.2475
31.7526	-36.0355	-63.2152
-14.7882	38.3689	-63.1908
-39.0881	-46.5731	-63.1851
-45.7021	-53.9127	-63.1712
11.0792	-25.2497	-63.1409
17.4666	-17.8304	-63.1405
18.4788	27.5206	-63.1378
31.2534	-52.138	-63.1346
-57.398	-31.4819	-63.132
-38.7082	2.65376	-63.1266
21.5309	31.8634	-63.1
19.8572	38.0506	-63.0998
13.0037	-29.8485	-63.0677
-46.5636	1.25515	-63.0603
-85.1359	4.10666	-63.0573
-32.3724	-33.118	-63.0524
-25.5022	-44.1654	-63.0411
-32.8712	-30.1545	-63.0394
24.5104	-34.5182	-63.0349
-5.12894	62.7874	-63.0342
11.9141	-34.361	-63.0214
-89.5879	-3.08649	-63.011
37.5905	-37.5703	-63.0004
-23.7684	-23.37	-62.9948
26.1622	-32.6432	-62.9901
-49.391	1.58735	-62.9857
-4.7616	48.6308	-62.9848
-29.9722	-16.9522	-62.983
-45.4313	-38.632	-62.9656
-33.1321	4.66321	-62.9485
-30.2924	-7.41553	-62.947
33.2128	-13.9516	-62.9279
-26.9921	-46.45	-62.9252
-38.1875	23.6872	-62.9086
-29.3751	-0.52492	-62.9041
-18.7002	57.958	-62.8893
6.10501	33.499	-62.8772
34.8224	-22.7662	-62.8706
-36.3205	6.28779	-62.8628
-40.2068	-36.2339	-62.8498
-16.5415	-47.3783	-62.8478
-84.5766	0.50831	-62.836
-50.9798	1.65638	-62.8039
-38.2071	-11.4101	-62.7986
-77.5584	0.50404	-62.7941
39.5906	31.6093	-62.7771
62.0185	9.2763	-62.7623
-33.6461	20.6255	-62.7543
-33.1037	-48.128	-62.746
-51.5984	33.1637	-62.6916
-40.0116	13.6164	-62.6916
16.6027	47.7912	-62.6713
-68.5812	-29.4247	-62.667
-87.0988	3.48256	-62.6636
-45.0604	22.2574	-62.6629
-44.3196	20.2294	-62.6573
-21.6262	-21.9519	-62.6536
8.32151	-78.2017	-62.6497
25.1068	-28.2799	-62.6463
14.2016	-24.5961	-62.6385
-59.3182	-22.2204	-62.6277
10.2582	33.2089	-62.6217
35.2172	-23.8857	-62.619
55.2924	-23.9788	-62.6152
10.2144	-23.2327	-62.61
-23.7871	-59.2066	-62.6096
-39.8274	15.3281	-62.6051
-37.8947	-46.6821	-62.6025
-39.8205	-1.71125	-62.5854
-40.4861	-24.0699	-62.5775
-25.5188	7.97007	-62.5749
-33.9872	11.0119	-62.5531
-48.4817	-17.101	-62.5354
-9.05486	40.5176	-62.5346
-67.5809	-16.0839	-62.5284
71.8389	-2.66116	-62.5273
-1.28811	15.843	-62.5052
-35.3963	-5.66113	-62.4916
-9.47433	-31.6668	-62.4875
21.755	47.6629	-62.4828
-0.59639	-21.022	-62.4708
-10.4538	-50.1021	-62.4553
74.3635	-44.8725	-62.4505
-0.05038	33.7277	-62.4485
-53.6007	-15.1577	-62.4424
-8.0033	28.6775	-62.4422
29.0696	-20.1593	-62.4263
-14.829	16.9851	-62.4066
-45.1271	-3.97917	-62.4019
35.6523	21.0775	-62.3828
54.8023	-13.1282	-62.3821
-12.2859	-86.9046	-62.3565
115.115	-27.1014	-62.3391
-43.3614	-3.41444	-62.3299
-32.8643	-7.38748	-62.3273
-23.6951	-77.5605	-62.327
36.4102	21.8506	-62.3197
0.12831	-56.1612	-62.3044
-14.8205	-88.7528	-62.3014
-49.2321	51.7278	-62.2784
28.1881	26.6893	-62.277
-47.7593	-8.05081	-62.2763
-1.27947	-75.8263	-62.2662
-39.8555	56.5624	-62.2623
-15.4844	-44.8153	-62.2597
-56.951	20.3295	-62.2537
-36.9873	7.76405	-62.2177
-40.1646	1.13369	-62.2135
31.9368	38.224	-62.213
27.4617	26.641	-62.2065
-27.9696	11.2975	-62.1981
-17.0311	6.34585	-62.196
-48.109	-31.4366	-62.1839
37.5314	30.7187	-62.1822
-36.0695	-39.3895	-62.1595
22.8688	30.9905	-62.1592
-53.3255	-52.4802	-62.1548
63.1564	-4.9086	-62.1541
21.2842	14.6169	-62.1521
-93.3518	-1.7743	-62.1407
-48.1498	21.6853	-62.1322
3.49121	-53.6619	-62.1261
24.2701	10.5478	-62.1171
-43.2976	-24.8773	-62.1046
-91.0952	3.32777	-62.1006
-88.4081	-0.88169	-62.0992
-19.8337	9.61268	-62.0968
27.2382	-34.8999	-62.0889
-53.6901	-10.2066	-62.0861
30.1309	36.4007	-62.085
-39.5055	11.0435	-62.0839
-57.3929	41.3597	-62.0831
-27.8225	-25.7349	-62.0761
28.4683	29.3495	-62.0748
-4.60303	-54.3744	-62.0725
6.3779	22.9379	-62.0705
42.6152	0.10922	-62.067
-48.7278	18.1944	-62.0661
-28.5136	-47.8989	-62.0593
36.77	10.9722	-62.0523
29.654	-32.5577	-62.0506
58.7526	-4.13055	-62.0416
30.2587	33.6414	-62.0363
-13.7988	62.8754	-62.0325
59.0918	-3.81074	-62.0305
58.6864	19.2119	-62.0295
-57.9572	-28.0902	-62.0273
-49.6899	-11.2604	-62.0023
8.98071	-27.9487	-61.9927
2.71856	66.3654	-61.9832
31.8072	-25.7346	-61.9699
-45.1124	-28.9276	-61.9554
39.3835	-55.2987	-61.9471
-22.2826	-85.7871	-61.9362
-14.9649	33.5852	-61.9249
-31.9712	-16.9854	-61.9244
50.5752	-45.192	-61.9158
30.4516	-25.4766	-61.906
-40.3652	58.1339	-61.9059
60.2015	-9.02556	-61.8988
20.5911	54.7862	-61.8871
-26.2825	12.7032	-61.868
-38.9118	-6.27616	-61.8661
6.71135	40.0572	-61.8661
46.3093	31.9422	-61.8657
7.89982	-41.3486	-61.8634
-3.82314	-53.5828	-61.834
36.1801	29.1166	-61.8295
43.4834	15.8835	-61.8293
72.9648	15.7417	-61.8253
-89.3583	-2.8252	-61.8232
73.6167	32.8956	-61.8191
69.3686	-34.2265	-61.8083
-50.1555	-11.0536	-61.8079
-4.34672	-53.191	-61.8077
-39.0844	1.7207	-61.7901
44.3154	-9.64308	-61.767
-38.5763	5.47927	-61.7662
-16.0958	-81.9627	-61.7611
7.00723	34.7117	-61.7542
-66.0609	-26.0678	-61.7394
-86.8023	2.35893	-61.7386
-61.8406	-24.268	-61.7382
-46.3484	-52.9446	-61.7278
41.08	30.3839	-61.7275
-31.3917	-16.9603	-61.7246
-20.5071	39.0513	-61.7119
46.2273	48.8603	-61.7056
43.2732	-25.5682	-61.6681
41.9881	22.7959	-61.6424
-4.60369	-42.5092	-61.6172
17.8539	-45.3828	-61.6152
35.8544	-32.6508	-61.611
44.1414	-24.8182	-61.593
23.1679	32.3693	-61.5922
-51.5309	-4.52349	-61.5878
-3.75878	4.52751	-61.5853
45.6927	-14.8724	-61.5844
-46.0421	-20.7509	-61.5769
13.0162	-46.5183	-61.5753
43.7063	20.1576	-61.5589
-29.3944	-35.7332	-61.5538
-4.50123	-89.9168	-61.54
23.0372	44.7157	-61.5327
52.7075	8.27786	-61.5051
19.1182	-51.7421	-61.5049
0.6605	-76.5723	-61.4955
-5.54044	-86.0839	-61.4949
-41.6891	1.40608	-61.4916
-4.9905	-49.7629	-61.4744
-42.7798	-41.2442	-61.4719
-31.008	8.93937	-61.4288
-88.7486	0.01952	-61.4072
-12.5997	54.883	-61.4013
23.729	30.9929	-61.3976
-16.335	41.2327	-61.3945
-56.4137	-20.0981	-61.3943
-53.6429	-13.9183	-61.3937
56.2664	26.172	-61.3893
34.1178	-50.939	-61.3561
-0.21919	85.4654	-61.3517
-71.1838	-2.75576	-61.3508
-42.0274	-48.2467	-61.3468
-22.3835	47.9464	-61.3378
-35.7334	-41.3642	-61.3158
-30.9728	8.37967	-61.3144
30.0524	43.6731	-61.3114
27.7139	-29.4905	-61.2885
-45.6237	64.8278	-61.2831
43.4704	-32.2615	-61.2804
-31.8103	11.3521	-61.2766
-62.3574	-43.6907	-61.2745
-57.7895	11.0436	-61.2719
-45.7063	22.8726	-61.2642
38.6739	13.4131	-61.2622
-43.2509	-8.46626	-61.2556
46.4885	76.5186	-61.2336
44.2616	6.61822	-61.2279
-6.31239	37.4529	-61.2245
47.9295	15.788	-61.2219
47.9295	15.788	-61.2219
47.3809	-9.42774	-61.2166
-19.2484	-77.1551	-61.2153
15.955	-3.48685	-61.2151
34.7009	9.64569	-61.2034
53.1042	-2.86003	-61.198
-21.0756	-46.8463	-61.194
48.6855	17.865	-61.1908
-13.9423	-66.7437	-61.1858
-5.50989	22.4144	-61.182
-39.5947	-38.3493	-61.1802
63.1599	38.1001	-61.1776
33.5019	27.5102	-61.1691
-23.8962	-80.2856	-61.1655
-32.2963	-23.1053	-61.1602
-47.8608	-15.018	-61.1528
-42.4103	-50.9075	-61.1526
-28.3663	-32.85	-61.1445
38.3868	12.9004	-61.1402
-49.4949	-5.10025	-61.1312
10.5093	7.55435	-61.1228
-60.0507	-3.27502	-61.1169
-47.8057	-50.7087	-61.1148
-11.2658	-38.7042	-61.106
-40.0453	-0.75793	-61.1041
-29.9613	-32.6742	-61.101
29.6365	-39.8552	-61.0844
31.0238	-26.8411	-61.0803
-20.1382	-36.6083	-61.0566
-33.5284	-16.8528	-61.0433
-85.8621	-6.09961	-61.0425
34.0579	3.50691	-61.0416
65.2832	-18.7465	-61.0407
-37.816	0.50021	-61.0381
-34.6226	-20.5296	-61.0209
-72.1586	-23.6383	-61.0161
14.5003	-71.2377	-61.0079
26.4736	30.9947	-60.9971
-41.9876	-1.88172	-60.9914
-10.7649	66.7568	-60.99
-5.7808	-49.1728	-60.988
16.4952	50.0158	-60.9878
14.0039	-30.0788	-60.9862
-19.1125	1.52359	-60.9808
-31.2416	1.63952	-60.9723
-54.0242	-49.4496	-60.9635
-39.3761	-18.6638	-60.9539
-40.6619	14.7304	-60.9539
-46.3931	-11.5904	-60.9447
-46.0512	16.1242	-60.9384
4.58324	11.9469	-60.9353
55.7834	9.91768	-60.9254
-7.23855	-51.6193	-60.9161
27.212	-28.2081	-60.9028
37.0029	50.3267	-60.891
-33.891	11.4228	-60.8811
-44.308	-6.71042	-60.8808
34.2035	39.5784	-60.8757
-37.0294	-13.4618	-60.8683
38.7727	20.3363	-60.8657
-4.2881	35.3238	-60.8638
3.27304	-23.9918	-60.8451
42.1279	17.285	-60.8418
-86.4289	33.175	-60.8331
47.7887	-24.2699	-60.8325
28.5139	28.7001	-60.8321
-4.57568	17.1645	-60.8312
-30.2078	-31.4685	-60.8236
48.0318	-44.0549	-60.8234
85.7829	38.321	-60.821
-6.92212	-55.3551	-60.8203
-34.4527	-12.3887	-60.8054
-41.7406	-0.78628	-60.8038
-78.746	-8.31587	-60.7999
-45.219	-14.259	-60.7939
39.4036	-7.71239	-60.7911
-58.0063	-1.55733	-60.7801
-40.2089	-5.0136	-60.7635
-6.68972	14.1296	-60.7559
-4.94671	36.9254	-60.7505
20.3362	33.7269	-60.744
-5.64789	11.7165	-60.7427
44.8831	-49.011	-60.7383
-1.29418	-59.5861	-60.7349
-25.4107	-73.0924	-60.7281
10.8097	40.3148	-60.7094
34.3774	36.8545	-60.6901
43.266	19.2141	-60.6804
8.29053	7.73873	-60.6753
43.8277	16.199	-60.6624
21.6754	37.9096	-60.6545
-58.5882	-8.04543	-60.6493
82.4574	44.3965	-60.641
29.0965	-0.63199	-60.6388
-26.6764	28.2863	-60.6221
-23.4161	30.1056	-60.6131
-19.5185	41.9206	-60.613
-11.1235	24.3208	-60.6121
38.3915	20.9448	-60.6053
46.4479	-29.9022	-60.605
-37.1565	53.353	-60.6036
50.1393	-29.1561	-60.603
-46.967	-8.95751	-60.5889
-13.5731	53.182	-60.5868
-8.91623	32.6983	-60.5858
28.8332	22.3606	-60.5773
33.452	-32.2032	-60.574
-36.3907	-16.1831	-60.5735
59.9014	42.528	-60.553
-71.3951	-7.1707	-60.5478
27.3783	29.4534	-60.5468
-35.378	24.5299	-60.5459
-5.23772	-52.6502	-60.5422
-52.4215	-2.7824	-60.5421
-33.0858	10.8603	-60.5325
-10.1817	-59.6879	-60.5281
42.0869	76.5698	-60.5137
54.7282	-46.0235	-60.5122
-0.62819	55.353	-60.4981
-47.679	0.55342	-60.4939
-68.6075	-34.833	-60.4925
54.0764	44.9259	-60.4815
-2.74469	-17.3199	-60.4774
-24.9477	21.8631	-60.4731
35.6429	5.11307	-60.4695
21.0133	43.3925	-60.4535
-45.2042	-53.5768	-60.4476
-45.1822	7.52888	-60.447
32.8752	-30.5758	-60.436
64.6648	-21.3671	-60.4329
132.103	-19.2288	-60.4286
-6.46801	-49.9875	-60.4242
14.9617	36.3915	-60.4188
-1.3384	-51.837	-60.3989
-69.0762	37.3516	-60.3877
11.39	44.9179	-60.3853
-67.138	-46.3225	-60.3831
51.1641	42.6527	-60.3766
-2.16859	76.8281	-60.3645
-59.4548	-11.1193	-60.358
-53.5198	-43.7287	-60.3566
-37.5358	-3.52197	-60.3528
-47.6134	-30.2208	-60.3501
73.7064	-30.1883	-60.3487
-1.30232	-59.0641	-60.3373
49.8688	8.90282	-60.3349
-49.3621	32.5602	-60.3243
-55.3483	-6.13649	-60.3234
-29.988	14.359	-60.2997
0.20316	-43.2633	-60.2922
-11.2703	-50.0084	-60.2896
-32.9335	17.1019	-60.2883
-28.772	-22.7729	-60.2869
-16.9504	47.2437	-60.2807
-7.18625	40.4746	-60.2773
-39.5125	-11.6545	-60.2544
-41.4926	56.5441	-60.247
62.7632	0.5016	-60.2452
-30.2302	7.02648	-60.2363
60.1194	0.63827	-60.226
-31.1934	15.6115	-60.2212
27.2864	-32.1931	-60.2202
-35.9492	15.6073	-60.218
-56.5135	26.5107	-60.2163
-57.9264	24.6444	-60.2124
28.3072	-9.89056	-60.2091
-46.4517	22.1578	-60.2037
50.6024	-13.2254	-60.2011
-81.8268	-15.967	-60.2
-49.3279	1.24527	-60.1979
22.9471	-34.0484	-60.1855
3.44303	-43.9474	-60.1773
-36.2418	-2.47615	-60.175
38.6832	-34.8527	-60.1531
44.8557	-9.44424	-60.1487
-18.5388	13.4148	-60.1472
-45.6259	34.0737	-60.1415
-83.6084	-1.50861	-60.1405
109.773	0.27284	-60.1329
37.0923	-36.8413	-60.1296
50.2838	-19.9215	-60.1116
27.2476	-9.23015	-60.0985
15.8841	3.31278	-60.0958
-4.12376	-52.3723	-60.0904
-10.0349	-37.1688	-60.0888
-58.1329	-31.2493	-60.0764
66.4544	-33.8173	-60.0665
-56.3907	30.3844	-60.0564
-26.3752	-16.8442	-60.0532
30.6882	-37.6798	-60.0417
63.8244	-0.09871	-60.0396
9.44721	44.837	-60.0295
-54.794	31.1863	-60.0255
-13.4848	-57.9963	-60.0089
41.9232	36.1891	-60.0085
-51.4611	-10.8211	-59.9922
-11.4319	-42.1521	-59.9843
-21.6845	17.2659	-59.9828
-60.9909	-1.67067	-59.9782
-7.32337	58.319	-59.9764
-9.02575	-58.2187	-59.9605
-19.347	-51.8024	-59.9602
36.1467	10.9868	-59.9496
-0.08943	-52.0704	-59.9463
27.3651	-32.991	-59.94
24.4864	37.297	-59.9397
45.7772	9.69805	-59.9252
-60.6183	-1.09325	-59.9119
-6.36309	39.7245	-59.9111
-49.207	-7.21538	-59.8959
-26.7126	43.7441	-59.8953
-46.5263	-19.0125	-59.8919
10.1995	37.8953	-59.8913
23.9023	-24.505	-59.8764
-9.27183	20.9019	-59.8752
-40.6993	34.78	-59.8675
27.6851	15.8379	-59.8585
33.4725	-25.3006	-59.858
-65.8799	-20.8265	-59.8559
-5.69609	68.9932	-59.8481
101.457	0.68454	-59.8346
0.4396	41.9825	-59.8318
20.8967	38.2032	-59.8302
-81.1143	9.63632	-59.83
103.144	-1.03827	-59.8232
30.5459	-35.4017	-59.8213
110.677	-3.13962	-59.8008
32.4964	32.2436	-59.8006
-6.95351	-63.7898	-59.7775
-16.0937	-83.5151	-59.7665
-94.3459	-2.55099	-59.766
10.0389	9.88883	-59.7599
-56.056	-5.01546	-59.7581
-51.4932	31.5219	-59.7481
-32.4288	17.6766	-59.728
-39.1212	55.6975	-59.7194
-4.49401	-60.181	-59.7165
-3.88724	-51.3154	-59.7153
-39.6715	2.31593	-59.7137
-41.5142	-51.6678	-59.6957
12.3574	21.0574	-59.695
32.5067	-16.3267	-59.6938
-31.086	7.64859	-59.6924
-12.3005	-44.7224	-59.6888
-10.6141	11.5064	-59.6757
41.5431	-35.1725	-59.6617
30.9933	22.3176	-59.6615
31.0098	15.8078	-59.6605
-54.8172	-10.4452	-59.658
-29.7105	23.282	-59.656
-61.8475	3.89141	-59.6506
15.3695	45.3156	-59.6387
38.6794	-31.9849	-59.6277
13.2245	-44.2937	-59.622
0.61618	15.6828	-59.5964
-43.6004	12.4871	-59.5942
-4.07788	18.8007	-59.5913
-54.8075	-14.0653	-59.5882
-46.9941	-9.62956	-59.5805
1.29016	34.5241	-59.5647
45.0354	10.4247	-59.5565
-18.4724	14.4712	-59.5555
9.60552	25.7347	-59.5528
-21.9161	-1.05397	-59.543
17.7545	42.4616	-59.5303
27.8826	49.1	-59.5294
30.0815	11.5319	-59.5228
6.069	-51.5884	-59.5118
-81.4677	5.18137	-59.5083
41.2552	-22.7549	-59.503
-29.5482	14.3831	-59.4916
-46.8936	-31.0712	-59.4915
-32.8349	1.12566	-59.4836
-39.8291	-14.6793	-59.4785
77.8951	43.593	-59.4723
-21.5879	8.97644	-59.4615
29.8613	8.61782	-59.46
-64.7343	35.1014	-59.4409
-35.9335	0.05886	-59.429
-42.2831	6.2398	-59.4264
-35.9486	-46.6133	-59.3841
30.4162	15.9385	-59.3786
-9.64239	-59.2957	-59.3543
2.85592	-46.3069	-59.3347
-49.2255	-5.75524	-59.3059
-42.486	-46.6413	-59.3008
-52.554	-53.0861	-59.2966
-21.862	21.3244	-59.2915
-5.91369	-68.0966	-59.2712
16.507	-30.1992	-59.2622
32.6808	-25.6086	-59.2613
28.2391	39.8088	-59.2536
-48.1989	-6.12841	-59.2529
47.951	-12.1019	-59.2497
-22.7936	18.2457	-59.2185
-24.2731	11.8943	-59.2124
49.8535	-44.234	-59.2104
50.3469	1.77379	-59.2088
-0.21031	-24.6214	-59.194
-10.9673	69.2273	-59.1895
22.899	-25.7573	-59.1853
8.90528	-20.4184	-59.1772
-5.86772	-45.128	-59.1721
46.1445	63.3016	-59.1698
12.9052	-43.8355	-59.1677
-30.7075	-36.5527	-59.1669
-43.4645	-7.56639	-59.1414
-50.7547	-22.8262	-59.1372
56.9527	39.5849	-59.1219
59.667	-49.5887	-59.1206
-39.5486	15.7421	-59.1185
42.1048	40.7331	-59.1091
-3.01721	24.7586	-59.1061
18.2576	41.9335	-59.104
-84.3635	5.40233	-59.1031
10.699	-47.3509	-59.0894
48.4718	-41.9392	-59.0846
-41.842	22.6703	-59.0763
36.0436	36.4659	-59.0762
-36.6206	-2.81752	-59.0598
134.797	-29.3659	-59.043
34.2434	-9.73204	-59.0427
26.5324	38.78	-59.0365
-39.9186	59.4908	-59.0254
31.6619	31.3851	-59.0149
-58.3764	18.2922	-59.0071
-15.0076	62.2116	-58.9953
54.7926	26.9123	-58.9871
45.9925	52.3185	-58.985
-30.9652	16.2101	-58.9815
33.5577	6.36795	-58.979
-59.2156	-30.0635	-58.9711
24.8516	-38.9348	-58.9601
54.2496	-44.0482	-58.9569
-19.3274	15.4276	-58.9538
-71.2142	-46.1363	-58.9494
-33.7596	16.8444	-58.9468
3.85659	58.2884	-58.9366
-10.9906	51.5156	-58.9324
-37.8303	5.48175	-58.9297
-5.42009	41.6945	-58.9269
-40.4313	56.1153	-58.9242
-46.7819	-49.4612	-58.9068
-37.9766	-6.83616	-58.8989
46.7184	34.9758	-58.8929
-1.02229	-43.9169	-58.8886
-58.0047	-26.8181	-58.8853
-53.6001	27.0396	-58.8827
4.89781	47.1667	-58.8777
39.7998	-21.9428	-58.8744
-33.8691	12.543	-58.8657
-54.4447	58.532	-58.8447
42.408	12.4217	-58.8354
18.9975	-5.56803	-58.8302
-42.2601	-2.03385	-58.8302
68.6784	-21.742	-58.8241
7.44272	50.8016	-58.8199
24.8954	-7.45585	-58.8162
-8.01438	37.3798	-58.8149
-47.7357	-18.2143	-58.8115
25.281	-77.0983	-58.8089
34.9729	18.8339	-58.805
26.1068	46.2938	-58.8012
-57.771	55.7537	-58.799
-32.0201	59.6633	-58.7953
39.5977	-21.4559	-58.7926
22.924	-29.3183	-58.7891
54.5419	2.10952	-58.7752
60.4065	2.06477	-58.7736
38.3882	26.7199	-58.7723
43.1726	25.0428	-58.7708
-43.2936	59.4224	-58.7557
37.7271	21.9644	-58.7555
-12.7674	30.3813	-58.7508
-38.2584	-33.0501	-58.7406
40.1646	15.0207	-58.7335
-12.9848	29.5859	-58.7331
-64.2902	17.0127	-58.7189
-40.2368	16.5875	-58.7155
23.2577	-39.8729	-58.7097
-2.88716	-57.9868	-58.7086
-19.1315	-42.1079	-58.6997
-11.8851	34.1631	-58.6994
38.5881	-44.7974	-58.6932
87.7921	-35.5665	-58.6913
44.4235	-41.3295	-58.6865
31.8235	-29.7892	-58.6864
-42.2084	58.513	-58.681
39.9953	22.0729	-58.6777
-51.271	0.25973	-58.6702
-11.6849	-48.7184	-58.6621
-11.2078	55.3619	-58.6534
3.61835	-36.2795	-58.6456
32.2037	41.2775	-58.6453
41.2816	-3.43518	-58.6446
-54.4862	-1.25948	-58.6286
-46.0117	34.6836	-58.6235
9.73725	11.939	-58.613
-8.024	-57.4188	-58.6062
-36.5565	-15.1037	-58.5975
-9.90513	33.2199	-58.5906
-59.8491	17.6713	-58.584
20.3949	17.013	-58.5821
-31.7639	-3.84911	-58.5733
45.5658	30.899	-58.5611
-45.0451	-22.5515	-58.5533
-26.3276	16.493	-58.5526
41.7532	-32.59	-58.5485
21.1362	44.3528	-58.5405
60.5072	8.88737	-58.5357
28.4224	42.8505	-58.5326
-12.2528	-49.5471	-58.5275
-34.6039	13.8963	-58.5256
74.2259	-57.4435	-58.5076
-51.218	-44.0191	-58.5063
47.5262	-23.6034	-58.4999
55.4475	-8.14852	-58.4991
39.3289	-25.3368	-58.4925
18.0731	30.8494	-58.4889
-10.2064	39.3149	-58.4884
27.9595	7.59623	-58.4781
11.859	-38.6016	-58.4753
122.538	-9.09944	-58.4745
-38.4637	8.63027	-58.4632
32.43	-31.3283	-58.4586
26.4435	0.81553	-58.4575
-3.66257	-40.1539	-58.4542
-47.3735	52.4896	-58.4506
-48.6743	48.7471	-58.4502
32.4705	16.7525	-58.4486
-8.82872	-88.3694	-58.4483
-54.3653	17.1226	-58.4344
-44.5069	56.0063	-58.4298
-48.6975	18.347	-58.4271
72.746	-41.8462	-58.4252
39.9643	-54.0033	-58.4137
-59.3209	-9.79172	-58.3965
60.0825	-10.5812	-58.3879
-45.9986	-4.58757	-58.3795
-52.8201	1.33916	-58.3714
-0.75186	18.4406	-58.3708
-46.2073	-14.1037	-58.3593
30.2837	43.6203	-58.3467
-57.7732	-9.91789	-58.3463
29.391	35.3067	-58.3462
-19.7557	-52.8946	-58.3388
35.3122	19.4333	-58.3383
-57.5508	-25.8718	-58.3335
-23.6938	5.27682	-58.3156
32.0966	35.0881	-58.3106
3.39696	-54.7871	-58.3049
-32.2084	20.256	-58.2926
62.0722	-0.71302	-58.2909
14.7117	-71.2886	-58.2863
-66.2219	-40.4471	-58.2807
19.3567	32.9751	-58.2781
19.8987	-36.9357	-58.2704
-21.5795	-26.7122	-58.2651
47.5555	-40.8002	-58.2582
-39.7408	17.6791	-58.2391
-40.3292	21.5512	-58.2285
35.7201	20.6308	-58.2281
-49.6639	15.0666	-58.2263
30.7818	-26.8299	-58.2047
-32.3394	-2.45351	-58.2041
48.6529	41.3432	-58.191
-38.8857	17.6223	-58.1904
-3.86396	-58.1979	-58.1874
1.83381	-58.0697	-58.186
-15.6385	65.5316	-58.1844
31.5347	-33.6033	-58.1642
35.2112	-28.0436	-58.16
40.9465	-27.1543	-58.1571
-27.7714	8.00108	-58.1552
-20.6658	-12.0548	-58.139
45.1007	27.4095	-58.1308
3.47008	-53.0399	-58.1214
-45.6297	21.0267	-58.1056
26.3552	50.0265	-58.1018
32.2004	8.25042	-58.1017
-84.6255	3.21193	-58.0989
16.2286	37.3017	-58.0898
-46.6097	-0.08212	-58.0877
21.276	20.143	-58.0847
-48.3434	-2.98179	-58.0836
25.4235	33.2419	-58.0789
49.7468	31.6866	-58.0788
29.7149	31.9937	-58.0712
-44.4723	3.35999	-58.067
57.9178	18.5148	-58.0495
33.9344	39.0034	-58.0489
38.5781	-30.3909	-58.0469
-24.1983	-36.5327	-58.044
-49.7976	7.32723	-58.0397
3.91422	27.1688	-58.0389
24.4086	-11.7947	-58.0323
49.0183	11.7603	-58.0296
-29.9728	-22.5465	-58.0284
-47.9701	-1.66438	-58.0276
3.39775	-11.3096	-58.0195
-54.9166	-19.0971	-58.017
-43.8992	-16.5731	-58.0108
9.71134	-37.0398	-57.9888
18.1705	-11.3104	-57.9819
4.217	51.9394	-57.9805
8.95208	-49.2715	-57.9783
-18.694	-31.0205	-57.9744
-25.8068	-24.3522	-57.9594
-27.814	-11.1447	-57.948
51.257	-0.86025	-57.946
37.9308	-31.292	-57.9423
-54.9763	-10.5492	-57.9409
-3.89772	55.8045	-57.9391
-63.8912	28.3005	-57.9365
44.131	-9.23284	-57.935
-9.71925	-38.1773	-57.9345
-32.6608	13.5643	-57.8989
4.35299	45.7301	-57.8981
-58.304	4.85618	-57.8924
23.1417	53.8111	-57.8897
-6.31481	73.3856	-57.8876
11.8095	-45.1029	-57.8801
41.0249	49.587	-57.8738
-46.6478	-3.59754	-57.8651
-53.6959	34.3192	-57.8642
-50.4999	8.63318	-57.8607
-41.5923	37.6517	-57.8435
21.5229	-13.0885	-57.8305
-50.1065	57.5575	-57.824
-42.6999	9.57399	-57.803
-34.0981	8.2244	-57.8022
-1.34914	104.001	-57.8011
54.8259	-13.8707	-57.7867
57.163	15.7362	-57.7833
46.8314	-31.361	-57.7828
34.261	21.2687	-57.782
-44.1008	9.14951	-57.7793
4.17075	67.6715	-57.7724
60.2513	-21.0048	-57.7705
70.3059	-9.78533	-57.7664
15.1158	-27.7932	-57.7622
-9.0835	29.6012	-57.741
21.0673	-38.4043	-57.7375
-39.3117	3.20806	-57.7336
41.2224	-30.9103	-57.7227
-41.1391	11.9573	-57.7225
27.725	-31.1041	-57.7201
49.4045	0.34343	-57.713
-39.0738	-54.0309	-57.7126
26.5734	40.3487	-57.7108
-45.8696	-6.42271	-57.7083
52.3821	-30.8022	-57.7027
-62.7993	26.7968	-57.6937
28.212	35.0361	-57.6815
-60.5979	-3.98306	-57.6784
-17.0845	22.9966	-57.6672
-5.38485	63.1293	-57.6568
-13.2791	-48.9258	-57.6523
-20.8626	-17.0727	-57.6423
-52.4727	-80.5988	-57.6348
59.8123	30.6416	-57.6342
-34.552	-35.16	-57.6254
-55.2229	-2.67963	-57.624
-50.8175	50.7105	-57.6208
43.0872	71.6945	-57.6159
6.95816	-47.4167	-57.6077
-54.741	-81.0332	-57.5952
48.9761	-18.6782	-57.5821
5.63995	7.01406	-57.5778
-6.03953	60.3283	-57.5541
32.1008	-24.6422	-57.5423
30.3414	-1.69101	-57.5352
40.6178	39.5493	-57.5193
4.50743	-63.4077	-57.5137
-53.8923	-30.389	-57.5124
-33.5761	3.29075	-57.5115
-38.9614	-6.97897	-57.5057
-9.44994	56.9445	-57.501
-2.71566	-49.839	-57.5006
-32.2583	9.99228	-57.491
-10.9238	-44.4608	-57.4812
43.5245	-24.4508	-57.4809
-30.7803	-6.97028	-57.4807
-43.3766	9.67863	-57.4741
25.0336	-25.7078	-57.4725
14.7627	24.6514	-57.4599
-27.7236	-11.0399	-57.4588
36.6985	-13.0122	-57.4452
-40.2826	24.7975	-57.4388
-33.7395	-40.5237	-57.4348
-44.3282	8.19412	-57.4315
-48.2283	35.8804	-57.4274
-7.02917	-53.6414	-57.4268
-19.9152	-15.3956	-57.4248
-54.8847	12.4561	-57.4247
10.0372	-38.5529	-57.4203
21.3834	29.7171	-57.4158
-0.00046	37.465	-57.4155
-44.9307	18.6573	-57.4075
54.4323	-14.0831	-57.4001
-8.05654	-81.4543	-57.3996
-16.4025	42.6231	-57.3792
31.6848	-33.5474	-57.3742
56.2605	-9.59724	-57.3739
-35.8951	-24.4481	-57.3724
79.8632	-11.7732	-57.3642
-31.8814	56.5974	-57.3598
-54.8661	-20.396	-57.3437
-53.9277	46.7398	-57.3424
25.375	6.60813	-57.3423
33.3481	31.5349	-57.3385
55.6748	-3.74736	-57.3371
2.02794	-58.8474	-57.337
30.9654	20.1123	-57.333
-54.8748	51.3133	-57.3329
78.0275	30.1788	-57.3329
-7.35707	11.6833	-57.3287
14.3579	-22.1814	-57.3215
-61.8971	11.3975	-57.3113
-54.5001	-17.3192	-57.3083
23.4446	-2.96367	-57.3055
31.4065	30.9941	-57.2948
-56.2289	-50.6822	-57.2761
4.32334	-55.6041	-57.2754
23.1697	-54.7417	-57.271
-68.2101	-8.75785	-57.2692
39.8143	-28.7187	-57.2626
-5.19391	-53.0995	-57.2597
-36.1839	4.14961	-57.2542
38.5269	18.3537	-57.2411
31.2172	-33.2169	-57.2313
-58.4262	30.7704	-57.2281
-53.6076	-32.151	-57.2211
64.0682	-21.4858	-57.221
-53.225	-16.6902	-57.1732
36.933	-33.7584	-57.1641
34.978	-41.4021	-57.1627
-32.374	20.4072	-57.1616
37.7866	28.1634	-57.1606
-49.5579	57.3109	-57.1578
20.7259	50.469	-57.1532
-4.58589	-52.4471	-57.1504
37.3139	-35.7627	-57.1479
47.1264	-50.6869	-57.1446
-86.308	-13.6488	-57.1375
10.5774	30.416	-57.1346
30.8921	-42.7214	-57.131
-66.5943	-31.7573	-57.1149
-7.16465	-39.5934	-57.112
30.6062	-17.4374	-57.1056
-6.21796	-60.2031	-57.1019
-39.7325	-29.0183	-57.0884
-19.9984	33.6391	-57.0882
-1.68325	12.2979	-57.0865
35.8044	16.6591	-57.0756
27.2541	36.6901	-57.0697
21.9575	-52.5802	-57.0688
-44.7348	-5.03234	-57.0499
38.4399	-40.6392	-57.0467
56.4345	-4.51592	-57.041
32.1533	38.1681	-57.0357
-7.03714	50.7958	-57.0304
-64.1789	31.6861	-57.0273
-31.1227	-25.9709	-57.0249
-52.303	-3.738	-57.0127
44.0405	-11.3063	-57.0127
52.3	10.436	-56.997
25.854	-9.63033	-56.9921
36.8533	41.5641	-56.9848
-50.1861	-79.2409	-56.9796
-45.0534	0.89386	-56.9706
-78.759	-1.30775	-56.9407
45.4125	42.4386	-56.9244
8.52535	27.2005	-56.923
-44.2428	33.078	-56.912
-17.9128	-15.869	-56.9111
33.795	-34.6735	-56.9036
-1.23685	33.6932	-56.897
-88.0244	-12.0136	-56.8952
-3.76066	-83.6942	-56.8848
12.3029	28.9875	-56.8806
-70.3335	-15.2823	-56.8746
15.4179	45.297	-56.8626
48.3787	-29.9039	-56.8484
-93.7085	-30.1332	-56.8465
19.0298	-6.44035	-56.8449
45.9488	-27.4865	-56.8374
36.8581	12.7245	-56.8292
29.4002	-20.1741	-56.8271
29.6033	16.8139	-56.8227
57.5782	19.9937	-56.8227
-7.52348	79.0716	-56.8213
-2.42574	-58.8958	-56.8103
-27.9064	-48.3984	-56.8065
-37.3265	18.6043	-56.8062
-3.03957	-49.333	-56.8
-56.0664	-78.441	-56.7966
-62.9216	30.0886	-56.7925
29.3214	-36.9928	-56.7907
-5.84797	37.0596	-56.7848
37.3534	42.0626	-56.7796
39.4922	26.8292	-56.7772
38.8475	-8.47645	-56.7624
-11.5557	-84.581	-56.7592
7.88688	-38.8876	-56.7469
-44.8945	4.00908	-56.7426
50.4769	45.041	-56.735
20.6605	-98.386	-56.7342
25.9032	-88.2596	-56.7302
31.7648	-34.6806	-56.724
-67.7452	-4.73791	-56.7237
17.1088	21.2122	-56.7068
55.823	-46.1687	-56.7021
9.14055	-49.1833	-56.6738
-11.795	52.6355	-56.6701
-27.2943	-14.5344	-56.6691
-54.0889	-35.413	-56.6623
-29.8204	-7.23495	-56.6611
58.5928	-9.55098	-56.6504
-43.4079	-16.94	-56.6317
-56.9858	9.7795	-56.6283
28.3966	-30.0278	-56.6026
56.5251	-13.8176	-56.5936
-6.49159	-88.4363	-56.586
86.3682	-34.3527	-56.5814
-49.4791	29.0592	-56.5784
-17.9245	-80.548	-56.5772
-25.3762	16.3517	-56.5768
3.58488	124.164	-56.5609
63.481	-19.3689	-56.56
5.38354	-39.5189	-56.5578
-38.8916	-80.0916	-56.5459
23.1338	33.0063	-56.5445
-45.4691	-13.1068	-56.5425
13.8425	51.9387	-56.5399
50.2492	46.3183	-56.5363
30.4035	-31.5426	-56.5356
58.6676	-10.7446	-56.5322
31.2184	-4.31242	-56.5267
44.558	-54.6011	-56.5222
47.6127	-40.1824	-56.5157
35.3121	34.8763	-56.5097
-14.1718	-42.3366	-56.5038
47.6182	38.9159	-56.4995
-29.0638	4.67545	-56.4917
-22.0698	-78.9883	-56.4913
36.2178	-7.0587	-56.4902
34.7261	16.5569	-56.4888
27.3912	-29.4028	-56.4865
24.4392	53.2537	-56.4828
23.9412	33.0563	-56.4781
-17.7572	60.8323	-56.4756
38.654	-60.3179	-56.4742
70.3393	-50.7336	-56.4695
46.1511	-39.4274	-56.4695
-7.86002	35.276	-56.4656
-45.7794	4.13601	-56.461
-8.10298	48.0477	-56.4536
-44.1433	15.6429	-56.452
56.8343	-10.9065	-56.4494
30.5563	-22.6748	-56.4486
-61.6384	28.1915	-56.4371
-44.5829	3.08688	-56.4342
42.2223	-43.1773	-56.432
-9.58266	-81.9387	-56.4261
-58.5209	-0.72071	-56.4205
-26.7012	15.7995	-56.4184
-11.6363	-55.5219	-56.4153
-23.2746	-32.9176	-56.4138
-59.879	12.6393	-56.4099
32.6797	-33.2016	-56.4055
30.6883	11.0445	-56.404
2.5014	15.9506	-56.3972
-45.4358	15.4209	-56.3841
16.3228	-22.6323	-56.3831
75.3757	1.25232	-56.382
-20.8226	-58.9275	-56.3719
-17.1689	-50.3433	-56.3718
-58.374	23.2234	-56.3582
-2.79143	31.6606	-56.3463
-0.70712	-76.2124	-56.3451
-62.8589	32.9716	-56.3441
39.6025	-33.5858	-56.3344
-11.248	40.4707	-56.33
48.3026	11.9843	-56.3294
-47.7171	5.89992	-56.3195
-53.5774	15.957	-56.3094
-11.1461	40.0341	-56.307
-27.8199	22.1563	-56.2924
-44.7473	20.3313	-56.2889
39.095	-31.6604	-56.2853
49.2165	-5.61593	-56.284
-32.5188	-6.69435	-56.2803
19.4001	-82.8211	-56.2803
23.8506	38.1239	-56.2795
32.3318	42.4177	-56.2793
-5.42826	50.0394	-56.2753
-13.7292	63.9561	-56.2634
-25.9228	-16.7091	-56.2565
-49.4644	-1.40762	-56.2564
-2.4503	39.4687	-56.2486
0.92079	55.4086	-56.2465
40.4903	-11.7349	-56.2448
36.5949	-27.1277	-56.2426
-55.255	7.58443	-56.2423
-76.6492	-0.32014	-56.238
-61.67	13.1767	-56.2362
-15.9878	-2.1637	-56.2347
16.8066	27.7518	-56.2343
-31.3215	40.4177	-56.2339
30.8611	4.59758	-56.2238
-51.1354	57.7403	-56.2234
-98.3604	-24.7977	-56.2217
35.1185	36.737	-56.213
62.7407	-20.6269	-56.2087
-49.8542	0.45196	-56.2077
58.9461	-50.1507	-56.1915
45.5697	80.9402	-56.1719
12.5775	25.2237	-56.1719
-44.5362	14.8285	-56.1696
-56.6485	-1.99697	-56.1678
-60.7749	32.4142	-56.1665
40.6886	-44.8425	-56.1623
-16.9352	72.4462	-56.1617
33.8869	5.02513	-56.1603
42.4228	-27.0139	-56.1568
24.4953	-18.7002	-56.1548
-64.5494	-42.8086	-56.1478
11.2921	-28.133	-56.1439
-14.8711	57.7053	-56.1355
-45.0624	-36.0911	-56.1265
34.3477	-27.9797	-56.1212
25.3318	-39.2013	-56.1178
30.0786	-21.151	-56.1138
-8.04091	29.3799	-56.1064
-31.2015	-6.76144	-56.1061
-23.001	19.0438	-56.1029
-58.7704	1.83804	-56.0879
-10.7425	-34.1366	-56.0705
-48.393	27.627	-56.0646
-56.2774	-14.3589	-56.0508
-36.0412	-1.48063	-56.0474
40.3943	2.54276	-56.0414
-8.65089	18.9671	-56.0386
53.6768	1.21426	-56.0276
36.0049	-35.6403	-56.0229
-31.9646	-7.67641	-56.0185
-21.9683	-81.684	-56.0182
[truncated: 80,334 more rows]
[truncated: 4 more columns]

## Sheet: Fig. 3G
Fig. 3G				Fig. 3G	Imp a-JF549 Localizations from Import Trajectories within the central pore (|z| ≤ 25 nm)
	Nanobody-HMSiR Localizations			Import Track	1		Import Track	2		Import Track	3		Import Track	4		Import Track	5		Import Track	6		Import Track	7		Import Track	8		Import Track	9		Import Track	10		Import Track	11		Import Track	12		Import Track	13		Import Track	14		Import Track	15		Import Track
x (nm)	y (nm)	z (nm)		Angle (°)	Radius (nm)		Angle (°)	Radius (nm)		Angle (°)	Radius (nm)		Angle (°)	Radius (nm)		Angle (°)	Radius (nm)		Angle (°)	Radius (nm)		Angle (°)	Radius (nm)		Angle (°)	Radius (nm)		Angle (°)	Radius (nm)		Angle (°)	Radius (nm)		Angle (°)	Radius (nm)		Angle (°)	Radius (nm)		Angle (°)	Radius (nm)		Angle (°)	Radius (nm)		Angle (°)	Radius (nm)		Angle (°)
-24.5974	39.8719	-192.569		98.4665	39.8676		26.5327	61.0978		51.0646	39.643		12.8202	55.0894		-172.232	32.8392		-11.917	36.1627		-33.5085	70.7952		-62.1322	50.5331		78.6232	51.1644		-141.764	51.7364		218.401	33.5812		-86.0989	25.0056		-138.741	28.5612		14.871	18.0792		82.1042	46.0629		188.831
-51.067	34.5109	-191.947		113.439	35.1829		37.401	60.0455		36.5929	47.4462		29.9282	29.4961		-156.434	54.3851		-27.4904	46.361		-33.3669	71.0863		-113.153	19.7444		75.7893	72.4884		-142.076	50.2838		192.894	32.1874		-97.5825	30.6779		-124.651	24.7426		33.0397	33.5989		89.4346	43.9993		192.677
-28.5668	31.4646	-191.734		106.089	46.5325		19.4536	50.274		65.9989	35.3132		19.2354	40.0796		-129.578	53.8956		-22.1345	45.0262		-35.9409	56.8657		-98.3184	28.4286		93.1999	80.2897		-139.605	64.0884		158.889	39.2934		-119.077	31.3651		-95.5574	11.1764		7.43504	20.6756		93.3514	54.9028		198.073
-14.9346	39.8867	-190.104		-180.313	16.5261		31.0688	60.2666		69.7199	43.9357		36.0529	36.9261		-150.278	43.157		-50.6202	35.6301		-39.1805	50.6609		-64.8345	43.41					-151.1	67.2026		173.694	55.7094		-76.4122	29.7749		-84.9925	22.2562		23.0435	34.6978		90.5801	36.3444		182.826
-36.5802	33.578	-190.063		113.411	45.2696					83.9097	48.3652		35.481	38.5467		-151.073	51.5998		-38.805	34.1859		-33.623	55.2276		-88.7979	49.5919					-143.597	68.2597		172.167	36.1476		-126.792	25.2854					18.9851	42.1698		96.7218	52.2319		196.223
88.8282	2.72042	-162.041		129.039	46.3327					60.2521	50.6302		31.1926	33.494		-151.434	37.4576		-29.764	47.0621		-46.1106	61.1439		-112.143	46.1944					-125.575	66.541		166.224	47.6401		202.408	14.0546					26.9469	39.7132		88.8227	31.0251
87.1117	4.83145	-161.775		110.801	35.0008					51.3021	30.8678		34.8985	44.608		-162.637	49.9727		-44.4091	34.8952		-38.8476	53.5282		-116.603	42.4396					-131.367	55.1895		173.222	36.6729								16.3282	38.8958		100.029	46.9276
-42.796	134.099	-150.171		127.303	42.7524					44.0695	47.7857		12.8836	60.7246					-76.6362	33.9548		-28.0723	39.4476		-102.426	24.7803								160.019	28.8108								26.2155	41.5118		87.8394	43.4233
55.553	-15.6601	-150.083		124.043	37.7199					62.8861	46.6184		13.9331	69.3879					-55.5065	35.3828		-24.9654	46.4873		-103.812	31.7962								171.939	35.9386								7.94144	46.3531		78.5052	79.6227
-48.9896	142.388	-150.08		138.349	32.1535					69.2664	37.7388								-49.6463	19.1302		-13.3408	47.2296		-94.3472	10.7482								144.67	43.3887								24.5274	53.5358		78.7434	74.2025
-80.25	7.97004	-149.64		124.422	40.0207														-47.1236	35.8127		-24.0274	50.3524		-97.8996	16.5609								185.888	36.4338								14.6589	63.1425		69.3887	56.0418
-73.0953	2.28897	-149.437		121.693	40.5893														-71.0327	25.1106		-11.0529	38.5469		-114.878	37.0931								168.205	37.3628								16.7461	55.2777		71.6707	43.8727
-44.6642	142.563	-148.41		118.04	49.0519																	-22.0895	49.7668		-89.9071	45.5841								168.486	33.1479								13.6907	73.2094
35.812	-2.21155	-146.945		101.767	30.0566																	-26.5557	48.3789		-93.6076	36.4074								145.21	49.2688								8.03408	75.4318
-58.6249	-1.89218	-146.305		114.515	18.3835																	-23.1898	33.4145		-79.5421	44.2691								145.65	33.5572								10.7648	60.7523
-63.8462	-4.37451	-146.276		97.8334	28.7532																	-21.058	53.0228											165.509	26.7999								22.1342	59.8904
-67.626	1.19765	-145.93		108.042	42.989																	-12.6676	36.9522											132.043	28.8726
20.757	5.60257	-144.579		97.6471	24.2407																	-29.9591	45.7219											184.204	39.3224
23.5146	5.47735	-144.021		81.0873	34.9878																	-32.4557	47.0242											177.28	31.4009
17.4211	7.83552	-143.486		90.4439	41.3184																													214.619	42.781
22.6588	13.7589	-142.054		111.206	38.5498
20.2857	8.02504	-141.124		112.34	32.0098
-60.7325	-128.335	-130.811		99.5246	41.4787
23.9634	94.1621	-125.763		77.1287	52.8752
73.4932	16.8756	-125.192		87.0478	35.4932
10.1505	-107.388	-124.051		77.7153	47.6235
-61.311	-125.057	-123.796		73.9145	48.7184
8.99114	-112.071	-123.258
9.31637	-86.8549	-120.685
8.95572	84.2019	-118.957
0.84625	-85.4697	-115.921
1.1295	-78.9096	-111.528
5.78746	69.8701	-110.896
4.39931	69.2756	-109.565
10.1622	88.5225	-108.398
-25.0508	-62.842	-107.677
13.6559	81.9579	-107.636
9.92284	64.705	-106.168
3.74498	65.0435	-105.087
4.60059	90.112	-105.07
41.318	-66.8707	-104.006
-14.9928	55.417	-102.035
-2.5326	45.951	-100.579
-1.54749	55.6848	-99.5523
4.302	-32.3618	-99.2297
-6.79931	-49.709	-99.1168
4.3718	-90.211	-98.3922
53.4239	4.58079	-98.2129
54.4461	40.4252	-97.5057
-3.21326	51.0611	-97.3799
19.1819	-13.1846	-97.0791
54.4988	15.8109	-96.3375
61.8178	19.4434	-96.2888
1.35858	34.233	-95.8774
42.3319	8.44457	-95.8418
50.7248	12.5002	-95.8054
57.8301	15.1306	-95.658
-2.1168	45.3907	-95.3981
19.0187	-10.3817	-95.0828
-0.56375	-44.786	-95.0599
-8.25248	50.9214	-94.8891
-20.8002	46.5028	-94.7366
-0.12985	-37.9143	-94.2416
-35.304	-16.4894	-94.1084
-0.82729	-29.9322	-93.9992
52.9814	42.8858	-93.8198
-8.22939	56.6671	-93.7989
1.37945	45.3964	-93.7617
-30.914	-11.4284	-93.7409
19.5931	-37.9324	-93.5865
46.0572	44.6732	-93.5701
-7.31365	71.47	-93.5055
-5.23679	-39.0327	-93.3503
17.048	-7.68031	-93.2821
21.4633	-3.91425	-93.2437
-32.8582	-19.0113	-93.1967
55.0609	47.0253	-93.1378
63.4311	48.7076	-92.9318
58.3179	50.4839	-92.9185
50.0763	42.7822	-92.88
26.3322	-31.6602	-92.6343
52.7526	1.02655	-92.4901
-13.3367	38.5318	-92.3982
-48.6074	-1.34822	-92.2998
50.9353	44.1794	-91.9909
60.1677	-79.1521	-91.9749
-27.9621	-23.7288	-91.8502
4.57655	54.9495	-91.7063
31.1452	-32.5217	-91.6912
50.8618	-27.0141	-91.0931
47.7589	32.2831	-91.0265
10.2578	3.96593	-90.8216
-10.4065	29.743	-90.718
-51.7964	-2.4112	-90.6553
9.69661	40.7756	-90.3293
21.6071	-7.35944	-90.2403
16.8335	-4.15389	-89.9872
-12.2141	35.0277	-89.791
-55.6779	-14.8768	-89.6933
25.6447	-29.57	-89.4856
57.6098	-80.4272	-89.3515
22.3602	-2.85375	-88.9761
41.641	-25.9969	-88.6917
10.5376	53.0911	-88.5292
30.9021	-14.0193	-88.4547
16.4193	6.1811	-88.421
-60.3927	-3.36688	-88.3974
26.784	2.63348	-88.3117
-46.7819	32.0705	-88.214
25.2957	61.6805	-88.1827
-73.0614	13.5059	-87.9913
-40.7954	-72.7699	-87.9611
42.8072	-57.598	-87.9324
47.0684	-51.6554	-87.892
1.98054	-33.4329	-87.8224
55.9779	-51.6521	-87.6461
3.1616	-30.5807	-87.6181
-21.9824	39.0132	-87.6178
44.0138	39.2304	-87.494
11.0309	50.4971	-87.1563
33.1851	-51.3933	-86.963
-56.9712	-10.5747	-86.9482
0.61465	58.3531	-86.7494
46.4305	11.787	-86.5878
15.4982	38.4684	-86.5784
-74.8914	15.2489	-86.403
11.0399	45.674	-86.3482
-69.4205	-8.99184	-86.3047
11.9683	1.01224	-86.2523
-15.906	-12.3346	-86.166
42.3523	47.4016	-86.1094
55.9664	47.0197	-86.0913
-3.03246	59.0677	-85.9802
6.06463	42.0472	-85.8952
21.0831	8.60455	-85.8605
28.6656	-4.29395	-85.6674
-41.3091	33.9641	-85.5838
34.6558	57.6065	-85.472
-36.3263	38.6088	-85.4129
6.32482	53.6056	-84.6057
-27.9825	22.3188	-84.4581
-78.0842	-17.2296	-84.1672
6.36946	51.6803	-83.8868
43.758	-3.39874	-83.8356
-118.562	31.4536	-83.7478
50.4368	13.1412	-83.7326
66.9149	30.0935	-83.7237
-58.0312	33.991	-83.7214
-44.4317	31.2919	-83.7073
-64.7307	21.6144	-83.4254
48.4659	1.97262	-83.2504
64.0667	35.6026	-83.2237
-70.931	19.7138	-82.9665
-56.1472	37.1885	-82.9385
-53.0509	36.5375	-82.8738
39.2664	-4.82945	-82.82
64.5084	31.7591	-82.7179
20.9013	-5.04035	-82.6657
-26.1733	36.6339	-82.6616
7.7042	51.5054	-82.2756
-38.0326	72.883	-82.2645
31.9719	47.152	-82.2036
-83.5544	-41.732	-82.1209
-31.0639	46.2884	-81.9673
6.72942	67.6804	-81.9389
-36.0255	32.368	-81.9271
-48.4638	41.1078	-81.8809
6.84407	47.3401	-81.8363
53.0923	-3.26316	-81.7087
48.3439	-2.52227	-81.7013
45.8554	24.0236	-81.6454
-40.1353	75.2915	-81.5837
18.8887	-1.61125	-81.4774
-45.3045	76.1449	-81.2765
-75.768	-34.055	-81.2667
37.3999	52.4752	-81.2456
-48.7105	26.2034	-81.1515
60.4636	35.1664	-81.0634
10.407	7.76131	-80.9978
44.9941	-13.7095	-80.978
14.2803	46.6123	-80.79
-21.7522	53.8021	-80.7695
-54.1689	1.48334	-80.5722
-0.91113	-11.8452	-80.5136
-36.0143	35.2227	-80.4686
-31.8333	31.4781	-80.3083
-31.8333	31.4781	-80.3083
48.4133	4.43329	-80.2875
9.62426	64.9	-80.0514
56.6149	30.2108	-79.8602
-76.2541	-38.0426	-79.8191
-42.304	26.8775	-79.8078
55.5247	20.0228	-79.7585
38.5139	-45.009	-79.649
-47.0351	16.3245	-79.6355
-49.3702	13.9586	-79.5967
-12.2744	58.877	-79.5466
-48.6275	43.0179	-79.5058
32.8452	-2.69379	-79.4698
8.05511	9.55015	-79.4676
-40.6616	-0.84765	-79.4178
-64.8218	-11.2216	-79.4132
47.8675	-9.55928	-79.4064
-68.83	-21.2008	-79.37
-46.1941	13.1277	-79.3665
-41.5802	74.2301	-79.3305
-10.3293	4.51623	-79.2735
-39.3137	21.3833	-79.1714
53.8019	40.862	-79.1152
57.1751	2.17904	-79.0224
27.4718	50.7088	-78.891
-21.4021	41.3148	-78.8713
-21.4021	41.3148	-78.8713
-31.0618	-48.8377	-78.8197
-75.2581	-2.42987	-78.7921
52.3942	11.8883	-78.749
-45.2067	76.0909	-78.6773
-71.6432	21.0358	-78.621
-62.2065	-6.13822	-78.5855
-32.1133	28.4362	-78.5838
48.2022	2.63638	-78.4516
-29.8545	38.7505	-78.3927
50.6919	60.2525	-78.2569
33.3307	-10.3518	-78.0495
-50.8226	15.1926	-78.0153
-47.7929	-3.07047	-77.9232
-52.1076	44.3727	-77.8836
-40.7966	-8.91746	-77.8487
-74.076	1.42503	-77.7328
-38.0827	43.8587	-77.7293
-44.2339	72.9782	-77.7055
-40.3767	7.74537	-77.6863
-61.0586	18.1141	-77.6538
22.3424	-13.7199	-77.6397
37.751	-7.43167	-77.5888
-10.0863	61.173	-77.5241
9.67189	58.237	-77.51
41.178	-37.6578	-77.4836
-25.4985	-49.0742	-77.3713
23.4726	-8.28171	-77.2564
53.507	35.9709	-77.105
-75.1911	-1.41972	-77.0569
-80.161	-3.26266	-77.0391
27.5743	-14.6984	-76.9792
32.8134	-2.75037	-76.9655
60.5848	-8.68252	-76.9482
50.1068	26.4225	-76.9191
45.7115	13.5926	-76.8833
32.3244	42.0557	-76.8657
-48.0292	11.8426	-76.8584
-50.4957	2.19546	-76.5884
-57.1475	14.4724	-76.5248
-28.4122	36.3962	-76.4933
55.6294	-6.97345	-76.4672
-6.80486	-52.7065	-76.4261
4.32524	76.2396	-76.244
7.5671	69.6645	-76.2076
-38.0628	18.0764	-76.1629
41.1391	-42.3205	-76.1574
55.1066	-13.087	-76.1362
-16.5703	86.6598	-76.1274
-62.4411	2.17036	-76.1188
-65.5195	-33.3657	-76.1141
-53.592	4.6318	-76.0277
-44.5838	-8.31632	-76.0112
-55.7206	23.7157	-75.9852
-57.5189	12.7988	-75.8911
-9.65312	-52.4964	-75.8697
-46.5432	6.0293	-75.8319
-51.4386	5.66619	-75.7695
-39.9856	13.9083	-75.6957
5.93491	15.39	-75.6874
40.2441	36.9286	-75.6652
-22.7305	60.7588	-75.6555
-1.30081	59.1703	-75.6125
-57.2996	0.41102	-75.5869
-39.6518	-8.25747	-75.5816
-52.977	11.0116	-75.5725
45.3933	15.436	-75.5626
-45.1275	26.7934	-75.5541
11.2679	-37.6895	-75.5316
54.0429	39.7448	-75.4707
-18.2053	-54.6918	-75.4531
24.7879	34.983	-75.4246
-64.527	11.3556	-75.3772
37.6774	30.1035	-75.3567
-45.1803	40.4338	-75.3186
52.7493	-4.94431	-75.3009
39.4773	2.82217	-75.1712
-53.1741	33.9416	-75.1125
-71.01	46.3784	-75.1078
-36.2686	53.1848	-75.0134
-63.7338	8.77458	-74.9566
-1.69692	35.9404	-74.9226
-42.747	5.64302	-74.9096
-25.9585	-79.5444	-74.8809
-56.8914	-9.45249	-74.8345
-49.4284	14.2488	-74.8334
-62.8913	28.8578	-74.7537
-57.4612	1.97216	-74.6762
-14.5197	-56.4654	-74.6749
-47.6826	-5.27556	-74.6238
-9.59004	-45.0576	-74.5123
37.2372	31.7577	-74.4771
-56.0227	23.4508	-74.3907
-14.6021	-55.9459	-74.378
-55.4368	-19.0455	-74.262
8.80751	32.6816	-74.2533
-15.2799	-61.2871	-74.2387
-60.8873	-33.4872	-74.2293
-57.8388	-22.078	-74.2125
-53.9898	18.1155	-74.1728
-56.6786	36.3886	-74.142
37.1981	-47.7801	-74.0971
-4.12996	-55.1198	-74.0706
-50.8115	43.3224	-74.0613
-33.0458	-12.9969	-74.0437
-12.5018	0.76958	-74.0173
-9.60222	-56.819	-74.0161
-38.6452	-23.6429	-73.9639
45.4426	55.9047	-73.9429
-45.5518	29.2236	-73.8137
45.4837	28.4556	-73.7827
34.4693	-43.7127	-73.7815
-44.3132	-6.10406	-73.6999
-39.0456	12.4284	-73.6856
-43.0116	-14.8793	-73.6545
18.5732	36.5165	-73.6509
42.8075	5.64871	-73.5576
43.9617	-35.8633	-73.5561
-41.9811	39.279	-73.5334
54.829	-7.30536	-73.5074
5.43602	50.1223	-73.4669
-53.6756	2.46408	-73.4426
-30.1015	-9.50006	-73.3896
-22.165	-84.8117	-73.3821
-32.4691	-31.4052	-73.3292
-40.7682	-13.3931	-73.2671
63.8092	-11.4249	-73.2124
36.938	-43.3622	-73.2026
46.0382	-29.1507	-73.1874
-51.3324	-13.5074	-73.1649
-0.12903	26.1541	-73.0767
-51.0844	12.3002	-73.0738
-46.9603	32.4287	-73.0505
-12.4468	-47.3918	-73.0045
-56.0981	31.7786	-72.9068
-49.2296	-7.86182	-72.7537
59.5569	-40.6947	-72.7501
4.81183	41.8581	-72.7282
-19.5225	16.2334	-72.6595
-22.4961	-11.2241	-72.5953
28.896	-45.7653	-72.5834
-30.0412	-52.6058	-72.5789
46.7325	-40.2511	-72.5098
5.3393	32.0374	-72.4654
-49.0285	40.4026	-72.4574
38.5875	-17.98	-72.4048
-51.3136	-34.1469	-72.3936
72.1646	42.4223	-72.3543
51.1	-18.9371	-72.3501
-31.4083	-43.0118	-72.347
-15.0292	64.4085	-72.3232
-6.06442	45.7595	-72.3103
-54.4063	33.3661	-72.2857
-46.0542	-7.7906	-72.2719
-44.7111	-12.7489	-72.2594
-42.5756	26.0885	-72.2502
-42.5662	50.0339	-72.2198
37.0821	-48.1961	-72.1741
-20.6007	48.5959	-72.1676
22.438	32.4493	-72.1533
74.765	-89.8489	-72.1376
-47.8455	7.20342	-72.1193
26.9251	-5.32678	-72.1042
-21.6657	-88.2186	-72.0376
48.904	12.9822	-72.036
-43.8717	22.696	-72.03
-29.8049	45.6633	-72.0201
-5.89823	-50.2768	-72.004
-52.5105	-39.8171	-72.0014
17.999	27.5326	-71.942
36.5016	-42.6514	-71.9355
-29.1085	35.7429	-71.893
-9.8866	41.9599	-71.8856
-26.0628	28.7797	-71.8728
-26.0628	28.7797	-71.8728
23.1358	33.488	-71.8699
36.1086	-32.4927	-71.8497
-52.1657	33.0826	-71.8447
-38.6823	23.7995	-71.842
-56.4778	-21.2133	-71.8265
-55.8574	-20.9931	-71.8193
-45.9474	-8.81802	-71.8066
0.57393	43.2451	-71.7496
32.6823	-52.6855	-71.7113
-35.1124	-3.7893	-71.7085
-42.4903	27.5262	-71.6932
-62.7849	41.8695	-71.6795
24.2089	30.8712	-71.6112
-59.5295	6.47065	-71.5931
10.4942	-11.2335	-71.568
-50.0774	-8.92345	-71.5652
13.2384	30.5228	-71.4969
55.7144	-14.4106	-71.4714
-26.849	-6.38953	-71.459
-32.6772	8.93112	-71.4502
-31.5719	38.401	-71.4417
52.8239	-2.20733	-71.4406
26.9328	-45.8356	-71.4357
-76.1276	-4.93921	-71.4112
32.6602	2.62992	-71.3936
0.72682	56.4802	-71.3744
-58.2538	-8.78997	-71.3432
-39.4638	46.7815	-71.3104
50.8018	-16.6164	-71.3037
-22.313	-19.1304	-71.276
-40.575	33.6448	-71.262
-30.7722	-3.29735	-71.2618
-4.27377	49.644	-71.2615
-50.195	-24.3962	-71.252
-36.9387	-19.6391	-71.2503
22.0068	30.7535	-71.2457
46.6435	-5.95033	-71.2226
47.3814	-58.6452	-71.2146
-52.6773	2.2505	-71.2015
-23.5329	-38.8298	-71.1952
-21.3856	32.1224	-71.192
-21.3856	32.1224	-71.192
30.6159	-47.3937	-71.1688
-67.5676	-0.28879	-71.168
60.6321	9.37804	-71.1239
50.1231	-17.8002	-71.0774
-58.168	8.95789	-71.0428
5.97098	24.0548	-71.0402
52.1556	-6.68298	-71.037
61.1607	6.87265	-71.0288
8.38415	-5.6805	-71.0176
34.2378	-47.2838	-70.9867
-0.99783	60.4979	-70.9762
2.06472	62.0688	-70.9151
-59.2318	-30.2866	-70.8872
64.4007	3.34263	-70.8464
4.756	59.0936	-70.8092
23.6621	35.9539	-70.7952
-50.7718	-44.6275	-70.7895
41.2035	-7.22373	-70.7759
-55.7706	5.64727	-70.7606
5.22293	53.147	-70.6969
-25.362	-3.91107	-70.6275
61.4302	5.44701	-70.6084
34.0773	-46.4181	-70.5978
8.90618	95.1609	-70.5915
-31.4946	-27.3728	-70.4982
-7.17047	-51.2348	-70.4807
-49.3676	5.22594	-70.4777
-29.5942	44.6343	-70.4732
-29.5942	44.6343	-70.4732
65.2296	3.41199	-70.4704
23.8241	45.0612	-70.4369
-52.8251	-15.0136	-70.3563
52.2443	1.4975	-70.3286
-55.3858	-6.1882	-70.2757
9.50225	-33.3824	-70.2636
-55.3253	-14.1137	-70.2607
-71.561	3.40621	-70.2205
22.2652	30.4467	-70.2181
66.946	-2.9827	-70.1603
-13.4607	-26.8167	-70.1569
-56.6575	12.636	-70.148
-28.7721	-40.6134	-70.1277
-28.1747	20.5463	-70.093
-28.1747	20.5463	-70.093
58.8305	-66.131	-70.0885
-41.3863	48.5271	-70.0882
46.4771	-45.2834	-70.0881
56.1649	17.1455	-70.0789
-10.5975	-53.6947	-70.0708
-10.3203	-49.6954	-70.0433
50.6501	-10.863	-70.0409
-50.0434	-8.29259	-70.0247
46.8327	9.54389	-70.0064
-12.5226	41.0545	-70.0058
-39.2734	34.0266	-69.9496
-39.2734	34.0266	-69.9496
-55.0024	14.3758	-69.9478
34.1605	-29.5147	-69.936
-36.8361	36.767	-69.9342
-36.8361	36.767	-69.9342
-10.5183	-52.3925	-69.9171
-69.8328	-1.62008	-69.8974
57.4652	-86.32	-69.8899
51.0222	-3.73341	-69.8586
4.56658	32.2176	-69.8572
-35.2896	-8.08099	-69.8181
-20.4079	-43.2981	-69.7583
-52.0926	-56.6002	-69.7347
-30.0513	101.281	-69.7228
-41.8188	15.2439	-69.7095
-19.5475	-5.78259	-69.7088
-11.9613	52.2732	-69.6989
46.7768	-6.68341	-69.6927
-45.6139	23.4712	-69.6848
-10.9198	18.7942	-69.6305
-31.3792	51.229	-69.6269
-16.5326	20.5865	-69.6012
-48.1811	16.2528	-69.5703
65.9107	-51.5598	-69.5147
57.8595	15.3783	-69.3457
54.1028	-13.4264	-69.3026
-60.0468	-24.0964	-69.2887
17.7948	32.1472	-69.192
-11.3783	-49.8413	-69.1735
-21.7605	-17.2218	-69.1231
36.8386	-25.4491	-69.1073
-25.1641	97.1711	-69.0647
-51.1085	-8.96087	-69.0619
-7.03698	81.7676	-69.0522
40.3109	-35.9101	-69.0386
-7.05451	42.5319	-69.0095
17.8724	36.5368	-68.9836
-1.07054	-77.8132	-68.9686
0.59053	17.319	-68.9156
-54.9476	-52.8896	-68.9144
0.61769	22.8371	-68.9123
19.7898	28.5123	-68.9043
-55.2865	-1.42293	-68.8906
46.0954	0.98557	-68.8806
-9.18705	63.1082	-68.8688
-19.5151	-76.1603	-68.8582
-65.8424	4.18925	-68.8295
-1.25	-48.6551	-68.8276
-30.6018	-0.62183	-68.812
28.4031	-0.79956	-68.7999
-36.6098	36.7105	-68.7934
16.909	-28.6869	-68.784
-18.2446	-13.4612	-68.7665
0.36942	-70.8841	-68.7646
-41.0038	37.4231	-68.7606
-41.0038	37.4231	-68.7606
-42.6947	47.6147	-68.7558
53.2694	-15.0248	-68.7422
-33.7158	47.0889	-68.658
55.8215	7.56187	-68.6228
-7.06589	-42.5127	-68.6046
-32.7663	-37.9333	-68.5952
-47.4827	27.6003	-68.5682
4.50878	-32.8766	-68.5656
49.0798	-6.36342	-68.5432
-45.6927	-45.5064	-68.5055
-17.9106	-3.11477	-68.4861
-7.6745	-57.602	-68.4764
-63.9575	-4.05119	-68.4678
-29.474	10.8215	-68.4425
-10.0116	-52.0386	-68.4132
59.9098	-45.0093	-68.4116
37.2269	-49.0059	-68.3994
-38.9825	42.3349	-68.3764
-1.66532	51.3929	-68.3709
24.3835	-23.2097	-68.3602
46.5357	6.78675	-68.3476
-8.89986	-47.4749	-68.2941
-49.2022	34.3952	-68.2783
47.6952	-5.08845	-68.2604
47.6952	-5.08845	-68.2604
-28.6504	33.9859	-68.2448
-28.6504	33.9859	-68.2448
74.2455	-96.2927	-68.2187
42.4827	-33.2991	-68.1857
42.9856	34.8954	-68.1675
-44.9839	-49.4251	-68.1435
27.5001	-24.6369	-68.1385
22.3249	-18.0841	-68.1326
-62.5955	-25.8411	-68.1075
13.409	25.5197	-68.1033
-48.9308	1.80437	-68.0639
-10.7741	-85.8143	-68.0489
29.6887	-28.3201	-68.0415
42.0573	-0.36874	-68.0042
-8.50349	47.9369	-68.0001
15.5222	-4.44502	-67.9989
28.3333	-50.059	-67.9789
-58.9425	-11.8404	-67.967
-29.7809	9.2159	-67.9602
-27.2332	-43.6591	-67.9541
51.6701	-29.8516	-67.9493
59.2916	7.82801	-67.9466
-19.4785	-31.0239	-67.9296
30.1865	-40.7255	-67.8897
27.0841	-15.1223	-67.8654
-45.0367	-0.87596	-67.8346
56.3813	7.10825	-67.8266
41.1955	-8.91482	-67.8235
51.9293	36.5025	-67.7837
-14.3134	-34.0889	-67.7831
-43.9423	-12.648	-67.7713
-37.2997	-48.3292	-67.751
-2.03374	-72.6041	-67.7004
-22.1402	54.7706	-67.678
-23.4695	-61.3153	-67.6615
7.67586	97.5851	-67.6398
33.645	-23.6935	-67.6246
-37.9338	-1.30142	-67.6206
39.2555	35.8642	-67.6063
-27.1277	52.3009	-67.582
43.2006	-45.7997	-67.5749
-11.0074	77.5876	-67.5722
-72.1705	3.23607	-67.5692
-77.1043	-36.844	-67.5672
63.4333	3.94287	-67.5637
38.7465	-14.9208	-67.5443
22.7413	-18.2534	-67.543
6.76258	-28.0172	-67.5127
-38.5187	-10.4154	-67.4813
51.3449	-16.0841	-67.4062
25.3139	-23.8761	-67.3954
-41.6749	-1.39227	-67.3831
63.3608	-65.327	-67.3693
-18.7217	51.4528	-67.3645
-66.9358	-26.5556	-67.3571
-97.5566	-20.5688	-67.3549
-16.5564	52.6629	-67.3474
1.14704	-30.6213	-67.3447
40.8331	-23.7799	-67.3421
50.6582	35.8912	-67.3406
-40.0574	-25.4978	-67.3335
-3.82806	56.7352	-67.3211
45.7027	16.6673	-67.3179
43.4174	-9.34997	-67.3123
-41.0046	-2.56337	-67.3121
39.4275	-44.0082	-67.2767
-5.6465	-15.8312	-67.2551
0.43666	-61.5144	-67.2033
-15.1382	-14.3463	-67.2021
-66.8361	7.61595	-67.1851
44.0374	3.44414	-67.1623
-51.6378	-53.2039	-67.122
-44.5705	41.7376	-67.1203
52.5732	-5.04362	-67.1064
-16.5029	57.0146	-67.1028
-41.7279	-24.7488	-67.0608
-17.6695	-0.16571	-67.0407
-43.5035	2.43304	-67.0393
-26.6497	9.35079	-67.0096
66.7827	-95.5148	-67.0025
-3.43606	-34.4215	-66.9909
-41.0388	2.26935	-66.9459
24.5355	-53.2816	-66.8798
51.18	-12.9719	-66.8501
-41.7556	53.4619	-66.828
-27.9369	-37.6218	-66.7964
52.2801	2.07565	-66.7838
-61.2441	-7.28925	-66.7783
-68.13	-0.77199	-66.7489
41.4657	-28.0606	-66.7363
-9.26059	-27.5721	-66.7145
-53.0851	-4.73565	-66.6748
28.6596	-46.1618	-66.6703
3.90645	101.004	-66.6655
-31.4187	3.01284	-66.6651
21.7928	29.6243	-66.6443
59.8119	4.95301	-66.5918
-47.0138	-29.0357	-66.5876
21.599	30.5631	-66.5834
52.5251	27.9901	-66.5782
-42.1839	10.6161	-66.5624
-53.004	21.6067	-66.5584
-5.42258	-45.1664	-66.5548
-35.9144	84.1739	-66.5469
24.2442	-3.86333	-66.5182
24.2442	-3.86333	-66.5182
-31.6885	-59.5946	-66.4345
-12.6906	-53.1246	-66.4239
47.3368	27.8262	-66.3969
0.44134	-47.3422	-66.3809
-30.3931	11.6738	-66.3407
77.0643	32.483	-66.3116
19.8282	-26.005	-66.2735
39.415	-11.7514	-66.2683
54.9055	7.41582	-66.1887
25.7992	38.834	-66.1697
39.8294	-33.4601	-66.162
34.8685	-51.9457	-66.1514
-60.0716	-26.4143	-66.1425
43.6712	30.9477	-66.1353
-26.4327	-38.1696	-66.1331
66.5054	14.7552	-66.133
12.21	14.8473	-66.1179
32.4699	-48.9729	-66.103
-52.0567	-25.4108	-66.0906
58.245	-6.78282	-66.0472
58.245	-6.78282	-66.0472
-5.32796	-22.5043	-66.0435
-53.0737	-12.1703	-66.035
-4.45249	77.4152	-66.011
-66.2369	5.2568	-65.9412
-28.9866	-79.6274	-65.8976
0.19108	-34.6982	-65.8954
-40.7857	-10.3928	-65.8947
30.2297	-0.66181	-65.8491
-59.591	-51.2147	-65.8344
12.8184	31.4724	-65.8312
69.591	-8.32465	-65.8267
33.7894	-42.4827	-65.8152
-3.4066	58.1985	-65.8018
17.7412	-34.3684	-65.8007
44.044	-43.1849	-65.7962
-2.97916	-55.0585	-65.7945
60.7975	-11.415	-65.7819
60.5713	4.93677	-65.721
-77.6469	6.53034	-65.7047
14.8903	35.7101	-65.7033
62.1676	12.6638	-65.6651
-13.3456	-25.2392	-65.6641
68.612	-3.65699	-65.6595
-42.0887	-5.75233	-65.6508
-55.9354	18.7239	-65.6493
37.2816	-48.6413	-65.6437
-50.2879	-44.8444	-65.6292
-1.82406	-55.937	-65.5981
-25.5976	-43.1964	-65.5948
-37.0704	0.79284	-65.594
-41.0725	22.3869	-65.5778
-70.7901	-38.7885	-65.5669
57.752	-25.8714	-65.5524
38.9234	-41.0286	-65.5136
45.7496	-22.8748	-65.5074
50.1493	13.8729	-65.4555
-13.548	61.3459	-65.4549
22.8833	-30.7849	-65.4502
-23.2828	-38.1458	-65.4142
48.87	-15.1677	-65.4099
1.41291	-46.254	-65.395
-37.7495	1.08112	-65.3817
22.1969	-25.1949	-65.3812
-40.3723	4.4792	-65.3636
-33.1019	28.6671	-65.3595
-53.257	38.309	-65.3545
34.9628	32.9788	-65.3362
-64.966	-20.0365	-65.3255
-21.8382	33.1765	-65.2989
-53.9827	57.6004	-65.2857
7.03153	-2.9923	-65.2578
-48.4343	-21.2437	-65.2519
-26.3077	50.2799	-65.2394
62.3846	-45.7427	-65.2324
-1.34026	-23.694	-65.2265
53.6471	-22.6774	-65.2254
-53.2421	-26.1671	-65.2145
45.5688	-19.4406	-65.2068
-65.8131	-20.8857	-65.1806
55.2754	7.89616	-65.1758
-1.70029	45.9813	-65.1706
1.07003	63.9896	-65.1649
-11.4438	53.6046	-65.1525
-75.9574	-4.89638	-65.1492
24.6284	-33.6801	-65.127
-36.3737	-56.9396	-65.1134
6.66346	-22.7193	-65.1069
-33.8755	-26.0263	-65.0957
32.3838	-16.8047	-65.0955
-18.6075	-43.1048	-65.0831
11.0005	101.699	-65.0701
-22.2536	-86.0983	-65.066
-89.8896	9.43758	-65.0604
32.2447	29.6179	-65.0302
-55.4582	-53.2119	-65.0269
-34.7438	-38.0698	-65.0183
-91.224	-1.82971	-65.0109
31.9138	-11.7901	-64.986
-32.8895	-34.7637	-64.9721
36.6938	24.5979	-64.9654
-51.8787	3.08666	-64.9361
-92.5694	6.03355	-64.8683
-40.2288	3.02471	-64.863
3.84958	23.0201	-64.8493
-1.62704	80.725	-64.8297
30.8368	-32.1272	-64.8123
-30.8143	7.37886	-64.807
16.6976	-24.5297	-64.7986
20.9749	-29.2162	-64.7849
-0.78446	-49.7713	-64.7794
98.3796	-6.57478	-64.7428
48.0781	37.8232	-64.6801
-21.6479	-56.0859	-64.6592
28.9881	19.015	-64.6476
-78.5705	13.4125	-64.6475
20.2188	35.8125	-64.6464
-22.6483	-41.6785	-64.6406
17.1552	-19.2092	-64.6268
-32.4151	-37.8933	-64.6248
-17.9712	-45.2008	-64.6067
-8.45777	-43.9153	-64.5983
-89.4958	-2.98644	-64.5896
54.2137	2.69604	-64.587
54.2137	2.69604	-64.587
-38.7378	-14.8175	-64.5845
-45.8982	-19.6605	-64.5364
61.0531	10.0359	-64.5363
-54.7214	1.44882	-64.4451
-53.0602	-16.9243	-64.4439
59.8835	-50.8542	-64.4438
2.59467	-29.9636	-64.4407
-31.2412	8.89313	-64.4404
36.6871	-36.5575	-64.4377
-6.96871	-29.1317	-64.4324
15.1426	-62.8277	-64.4242
-15.0277	-51.5142	-64.4119
20.1076	14.5445	-64.4093
-37.0456	-41.6069	-64.4021
20.7339	-46.3374	-64.3992
-58.4211	6.39036	-64.3983
-38.374	3.87928	-64.3856
46.5417	-10.3435	-64.381
-58.5434	-65.2662	-64.3798
-8.87632	-56.9336	-64.3611
5.92046	-37.7928	-64.3132
60.6099	-53.298	-64.3044
28.7055	-55.1971	-64.2938
-45.8311	-35.599	-64.2937
-2.07865	-84.0436	-64.2819
-10.3308	26.6513	-64.2805
61.1088	-2.62559	-64.28
-83.2832	14.9817	-64.2698
17.7494	-18.9638	-64.2673
-40.4327	-8.7034	-64.218
-41.432	38.4787	-64.2177
92.0401	0.21097	-64.2024
-35.0598	-51.1025	-64.2017
19.0996	34.4737	-64.1952
35.1403	-34.0047	-64.1666
-37.0182	-50.2862	-64.1655
32.0438	-49.9928	-64.1501
-36.5286	-48.1368	-64.1421
42.692	-29.4923	-64.1278
-64.6496	44.4246	-64.1256
39.1735	44.5486	-64.1249
-12.5716	-75.7997	-64.1238
11.8388	-7.7769	-64.1198
43.0498	-34.1834	-64.0827
18.4903	29.9379	-64.0826
-23.8696	48.8267	-64.06
-34.4063	-42.4514	-64.0241
41.8715	-52.5148	-64.015
57.9838	-81.2046	-64.012
-27.7609	-31.1432	-63.9803
1.30495	-51.5715	-63.9675
-39.5663	-23.6458	-63.9423
27.6996	-83.2493	-63.9272
-15.1162	-3.45216	-63.9042
35.9459	25.2252	-63.8883
-39.3206	-16.0886	-63.883
-90.2149	2.39418	-63.8723
59.2623	4.00249	-63.869
25.1519	36.956	-63.868
-97.2468	-1.07107	-63.8532
-44.8284	-52.1832	-63.8446
-25.7698	-80.8517	-63.8362
-14.4992	34.275	-63.8285
39.3219	-39.7417	-63.7909
-0.91061	89.6714	-63.7897
-25.8585	-84.9714	-63.7871
47.433	-18.071	-63.7784
-54.4474	-6.4628	-63.7462
-45.9495	-6.48134	-63.729
-53.498	-28.5061	-63.718
-55.5945	-1.52739	-63.7126
36.5862	30.6525	-63.6961
-23.8294	-26.7357	-63.682
38.6205	-16.4324	-63.6795
8.54635	-10.0549	-63.6597
34.8813	8.24677	-63.6528
-0.47449	-26.211	-63.6494
-26.3728	-4.52746	-63.6446
16.4987	19.1609	-63.6216
-65.4573	-25.8066	-63.6072
4.9691	33.6846	-63.6028
-88.5499	1.8025	-63.5905
15.6535	42.0151	-63.5847
-27.0601	9.11432	-63.5601
-81.4317	-0.37776	-63.5386
-49.8854	-7.32806	-63.5374
56.1951	6.19789	-63.5184
23.3118	26.6593	-63.5179
41.7374	35.0857	-63.5054
53.885	10.0276	-63.4984
53.885	10.0276	-63.4984
40.529	-35.4255	-63.4862
-23.0034	-52.8211	-63.4623
-42.3344	-12.1748	-63.4564
-0.0305	-52.6809	-63.4389
-53.5709	-47.4226	-63.4285
-33.0971	-49.7338	-63.3944
-51.7851	-27.5207	-63.3813
-40.3999	6.79504	-63.3804
-82.492	-0.40585	-63.363
-58.0911	20.6598	-63.3603
-28.428	-40.6399	-63.3562
49.547	-34.5274	-63.3454
-25.4198	-80.7218	-63.3446
-5.71065	-16.5911	-63.3421
6.88437	-39.0494	-63.3135
-5.94228	-81.2177	-63.3111
38.5498	20.5943	-63.2938
-31.654	3.3487	-63.2869
-22.0162	-48.1646	-63.2803
-13.0637	20.1628	-63.2639
66.4672	-0.37248	-63.2489
39.3265	26.2759	-63.2475
31.7526	-36.0355	-63.2152
-14.7882	38.3689	-63.1908
-39.0881	-46.5731	-63.1851
-45.7021	-53.9127	-63.1712
11.0792	-25.2497	-63.1409
17.4666	-17.8304	-63.1405
18.4788	27.5206	-63.1378
31.2534	-52.138	-63.1346
-57.398	-31.4819	-63.132
-38.7082	2.65376	-63.1266
21.5309	31.8634	-63.1
19.8572	38.0506	-63.0998
13.0037	-29.8485	-63.0677
-46.5636	1.25515	-63.0603
-85.1359	4.10666	-63.0573
-32.3724	-33.118	-63.0524
-25.5022	-44.1654	-63.0411
-32.8712	-30.1545	-63.0394
24.5104	-34.5182	-63.0349
-5.12894	62.7874	-63.0342
11.9141	-34.361	-63.0214
-89.5879	-3.08649	-63.011
37.5905	-37.5703	-63.0004
-23.7684	-23.37	-62.9948
26.1622	-32.6432	-62.9901
-49.391	1.58735	-62.9857
-4.7616	48.6308	-62.9848
-29.9722	-16.9522	-62.983
-45.4313	-38.632	-62.9656
-33.1321	4.66321	-62.9485
-30.2924	-7.41553	-62.947
33.2128	-13.9516	-62.9279
-26.9921	-46.45	-62.9252
-38.1875	23.6872	-62.9086
-29.3751	-0.52492	-62.9041
-18.7002	57.958	-62.8893
6.10501	33.499	-62.8772
34.8224	-22.7662	-62.8706
-36.3205	6.28779	-62.8628
-40.2068	-36.2339	-62.8498
-16.5415	-47.3783	-62.8478
-84.5766	0.50831	-62.836
-50.9798	1.65638	-62.8039
-38.2071	-11.4101	-62.7986
-77.5584	0.50404	-62.7941
39.5906	31.6093	-62.7771
62.0185	9.2763	-62.7623
-33.6461	20.6255	-62.7543
-33.1037	-48.128	-62.746
-51.5984	33.1637	-62.6916
-40.0116	13.6164	-62.6916
16.6027	47.7912	-62.6713
-68.5812	-29.4247	-62.667
-87.0988	3.48256	-62.6636
-45.0604	22.2574	-62.6629
-44.3196	20.2294	-62.6573
-21.6262	-21.9519	-62.6536
8.32151	-78.2017	-62.6497
25.1068	-28.2799	-62.6463
14.2016	-24.5961	-62.6385
-59.3182	-22.2204	-62.6277
10.2582	33.2089	-62.6217
35.2172	-23.8857	-62.619
55.2924	-23.9788	-62.6152
10.2144	-23.2327	-62.61
-23.7871	-59.2066	-62.6096
-39.8274	15.3281	-62.6051
-37.8947	-46.6821	-62.6025
-39.8205	-1.71125	-62.5854
-40.4861	-24.0699	-62.5775
-25.5188	7.97007	-62.5749
-33.9872	11.0119	-62.5531
-48.4817	-17.101	-62.5354
-9.05486	40.5176	-62.5346
-67.5809	-16.0839	-62.5284
71.8389	-2.66116	-62.5273
-1.28811	15.843	-62.5052
-35.3963	-5.66113	-62.4916
-9.47433	-31.6668	-62.4875
21.755	47.6629	-62.4828
-0.59639	-21.022	-62.4708
-10.4538	-50.1021	-62.4553
74.3635	-44.8725	-62.4505
-0.05038	33.7277	-62.4485
-53.6007	-15.1577	-62.4424
-8.0033	28.6775	-62.4422
29.0696	-20.1593	-62.4263
-14.829	16.9851	-62.4066
-45.1271	-3.97917	-62.4019
35.6523	21.0775	-62.3828
54.8023	-13.1282	-62.3821
-12.2859	-86.9046	-62.3565
115.115	-27.1014	-62.3391
-43.3614	-3.41444	-62.3299
-32.8643	-7.38748	-62.3273
-23.6951	-77.5605	-62.327
36.4102	21.8506	-62.3197
0.12831	-56.1612	-62.3044
-14.8205	-88.7528	-62.3014
-49.2321	51.7278	-62.2784
28.1881	26.6893	-62.277
-47.7593	-8.05081	-62.2763
-1.27947	-75.8263	-62.2662
-39.8555	56.5624	-62.2623
-15.4844	-44.8153	-62.2597
-56.951	20.3295	-62.2537
-36.9873	7.76405	-62.2177
-40.1646	1.13369	-62.2135
31.9368	38.224	-62.213
27.4617	26.641	-62.2065
-27.9696	11.2975	-62.1981
-17.0311	6.34585	-62.196
-48.109	-31.4366	-62.1839
37.5314	30.7187	-62.1822
-36.0695	-39.3895	-62.1595
22.8688	30.9905	-62.1592
-53.3255	-52.4802	-62.1548
63.1564	-4.9086	-62.1541
21.2842	14.6169	-62.1521
-93.3518	-1.7743	-62.1407
-48.1498	21.6853	-62.1322
3.49121	-53.6619	-62.1261
24.2701	10.5478	-62.1171
-43.2976	-24.8773	-62.1046
-91.0952	3.32777	-62.1006
-88.4081	-0.88169	-62.0992
-19.8337	9.61268	-62.0968
27.2382	-34.8999	-62.0889
-53.6901	-10.2066	-62.0861
30.1309	36.4007	-62.085
-39.5055	11.0435	-62.0839
-57.3929	41.3597	-62.0831
-27.8225	-25.7349	-62.0761
28.4683	29.3495	-62.0748
-4.60303	-54.3744	-62.0725
6.3779	22.9379	-62.0705
42.6152	0.10922	-62.067
-48.7278	18.1944	-62.0661
-28.5136	-47.8989	-62.0593
36.77	10.9722	-62.0523
29.654	-32.5577	-62.0506
58.7526	-4.13055	-62.0416
30.2587	33.6414	-62.0363
-13.7988	62.8754	-62.0325
59.0918	-3.81074	-62.0305
58.6864	19.2119	-62.0295
-57.9572	-28.0902	-62.0273
-49.6899	-11.2604	-62.0023
8.98071	-27.9487	-61.9927
2.71856	66.3654	-61.9832
31.8072	-25.7346	-61.9699
-45.1124	-28.9276	-61.9554
39.3835	-55.2987	-61.9471
-22.2826	-85.7871	-61.9362
-14.9649	33.5852	-61.9249
-31.9712	-16.9854	-61.9244
50.5752	-45.192	-61.9158
30.4516	-25.4766	-61.906
-40.3652	58.1339	-61.9059
60.2015	-9.02556	-61.8988
20.5911	54.7862	-61.8871
-26.2825	12.7032	-61.868
-38.9118	-6.27616	-61.8661
6.71135	40.0572	-61.8661
46.3093	31.9422	-61.8657
7.89982	-41.3486	-61.8634
-3.82314	-53.5828	-61.834
36.1801	29.1166	-61.8295
43.4834	15.8835	-61.8293
72.9648	15.7417	-61.8253
-89.3583	-2.8252	-61.8232
73.6167	32.8956	-61.8191
69.3686	-34.2265	-61.8083
-50.1555	-11.0536	-61.8079
-4.34672	-53.191	-61.8077
-39.0844	1.7207	-61.7901
44.3154	-9.64308	-61.767
-38.5763	5.47927	-61.7662
-16.0958	-81.9627	-61.7611
7.00723	34.7117	-61.7542
-66.0609	-26.0678	-61.7394
-86.8023	2.35893	-61.7386
-61.8406	-24.268	-61.7382
-46.3484	-52.9446	-61.7278
41.08	30.3839	-61.7275
-31.3917	-16.9603	-61.7246
-20.5071	39.0513	-61.7119
46.2273	48.8603	-61.7056
43.2732	-25.5682	-61.6681
41.9881	22.7959	-61.6424
-4.60369	-42.5092	-61.6172
17.8539	-45.3828	-61.6152
35.8544	-32.6508	-61.611
44.1414	-24.8182	-61.593
23.1679	32.3693	-61.5922
-51.5309	-4.52349	-61.5878
-3.75878	4.52751	-61.5853
45.6927	-14.8724	-61.5844
-46.0421	-20.7509	-61.5769
13.0162	-46.5183	-61.5753
43.7063	20.1576	-61.5589
-29.3944	-35.7332	-61.5538
-4.50123	-89.9168	-61.54
23.0372	44.7157	-61.5327
52.7075	8.27786	-61.5051
19.1182	-51.7421	-61.5049
0.6605	-76.5723	-61.4955
-5.54044	-86.0839	-61.4949
-41.6891	1.40608	-61.4916
-4.9905	-49.7629	-61.4744
-42.7798	-41.2442	-61.4719
-31.008	8.93937	-61.4288
-88.7486	0.01952	-61.4072
-12.5997	54.883	-61.4013
23.729	30.9929	-61.3976
-16.335	41.2327	-61.3945
-56.4137	-20.0981	-61.3943
-53.6429	-13.9183	-61.3937
56.2664	26.172	-61.3893
34.1178	-50.939	-61.3561
-0.21919	85.4654	-61.3517
-71.1838	-2.75576	-61.3508
-42.0274	-48.2467	-61.3468
-22.3835	47.9464	-61.3378
-35.7334	-41.3642	-61.3158
-30.9728	8.37967	-61.3144
30.0524	43.6731	-61.3114
27.7139	-29.4905	-61.2885
-45.6237	64.8278	-61.2831
43.4704	-32.2615	-61.2804
-31.8103	11.3521	-61.2766
-62.3574	-43.6907	-61.2745
-57.7895	11.0436	-61.2719
-45.7063	22.8726	-61.2642
38.6739	13.4131	-61.2622
-43.2509	-8.46626	-61.2556
46.4885	76.5186	-61.2336
44.2616	6.61822	-61.2279
-6.31239	37.4529	-61.2245
47.9295	15.788	-61.2219
47.9295	15.788	-61.2219
47.3809	-9.42774	-61.2166
-19.2484	-77.1551	-61.2153
15.955	-3.48685	-61.2151
34.7009	9.64569	-61.2034
53.1042	-2.86003	-61.198
-21.0756	-46.8463	-61.194
48.6855	17.865	-61.1908
-13.9423	-66.7437	-61.1858
-5.50989	22.4144	-61.182
-39.5947	-38.3493	-61.1802
63.1599	38.1001	-61.1776
33.5019	27.5102	-61.1691
-23.8962	-80.2856	-61.1655
-32.2963	-23.1053	-61.1602
-47.8608	-15.018	-61.1528
-42.4103	-50.9075	-61.1526
-28.3663	-32.85	-61.1445
38.3868	12.9004	-61.1402
-49.4949	-5.10025	-61.1312
10.5093	7.55435	-61.1228
-60.0507	-3.27502	-61.1169
-47.8057	-50.7087	-61.1148
-11.2658	-38.7042	-61.106
-40.0453	-0.75793	-61.1041
-29.9613	-32.6742	-61.101
29.6365	-39.8552	-61.0844
31.0238	-26.8411	-61.0803
-20.1382	-36.6083	-61.0566
-33.5284	-16.8528	-61.0433
-85.8621	-6.09961	-61.0425
34.0579	3.50691	-61.0416
65.2832	-18.7465	-61.0407
-37.816	0.50021	-61.0381
-34.6226	-20.5296	-61.0209
-72.1586	-23.6383	-61.0161
14.5003	-71.2377	-61.0079
26.4736	30.9947	-60.9971
-41.9876	-1.88172	-60.9914
-10.7649	66.7568	-60.99
-5.7808	-49.1728	-60.988
16.4952	50.0158	-60.9878
14.0039	-30.0788	-60.9862
-19.1125	1.52359	-60.9808
-31.2416	1.63952	-60.9723
-54.0242	-49.4496	-60.9635
-39.3761	-18.6638	-60.9539
-40.6619	14.7304	-60.9539
-46.3931	-11.5904	-60.9447
-46.0512	16.1242	-60.9384
4.58324	11.9469	-60.9353
55.7834	9.91768	-60.9254
-7.23855	-51.6193	-60.9161
27.212	-28.2081	-60.9028
37.0029	50.3267	-60.891
-33.891	11.4228	-60.8811
-44.308	-6.71042	-60.8808
34.2035	39.5784	-60.8757
-37.0294	-13.4618	-60.8683
38.7727	20.3363	-60.8657
-4.2881	35.3238	-60.8638
3.27304	-23.9918	-60.8451
42.1279	17.285	-60.8418
-86.4289	33.175	-60.8331
47.7887	-24.2699	-60.8325
28.5139	28.7001	-60.8321
-4.57568	17.1645	-60.8312
-30.2078	-31.4685	-60.8236
48.0318	-44.0549	-60.8234
85.7829	38.321	-60.821
-6.92212	-55.3551	-60.8203
-34.4527	-12.3887	-60.8054
-41.7406	-0.78628	-60.8038
-78.746	-8.31587	-60.7999
-45.219	-14.259	-60.7939
39.4036	-7.71239	-60.7911
-58.0063	-1.55733	-60.7801
-40.2089	-5.0136	-60.7635
-6.68972	14.1296	-60.7559
-4.94671	36.9254	-60.7505
20.3362	33.7269	-60.744
-5.64789	11.7165	-60.7427
44.8831	-49.011	-60.7383
-1.29418	-59.5861	-60.7349
-25.4107	-73.0924	-60.7281
10.8097	40.3148	-60.7094
34.3774	36.8545	-60.6901
43.266	19.2141	-60.6804
8.29053	7.73873	-60.6753
43.8277	16.199	-60.6624
21.6754	37.9096	-60.6545
-58.5882	-8.04543	-60.6493
82.4574	44.3965	-60.641
29.0965	-0.63199	-60.6388
-26.6764	28.2863	-60.6221
-23.4161	30.1056	-60.6131
-19.5185	41.9206	-60.613
-11.1235	24.3208	-60.6121
38.3915	20.9448	-60.6053
46.4479	-29.9022	-60.605
-37.1565	53.353	-60.6036
50.1393	-29.1561	-60.603
-46.967	-8.95751	-60.5889
-13.5731	53.182	-60.5868
-8.91623	32.6983	-60.5858
28.8332	22.3606	-60.5773
33.452	-32.2032	-60.574
-36.3907	-16.1831	-60.5735
59.9014	42.528	-60.553
-71.3951	-7.1707	-60.5478
27.3783	29.4534	-60.5468
-35.378	24.5299	-60.5459
-5.23772	-52.6502	-60.5422
-52.4215	-2.7824	-60.5421
-33.0858	10.8603	-60.5325
-10.1817	-59.6879	-60.5281
42.0869	76.5698	-60.5137
54.7282	-46.0235	-60.5122
-0.62819	55.353	-60.4981
-47.679	0.55342	-60.4939
-68.6075	-34.833	-60.4925
54.0764	44.9259	-60.4815
-2.74469	-17.3199	-60.4774
-24.9477	21.8631	-60.4731
35.6429	5.11307	-60.4695
21.0133	43.3925	-60.4535
-45.2042	-53.5768	-60.4476
-45.1822	7.52888	-60.447
32.8752	-30.5758	-60.436
64.6648	-21.3671	-60.4329
132.103	-19.2288	-60.4286
-6.46801	-49.9875	-60.4242
14.9617	36.3915	-60.4188
-1.3384	-51.837	-60.3989
-69.0762	37.3516	-60.3877
11.39	44.9179	-60.3853
-67.138	-46.3225	-60.3831
51.1641	42.6527	-60.3766
-2.16859	76.8281	-60.3645
-59.4548	-11.1193	-60.358
-53.5198	-43.7287	-60.3566
-37.5358	-3.52197	-60.3528
-47.6134	-30.2208	-60.3501
73.7064	-30.1883	-60.3487
-1.30232	-59.0641	-60.3373
49.8688	8.90282	-60.3349
-49.3621	32.5602	-60.3243
-55.3483	-6.13649	-60.3234
-29.988	14.359	-60.2997
0.20316	-43.2633	-60.2922
-11.2703	-50.0084	-60.2896
-32.9335	17.1019	-60.2883
-28.772	-22.7729	-60.2869
-16.9504	47.2437	-60.2807
-7.18625	40.4746	-60.2773
-39.5125	-11.6545	-60.2544
-41.4926	56.5441	-60.247
62.7632	0.5016	-60.2452
-30.2302	7.02648	-60.2363
60.1194	0.63827	-60.226
-31.1934	15.6115	-60.2212
27.2864	-32.1931	-60.2202
-35.9492	15.6073	-60.218
-56.5135	26.5107	-60.2163
-57.9264	24.6444	-60.2124
28.3072	-9.89056	-60.2091
-46.4517	22.1578	-60.2037
50.6024	-13.2254	-60.2011
-81.8268	-15.967	-60.2
-49.3279	1.24527	-60.1979
22.9471	-34.0484	-60.1855
3.44303	-43.9474	-60.1773
-36.2418	-2.47615	-60.175
38.6832	-34.8527	-60.1531
44.8557	-9.44424	-60.1487
-18.5388	13.4148	-60.1472
-45.6259	34.0737	-60.1415
-83.6084	-1.50861	-60.1405
109.773	0.27284	-60.1329
37.0923	-36.8413	-60.1296
50.2838	-19.9215	-60.1116
27.2476	-9.23015	-60.0985
15.8841	3.31278	-60.0958
-4.12376	-52.3723	-60.0904
-10.0349	-37.1688	-60.0888
-58.1329	-31.2493	-60.0764
66.4544	-33.8173	-60.0665
-56.3907	30.3844	-60.0564
-26.3752	-16.8442	-60.0532
30.6882	-37.6798	-60.0417
63.8244	-0.09871	-60.0396
9.44721	44.837	-60.0295
-54.794	31.1863	-60.0255
-13.4848	-57.9963	-60.0089
41.9232	36.1891	-60.0085
-51.4611	-10.8211	-59.9922
-11.4319	-42.1521	-59.9843
-21.6845	17.2659	-59.9828
-60.9909	-1.67067	-59.9782
-7.32337	58.319	-59.9764
-9.02575	-58.2187	-59.9605
-19.347	-51.8024	-59.9602
36.1467	10.9868	-59.9496
-0.08943	-52.0704	-59.9463
27.3651	-32.991	-59.94
24.4864	37.297	-59.9397
45.7772	9.69805	-59.9252
-60.6183	-1.09325	-59.9119
-6.36309	39.7245	-59.9111
-49.207	-7.21538	-59.8959
-26.7126	43.7441	-59.8953
-46.5263	-19.0125	-59.8919
10.1995	37.8953	-59.8913
23.9023	-24.505	-59.8764
-9.27183	20.9019	-59.8752
-40.6993	34.78	-59.8675
27.6851	15.8379	-59.8585
33.4725	-25.3006	-59.858
-65.8799	-20.8265	-59.8559
-5.69609	68.9932	-59.8481
101.457	0.68454	-59.8346
0.4396	41.9825	-59.8318
20.8967	38.2032	-59.8302
-81.1143	9.63632	-59.83
103.144	-1.03827	-59.8232
30.5459	-35.4017	-59.8213
110.677	-3.13962	-59.8008
32.4964	32.2436	-59.8006
-6.95351	-63.7898	-59.7775
-16.0937	-83.5151	-59.7665
-94.3459	-2.55099	-59.766
10.0389	9.88883	-59.7599
-56.056	-5.01546	-59.7581
-51.4932	31.5219	-59.7481
-32.4288	17.6766	-59.728
-39.1212	55.6975	-59.7194
-4.49401	-60.181	-59.7165
-3.88724	-51.3154	-59.7153
-39.6715	2.31593	-59.7137
-41.5142	-51.6678	-59.6957
12.3574	21.0574	-59.695
32.5067	-16.3267	-59.6938
-31.086	7.64859	-59.6924
-12.3005	-44.7224	-59.6888
-10.6141	11.5064	-59.6757
41.5431	-35.1725	-59.6617
30.9933	22.3176	-59.6615
31.0098	15.8078	-59.6605
-54.8172	-10.4452	-59.658
-29.7105	23.282	-59.656
-61.8475	3.89141	-59.6506
15.3695	45.3156	-59.6387
38.6794	-31.9849	-59.6277
13.2245	-44.2937	-59.622
0.61618	15.6828	-59.5964
-43.6004	12.4871	-59.5942
-4.07788	18.8007	-59.5913
-54.8075	-14.0653	-59.5882
-46.9941	-9.62956	-59.5805
1.29016	34.5241	-59.5647
45.0354	10.4247	-59.5565
-18.4724	14.4712	-59.5555
9.60552	25.7347	-59.5528
-21.9161	-1.05397	-59.543
17.7545	42.4616	-59.5303
27.8826	49.1	-59.5294
30.0815	11.5319	-59.5228
6.069	-51.5884	-59.5118
-81.4677	5.18137	-59.5083
41.2552	-22.7549	-59.503
-29.5482	14.3831	-59.4916
-46.8936	-31.0712	-59.4915
-32.8349	1.12566	-59.4836
-39.8291	-14.6793	-59.4785
77.8951	43.593	-59.4723
-21.5879	8.97644	-59.4615
29.8613	8.61782	-59.46
-64.7343	35.1014	-59.4409
-35.9335	0.05886	-59.429
-42.2831	6.2398	-59.4264
-35.9486	-46.6133	-59.3841
30.4162	15.9385	-59.3786
-9.64239	-59.2957	-59.3543
2.85592	-46.3069	-59.3347
-49.2255	-5.75524	-59.3059
-42.486	-46.6413	-59.3008
-52.554	-53.0861	-59.2966
-21.862	21.3244	-59.2915
-5.91369	-68.0966	-59.2712
16.507	-30.1992	-59.2622
32.6808	-25.6086	-59.2613
28.2391	39.8088	-59.2536
-48.1989	-6.12841	-59.2529
47.951	-12.1019	-59.2497
-22.7936	18.2457	-59.2185
-24.2731	11.8943	-59.2124
49.8535	-44.234	-59.2104
50.3469	1.77379	-59.2088
-0.21031	-24.6214	-59.194
-10.9673	69.2273	-59.1895
22.899	-25.7573	-59.1853
8.90528	-20.4184	-59.1772
-5.86772	-45.128	-59.1721
46.1445	63.3016	-59.1698
12.9052	-43.8355	-59.1677
-30.7075	-36.5527	-59.1669
-43.4645	-7.56639	-59.1414
-50.7547	-22.8262	-59.1372
56.9527	39.5849	-59.1219
59.667	-49.5887	-59.1206
-39.5486	15.7421	-59.1185
42.1048	40.7331	-59.1091
-3.01721	24.7586	-59.1061
18.2576	41.9335	-59.104
-84.3635	5.40233	-59.1031
10.699	-47.3509	-59.0894
48.4718	-41.9392	-59.0846
-41.842	22.6703	-59.0763
36.0436	36.4659	-59.0762
-36.6206	-2.81752	-59.0598
134.797	-29.3659	-59.043
34.2434	-9.73204	-59.0427
26.5324	38.78	-59.0365
-39.9186	59.4908	-59.0254
31.6619	31.3851	-59.0149
-58.3764	18.2922	-59.0071
-15.0076	62.2116	-58.9953
54.7926	26.9123	-58.9871
45.9925	52.3185	-58.985
-30.9652	16.2101	-58.9815
33.5577	6.36795	-58.979
-59.2156	-30.0635	-58.9711
24.8516	-38.9348	-58.9601
54.2496	-44.0482	-58.9569
-19.3274	15.4276	-58.9538
-71.2142	-46.1363	-58.9494
-33.7596	16.8444	-58.9468
3.85659	58.2884	-58.9366
-10.9906	51.5156	-58.9324
-37.8303	5.48175	-58.9297
-5.42009	41.6945	-58.9269
-40.4313	56.1153	-58.9242
-46.7819	-49.4612	-58.9068
-37.9766	-6.83616	-58.8989
46.7184	34.9758	-58.8929
-1.02229	-43.9169	-58.8886
-58.0047	-26.8181	-58.8853
-53.6001	27.0396	-58.8827
4.89781	47.1667	-58.8777
39.7998	-21.9428	-58.8744
-33.8691	12.543	-58.8657
-54.4447	58.532	-58.8447
42.408	12.4217	-58.8354
18.9975	-5.56803	-58.8302
-42.2601	-2.03385	-58.8302
68.6784	-21.742	-58.8241
7.44272	50.8016	-58.8199
24.8954	-7.45585	-58.8162
-8.01438	37.3798	-58.8149
-47.7357	-18.2143	-58.8115
25.281	-77.0983	-58.8089
34.9729	18.8339	-58.805
26.1068	46.2938	-58.8012
-57.771	55.7537	-58.799
-32.0201	59.6633	-58.7953
39.5977	-21.4559	-58.7926
22.924	-29.3183	-58.7891
54.5419	2.10952	-58.7752
60.4065	2.06477	-58.7736
38.3882	26.7199	-58.7723
43.1726	25.0428	-58.7708
-43.2936	59.4224	-58.7557
37.7271	21.9644	-58.7555
-12.7674	30.3813	-58.7508
-38.2584	-33.0501	-58.7406
40.1646	15.0207	-58.7335
-12.9848	29.5859	-58.7331
-64.2902	17.0127	-58.7189
-40.2368	16.5875	-58.7155
23.2577	-39.8729	-58.7097
-2.88716	-57.9868	-58.7086
-19.1315	-42.1079	-58.6997
-11.8851	34.1631	-58.6994
38.5881	-44.7974	-58.6932
87.7921	-35.5665	-58.6913
44.4235	-41.3295	-58.6865
31.8235	-29.7892	-58.6864
-42.2084	58.513	-58.681
39.9953	22.0729	-58.6777
-51.271	0.25973	-58.6702
-11.6849	-48.7184	-58.6621
-11.2078	55.3619	-58.6534
3.61835	-36.2795	-58.6456
32.2037	41.2775	-58.6453
41.2816	-3.43518	-58.6446
-54.4862	-1.25948	-58.6286
-46.0117	34.6836	-58.6235
9.73725	11.939	-58.613
-8.024	-57.4188	-58.6062
-36.5565	-15.1037	-58.5975
-9.90513	33.2199	-58.5906
-59.8491	17.6713	-58.584
20.3949	17.013	-58.5821
-31.7639	-3.84911	-58.5733
45.5658	30.899	-58.5611
-45.0451	-22.5515	-58.5533
-26.3276	16.493	-58.5526
41.7532	-32.59	-58.5485
21.1362	44.3528	-58.5405
60.5072	8.88737	-58.5357
28.4224	42.8505	-58.5326
-12.2528	-49.5471	-58.5275
-34.6039	13.8963	-58.5256
74.2259	-57.4435	-58.5076
-51.218	-44.0191	-58.5063
47.5262	-23.6034	-58.4999
55.4475	-8.14852	-58.4991
39.3289	-25.3368	-58.4925
18.0731	30.8494	-58.4889
-10.2064	39.3149	-58.4884
27.9595	7.59623	-58.4781
11.859	-38.6016	-58.4753
122.538	-9.09944	-58.4745
-38.4637	8.63027	-58.4632
32.43	-31.3283	-58.4586
26.4435	0.81553	-58.4575
-3.66257	-40.1539	-58.4542
-47.3735	52.4896	-58.4506
-48.6743	48.7471	-58.4502
32.4705	16.7525	-58.4486
-8.82872	-88.3694	-58.4483
-54.3653	17.1226	-58.4344
-44.5069	56.0063	-58.4298
-48.6975	18.347	-58.4271
72.746	-41.8462	-58.4252
39.9643	-54.0033	-58.4137
-59.3209	-9.79172	-58.3965
60.0825	-10.5812	-58.3879
-45.9986	-4.58757	-58.3795
-52.8201	1.33916	-58.3714
-0.75186	18.4406	-58.3708
-46.2073	-14.1037	-58.3593
30.2837	43.6203	-58.3467
-57.7732	-9.91789	-58.3463
29.391	35.3067	-58.3462
-19.7557	-52.8946	-58.3388
35.3122	19.4333	-58.3383
-57.5508	-25.8718	-58.3335
-23.6938	5.27682	-58.3156
32.0966	35.0881	-58.3106
3.39696	-54.7871	-58.3049
-32.2084	20.256	-58.2926
62.0722	-0.71302	-58.2909
14.7117	-71.2886	-58.2863
-66.2219	-40.4471	-58.2807
19.3567	32.9751	-58.2781
19.8987	-36.9357	-58.2704
-21.5795	-26.7122	-58.2651
47.5555	-40.8002	-58.2582
-39.7408	17.6791	-58.2391
-40.3292	21.5512	-58.2285
35.7201	20.6308	-58.2281
-49.6639	15.0666	-58.2263
30.7818	-26.8299	-58.2047
-32.3394	-2.45351	-58.2041
48.6529	41.3432	-58.191
-38.8857	17.6223	-58.1904
-3.86396	-58.1979	-58.1874
1.83381	-58.0697	-58.186
-15.6385	65.5316	-58.1844
31.5347	-33.6033	-58.1642
35.2112	-28.0436	-58.16
40.9465	-27.1543	-58.1571
-27.7714	8.00108	-58.1552
-20.6658	-12.0548	-58.139
45.1007	27.4095	-58.1308
3.47008	-53.0399	-58.1214
-45.6297	21.0267	-58.1056
26.3552	50.0265	-58.1018
32.2004	8.25042	-58.1017
-84.6255	3.21193	-58.0989
16.2286	37.3017	-58.0898
-46.6097	-0.08212	-58.0877
21.276	20.143	-58.0847
-48.3434	-2.98179	-58.0836
25.4235	33.2419	-58.0789
49.7468	31.6866	-58.0788
29.7149	31.9937	-58.0712
-44.4723	3.35999	-58.067
57.9178	18.5148	-58.0495
33.9344	39.0034	-58.0489
38.5781	-30.3909	-58.0469
-24.1983	-36.5327	-58.044
-49.7976	7.32723	-58.0397
3.91422	27.1688	-58.0389
24.4086	-11.7947	-58.0323
49.0183	11.7603	-58.0296
-29.9728	-22.5465	-58.0284
-47.9701	-1.66438	-58.0276
3.39775	-11.3096	-58.0195
-54.9166	-19.0971	-58.017
-43.8992	-16.5731	-58.0108
9.71134	-37.0398	-57.9888
18.1705	-11.3104	-57.9819
4.217	51.9394	-57.9805
8.95208	-49.2715	-57.9783
-18.694	-31.0205	-57.9744
-25.8068	-24.3522	-57.9594
-27.814	-11.1447	-57.948
51.257	-0.86025	-57.946
37.9308	-31.292	-57.9423
-54.9763	-10.5492	-57.9409
-3.89772	55.8045	-57.9391
-63.8912	28.3005	-57.9365
44.131	-9.23284	-57.935
-9.71925	-38.1773	-57.9345
-32.6608	13.5643	-57.8989
4.35299	45.7301	-57.8981
-58.304	4.85618	-57.8924
23.1417	53.8111	-57.8897
-6.31481	73.3856	-57.8876
11.8095	-45.1029	-57.8801
41.0249	49.587	-57.8738
-46.6478	-3.59754	-57.8651
-53.6959	34.3192	-57.8642
-50.4999	8.63318	-57.8607
-41.5923	37.6517	-57.8435
21.5229	-13.0885	-57.8305
-50.1065	57.5575	-57.824
-42.6999	9.57399	-57.803
-34.0981	8.2244	-57.8022
-1.34914	104.001	-57.8011
54.8259	-13.8707	-57.7867
57.163	15.7362	-57.7833
46.8314	-31.361	-57.7828
34.261	21.2687	-57.782
-44.1008	9.14951	-57.7793
4.17075	67.6715	-57.7724
60.2513	-21.0048	-57.7705
70.3059	-9.78533	-57.7664
15.1158	-27.7932	-57.7622
-9.0835	29.6012	-57.741
21.0673	-38.4043	-57.7375
-39.3117	3.20806	-57.7336
41.2224	-30.9103	-57.7227
-41.1391	11.9573	-57.7225
27.725	-31.1041	-57.7201
49.4045	0.34343	-57.713
-39.0738	-54.0309	-57.7126
26.5734	40.3487	-57.7108
-45.8696	-6.42271	-57.7083
52.3821	-30.8022	-57.7027
-62.7993	26.7968	-57.6937
28.212	35.0361	-57.6815
-60.5979	-3.98306	-57.6784
-17.0845	22.9966	-57.6672
-5.38485	63.1293	-57.6568
-13.2791	-48.9258	-57.6523
-20.8626	-17.0727	-57.6423
-52.4727	-80.5988	-57.6348
59.8123	30.6416	-57.6342
-34.552	-35.16	-57.6254
-55.2229	-2.67963	-57.624
-50.8175	50.7105	-57.6208
43.0872	71.6945	-57.6159
6.95816	-47.4167	-57.6077
-54.741	-81.0332	-57.5952
48.9761	-18.6782	-57.5821
5.63995	7.01406	-57.5778
-6.03953	60.3283	-57.5541
32.1008	-24.6422	-57.5423
30.3414	-1.69101	-57.5352
40.6178	39.5493	-57.5193
4.50743	-63.4077	-57.5137
-53.8923	-30.389	-57.5124
-33.5761	3.29075	-57.5115
-38.9614	-6.97897	-57.5057
-9.44994	56.9445	-57.501
-2.71566	-49.839	-57.5006
-32.2583	9.99228	-57.491
-10.9238	-44.4608	-57.4812
43.5245	-24.4508	-57.4809
-30.7803	-6.97028	-57.4807
-43.3766	9.67863	-57.4741
25.0336	-25.7078	-57.4725
14.7627	24.6514	-57.4599
-27.7236	-11.0399	-57.4588
36.6985	-13.0122	-57.4452
-40.2826	24.7975	-57.4388
-33.7395	-40.5237	-57.4348
-44.3282	8.19412	-57.4315
-48.2283	35.8804	-57.4274
-7.02917	-53.6414	-57.4268
-19.9152	-15.3956	-57.4248
-54.8847	12.4561	-57.4247
10.0372	-38.5529	-57.4203
21.3834	29.7171	-57.4158
-0.00046	37.465	-57.4155
-44.9307	18.6573	-57.4075
54.4323	-14.0831	-57.4001
-8.05654	-81.4543	-57.3996
-16.4025	42.6231	-57.3792
31.6848	-33.5474	-57.3742
56.2605	-9.59724	-57.3739
-35.8951	-24.4481	-57.3724
79.8632	-11.7732	-57.3642
-31.8814	56.5974	-57.3598
-54.8661	-20.396	-57.3437
-53.9277	46.7398	-57.3424
25.375	6.60813	-57.3423
33.3481	31.5349	-57.3385
55.6748	-3.74736	-57.3371
2.02794	-58.8474	-57.337
30.9654	20.1123	-57.333
-54.8748	51.3133	-57.3329
78.0275	30.1788	-57.3329
-7.35707	11.6833	-57.3287
14.3579	-22.1814	-57.3215
-61.8971	11.3975	-57.3113
-54.5001	-17.3192	-57.3083
23.4446	-2.96367	-57.3055
31.4065	30.9941	-57.2948
-56.2289	-50.6822	-57.2761
4.32334	-55.6041	-57.2754
23.1697	-54.7417	-57.271
-68.2101	-8.75785	-57.2692
39.8143	-28.7187	-57.2626
-5.19391	-53.0995	-57.2597
-36.1839	4.14961	-57.2542
38.5269	18.3537	-57.2411
31.2172	-33.2169	-57.2313
-58.4262	30.7704	-57.2281
-53.6076	-32.151	-57.2211
64.0682	-21.4858	-57.221
-53.225	-16.6902	-57.1732
36.933	-33.7584	-57.1641
34.978	-41.4021	-57.1627
-32.374	20.4072	-57.1616
37.7866	28.1634	-57.1606
-49.5579	57.3109	-57.1578
20.7259	50.469	-57.1532
-4.58589	-52.4471	-57.1504
37.3139	-35.7627	-57.1479
47.1264	-50.6869	-57.1446
-86.308	-13.6488	-57.1375
10.5774	30.416	-57.1346
30.8921	-42.7214	-57.131
-66.5943	-31.7573	-57.1149
-7.16465	-39.5934	-57.112
30.6062	-17.4374	-57.1056
-6.21796	-60.2031	-57.1019
-39.7325	-29.0183	-57.0884
-19.9984	33.6391	-57.0882
-1.68325	12.2979	-57.0865
35.8044	16.6591	-57.0756
27.2541	36.6901	-57.0697
21.9575	-52.5802	-57.0688
-44.7348	-5.03234	-57.0499
38.4399	-40.6392	-57.0467
56.4345	-4.51592	-57.041
32.1533	38.1681	-57.0357
-7.03714	50.7958	-57.0304
-64.1789	31.6861	-57.0273
-31.1227	-25.9709	-57.0249
-52.303	-3.738	-57.0127
44.0405	-11.3063	-57.0127
52.3	10.436	-56.997
25.854	-9.63033	-56.9921
36.8533	41.5641	-56.9848
-50.1861	-79.2409	-56.9796
-45.0534	0.89386	-56.9706
-78.759	-1.30775	-56.9407
45.4125	42.4386	-56.9244
8.52535	27.2005	-56.923
-44.2428	33.078	-56.912
-17.9128	-15.869	-56.9111
33.795	-34.6735	-56.9036
-1.23685	33.6932	-56.897
-88.0244	-12.0136	-56.8952
-3.76066	-83.6942	-56.8848
12.3029	28.9875	-56.8806
-70.3335	-15.2823	-56.8746
15.4179	45.297	-56.8626
48.3787	-29.9039	-56.8484
-93.7085	-30.1332	-56.8465
19.0298	-6.44035	-56.8449
45.9488	-27.4865	-56.8374
36.8581	12.7245	-56.8292
29.4002	-20.1741	-56.8271
29.6033	16.8139	-56.8227
57.5782	19.9937	-56.8227
-7.52348	79.0716	-56.8213
-2.42574	-58.8958	-56.8103
-27.9064	-48.3984	-56.8065
-37.3265	18.6043	-56.8062
-3.03957	-49.333	-56.8
-56.0664	-78.441	-56.7966
-62.9216	30.0886	-56.7925
29.3214	-36.9928	-56.7907
-5.84797	37.0596	-56.7848
37.3534	42.0626	-56.7796
39.4922	26.8292	-56.7772
38.8475	-8.47645	-56.7624
-11.5557	-84.581	-56.7592
7.88688	-38.8876	-56.7469
-44.8945	4.00908	-56.7426
50.4769	45.041	-56.735
20.6605	-98.386	-56.7342
25.9032	-88.2596	-56.7302
31.7648	-34.6806	-56.724
-67.7452	-4.73791	-56.7237
17.1088	21.2122	-56.7068
55.823	-46.1687	-56.7021
9.14055	-49.1833	-56.6738
-11.795	52.6355	-56.6701
-27.2943	-14.5344	-56.6691
-54.0889	-35.413	-56.6623
-29.8204	-7.23495	-56.6611
58.5928	-9.55098	-56.6504
-43.4079	-16.94	-56.6317
-56.9858	9.7795	-56.6283
28.3966	-30.0278	-56.6026
56.5251	-13.8176	-56.5936
-6.49159	-88.4363	-56.586
86.3682	-34.3527	-56.5814
-49.4791	29.0592	-56.5784
-17.9245	-80.548	-56.5772
-25.3762	16.3517	-56.5768
3.58488	124.164	-56.5609
63.481	-19.3689	-56.56
5.38354	-39.5189	-56.5578
-38.8916	-80.0916	-56.5459
23.1338	33.0063	-56.5445
-45.4691	-13.1068	-56.5425
13.8425	51.9387	-56.5399
50.2492	46.3183	-56.5363
30.4035	-31.5426	-56.5356
58.6676	-10.7446	-56.5322
31.2184	-4.31242	-56.5267
44.558	-54.6011	-56.5222
47.6127	-40.1824	-56.5157
35.3121	34.8763	-56.5097
-14.1718	-42.3366	-56.5038
47.6182	38.9159	-56.4995
-29.0638	4.67545	-56.4917
-22.0698	-78.9883	-56.4913
36.2178	-7.0587	-56.4902
34.7261	16.5569	-56.4888
27.3912	-29.4028	-56.4865
24.4392	53.2537	-56.4828
23.9412	33.0563	-56.4781
-17.7572	60.8323	-56.4756
38.654	-60.3179	-56.4742
70.3393	-50.7336	-56.4695
46.1511	-39.4274	-56.4695
-7.86002	35.276	-56.4656
-45.7794	4.13601	-56.461
-8.10298	48.0477	-56.4536
-44.1433	15.6429	-56.452
56.8343	-10.9065	-56.4494
30.5563	-22.6748	-56.4486
-61.6384	28.1915	-56.4371
-44.5829	3.08688	-56.4342
42.2223	-43.1773	-56.432
-9.58266	-81.9387	-56.4261
-58.5209	-0.72071	-56.4205
-26.7012	15.7995	-56.4184
-11.6363	-55.5219	-56.4153
-23.2746	-32.9176	-56.4138
-59.879	12.6393	-56.4099
32.6797	-33.2016	-56.4055
30.6883	11.0445	-56.404
2.5014	15.9506	-56.3972
-45.4358	15.4209	-56.3841
16.3228	-22.6323	-56.3831
75.3757	1.25232	-56.382
-20.8226	-58.9275	-56.3719
-17.1689	-50.3433	-56.3718
-58.374	23.2234	-56.3582
-2.79143	31.6606	-56.3463
-0.70712	-76.2124	-56.3451
-62.8589	32.9716	-56.3441
39.6025	-33.5858	-56.3344
-11.248	40.4707	-56.33
48.3026	11.9843	-56.3294
-47.7171	5.89992	-56.3195
-53.5774	15.957	-56.3094
-11.1461	40.0341	-56.307
-27.8199	22.1563	-56.2924
-44.7473	20.3313	-56.2889
39.095	-31.6604	-56.2853
49.2165	-5.61593	-56.284
-32.5188	-6.69435	-56.2803
19.4001	-82.8211	-56.2803
23.8506	38.1239	-56.2795
32.3318	42.4177	-56.2793
-5.42826	50.0394	-56.2753
-13.7292	63.9561	-56.2634
-25.9228	-16.7091	-56.2565
-49.4644	-1.40762	-56.2564
-2.4503	39.4687	-56.2486
0.92079	55.4086	-56.2465
40.4903	-11.7349	-56.2448
36.5949	-27.1277	-56.2426
-55.255	7.58443	-56.2423
-76.6492	-0.32014	-56.238
-61.67	13.1767	-56.2362
-15.9878	-2.1637	-56.2347
16.8066	27.7518	-56.2343
-31.3215	40.4177	-56.2339
30.8611	4.59758	-56.2238
-51.1354	57.7403	-56.2234
-98.3604	-24.7977	-56.2217
35.1185	36.737	-56.213
62.7407	-20.6269	-56.2087
-49.8542	0.45196	-56.2077
58.9461	-50.1507	-56.1915
45.5697	80.9402	-56.1719
12.5775	25.2237	-56.1719
-44.5362	14.8285	-56.1696
-56.6485	-1.99697	-56.1678
-60.7749	32.4142	-56.1665
40.6886	-44.8425	-56.1623
-16.9352	72.4462	-56.1617
33.8869	5.02513	-56.1603
42.4228	-27.0139	-56.1568
24.4953	-18.7002	-56.1548
-64.5494	-42.8086	-56.1478
11.2921	-28.133	-56.1439
-14.8711	57.7053	-56.1355
-45.0624	-36.0911	-56.1265
34.3477	-27.9797	-56.1212
25.3318	-39.2013	-56.1178
30.0786	-21.151	-56.1138
-8.04091	29.3799	-56.1064
-31.2015	-6.76144	-56.1061
-23.001	19.0438	-56.1029
-58.7704	1.83804	-56.0879
-10.7425	-34.1366	-56.0705
-48.393	27.627	-56.0646
-56.2774	-14.3589	-56.0508
-36.0412	-1.48063	-56.0474
40.3943	2.54276	-56.0414
-8.65089	18.9671	-56.0386
53.6768	1.21426	-56.0276
36.0049	-35.6403	-56.0229
-31.9646	-7.67641	-56.0185
-21.9683	-81.684	-56.0182
[truncated: 80,334 more rows]
[truncated: 9 more columns]

## Sheet: Fig. 3H
Fig. 3H
Import ∆q Distribution
∆q (°)	Frequency
-175	0
-165	0
-155	0
-145	0
-135	0
-125	0
-115	0
-105	0
-95	0
-85	0
-75	0
-65	0.004
-55	0.008
-45	0.02
-35	0.06
-25	0.092
-15	0.136
-5	0.22
5	0.188
15	0.152
25	0.064
35	0.02
45	0.012
55	0
65	0.008
75	0
85	0
95	0
105	0.008
115	0.004
125	0
135	0
145	0.004
155	0
165	0
175	0

## Sheet: Fig. 3I,J
Fig. 3I,J				Fig. 3I,J	Imp a-JF549 Localizations for Export Trajectories
	Nanobody-HMSiR Localizations				Export Track	1			Export Track	2			Export Track	3			Export Track	4			Export Track	5			Export Track	6			Export Track	7			Export Track	8			Export Track	9			Export Track	10			Export Track	11			Export Track
x (nm)	y (nm)	z (nm)		x (nm)	y (nm)	z (nm)		x (nm)	y (nm)	z (nm)		x (nm)	y (nm)	z (nm)		x (nm)	y (nm)	z (nm)		x (nm)	y (nm)	z (nm)		x (nm)	y (nm)	z (nm)		x (nm)	y (nm)	z (nm)		x (nm)	y (nm)	z (nm)		x (nm)	y (nm)	z (nm)		x (nm)	y (nm)	z (nm)		x (nm)	y (nm)	z (nm)		x (nm)	y (nm)
-24.5974	39.8719	-192.569		-14.2788	28.254	-21.9205		-22.5416	74.2324	-69.1485		32.7454	8.49003	-29.937		-19.3345	-41.4044	-25.9829		-24.5912	-114.412	-93.9201		-45.049	-103.413	-31.2194		-28.4544	-32.0092	-29.1071		-47.2879	-88.0668	-21.9949		45.2811	28.9708	-28.3322		-7.68952	22.9582	-28.1508		-44.9161	24.4776	-31.6069		-58.6925	-6.21971
-51.067	34.5109	-191.947		0.59421	33.5558	-28.2147		-42.701	57.4523	-69.1331		39.6189	7.21625	-31.7974		-45.7033	-38.2629	-12.8847		-29.4247	-116.445	-88.0428		-48.1319	-116.478	-29.4245		-24.6883	-22.2864	-39.1912		-35.218	-86.982	-19.0602		20.6813	27.3521	-31.5239		6.04909	30.9648	-25.9446		-46.4291	12.7221	-20.0772		-48.6009	-10.7614
-28.5668	31.4646	-191.734		4.18368	32.0135	-21.8875		-40.3356	51.7637	-48.9107		49.3635	0.39903	-18.3941		-44.0282	-34.9149	-22.8728		-29.8769	-114.392	-94.8924		-40.6724	-81.8126	-20.0824		-31.7981	-25.1046	-49.3421		-48.0257	-77.8919	-17.5191		10.1499	22.4055	-28.3953		10.0959	12.6894	-20.1965		-42.5757	6.82262	5.19473		-54.1546	-8.07078
-14.9346	39.8867	-190.104		21.0014	36.6193	-15.6935		-39.8645	52.7353	-48.8797		46.4432	11.543	-20.6818		-34.5286	-37.55	-32.9085		-32.8731	-97.3893	-98.9357		-42.9557	-13.114	-13.5477		-20.9373	-33.7183	-41.2694		-40.3452	-73.0176	-12.6578		28.9841	12.9139	-32.561		7.47121	23.7663	-26.1818		-49.4732	2.11116	-4.89023		-52.7957	-12.5476
-36.5802	33.578	-190.063		37.0665	43.1281	-25.087		-43.5483	47.9486	-55.0653		38.6198	-6.56946	-24.7221		-29.775	-19.1318	-12.6799		-46.9263	-88.0128	-93.8814		2.95014	-11.7703	21.3067		-19.6399	-44.9759	-35.4524		-55.1232	-90.5015	-8.07871		9.9173	20.1783	-15.6768		10.3767	36.2331	-19.4083		-41.3431	-5.62136	3.17572		-41.9223	9.89259
88.8282	2.72042	-162.041		18.9859	37.4265	-28.0153		-65.9899	47.6227	-48.8885		48.0108	5.08192	-21.7547		-30.5483	-9.61926	-8.55037		-36.7419	-87.8297	-81.6295		-5.09575	-22.4636	23.1017		-6.76058	-40.8327	-54.5551		-33.6636	-78.0336	-10.3102		24.6303	21.8171	-15.7222		23.1195	25.1148	-17.2311		-44.9302	-9.46958	3.13955		-58.8544	-0.194
87.1117	4.83145	-161.775		24.9359	42.4429	-26.4233		-52.2972	27.757	-47.0679		35.4365	3.19435	34.2349		-46.5165	-0.06552	2.47617		-37.6758	-83.0065	-73.4312		15.5935	6.20256	32.4438		7.8549	-51.8951	-56.2052		-30.478	-75.9539	-12.0553		34.4455	19.6207	12.3714		33.4722	23.683	-7.41103		-43.1519	11.1793	5.77745		-55.8808	1.59882
-42.796	134.099	-150.171		14.6149	30.8301	-31.1829		-30.7937	46.8836	-43.0437		14.3865	-7.45803	21.3455		-42.4851	-0.65289	8.41377		-45.2535	-78.8208	-67.5286		0.98477	-21.4985	38.9785		5.72212	-41.8708	-59.5258		-40.0153	-94.1425	-11.5298		55.2542	38.4515	18.6939		14.9446	41.2213	5.52136		-29.7969	-4.94282	24.7521		-41.7205	-0.73468
55.553	-15.6601	-150.083		4.84216	37.4442	-31.1754		-52.7845	40.9028	-40.066		19.9863	0.97867	23.6802		-43.1427	-1.30154	21.6479		-50.069	-78.2935	-49.8851						-2.21666	-26.6209	-34.5306		-11.1119	-91.6892	-25.0954		31.8978	35.5943	15.4141		13.0935	38.086	17.7321		-34.1809	3.17951	13.87		-56.6674	-5.09207
-48.9896	142.388	-150.08		-2.04745	40.2961	-24.2039		-56.6168	45.5196	-44.1949		26.9641	14.1965	22.131		-36.7693	-5.64276	17.4443		-50.8744	-71.3315	-57.2597						3.41644	-30.0348	-28.6024		-1.41527	-76.4838	-19.5577		25.0285	35.736	2.25775		13.553	32.4677	16.1384		-39.7458	-27.305	23.3529		-49.0449	12.5262
-80.25	7.97004	-149.64		20.5114	52.1686	-34.8851		-60.0094	37.5286	-37.1243		37.9194	33.4852	22.1623		-33.902	-10.8791	3.38351		-52.6278	-72.4655	-39.5232						6.70122	-34.3124	-38.7141		-3.08811	-60.1148	-0.09418		30.3751	34.1754	2.23822		5.38762	30.7048	4.3897		-25.4192	-18.363	33.3009		-47.6904	-11.6899
-73.0953	2.28897	-149.437		-0.63707	44.7443	-32.6026		-44.9012	24.1995	-23.8436		17.6462	22.005	31.3504		-44.2397	-5.03732	-2.51696		-57.4295	-61.127	-61.1855						21.4584	-31.3084	-17.1935		-2.15128	-38.7987	-5.65641		33.106	50.204	15.2605		1.92485	35.1351	20.0124		-19.0068	-6.54859	46.2773		-42.4179	-13.3935
-44.6642	142.563	-148.41		2.94391	42.4929	-26.8404		-40.552	27.4807	-24.8419						-39.7994	-3.70231	1.73122		-50.5841	-50.177	-61.1559						7.26893	-27.7381	-14.9641		-0.6706	-52.9619	11.4202		44.1948	46.7014	18.8627		20.275	37.3004	27.0138		-45.5481	-18.1032	68.6884		-20.4218	-21.3958
35.812	-2.21155	-146.945		-0.59484	41.9414	-36.0878		-45.3036	25.1434	-32.3719						-41.7348	-16.7478	1.78277		-47.9625	-30.7703	-53.435						9.63873	-32.6444	-12.3145		16.0753	-27.6374	19.5865		29.2972	39.9595	36.457
-58.6249	-1.89218	-146.305		-6.90653	47.4251	-36.0691		-48.1945	27.4382	-32.3632						-29.658	-17.8811	9.17202		-56.1391	-24.8728	-63.2056						6.10713	-28.0393	-20.5521		17.2657	-26.4621	25.4871		35.4667	55.9287	51.9769
-63.8462	-4.37451	-146.276		-16.2951	46.5055	-44.2034		-45.466	24.7675	-22.0454						-39.0224	-16.0266	11.4503		-43.2894	-31.242	-53.1084						2.10011	-35.5639	-24.2594		31.5251	-21.3156	20.9862		40.8645	52.7683	51.9491
-67.626	1.19765	-145.93		-18.3592	57.3312	-57.5455		-50.7564	14.4189	-22.0096						-55.4492	-11.5426	1.58807		-46.5129	-20.2587	-31.3175						10.6239	-35.5613	-26.5387		33.1868	-12.8635	21.5636		43.8188	38.5706	46.7796
20.757	5.60257	-144.579		-15.5431	73.1413	-57.5156		-56.9528	23.7212	-26.8099						-47.1213	-24.8845	38.674		-42.609	-21.5968	-38.7558						5.70735	-32.3458	-31.5131		32.9948	-3.27572	28.9359
23.5146	5.47735	-144.021		-13.2562	69.3905	-61.6765		-49.8575	21.2186	-22.6027						-41.8406	-21.1811	48.7938		-41.7986	-20.3986	-30.5443						6.81255	-41.741	-35.7581		41.1379	-7.69908	33.0775
17.4211	7.83552	-143.486		-5.12604	57.5515	-55.9937		-50.554	27.2044	-18.4132						-34.3975	-13.5485	38.8339		-46.7261	-21.3119	-26.2885						-18.7091	-38.0616	-48.4383		46.7246	20.8991	22.8174
22.6588	13.7589	-142.054		-17.5249	65.1092	-55.9567		-39.1099	22.0102	-21.3249						-39.9685	-16.8329	23.1485		-55.3456	-20.9517	-32.1633						-23.5484	-42.9416	-43.3376		51.2076	9.68388	35.7422
20.2857	8.02504	-141.124		-12.6311	71.192	-59.405		-37.1624	10.0935	-25.401						-44.3762	-1.2074	26.4217		-41.6992	-21.4626	-45.3014						-8.44621	-37.5556	-21.4427		61.2297	32.621	43.5276
-60.7325	-128.335	-130.811		-17.969	71.3556	-57.9924		-44.0429	23.8342	-28.3329						-42.2822	-9.0915	18.2146		-50.6392	-34.3556	-33.6324						-12.1136	-35.2583	-34.7182		61.5255	40.5088	43.5369
23.9634	94.1621	-125.763		-18.8645	80.7831	-60.2509		-35.9679	24.7703	-29.1166						-49.4069	-12.282	9.68798		-25.939	-39.263	-27.9697						-6.59451	-42.6735	-23.0275
73.4932	16.8756	-125.192		-10.8774	72.2172	-67.3024		-34.2236	32.2288	-26.177						-25.8723	-11.6191	19.5269		-31.1693	-50.6998	-43.3368						-2.557	-39.6444	-29.6587
10.1505	-107.388	-124.051		-28.624	70.839	-65.0401		-55.282	43.8841	-21.7281						-41.2475	-9.23803	29.6637		-32.2307	-47.2011	-38.3769						-6.39808	-33.3917	-29.6684
-61.311	-125.057	-123.796		-23.7449	77.1785	-67.6267		-57.9955	32.23	-19.6752										-40.8409	-34.6105	-26.1772						-2.05395	-26.7717	-33.8659
8.99114	-112.071	-123.258		-17.8106	80.5087	-62.3587		-69.2627	35.524	-27.7328										-37.7469	-30.0567	-18.6685						-8.74952	-31.6358	-31.2075
9.31637	-86.8549	-120.685		-21.8127	76.0055	-53.4571		-45.8203	27.7595	-32.1774										-39.8242	-50.7544	-11.3184						11.1753	-29.4494	-18.3014
8.95572	84.2019	-118.957		-25.5363	46.5416	-58.3149		-41.3213	26.0732	-28.687										-40.0143	-36.8353	0.50625						17.8027	-26.819	-2.90488
0.84625	-85.4697	-115.921		-22.1534	72.1179	-51.2758		-36.6614	14.4603	-20.528										-45.9114	-7.762	-16.0757						17.3086	-28.3834	1.31758
1.1295	-78.9096	-111.528		-17.5489	73.3655	-64.7631		-31.0712	48.8123	-23.3003										-4.50295	-36.6423	-43.9276						6.29597	-28.4859	-3.67522
5.78746	69.8701	-110.896		-23.7168	75.8489	-68.2146		-78.2754	2.49363	-34.467										-19.9182	-42.8608	-33.9147						13.709	-32.4585	-40.9571
4.39931	69.2756	-109.565		-38.4116	64.9705	-75.1231		-84.231	-14.5213	-32.6992										-24.6051	-23.754	-39.464						22.2029	-49.1142	-40.9895
10.1622	88.5225	-108.398		-23.2766	83.2797	-65.999		-86.2895	-19.0305	-30.8591										-16.0171	-21.8771	-21.6626						28.1944	-44.3723	-43.2294
-25.0508	-62.842	-107.677		-13.1619	67.8313	-57.5558		-54.7545	-34.3368	-30.8319										-24.5812	-30.4892	-7.55302						19.3223	-39.672	-59.0046
13.6559	81.9579	-107.636		-24.7414	85.9641	-69.7608		-64.4257	-29.176	-17.3116										-13.6798	-23.7534	29.5507						15.2996	-39.1154	-53.0446
9.92284	64.705	-106.168		-26.1231	97.8617	-64.6322		-73.9704	-12.6919	-24.2473										-19.0118	-22.3793	31.5446						29.426	-37.9348	-47.1818
3.74498	65.0435	-105.087		-31.9454	80.7228	-51.1123		-70.7439	-8.50845	-16.8731										-4.86944	-17.3295	47.0505						21.6871	-52.9281	-64.0956
4.60059	90.112	-105.07		-34.5953	72.9144	-51.0827		-67.1469	-14.7581	-25.4362										-19.1093	-21.9259	42.1241						11.5446	-50.7126	-69.2921
41.318	-66.8707	-104.006		-41.4734	78.3514	-53.3693		-63.8626	-3.55228	-30.1927										-5.12291	-33.8128	48.8962						20.7885	-57.4911	-66.0653
-14.9928	55.417	-102.035		-32.7454	64.7799	-51.0846		-61.1433	-13.9189	-30.171										-4.62246	-32.2063	47.213						16.3908	-59.4173	-50.4156
-2.5326	45.951	-100.579		-24.6933	75.836	-54.0253		-70.4674	-30.2824	-24.609										-3.25296	-27.4792	41.9957						26.8193	-74.6962	-13.7777
-1.54749	55.6848	-99.5523		-37.0527	73.4062	-62.2266		-87.1994	-11.8848	-40.8894										-11.2616	-35.7699	31.9465						16.478	-60.4003	10.013
4.302	-32.3618	-99.2297		-12.9866	64.7434	-67.7357		-78.1984	-37.1987	-30.1599										-8.52082	-27.5036	10.2748						23.3134	-66.9007	5.72352
-6.79931	-49.709	-99.1168		-23.9871	79.7234	-67.7264		-58.7362	-35.6788	-23.2725										3.39777	-17.7755	14.3255						14.3773	-74.6604	17.3561
4.3718	-90.211	-98.3922		-32.518	78.1958	-70.0124		-76.2697	-10.609	-21.735										-44.927	-28.9537	38.2324						28.4057	-65.6285	31.3469
53.4239	4.58079	-98.2129		-42.812	73.281	-76.9602		-91.8363	-7.64682	-17.7083										-24.2948	-26.5482	34.0136						32.3025	-67.3486	24.464
54.4461	40.4252	-97.5057		-26.2674	73.8042	-71.7147		-53.5652	53.4056	-17.2393										-6.8639	-21.7331	31.4161						25.7616	-72.3779	40.1412
-3.21326	51.0611	-97.3799		-21.5495	74.7928	-73.5844		-49.041	49.423	-22.2796										-6.22901	-37.9401	41.3574						44.7804	-69.1009	52.1099
19.1819	-13.1846	-97.0791		-25.8495	64.1805	-69.4272		-29.9167	35.0094	-29.3561
54.4988	15.8109	-96.3375		-33.914	65.2455	-72.3634		-35.6233	32.0751	-34.8472
61.8178	19.4434	-96.2888		-43.4056	66.7389	-68.9144		-22.6749	42.6608	-38.9736
1.35858	34.233	-95.8774		-33.9832	64.2016	-65.4162		-7.30052	31.9669	-26.7457
42.3319	8.44457	-95.8418		-15.3764	73.9707	-65.3919		-19.2359	36.2959	7.44921
50.7248	12.5002	-95.8054		-16.1164	61.1062	-45.218		-9.27268	31.0123	16.473
57.8301	15.1306	-95.658		-20.7305	58.5223	-39.4619		0.43418	58.7555	11.3222
-2.1168	45.3907	-95.3981		-16.169	63.9616	-41.7292		7.3145	37.4546	22.9501
19.0187	-10.3817	-95.0828		-9.59674	54.5911	-45.1103		2.94148	29.3726	25.878
-0.56375	-44.786	-95.0599		-17.4773	55.4792	-31.5449		26.4109	64.1551	20.7166
-8.25248	50.9214	-94.8891		-29.8111	49.2233	-36.0635		18.347	38.0988	16.001
-20.8002	46.5028	-94.7366		-10.5225	77.7009	-27.2322		34.3158	50.8572	26.9216
-0.12985	-37.9143	-94.2416		-7.21143	73.22	-25.3336		42.8608	24.5227	25.4159
-35.304	-16.4894	-94.1084		-15.2693	62.4124	-35.1528		30.2989	29.0561	10.7599
-0.82729	-29.9322	-93.9992		-11.3775	72.5352	-24.1439		25.1359	28.2331	23.1305
52.9814	42.8858	-93.8198		-14.754	56.1474	-20.0028		34.3279	20.1263	26.0932
-8.22939	56.6671	-93.7989		-5.39966	66.3811	-25.6717		37.9099	6.26712	21.9708
1.37945	45.3964	-93.7617		-10.4566	75.2605	-29.7756		42.0336	8.33432	24.8614
-30.914	-11.4284	-93.7409		-17.665	76.47	-38.9584		35.8743	-13.6629	24.8654
19.5931	-37.9324	-93.5865		-0.74088	51.832	-30.7224
46.0572	44.6732	-93.5701		-19.1081	59.7931	-24.7339
-7.31365	71.47	-93.5055		-20.8787	72.2611	-26.7355
-5.23679	-39.0327	-93.3503		-19.387	48.4905	-26.7096
17.048	-7.68031	-93.2821		-12.6907	80.2216	-34.9849
21.4633	-3.91425	-93.2437		-6.50375	63.882	-39.1056
-32.8582	-19.0113	-93.1967		-4.13345	55.5026	-37.2239
55.0609	47.0253	-93.1378		-0.40796	63.1106	-31.9587
63.4311	48.7076	-92.9318		-3.76803	49.2002	-31.9316
58.3179	50.4839	-92.9185		-6.66709	57.66	-38.1523
50.0763	42.7822	-92.88		-8.54987	59.3577	-39.7277
26.3322	-31.6602	-92.6343		-6.65982	46.5578	-35.5744
52.7526	1.02655	-92.4901		-21.061	53.1123	-38.4737
-13.3367	38.5318	-92.3982		-7.82195	63.1822	-38.4679
-48.6074	-1.34822	-92.2998		-19.4231	53.4147	-26.553
50.9353	44.1794	-91.9909		-15.3214	52.0023	-24.6349
60.1677	-79.1521	-91.9749		-9.48416	56.3449	-17.5572
-27.9621	-23.7288	-91.8502		-28.2612	32.6629	-13.5817
4.57655	54.9495	-91.7063		-19.7125	60.7893	-10.6823
31.1452	-32.5217	-91.6912		-29.3053	49.9226	-10.6632
50.8618	-27.0141	-91.0931		-29.3623	35.6556	-12.2196
47.7589	32.2831	-91.0265		-36.1778	40.0817	-12.1849
10.2578	3.96593	-90.8216		-34.1038	51.3344	-6.97028
-10.4065	29.743	-90.718		-46.0865	62.0331	-9.84229
-51.7964	-2.4112	-90.6553		-36.8036	38.4633	-9.80537
9.69661	40.7756	-90.3293		-41.736	39.377	-8.22473
21.6071	-7.35944	-90.2403		-45.6763	44.5538	-13.032
16.8335	-4.15389	-89.9872		-33.194	39.3085	3.62235
-12.2141	35.0277	-89.791		-36.1155	47.4136	-8.76603
-55.6779	-14.8768	-89.6933		-34.6329	33.0129	-1.73197
25.6447	-29.57	-89.4856		-39.9229	30.2004	15.9659
57.6098	-80.4272	-89.3515		-40.7698	21.7498	25.1485
22.3602	-2.85375	-88.9761		-49.2937	33.1619	31.1636
41.641	-25.9969	-88.6917		-36.6029	36.0143	31.1846
10.5376	53.0911	-88.5292		-45.7956	41.8169	36.3997
30.9021	-14.0193	-88.4547		-57.1072	37.0064	52.9532
16.4193	6.1811	-88.421		-44.371	37.6874	51.3679
-60.3927	-3.36688	-88.3974		-40.81	41.535	58.4416
26.784	2.63348	-88.3117		-43.6192	60.3023	58.457
-46.7819	32.0705	-88.214		-61.4036	61.5124	50.4553
25.2957	61.6805	-88.1827		-53.6864	66.2329	47.5455
-73.0614	13.5059	-87.9913		-49.4342	66.0278	42.337
-40.7954	-72.7699	-87.9611		-48.3553	54.7371	42.349
42.8072	-57.598	-87.9324		-58.9912	58.5738	38.1993
47.0684	-51.6554	-87.892		-58.1127	61.8186	41.7051
1.98054	-33.4329	-87.8224		-74.3639	80.9997	43.5047
55.9779	-51.6521	-87.6461		-71.5593	64.0682	43.5362
3.1616	-30.5807	-87.6181		-66.0281	92.1206	49.4649
-21.9824	39.0132	-87.6178		-66.932	66.8242	38.599
44.0138	39.2304	-87.494		-61.1626	85.8985	64.4875
11.0309	50.4971	-87.1563		-60.1703	92.4108	56.3679
33.1851	-51.3933	-86.963		-49.1276	89.8802	45.526
-56.9712	-10.5747	-86.9482		-50.557	103.913	56.3464
0.61465	58.3531	-86.7494		-46.9642	103.523	59.8243
46.4305	11.787	-86.5878		-60.3966	97.1933	65.5245
15.4982	38.4684	-86.5784		-53.1638	107.996	58.5157
-74.8914	15.2489	-86.403		-52.5447	111.471	64.2395
11.0399	45.674	-86.3482		-54.8826	95.6917	66.5499
-69.4205	-8.99184	-86.3047		-70.7757	97.4618	69.9593
11.9683	1.01224	-86.2523		-64.3409	94.9998	69.9769
-15.906	-12.3346	-86.166		-65.0061	114.486	79.0633
42.3523	47.4016	-86.1094		-72.8454	110.192	86.1422
55.9664	47.0197	-86.0913		-53.4937	105.787	80.2472
-3.03246	59.0677	-85.9802		-71.5994	105.028	73.2512
6.06463	42.0472	-85.8952		-71.4531	105.833	75.3232
21.0831	8.60455	-85.8605		-77.9931	105.597	78.2963
28.6656	-4.29395	-85.6674		-94.4557	91.2103	83.3053
-41.3091	33.9641	-85.5838		-80.2152	100.24	77.5814
34.6558	57.6065	-85.472		-81.8017	85.7948	86.7681
-36.3263	38.6088	-85.4129		-84.3865	94.3962	86.8069
6.32482	53.6056	-84.6057		-83.715	93.7905	78.185
-27.9825	22.3188	-84.4581		-90.4352	96.7263	85.2874
-78.0842	-17.2296	-84.1672		-73.9861	90.5065	81.2229
6.36946	51.6803	-83.8868		-82.0345	89.1439	85.4288
43.758	-3.39874	-83.8356		-82.6655	110.547	99.6754
-118.562	31.4536	-83.7478		-95.5384	105.694	97.4355
50.4368	13.1412	-83.7326		-85.4042	117.093	115.04
66.9149	30.0935	-83.7237		-74.1076	113.554	123.547
-58.0312	33.991	-83.7214		-81.0895	115.688	120.605
-44.4317	31.2919	-83.7073		-78.1655	117.393	111.346
-64.7307	21.6144	-83.4254		-72.5809	113.633	102.79
48.4659	1.97262	-83.2504		-76.9078	101.642	99.8959
64.0667	35.6026	-83.2237		-74.505	110.975	96.4346
-70.931	19.7138	-82.9665		-79.582	109.308	97.6663
-56.1472	37.1885	-82.9385		-83.2965	107.44	94.7172
-53.0509	36.5375	-82.8738		-86.9795	101.899	82.3961
39.2664	-4.82945	-82.82		-88.9044	91.749	87.5681
64.5084	31.7591	-82.7179		-82.7832	107.695	96.7847
20.9013	-5.04035	-82.6657		-72.2809	105.166	106.607
-26.1733	36.6339	-82.6616		-63.3056	106.876	113.581
7.7042	51.5054	-82.2756		-68.7799	111.87	111.312
-38.0326	72.883	-82.2645		-71.9034	102.833	111.35
31.9719	47.152	-82.2036		-69.0551	97.6194	116.564
-83.5544	-41.732	-82.1209		-72.5846	103.75	116.563
-31.0639	46.2884	-81.9673		-64.39	96.3595	114.697
6.72942	67.6804	-81.9389		-59.4032	102.248	113.343
-36.0255	32.368	-81.9271		-52.4127	114.148	107.743
-48.4638	41.1078	-81.8809		-39.6206	104.352	93.5349
6.84407	47.3401	-81.8363		-40.6647	101.054	93.5494
53.0923	-3.26316	-81.7087		-54.9795	96.3199	83.2872
48.3439	-2.52227	-81.7013		-33.6296	133.241	95.8364
45.8554	24.0236	-81.6454		-38.3161	123.646	87.6263
-40.1353	75.2915	-81.5837		-36.3651	116.487	81.8955
18.8887	-1.61125	-81.4774		-13.455	125.031	87.1636
-45.3045	76.1449	-81.2765		-39.4942	119.135	94.1675
-75.768	-34.055	-81.2667		-35.2909	112.098	91.9075
37.3999	52.4752	-81.2456		-39.6623	106.434	100.467
-48.7105	26.2034	-81.1515		-33.1798	126.614	116.994
60.4636	35.1664	-81.0634		-39.109	105.621	121.108
10.407	7.76131	-80.9978		-35.3589	128.2	130.254
44.9941	-13.7095	-80.978		-40.3875	119.973	127.297
14.2803	46.6123	-80.79		-26.6588	116.886	134.312
-21.7522	53.8021	-80.7695		-40.6158	129.801	149.541
-54.1689	1.48334	-80.5722		-33.9928	112.332	141.41
-0.91113	-11.8452	-80.5136		-32.1495	131.209	139.861
-36.0143	35.2227	-80.4686		-27.4275	121.096	136.913
-31.8333	31.4781	-80.3083		-36.2411	136.055	128.466
-31.8333	31.4781	-80.3083		-32.7537	109.772	130.025
48.4133	4.43329	-80.2875		-28.0236	126.106	135.762
9.62426	64.9	-80.0514		-33.2207	128.963	130.561
56.6149	30.2108	-79.8602		-30.6378	132.545	123.502
-76.2541	-38.0426	-79.8191		-30.8203	113.785	120.598
-42.304	26.8775	-79.8078		-17.9407	131.813	132.357
55.5247	20.0228	-79.7585		-31.0092	123.084	127.562
38.5139	-45.009	-79.649		-41.2611	126.77	133.222
-47.0351	16.3245	-79.6355		-47.4721	111.665	148.994
-49.3702	13.9586	-79.5967		-37.8282	126.653	153.806
-12.2744	58.877	-79.5466		-42.453	133.012	159.786
-48.6275	43.0179	-79.5058		-46.4954	122.064	164.62
32.8452	-2.69379	-79.4698		-46.6898	127.376	170.677
8.05511	9.55015	-79.4676		-40.1718	128.411	172.988
-40.6616	-0.84765	-79.4178
-64.8218	-11.2216	-79.4132
47.8675	-9.55928	-79.4064
-68.83	-21.2008	-79.37
-46.1941	13.1277	-79.3665
-41.5802	74.2301	-79.3305
-10.3293	4.51623	-79.2735
-39.3137	21.3833	-79.1714
53.8019	40.862	-79.1152
57.1751	2.17904	-79.0224
27.4718	50.7088	-78.891
-21.4021	41.3148	-78.8713
-21.4021	41.3148	-78.8713
-31.0618	-48.8377	-78.8197
-75.2581	-2.42987	-78.7921
52.3942	11.8883	-78.749
-45.2067	76.0909	-78.6773
-71.6432	21.0358	-78.621
-62.2065	-6.13822	-78.5855
-32.1133	28.4362	-78.5838
48.2022	2.63638	-78.4516
-29.8545	38.7505	-78.3927
50.6919	60.2525	-78.2569
33.3307	-10.3518	-78.0495
-50.8226	15.1926	-78.0153
-47.7929	-3.07047	-77.9232
-52.1076	44.3727	-77.8836
-40.7966	-8.91746	-77.8487
-74.076	1.42503	-77.7328
-38.0827	43.8587	-77.7293
-44.2339	72.9782	-77.7055
-40.3767	7.74537	-77.6863
-61.0586	18.1141	-77.6538
22.3424	-13.7199	-77.6397
37.751	-7.43167	-77.5888
-10.0863	61.173	-77.5241
9.67189	58.237	-77.51
41.178	-37.6578	-77.4836
-25.4985	-49.0742	-77.3713
23.4726	-8.28171	-77.2564
53.507	35.9709	-77.105
-75.1911	-1.41972	-77.0569
-80.161	-3.26266	-77.0391
27.5743	-14.6984	-76.9792
32.8134	-2.75037	-76.9655
60.5848	-8.68252	-76.9482
50.1068	26.4225	-76.9191
45.7115	13.5926	-76.8833
32.3244	42.0557	-76.8657
-48.0292	11.8426	-76.8584
-50.4957	2.19546	-76.5884
-57.1475	14.4724	-76.5248
-28.4122	36.3962	-76.4933
55.6294	-6.97345	-76.4672
-6.80486	-52.7065	-76.4261
4.32524	76.2396	-76.244
7.5671	69.6645	-76.2076
-38.0628	18.0764	-76.1629
41.1391	-42.3205	-76.1574
55.1066	-13.087	-76.1362
-16.5703	86.6598	-76.1274
-62.4411	2.17036	-76.1188
-65.5195	-33.3657	-76.1141
-53.592	4.6318	-76.0277
-44.5838	-8.31632	-76.0112
-55.7206	23.7157	-75.9852
-57.5189	12.7988	-75.8911
-9.65312	-52.4964	-75.8697
-46.5432	6.0293	-75.8319
-51.4386	5.66619	-75.7695
-39.9856	13.9083	-75.6957
5.93491	15.39	-75.6874
40.2441	36.9286	-75.6652
-22.7305	60.7588	-75.6555
-1.30081	59.1703	-75.6125
-57.2996	0.41102	-75.5869
-39.6518	-8.25747	-75.5816
-52.977	11.0116	-75.5725
45.3933	15.436	-75.5626
-45.1275	26.7934	-75.5541
11.2679	-37.6895	-75.5316
54.0429	39.7448	-75.4707
-18.2053	-54.6918	-75.4531
24.7879	34.983	-75.4246
-64.527	11.3556	-75.3772
37.6774	30.1035	-75.3567
-45.1803	40.4338	-75.3186
52.7493	-4.94431	-75.3009
39.4773	2.82217	-75.1712
-53.1741	33.9416	-75.1125
-71.01	46.3784	-75.1078
-36.2686	53.1848	-75.0134
-63.7338	8.77458	-74.9566
-1.69692	35.9404	-74.9226
-42.747	5.64302	-74.9096
-25.9585	-79.5444	-74.8809
-56.8914	-9.45249	-74.8345
-49.4284	14.2488	-74.8334
-62.8913	28.8578	-74.7537
-57.4612	1.97216	-74.6762
-14.5197	-56.4654	-74.6749
-47.6826	-5.27556	-74.6238
-9.59004	-45.0576	-74.5123
37.2372	31.7577	-74.4771
-56.0227	23.4508	-74.3907
-14.6021	-55.9459	-74.378
-55.4368	-19.0455	-74.262
8.80751	32.6816	-74.2533
-15.2799	-61.2871	-74.2387
-60.8873	-33.4872	-74.2293
-57.8388	-22.078	-74.2125
-53.9898	18.1155	-74.1728
-56.6786	36.3886	-74.142
37.1981	-47.7801	-74.0971
-4.12996	-55.1198	-74.0706
-50.8115	43.3224	-74.0613
-33.0458	-12.9969	-74.0437
-12.5018	0.76958	-74.0173
-9.60222	-56.819	-74.0161
-38.6452	-23.6429	-73.9639
45.4426	55.9047	-73.9429
-45.5518	29.2236	-73.8137
45.4837	28.4556	-73.7827
34.4693	-43.7127	-73.7815
-44.3132	-6.10406	-73.6999
-39.0456	12.4284	-73.6856
-43.0116	-14.8793	-73.6545
18.5732	36.5165	-73.6509
42.8075	5.64871	-73.5576
43.9617	-35.8633	-73.5561
-41.9811	39.279	-73.5334
54.829	-7.30536	-73.5074
5.43602	50.1223	-73.4669
-53.6756	2.46408	-73.4426
-30.1015	-9.50006	-73.3896
-22.165	-84.8117	-73.3821
-32.4691	-31.4052	-73.3292
-40.7682	-13.3931	-73.2671
63.8092	-11.4249	-73.2124
36.938	-43.3622	-73.2026
46.0382	-29.1507	-73.1874
-51.3324	-13.5074	-73.1649
-0.12903	26.1541	-73.0767
-51.0844	12.3002	-73.0738
-46.9603	32.4287	-73.0505
-12.4468	-47.3918	-73.0045
-56.0981	31.7786	-72.9068
-49.2296	-7.86182	-72.7537
59.5569	-40.6947	-72.7501
4.81183	41.8581	-72.7282
-19.5225	16.2334	-72.6595
-22.4961	-11.2241	-72.5953
28.896	-45.7653	-72.5834
-30.0412	-52.6058	-72.5789
46.7325	-40.2511	-72.5098
5.3393	32.0374	-72.4654
-49.0285	40.4026	-72.4574
38.5875	-17.98	-72.4048
-51.3136	-34.1469	-72.3936
72.1646	42.4223	-72.3543
51.1	-18.9371	-72.3501
-31.4083	-43.0118	-72.347
-15.0292	64.4085	-72.3232
-6.06442	45.7595	-72.3103
-54.4063	33.3661	-72.2857
-46.0542	-7.7906	-72.2719
-44.7111	-12.7489	-72.2594
-42.5756	26.0885	-72.2502
-42.5662	50.0339	-72.2198
37.0821	-48.1961	-72.1741
-20.6007	48.5959	-72.1676
22.438	32.4493	-72.1533
74.765	-89.8489	-72.1376
-47.8455	7.20342	-72.1193
26.9251	-5.32678	-72.1042
-21.6657	-88.2186	-72.0376
48.904	12.9822	-72.036
-43.8717	22.696	-72.03
-29.8049	45.6633	-72.0201
-5.89823	-50.2768	-72.004
-52.5105	-39.8171	-72.0014
17.999	27.5326	-71.942
36.5016	-42.6514	-71.9355
-29.1085	35.7429	-71.893
-9.8866	41.9599	-71.8856
-26.0628	28.7797	-71.8728
-26.0628	28.7797	-71.8728
23.1358	33.488	-71.8699
36.1086	-32.4927	-71.8497
-52.1657	33.0826	-71.8447
-38.6823	23.7995	-71.842
-56.4778	-21.2133	-71.8265
-55.8574	-20.9931	-71.8193
-45.9474	-8.81802	-71.8066
0.57393	43.2451	-71.7496
32.6823	-52.6855	-71.7113
-35.1124	-3.7893	-71.7085
-42.4903	27.5262	-71.6932
-62.7849	41.8695	-71.6795
24.2089	30.8712	-71.6112
-59.5295	6.47065	-71.5931
10.4942	-11.2335	-71.568
-50.0774	-8.92345	-71.5652
13.2384	30.5228	-71.4969
55.7144	-14.4106	-71.4714
-26.849	-6.38953	-71.459
-32.6772	8.93112	-71.4502
-31.5719	38.401	-71.4417
52.8239	-2.20733	-71.4406
26.9328	-45.8356	-71.4357
-76.1276	-4.93921	-71.4112
32.6602	2.62992	-71.3936
0.72682	56.4802	-71.3744
-58.2538	-8.78997	-71.3432
-39.4638	46.7815	-71.3104
50.8018	-16.6164	-71.3037
-22.313	-19.1304	-71.276
-40.575	33.6448	-71.262
-30.7722	-3.29735	-71.2618
-4.27377	49.644	-71.2615
-50.195	-24.3962	-71.252
-36.9387	-19.6391	-71.2503
22.0068	30.7535	-71.2457
46.6435	-5.95033	-71.2226
47.3814	-58.6452	-71.2146
-52.6773	2.2505	-71.2015
-23.5329	-38.8298	-71.1952
-21.3856	32.1224	-71.192
-21.3856	32.1224	-71.192
30.6159	-47.3937	-71.1688
-67.5676	-0.28879	-71.168
60.6321	9.37804	-71.1239
50.1231	-17.8002	-71.0774
-58.168	8.95789	-71.0428
5.97098	24.0548	-71.0402
52.1556	-6.68298	-71.037
61.1607	6.87265	-71.0288
8.38415	-5.6805	-71.0176
34.2378	-47.2838	-70.9867
-0.99783	60.4979	-70.9762
2.06472	62.0688	-70.9151
-59.2318	-30.2866	-70.8872
64.4007	3.34263	-70.8464
4.756	59.0936	-70.8092
23.6621	35.9539	-70.7952
-50.7718	-44.6275	-70.7895
41.2035	-7.22373	-70.7759
-55.7706	5.64727	-70.7606
5.22293	53.147	-70.6969
-25.362	-3.91107	-70.6275
61.4302	5.44701	-70.6084
34.0773	-46.4181	-70.5978
8.90618	95.1609	-70.5915
-31.4946	-27.3728	-70.4982
-7.17047	-51.2348	-70.4807
-49.3676	5.22594	-70.4777
-29.5942	44.6343	-70.4732
-29.5942	44.6343	-70.4732
65.2296	3.41199	-70.4704
23.8241	45.0612	-70.4369
-52.8251	-15.0136	-70.3563
52.2443	1.4975	-70.3286
-55.3858	-6.1882	-70.2757
9.50225	-33.3824	-70.2636
-55.3253	-14.1137	-70.2607
-71.561	3.40621	-70.2205
22.2652	30.4467	-70.2181
66.946	-2.9827	-70.1603
-13.4607	-26.8167	-70.1569
-56.6575	12.636	-70.148
-28.7721	-40.6134	-70.1277
-28.1747	20.5463	-70.093
-28.1747	20.5463	-70.093
58.8305	-66.131	-70.0885
-41.3863	48.5271	-70.0882
46.4771	-45.2834	-70.0881
56.1649	17.1455	-70.0789
-10.5975	-53.6947	-70.0708
-10.3203	-49.6954	-70.0433
50.6501	-10.863	-70.0409
-50.0434	-8.29259	-70.0247
46.8327	9.54389	-70.0064
-12.5226	41.0545	-70.0058
-39.2734	34.0266	-69.9496
-39.2734	34.0266	-69.9496
-55.0024	14.3758	-69.9478
34.1605	-29.5147	-69.936
-36.8361	36.767	-69.9342
-36.8361	36.767	-69.9342
-10.5183	-52.3925	-69.9171
-69.8328	-1.62008	-69.8974
57.4652	-86.32	-69.8899
51.0222	-3.73341	-69.8586
4.56658	32.2176	-69.8572
-35.2896	-8.08099	-69.8181
-20.4079	-43.2981	-69.7583
-52.0926	-56.6002	-69.7347
-30.0513	101.281	-69.7228
-41.8188	15.2439	-69.7095
-19.5475	-5.78259	-69.7088
-11.9613	52.2732	-69.6989
46.7768	-6.68341	-69.6927
-45.6139	23.4712	-69.6848
-10.9198	18.7942	-69.6305
-31.3792	51.229	-69.6269
-16.5326	20.5865	-69.6012
-48.1811	16.2528	-69.5703
65.9107	-51.5598	-69.5147
57.8595	15.3783	-69.3457
54.1028	-13.4264	-69.3026
-60.0468	-24.0964	-69.2887
17.7948	32.1472	-69.192
-11.3783	-49.8413	-69.1735
-21.7605	-17.2218	-69.1231
36.8386	-25.4491	-69.1073
-25.1641	97.1711	-69.0647
-51.1085	-8.96087	-69.0619
-7.03698	81.7676	-69.0522
40.3109	-35.9101	-69.0386
-7.05451	42.5319	-69.0095
17.8724	36.5368	-68.9836
-1.07054	-77.8132	-68.9686
0.59053	17.319	-68.9156
-54.9476	-52.8896	-68.9144
0.61769	22.8371	-68.9123
19.7898	28.5123	-68.9043
-55.2865	-1.42293	-68.8906
46.0954	0.98557	-68.8806
-9.18705	63.1082	-68.8688
-19.5151	-76.1603	-68.8582
-65.8424	4.18925	-68.8295
-1.25	-48.6551	-68.8276
-30.6018	-0.62183	-68.812
28.4031	-0.79956	-68.7999
-36.6098	36.7105	-68.7934
16.909	-28.6869	-68.784
-18.2446	-13.4612	-68.7665
0.36942	-70.8841	-68.7646
-41.0038	37.4231	-68.7606
-41.0038	37.4231	-68.7606
-42.6947	47.6147	-68.7558
53.2694	-15.0248	-68.7422
-33.7158	47.0889	-68.658
55.8215	7.56187	-68.6228
-7.06589	-42.5127	-68.6046
-32.7663	-37.9333	-68.5952
-47.4827	27.6003	-68.5682
4.50878	-32.8766	-68.5656
49.0798	-6.36342	-68.5432
-45.6927	-45.5064	-68.5055
-17.9106	-3.11477	-68.4861
-7.6745	-57.602	-68.4764
-63.9575	-4.05119	-68.4678
-29.474	10.8215	-68.4425
-10.0116	-52.0386	-68.4132
59.9098	-45.0093	-68.4116
37.2269	-49.0059	-68.3994
-38.9825	42.3349	-68.3764
-1.66532	51.3929	-68.3709
24.3835	-23.2097	-68.3602
46.5357	6.78675	-68.3476
-8.89986	-47.4749	-68.2941
-49.2022	34.3952	-68.2783
47.6952	-5.08845	-68.2604
47.6952	-5.08845	-68.2604
-28.6504	33.9859	-68.2448
-28.6504	33.9859	-68.2448
74.2455	-96.2927	-68.2187
42.4827	-33.2991	-68.1857
42.9856	34.8954	-68.1675
-44.9839	-49.4251	-68.1435
27.5001	-24.6369	-68.1385
22.3249	-18.0841	-68.1326
-62.5955	-25.8411	-68.1075
13.409	25.5197	-68.1033
-48.9308	1.80437	-68.0639
-10.7741	-85.8143	-68.0489
29.6887	-28.3201	-68.0415
42.0573	-0.36874	-68.0042
-8.50349	47.9369	-68.0001
15.5222	-4.44502	-67.9989
28.3333	-50.059	-67.9789
-58.9425	-11.8404	-67.967
-29.7809	9.2159	-67.9602
-27.2332	-43.6591	-67.9541
51.6701	-29.8516	-67.9493
59.2916	7.82801	-67.9466
-19.4785	-31.0239	-67.9296
30.1865	-40.7255	-67.8897
27.0841	-15.1223	-67.8654
-45.0367	-0.87596	-67.8346
56.3813	7.10825	-67.8266
41.1955	-8.91482	-67.8235
51.9293	36.5025	-67.7837
-14.3134	-34.0889	-67.7831
-43.9423	-12.648	-67.7713
-37.2997	-48.3292	-67.751
-2.03374	-72.6041	-67.7004
-22.1402	54.7706	-67.678
-23.4695	-61.3153	-67.6615
7.67586	97.5851	-67.6398
33.645	-23.6935	-67.6246
-37.9338	-1.30142	-67.6206
39.2555	35.8642	-67.6063
-27.1277	52.3009	-67.582
43.2006	-45.7997	-67.5749
-11.0074	77.5876	-67.5722
-72.1705	3.23607	-67.5692
-77.1043	-36.844	-67.5672
63.4333	3.94287	-67.5637
38.7465	-14.9208	-67.5443
22.7413	-18.2534	-67.543
6.76258	-28.0172	-67.5127
-38.5187	-10.4154	-67.4813
51.3449	-16.0841	-67.4062
25.3139	-23.8761	-67.3954
-41.6749	-1.39227	-67.3831
63.3608	-65.327	-67.3693
-18.7217	51.4528	-67.3645
-66.9358	-26.5556	-67.3571
-97.5566	-20.5688	-67.3549
-16.5564	52.6629	-67.3474
1.14704	-30.6213	-67.3447
40.8331	-23.7799	-67.3421
50.6582	35.8912	-67.3406
-40.0574	-25.4978	-67.3335
-3.82806	56.7352	-67.3211
45.7027	16.6673	-67.3179
43.4174	-9.34997	-67.3123
-41.0046	-2.56337	-67.3121
39.4275	-44.0082	-67.2767
-5.6465	-15.8312	-67.2551
0.43666	-61.5144	-67.2033
-15.1382	-14.3463	-67.2021
-66.8361	7.61595	-67.1851
44.0374	3.44414	-67.1623
-51.6378	-53.2039	-67.122
-44.5705	41.7376	-67.1203
52.5732	-5.04362	-67.1064
-16.5029	57.0146	-67.1028
-41.7279	-24.7488	-67.0608
-17.6695	-0.16571	-67.0407
-43.5035	2.43304	-67.0393
-26.6497	9.35079	-67.0096
66.7827	-95.5148	-67.0025
-3.43606	-34.4215	-66.9909
-41.0388	2.26935	-66.9459
24.5355	-53.2816	-66.8798
51.18	-12.9719	-66.8501
-41.7556	53.4619	-66.828
-27.9369	-37.6218	-66.7964
52.2801	2.07565	-66.7838
-61.2441	-7.28925	-66.7783
-68.13	-0.77199	-66.7489
41.4657	-28.0606	-66.7363
-9.26059	-27.5721	-66.7145
-53.0851	-4.73565	-66.6748
28.6596	-46.1618	-66.6703
3.90645	101.004	-66.6655
-31.4187	3.01284	-66.6651
21.7928	29.6243	-66.6443
59.8119	4.95301	-66.5918
-47.0138	-29.0357	-66.5876
21.599	30.5631	-66.5834
52.5251	27.9901	-66.5782
-42.1839	10.6161	-66.5624
-53.004	21.6067	-66.5584
-5.42258	-45.1664	-66.5548
-35.9144	84.1739	-66.5469
24.2442	-3.86333	-66.5182
24.2442	-3.86333	-66.5182
-31.6885	-59.5946	-66.4345
-12.6906	-53.1246	-66.4239
47.3368	27.8262	-66.3969
0.44134	-47.3422	-66.3809
-30.3931	11.6738	-66.3407
77.0643	32.483	-66.3116
19.8282	-26.005	-66.2735
39.415	-11.7514	-66.2683
54.9055	7.41582	-66.1887
25.7992	38.834	-66.1697
39.8294	-33.4601	-66.162
34.8685	-51.9457	-66.1514
-60.0716	-26.4143	-66.1425
43.6712	30.9477	-66.1353
-26.4327	-38.1696	-66.1331
66.5054	14.7552	-66.133
12.21	14.8473	-66.1179
32.4699	-48.9729	-66.103
-52.0567	-25.4108	-66.0906
58.245	-6.78282	-66.0472
58.245	-6.78282	-66.0472
-5.32796	-22.5043	-66.0435
-53.0737	-12.1703	-66.035
-4.45249	77.4152	-66.011
-66.2369	5.2568	-65.9412
-28.9866	-79.6274	-65.8976
0.19108	-34.6982	-65.8954
-40.7857	-10.3928	-65.8947
30.2297	-0.66181	-65.8491
-59.591	-51.2147	-65.8344
12.8184	31.4724	-65.8312
69.591	-8.32465	-65.8267
33.7894	-42.4827	-65.8152
-3.4066	58.1985	-65.8018
17.7412	-34.3684	-65.8007
44.044	-43.1849	-65.7962
-2.97916	-55.0585	-65.7945
60.7975	-11.415	-65.7819
60.5713	4.93677	-65.721
-77.6469	6.53034	-65.7047
14.8903	35.7101	-65.7033
62.1676	12.6638	-65.6651
-13.3456	-25.2392	-65.6641
68.612	-3.65699	-65.6595
-42.0887	-5.75233	-65.6508
-55.9354	18.7239	-65.6493
37.2816	-48.6413	-65.6437
-50.2879	-44.8444	-65.6292
-1.82406	-55.937	-65.5981
-25.5976	-43.1964	-65.5948
-37.0704	0.79284	-65.594
-41.0725	22.3869	-65.5778
-70.7901	-38.7885	-65.5669
57.752	-25.8714	-65.5524
38.9234	-41.0286	-65.5136
45.7496	-22.8748	-65.5074
50.1493	13.8729	-65.4555
-13.548	61.3459	-65.4549
22.8833	-30.7849	-65.4502
-23.2828	-38.1458	-65.4142
48.87	-15.1677	-65.4099
1.41291	-46.254	-65.395
-37.7495	1.08112	-65.3817
22.1969	-25.1949	-65.3812
-40.3723	4.4792	-65.3636
-33.1019	28.6671	-65.3595
-53.257	38.309	-65.3545
34.9628	32.9788	-65.3362
-64.966	-20.0365	-65.3255
-21.8382	33.1765	-65.2989
-53.9827	57.6004	-65.2857
7.03153	-2.9923	-65.2578
-48.4343	-21.2437	-65.2519
-26.3077	50.2799	-65.2394
62.3846	-45.7427	-65.2324
-1.34026	-23.694	-65.2265
53.6471	-22.6774	-65.2254
-53.2421	-26.1671	-65.2145
45.5688	-19.4406	-65.2068
-65.8131	-20.8857	-65.1806
55.2754	7.89616	-65.1758
-1.70029	45.9813	-65.1706
1.07003	63.9896	-65.1649
-11.4438	53.6046	-65.1525
-75.9574	-4.89638	-65.1492
24.6284	-33.6801	-65.127
-36.3737	-56.9396	-65.1134
6.66346	-22.7193	-65.1069
-33.8755	-26.0263	-65.0957
32.3838	-16.8047	-65.0955
-18.6075	-43.1048	-65.0831
11.0005	101.699	-65.0701
-22.2536	-86.0983	-65.066
-89.8896	9.43758	-65.0604
32.2447	29.6179	-65.0302
-55.4582	-53.2119	-65.0269
-34.7438	-38.0698	-65.0183
-91.224	-1.82971	-65.0109
31.9138	-11.7901	-64.986
-32.8895	-34.7637	-64.9721
36.6938	24.5979	-64.9654
-51.8787	3.08666	-64.9361
-92.5694	6.03355	-64.8683
-40.2288	3.02471	-64.863
3.84958	23.0201	-64.8493
-1.62704	80.725	-64.8297
30.8368	-32.1272	-64.8123
-30.8143	7.37886	-64.807
16.6976	-24.5297	-64.7986
20.9749	-29.2162	-64.7849
-0.78446	-49.7713	-64.7794
98.3796	-6.57478	-64.7428
48.0781	37.8232	-64.6801
-21.6479	-56.0859	-64.6592
28.9881	19.015	-64.6476
-78.5705	13.4125	-64.6475
20.2188	35.8125	-64.6464
-22.6483	-41.6785	-64.6406
17.1552	-19.2092	-64.6268
-32.4151	-37.8933	-64.6248
-17.9712	-45.2008	-64.6067
-8.45777	-43.9153	-64.5983
-89.4958	-2.98644	-64.5896
54.2137	2.69604	-64.587
54.2137	2.69604	-64.587
-38.7378	-14.8175	-64.5845
-45.8982	-19.6605	-64.5364
61.0531	10.0359	-64.5363
-54.7214	1.44882	-64.4451
-53.0602	-16.9243	-64.4439
59.8835	-50.8542	-64.4438
2.59467	-29.9636	-64.4407
-31.2412	8.89313	-64.4404
36.6871	-36.5575	-64.4377
-6.96871	-29.1317	-64.4324
15.1426	-62.8277	-64.4242
-15.0277	-51.5142	-64.4119
20.1076	14.5445	-64.4093
-37.0456	-41.6069	-64.4021
20.7339	-46.3374	-64.3992
-58.4211	6.39036	-64.3983
-38.374	3.87928	-64.3856
46.5417	-10.3435	-64.381
-58.5434	-65.2662	-64.3798
-8.87632	-56.9336	-64.3611
5.92046	-37.7928	-64.3132
60.6099	-53.298	-64.3044
28.7055	-55.1971	-64.2938
-45.8311	-35.599	-64.2937
-2.07865	-84.0436	-64.2819
-10.3308	26.6513	-64.2805
61.1088	-2.62559	-64.28
-83.2832	14.9817	-64.2698
17.7494	-18.9638	-64.2673
-40.4327	-8.7034	-64.218
-41.432	38.4787	-64.2177
92.0401	0.21097	-64.2024
-35.0598	-51.1025	-64.2017
19.0996	34.4737	-64.1952
35.1403	-34.0047	-64.1666
-37.0182	-50.2862	-64.1655
32.0438	-49.9928	-64.1501
-36.5286	-48.1368	-64.1421
42.692	-29.4923	-64.1278
-64.6496	44.4246	-64.1256
39.1735	44.5486	-64.1249
-12.5716	-75.7997	-64.1238
11.8388	-7.7769	-64.1198
43.0498	-34.1834	-64.0827
18.4903	29.9379	-64.0826
-23.8696	48.8267	-64.06
-34.4063	-42.4514	-64.0241
41.8715	-52.5148	-64.015
57.9838	-81.2046	-64.012
-27.7609	-31.1432	-63.9803
1.30495	-51.5715	-63.9675
-39.5663	-23.6458	-63.9423
27.6996	-83.2493	-63.9272
-15.1162	-3.45216	-63.9042
35.9459	25.2252	-63.8883
-39.3206	-16.0886	-63.883
-90.2149	2.39418	-63.8723
59.2623	4.00249	-63.869
25.1519	36.956	-63.868
-97.2468	-1.07107	-63.8532
-44.8284	-52.1832	-63.8446
-25.7698	-80.8517	-63.8362
-14.4992	34.275	-63.8285
39.3219	-39.7417	-63.7909
-0.91061	89.6714	-63.7897
-25.8585	-84.9714	-63.7871
47.433	-18.071	-63.7784
-54.4474	-6.4628	-63.7462
-45.9495	-6.48134	-63.729
-53.498	-28.5061	-63.718
-55.5945	-1.52739	-63.7126
36.5862	30.6525	-63.6961
-23.8294	-26.7357	-63.682
38.6205	-16.4324	-63.6795
8.54635	-10.0549	-63.6597
34.8813	8.24677	-63.6528
-0.47449	-26.211	-63.6494
-26.3728	-4.52746	-63.6446
16.4987	19.1609	-63.6216
-65.4573	-25.8066	-63.6072
4.9691	33.6846	-63.6028
-88.5499	1.8025	-63.5905
15.6535	42.0151	-63.5847
-27.0601	9.11432	-63.5601
-81.4317	-0.37776	-63.5386
-49.8854	-7.32806	-63.5374
56.1951	6.19789	-63.5184
23.3118	26.6593	-63.5179
41.7374	35.0857	-63.5054
53.885	10.0276	-63.4984
53.885	10.0276	-63.4984
40.529	-35.4255	-63.4862
-23.0034	-52.8211	-63.4623
-42.3344	-12.1748	-63.4564
-0.0305	-52.6809	-63.4389
-53.5709	-47.4226	-63.4285
-33.0971	-49.7338	-63.3944
-51.7851	-27.5207	-63.3813
-40.3999	6.79504	-63.3804
-82.492	-0.40585	-63.363
-58.0911	20.6598	-63.3603
-28.428	-40.6399	-63.3562
49.547	-34.5274	-63.3454
-25.4198	-80.7218	-63.3446
-5.71065	-16.5911	-63.3421
6.88437	-39.0494	-63.3135
-5.94228	-81.2177	-63.3111
38.5498	20.5943	-63.2938
-31.654	3.3487	-63.2869
-22.0162	-48.1646	-63.2803
-13.0637	20.1628	-63.2639
66.4672	-0.37248	-63.2489
39.3265	26.2759	-63.2475
31.7526	-36.0355	-63.2152
-14.7882	38.3689	-63.1908
-39.0881	-46.5731	-63.1851
-45.7021	-53.9127	-63.1712
11.0792	-25.2497	-63.1409
17.4666	-17.8304	-63.1405
18.4788	27.5206	-63.1378
31.2534	-52.138	-63.1346
-57.398	-31.4819	-63.132
-38.7082	2.65376	-63.1266
21.5309	31.8634	-63.1
19.8572	38.0506	-63.0998
13.0037	-29.8485	-63.0677
-46.5636	1.25515	-63.0603
-85.1359	4.10666	-63.0573
-32.3724	-33.118	-63.0524
-25.5022	-44.1654	-63.0411
-32.8712	-30.1545	-63.0394
24.5104	-34.5182	-63.0349
-5.12894	62.7874	-63.0342
11.9141	-34.361	-63.0214
-89.5879	-3.08649	-63.011
37.5905	-37.5703	-63.0004
-23.7684	-23.37	-62.9948
26.1622	-32.6432	-62.9901
-49.391	1.58735	-62.9857
-4.7616	48.6308	-62.9848
-29.9722	-16.9522	-62.983
-45.4313	-38.632	-62.9656
-33.1321	4.66321	-62.9485
-30.2924	-7.41553	-62.947
33.2128	-13.9516	-62.9279
-26.9921	-46.45	-62.9252
-38.1875	23.6872	-62.9086
-29.3751	-0.52492	-62.9041
-18.7002	57.958	-62.8893
6.10501	33.499	-62.8772
34.8224	-22.7662	-62.8706
-36.3205	6.28779	-62.8628
-40.2068	-36.2339	-62.8498
-16.5415	-47.3783	-62.8478
-84.5766	0.50831	-62.836
-50.9798	1.65638	-62.8039
-38.2071	-11.4101	-62.7986
-77.5584	0.50404	-62.7941
39.5906	31.6093	-62.7771
62.0185	9.2763	-62.7623
-33.6461	20.6255	-62.7543
-33.1037	-48.128	-62.746
-51.5984	33.1637	-62.6916
-40.0116	13.6164	-62.6916
16.6027	47.7912	-62.6713
-68.5812	-29.4247	-62.667
-87.0988	3.48256	-62.6636
-45.0604	22.2574	-62.6629
-44.3196	20.2294	-62.6573
-21.6262	-21.9519	-62.6536
8.32151	-78.2017	-62.6497
25.1068	-28.2799	-62.6463
14.2016	-24.5961	-62.6385
-59.3182	-22.2204	-62.6277
10.2582	33.2089	-62.6217
35.2172	-23.8857	-62.619
55.2924	-23.9788	-62.6152
10.2144	-23.2327	-62.61
-23.7871	-59.2066	-62.6096
-39.8274	15.3281	-62.6051
-37.8947	-46.6821	-62.6025
-39.8205	-1.71125	-62.5854
-40.4861	-24.0699	-62.5775
-25.5188	7.97007	-62.5749
-33.9872	11.0119	-62.5531
-48.4817	-17.101	-62.5354
-9.05486	40.5176	-62.5346
-67.5809	-16.0839	-62.5284
71.8389	-2.66116	-62.5273
-1.28811	15.843	-62.5052
-35.3963	-5.66113	-62.4916
-9.47433	-31.6668	-62.4875
21.755	47.6629	-62.4828
-0.59639	-21.022	-62.4708
-10.4538	-50.1021	-62.4553
74.3635	-44.8725	-62.4505
-0.05038	33.7277	-62.4485
-53.6007	-15.1577	-62.4424
-8.0033	28.6775	-62.4422
29.0696	-20.1593	-62.4263
-14.829	16.9851	-62.4066
-45.1271	-3.97917	-62.4019
35.6523	21.0775	-62.3828
54.8023	-13.1282	-62.3821
-12.2859	-86.9046	-62.3565
115.115	-27.1014	-62.3391
-43.3614	-3.41444	-62.3299
-32.8643	-7.38748	-62.3273
-23.6951	-77.5605	-62.327
36.4102	21.8506	-62.3197
0.12831	-56.1612	-62.3044
-14.8205	-88.7528	-62.3014
-49.2321	51.7278	-62.2784
28.1881	26.6893	-62.277
-47.7593	-8.05081	-62.2763
-1.27947	-75.8263	-62.2662
-39.8555	56.5624	-62.2623
-15.4844	-44.8153	-62.2597
-56.951	20.3295	-62.2537
-36.9873	7.76405	-62.2177
-40.1646	1.13369	-62.2135
31.9368	38.224	-62.213
27.4617	26.641	-62.2065
-27.9696	11.2975	-62.1981
-17.0311	6.34585	-62.196
-48.109	-31.4366	-62.1839
37.5314	30.7187	-62.1822
-36.0695	-39.3895	-62.1595
22.8688	30.9905	-62.1592
-53.3255	-52.4802	-62.1548
63.1564	-4.9086	-62.1541
21.2842	14.6169	-62.1521
-93.3518	-1.7743	-62.1407
-48.1498	21.6853	-62.1322
3.49121	-53.6619	-62.1261
24.2701	10.5478	-62.1171
-43.2976	-24.8773	-62.1046
-91.0952	3.32777	-62.1006
-88.4081	-0.88169	-62.0992
-19.8337	9.61268	-62.0968
27.2382	-34.8999	-62.0889
-53.6901	-10.2066	-62.0861
30.1309	36.4007	-62.085
-39.5055	11.0435	-62.0839
-57.3929	41.3597	-62.0831
-27.8225	-25.7349	-62.0761
28.4683	29.3495	-62.0748
-4.60303	-54.3744	-62.0725
6.3779	22.9379	-62.0705
42.6152	0.10922	-62.067
-48.7278	18.1944	-62.0661
-28.5136	-47.8989	-62.0593
36.77	10.9722	-62.0523
29.654	-32.5577	-62.0506
58.7526	-4.13055	-62.0416
30.2587	33.6414	-62.0363
-13.7988	62.8754	-62.0325
59.0918	-3.81074	-62.0305
58.6864	19.2119	-62.0295
-57.9572	-28.0902	-62.0273
-49.6899	-11.2604	-62.0023
8.98071	-27.9487	-61.9927
2.71856	66.3654	-61.9832
31.8072	-25.7346	-61.9699
-45.1124	-28.9276	-61.9554
39.3835	-55.2987	-61.9471
-22.2826	-85.7871	-61.9362
-14.9649	33.5852	-61.9249
-31.9712	-16.9854	-61.9244
50.5752	-45.192	-61.9158
30.4516	-25.4766	-61.906
-40.3652	58.1339	-61.9059
60.2015	-9.02556	-61.8988
20.5911	54.7862	-61.8871
-26.2825	12.7032	-61.868
-38.9118	-6.27616	-61.8661
6.71135	40.0572	-61.8661
46.3093	31.9422	-61.8657
7.89982	-41.3486	-61.8634
-3.82314	-53.5828	-61.834
36.1801	29.1166	-61.8295
43.4834	15.8835	-61.8293
72.9648	15.7417	-61.8253
-89.3583	-2.8252	-61.8232
73.6167	32.8956	-61.8191
69.3686	-34.2265	-61.8083
-50.1555	-11.0536	-61.8079
-4.34672	-53.191	-61.8077
-39.0844	1.7207	-61.7901
44.3154	-9.64308	-61.767
-38.5763	5.47927	-61.7662
-16.0958	-81.9627	-61.7611
7.00723	34.7117	-61.7542
-66.0609	-26.0678	-61.7394
-86.8023	2.35893	-61.7386
-61.8406	-24.268	-61.7382
-46.3484	-52.9446	-61.7278
41.08	30.3839	-61.7275
-31.3917	-16.9603	-61.7246
-20.5071	39.0513	-61.7119
46.2273	48.8603	-61.7056
43.2732	-25.5682	-61.6681
41.9881	22.7959	-61.6424
-4.60369	-42.5092	-61.6172
17.8539	-45.3828	-61.6152
35.8544	-32.6508	-61.611
44.1414	-24.8182	-61.593
23.1679	32.3693	-61.5922
-51.5309	-4.52349	-61.5878
-3.75878	4.52751	-61.5853
45.6927	-14.8724	-61.5844
-46.0421	-20.7509	-61.5769
13.0162	-46.5183	-61.5753
43.7063	20.1576	-61.5589
-29.3944	-35.7332	-61.5538
-4.50123	-89.9168	-61.54
23.0372	44.7157	-61.5327
52.7075	8.27786	-61.5051
19.1182	-51.7421	-61.5049
0.6605	-76.5723	-61.4955
-5.54044	-86.0839	-61.4949
-41.6891	1.40608	-61.4916
-4.9905	-49.7629	-61.4744
-42.7798	-41.2442	-61.4719
-31.008	8.93937	-61.4288
-88.7486	0.01952	-61.4072
-12.5997	54.883	-61.4013
23.729	30.9929	-61.3976
-16.335	41.2327	-61.3945
-56.4137	-20.0981	-61.3943
-53.6429	-13.9183	-61.3937
56.2664	26.172	-61.3893
34.1178	-50.939	-61.3561
-0.21919	85.4654	-61.3517
-71.1838	-2.75576	-61.3508
-42.0274	-48.2467	-61.3468
-22.3835	47.9464	-61.3378
-35.7334	-41.3642	-61.3158
-30.9728	8.37967	-61.3144
30.0524	43.6731	-61.3114
27.7139	-29.4905	-61.2885
-45.6237	64.8278	-61.2831
43.4704	-32.2615	-61.2804
-31.8103	11.3521	-61.2766
-62.3574	-43.6907	-61.2745
-57.7895	11.0436	-61.2719
-45.7063	22.8726	-61.2642
38.6739	13.4131	-61.2622
-43.2509	-8.46626	-61.2556
46.4885	76.5186	-61.2336
44.2616	6.61822	-61.2279
-6.31239	37.4529	-61.2245
47.9295	15.788	-61.2219
47.9295	15.788	-61.2219
47.3809	-9.42774	-61.2166
-19.2484	-77.1551	-61.2153
15.955	-3.48685	-61.2151
34.7009	9.64569	-61.2034
53.1042	-2.86003	-61.198
-21.0756	-46.8463	-61.194
48.6855	17.865	-61.1908
-13.9423	-66.7437	-61.1858
-5.50989	22.4144	-61.182
-39.5947	-38.3493	-61.1802
63.1599	38.1001	-61.1776
33.5019	27.5102	-61.1691
-23.8962	-80.2856	-61.1655
-32.2963	-23.1053	-61.1602
-47.8608	-15.018	-61.1528
-42.4103	-50.9075	-61.1526
-28.3663	-32.85	-61.1445
38.3868	12.9004	-61.1402
-49.4949	-5.10025	-61.1312
10.5093	7.55435	-61.1228
-60.0507	-3.27502	-61.1169
-47.8057	-50.7087	-61.1148
-11.2658	-38.7042	-61.106
-40.0453	-0.75793	-61.1041
-29.9613	-32.6742	-61.101
29.6365	-39.8552	-61.0844
31.0238	-26.8411	-61.0803
-20.1382	-36.6083	-61.0566
-33.5284	-16.8528	-61.0433
-85.8621	-6.09961	-61.0425
34.0579	3.50691	-61.0416
65.2832	-18.7465	-61.0407
-37.816	0.50021	-61.0381
-34.6226	-20.5296	-61.0209
-72.1586	-23.6383	-61.0161
14.5003	-71.2377	-61.0079
26.4736	30.9947	-60.9971
-41.9876	-1.88172	-60.9914
-10.7649	66.7568	-60.99
-5.7808	-49.1728	-60.988
16.4952	50.0158	-60.9878
14.0039	-30.0788	-60.9862
-19.1125	1.52359	-60.9808
-31.2416	1.63952	-60.9723
-54.0242	-49.4496	-60.9635
-39.3761	-18.6638	-60.9539
-40.6619	14.7304	-60.9539
-46.3931	-11.5904	-60.9447
-46.0512	16.1242	-60.9384
4.58324	11.9469	-60.9353
55.7834	9.91768	-60.9254
-7.23855	-51.6193	-60.9161
27.212	-28.2081	-60.9028
37.0029	50.3267	-60.891
-33.891	11.4228	-60.8811
-44.308	-6.71042	-60.8808
34.2035	39.5784	-60.8757
-37.0294	-13.4618	-60.8683
38.7727	20.3363	-60.8657
-4.2881	35.3238	-60.8638
3.27304	-23.9918	-60.8451
42.1279	17.285	-60.8418
-86.4289	33.175	-60.8331
47.7887	-24.2699	-60.8325
28.5139	28.7001	-60.8321
-4.57568	17.1645	-60.8312
-30.2078	-31.4685	-60.8236
48.0318	-44.0549	-60.8234
85.7829	38.321	-60.821
-6.92212	-55.3551	-60.8203
-34.4527	-12.3887	-60.8054
-41.7406	-0.78628	-60.8038
-78.746	-8.31587	-60.7999
-45.219	-14.259	-60.7939
39.4036	-7.71239	-60.7911
-58.0063	-1.55733	-60.7801
-40.2089	-5.0136	-60.7635
-6.68972	14.1296	-60.7559
-4.94671	36.9254	-60.7505
20.3362	33.7269	-60.744
-5.64789	11.7165	-60.7427
44.8831	-49.011	-60.7383
-1.29418	-59.5861	-60.7349
-25.4107	-73.0924	-60.7281
10.8097	40.3148	-60.7094
34.3774	36.8545	-60.6901
43.266	19.2141	-60.6804
8.29053	7.73873	-60.6753
43.8277	16.199	-60.6624
21.6754	37.9096	-60.6545
-58.5882	-8.04543	-60.6493
82.4574	44.3965	-60.641
29.0965	-0.63199	-60.6388
-26.6764	28.2863	-60.6221
-23.4161	30.1056	-60.6131
-19.5185	41.9206	-60.613
-11.1235	24.3208	-60.6121
38.3915	20.9448	-60.6053
46.4479	-29.9022	-60.605
-37.1565	53.353	-60.6036
50.1393	-29.1561	-60.603
-46.967	-8.95751	-60.5889
-13.5731	53.182	-60.5868
-8.91623	32.6983	-60.5858
28.8332	22.3606	-60.5773
33.452	-32.2032	-60.574
-36.3907	-16.1831	-60.5735
59.9014	42.528	-60.553
-71.3951	-7.1707	-60.5478
27.3783	29.4534	-60.5468
-35.378	24.5299	-60.5459
-5.23772	-52.6502	-60.5422
-52.4215	-2.7824	-60.5421
-33.0858	10.8603	-60.5325
-10.1817	-59.6879	-60.5281
42.0869	76.5698	-60.5137
54.7282	-46.0235	-60.5122
-0.62819	55.353	-60.4981
-47.679	0.55342	-60.4939
-68.6075	-34.833	-60.4925
54.0764	44.9259	-60.4815
-2.74469	-17.3199	-60.4774
-24.9477	21.8631	-60.4731
35.6429	5.11307	-60.4695
21.0133	43.3925	-60.4535
-45.2042	-53.5768	-60.4476
-45.1822	7.52888	-60.447
32.8752	-30.5758	-60.436
64.6648	-21.3671	-60.4329
132.103	-19.2288	-60.4286
-6.46801	-49.9875	-60.4242
14.9617	36.3915	-60.4188
-1.3384	-51.837	-60.3989
-69.0762	37.3516	-60.3877
11.39	44.9179	-60.3853
-67.138	-46.3225	-60.3831
51.1641	42.6527	-60.3766
-2.16859	76.8281	-60.3645
-59.4548	-11.1193	-60.358
-53.5198	-43.7287	-60.3566
-37.5358	-3.52197	-60.3528
-47.6134	-30.2208	-60.3501
73.7064	-30.1883	-60.3487
-1.30232	-59.0641	-60.3373
49.8688	8.90282	-60.3349
-49.3621	32.5602	-60.3243
-55.3483	-6.13649	-60.3234
-29.988	14.359	-60.2997
0.20316	-43.2633	-60.2922
-11.2703	-50.0084	-60.2896
-32.9335	17.1019	-60.2883
-28.772	-22.7729	-60.2869
-16.9504	47.2437	-60.2807
-7.18625	40.4746	-60.2773
-39.5125	-11.6545	-60.2544
-41.4926	56.5441	-60.247
62.7632	0.5016	-60.2452
-30.2302	7.02648	-60.2363
60.1194	0.63827	-60.226
-31.1934	15.6115	-60.2212
27.2864	-32.1931	-60.2202
-35.9492	15.6073	-60.218
-56.5135	26.5107	-60.2163
-57.9264	24.6444	-60.2124
28.3072	-9.89056	-60.2091
-46.4517	22.1578	-60.2037
50.6024	-13.2254	-60.2011
-81.8268	-15.967	-60.2
-49.3279	1.24527	-60.1979
22.9471	-34.0484	-60.1855
3.44303	-43.9474	-60.1773
-36.2418	-2.47615	-60.175
38.6832	-34.8527	-60.1531
44.8557	-9.44424	-60.1487
-18.5388	13.4148	-60.1472
-45.6259	34.0737	-60.1415
-83.6084	-1.50861	-60.1405
109.773	0.27284	-60.1329
37.0923	-36.8413	-60.1296
50.2838	-19.9215	-60.1116
27.2476	-9.23015	-60.0985
15.8841	3.31278	-60.0958
-4.12376	-52.3723	-60.0904
-10.0349	-37.1688	-60.0888
-58.1329	-31.2493	-60.0764
66.4544	-33.8173	-60.0665
-56.3907	30.3844	-60.0564
-26.3752	-16.8442	-60.0532
30.6882	-37.6798	-60.0417
63.8244	-0.09871	-60.0396
9.44721	44.837	-60.0295
-54.794	31.1863	-60.0255
-13.4848	-57.9963	-60.0089
41.9232	36.1891	-60.0085
-51.4611	-10.8211	-59.9922
-11.4319	-42.1521	-59.9843
-21.6845	17.2659	-59.9828
-60.9909	-1.67067	-59.9782
-7.32337	58.319	-59.9764
-9.02575	-58.2187	-59.9605
-19.347	-51.8024	-59.9602
36.1467	10.9868	-59.9496
-0.08943	-52.0704	-59.9463
27.3651	-32.991	-59.94
24.4864	37.297	-59.9397
45.7772	9.69805	-59.9252
-60.6183	-1.09325	-59.9119
-6.36309	39.7245	-59.9111
-49.207	-7.21538	-59.8959
-26.7126	43.7441	-59.8953
-46.5263	-19.0125	-59.8919
10.1995	37.8953	-59.8913
23.9023	-24.505	-59.8764
-9.27183	20.9019	-59.8752
-40.6993	34.78	-59.8675
27.6851	15.8379	-59.8585
33.4725	-25.3006	-59.858
-65.8799	-20.8265	-59.8559
-5.69609	68.9932	-59.8481
101.457	0.68454	-59.8346
0.4396	41.9825	-59.8318
20.8967	38.2032	-59.8302
-81.1143	9.63632	-59.83
103.144	-1.03827	-59.8232
30.5459	-35.4017	-59.8213
110.677	-3.13962	-59.8008
32.4964	32.2436	-59.8006
-6.95351	-63.7898	-59.7775
-16.0937	-83.5151	-59.7665
-94.3459	-2.55099	-59.766
10.0389	9.88883	-59.7599
-56.056	-5.01546	-59.7581
-51.4932	31.5219	-59.7481
-32.4288	17.6766	-59.728
-39.1212	55.6975	-59.7194
-4.49401	-60.181	-59.7165
-3.88724	-51.3154	-59.7153
-39.6715	2.31593	-59.7137
-41.5142	-51.6678	-59.6957
12.3574	21.0574	-59.695
32.5067	-16.3267	-59.6938
-31.086	7.64859	-59.6924
-12.3005	-44.7224	-59.6888
-10.6141	11.5064	-59.6757
41.5431	-35.1725	-59.6617
30.9933	22.3176	-59.6615
31.0098	15.8078	-59.6605
-54.8172	-10.4452	-59.658
-29.7105	23.282	-59.656
-61.8475	3.89141	-59.6506
15.3695	45.3156	-59.6387
38.6794	-31.9849	-59.6277
13.2245	-44.2937	-59.622
0.61618	15.6828	-59.5964
-43.6004	12.4871	-59.5942
-4.07788	18.8007	-59.5913
-54.8075	-14.0653	-59.5882
-46.9941	-9.62956	-59.5805
1.29016	34.5241	-59.5647
45.0354	10.4247	-59.5565
-18.4724	14.4712	-59.5555
9.60552	25.7347	-59.5528
-21.9161	-1.05397	-59.543
17.7545	42.4616	-59.5303
27.8826	49.1	-59.5294
30.0815	11.5319	-59.5228
6.069	-51.5884	-59.5118
-81.4677	5.18137	-59.5083
41.2552	-22.7549	-59.503
-29.5482	14.3831	-59.4916
-46.8936	-31.0712	-59.4915
-32.8349	1.12566	-59.4836
-39.8291	-14.6793	-59.4785
77.8951	43.593	-59.4723
-21.5879	8.97644	-59.4615
29.8613	8.61782	-59.46
-64.7343	35.1014	-59.4409
-35.9335	0.05886	-59.429
-42.2831	6.2398	-59.4264
-35.9486	-46.6133	-59.3841
30.4162	15.9385	-59.3786
-9.64239	-59.2957	-59.3543
2.85592	-46.3069	-59.3347
-49.2255	-5.75524	-59.3059
-42.486	-46.6413	-59.3008
-52.554	-53.0861	-59.2966
-21.862	21.3244	-59.2915
-5.91369	-68.0966	-59.2712
16.507	-30.1992	-59.2622
32.6808	-25.6086	-59.2613
28.2391	39.8088	-59.2536
-48.1989	-6.12841	-59.2529
47.951	-12.1019	-59.2497
-22.7936	18.2457	-59.2185
-24.2731	11.8943	-59.2124
49.8535	-44.234	-59.2104
50.3469	1.77379	-59.2088
-0.21031	-24.6214	-59.194
-10.9673	69.2273	-59.1895
22.899	-25.7573	-59.1853
8.90528	-20.4184	-59.1772
-5.86772	-45.128	-59.1721
46.1445	63.3016	-59.1698
12.9052	-43.8355	-59.1677
-30.7075	-36.5527	-59.1669
-43.4645	-7.56639	-59.1414
-50.7547	-22.8262	-59.1372
56.9527	39.5849	-59.1219
59.667	-49.5887	-59.1206
-39.5486	15.7421	-59.1185
42.1048	40.7331	-59.1091
-3.01721	24.7586	-59.1061
18.2576	41.9335	-59.104
-84.3635	5.40233	-59.1031
10.699	-47.3509	-59.0894
48.4718	-41.9392	-59.0846
-41.842	22.6703	-59.0763
36.0436	36.4659	-59.0762
-36.6206	-2.81752	-59.0598
134.797	-29.3659	-59.043
34.2434	-9.73204	-59.0427
26.5324	38.78	-59.0365
-39.9186	59.4908	-59.0254
31.6619	31.3851	-59.0149
-58.3764	18.2922	-59.0071
-15.0076	62.2116	-58.9953
54.7926	26.9123	-58.9871
45.9925	52.3185	-58.985
-30.9652	16.2101	-58.9815
33.5577	6.36795	-58.979
-59.2156	-30.0635	-58.9711
24.8516	-38.9348	-58.9601
54.2496	-44.0482	-58.9569
-19.3274	15.4276	-58.9538
-71.2142	-46.1363	-58.9494
-33.7596	16.8444	-58.9468
3.85659	58.2884	-58.9366
-10.9906	51.5156	-58.9324
-37.8303	5.48175	-58.9297
-5.42009	41.6945	-58.9269
-40.4313	56.1153	-58.9242
-46.7819	-49.4612	-58.9068
-37.9766	-6.83616	-58.8989
46.7184	34.9758	-58.8929
-1.02229	-43.9169	-58.8886
-58.0047	-26.8181	-58.8853
-53.6001	27.0396	-58.8827
4.89781	47.1667	-58.8777
39.7998	-21.9428	-58.8744
-33.8691	12.543	-58.8657
-54.4447	58.532	-58.8447
42.408	12.4217	-58.8354
18.9975	-5.56803	-58.8302
-42.2601	-2.03385	-58.8302
68.6784	-21.742	-58.8241
7.44272	50.8016	-58.8199
24.8954	-7.45585	-58.8162
-8.01438	37.3798	-58.8149
-47.7357	-18.2143	-58.8115
25.281	-77.0983	-58.8089
34.9729	18.8339	-58.805
26.1068	46.2938	-58.8012
-57.771	55.7537	-58.799
-32.0201	59.6633	-58.7953
39.5977	-21.4559	-58.7926
22.924	-29.3183	-58.7891
54.5419	2.10952	-58.7752
60.4065	2.06477	-58.7736
38.3882	26.7199	-58.7723
43.1726	25.0428	-58.7708
-43.2936	59.4224	-58.7557
37.7271	21.9644	-58.7555
-12.7674	30.3813	-58.7508
-38.2584	-33.0501	-58.7406
40.1646	15.0207	-58.7335
-12.9848	29.5859	-58.7331
-64.2902	17.0127	-58.7189
-40.2368	16.5875	-58.7155
23.2577	-39.8729	-58.7097
-2.88716	-57.9868	-58.7086
-19.1315	-42.1079	-58.6997
-11.8851	34.1631	-58.6994
38.5881	-44.7974	-58.6932
87.7921	-35.5665	-58.6913
44.4235	-41.3295	-58.6865
31.8235	-29.7892	-58.6864
-42.2084	58.513	-58.681
39.9953	22.0729	-58.6777
-51.271	0.25973	-58.6702
-11.6849	-48.7184	-58.6621
-11.2078	55.3619	-58.6534
3.61835	-36.2795	-58.6456
32.2037	41.2775	-58.6453
41.2816	-3.43518	-58.6446
-54.4862	-1.25948	-58.6286
-46.0117	34.6836	-58.6235
9.73725	11.939	-58.613
-8.024	-57.4188	-58.6062
-36.5565	-15.1037	-58.5975
-9.90513	33.2199	-58.5906
-59.8491	17.6713	-58.584
20.3949	17.013	-58.5821
-31.7639	-3.84911	-58.5733
45.5658	30.899	-58.5611
-45.0451	-22.5515	-58.5533
-26.3276	16.493	-58.5526
41.7532	-32.59	-58.5485
21.1362	44.3528	-58.5405
60.5072	8.88737	-58.5357
28.4224	42.8505	-58.5326
-12.2528	-49.5471	-58.5275
-34.6039	13.8963	-58.5256
74.2259	-57.4435	-58.5076
-51.218	-44.0191	-58.5063
47.5262	-23.6034	-58.4999
55.4475	-8.14852	-58.4991
39.3289	-25.3368	-58.4925
18.0731	30.8494	-58.4889
-10.2064	39.3149	-58.4884
27.9595	7.59623	-58.4781
11.859	-38.6016	-58.4753
122.538	-9.09944	-58.4745
-38.4637	8.63027	-58.4632
32.43	-31.3283	-58.4586
26.4435	0.81553	-58.4575
-3.66257	-40.1539	-58.4542
-47.3735	52.4896	-58.4506
-48.6743	48.7471	-58.4502
32.4705	16.7525	-58.4486
-8.82872	-88.3694	-58.4483
-54.3653	17.1226	-58.4344
-44.5069	56.0063	-58.4298
-48.6975	18.347	-58.4271
72.746	-41.8462	-58.4252
39.9643	-54.0033	-58.4137
-59.3209	-9.79172	-58.3965
60.0825	-10.5812	-58.3879
-45.9986	-4.58757	-58.3795
-52.8201	1.33916	-58.3714
-0.75186	18.4406	-58.3708
-46.2073	-14.1037	-58.3593
30.2837	43.6203	-58.3467
-57.7732	-9.91789	-58.3463
29.391	35.3067	-58.3462
-19.7557	-52.8946	-58.3388
35.3122	19.4333	-58.3383
-57.5508	-25.8718	-58.3335
-23.6938	5.27682	-58.3156
32.0966	35.0881	-58.3106
3.39696	-54.7871	-58.3049
-32.2084	20.256	-58.2926
62.0722	-0.71302	-58.2909
14.7117	-71.2886	-58.2863
-66.2219	-40.4471	-58.2807
19.3567	32.9751	-58.2781
19.8987	-36.9357	-58.2704
-21.5795	-26.7122	-58.2651
47.5555	-40.8002	-58.2582
-39.7408	17.6791	-58.2391
-40.3292	21.5512	-58.2285
35.7201	20.6308	-58.2281
-49.6639	15.0666	-58.2263
30.7818	-26.8299	-58.2047
-32.3394	-2.45351	-58.2041
48.6529	41.3432	-58.191
-38.8857	17.6223	-58.1904
-3.86396	-58.1979	-58.1874
1.83381	-58.0697	-58.186
-15.6385	65.5316	-58.1844
31.5347	-33.6033	-58.1642
35.2112	-28.0436	-58.16
40.9465	-27.1543	-58.1571
-27.7714	8.00108	-58.1552
-20.6658	-12.0548	-58.139
45.1007	27.4095	-58.1308
3.47008	-53.0399	-58.1214
-45.6297	21.0267	-58.1056
26.3552	50.0265	-58.1018
32.2004	8.25042	-58.1017
-84.6255	3.21193	-58.0989
16.2286	37.3017	-58.0898
-46.6097	-0.08212	-58.0877
21.276	20.143	-58.0847
-48.3434	-2.98179	-58.0836
25.4235	33.2419	-58.0789
49.7468	31.6866	-58.0788
29.7149	31.9937	-58.0712
-44.4723	3.35999	-58.067
57.9178	18.5148	-58.0495
33.9344	39.0034	-58.0489
38.5781	-30.3909	-58.0469
-24.1983	-36.5327	-58.044
-49.7976	7.32723	-58.0397
3.91422	27.1688	-58.0389
24.4086	-11.7947	-58.0323
49.0183	11.7603	-58.0296
-29.9728	-22.5465	-58.0284
-47.9701	-1.66438	-58.0276
3.39775	-11.3096	-58.0195
-54.9166	-19.0971	-58.017
-43.8992	-16.5731	-58.0108
9.71134	-37.0398	-57.9888
18.1705	-11.3104	-57.9819
4.217	51.9394	-57.9805
8.95208	-49.2715	-57.9783
-18.694	-31.0205	-57.9744
-25.8068	-24.3522	-57.9594
-27.814	-11.1447	-57.948
51.257	-0.86025	-57.946
37.9308	-31.292	-57.9423
-54.9763	-10.5492	-57.9409
-3.89772	55.8045	-57.9391
-63.8912	28.3005	-57.9365
44.131	-9.23284	-57.935
-9.71925	-38.1773	-57.9345
-32.6608	13.5643	-57.8989
4.35299	45.7301	-57.8981
-58.304	4.85618	-57.8924
23.1417	53.8111	-57.8897
-6.31481	73.3856	-57.8876
11.8095	-45.1029	-57.8801
41.0249	49.587	-57.8738
-46.6478	-3.59754	-57.8651
-53.6959	34.3192	-57.8642
-50.4999	8.63318	-57.8607
-41.5923	37.6517	-57.8435
21.5229	-13.0885	-57.8305
-50.1065	57.5575	-57.824
-42.6999	9.57399	-57.803
-34.0981	8.2244	-57.8022
-1.34914	104.001	-57.8011
54.8259	-13.8707	-57.7867
57.163	15.7362	-57.7833
46.8314	-31.361	-57.7828
34.261	21.2687	-57.782
-44.1008	9.14951	-57.7793
4.17075	67.6715	-57.7724
60.2513	-21.0048	-57.7705
70.3059	-9.78533	-57.7664
15.1158	-27.7932	-57.7622
-9.0835	29.6012	-57.741
21.0673	-38.4043	-57.7375
-39.3117	3.20806	-57.7336
41.2224	-30.9103	-57.7227
-41.1391	11.9573	-57.7225
27.725	-31.1041	-57.7201
49.4045	0.34343	-57.713
-39.0738	-54.0309	-57.7126
26.5734	40.3487	-57.7108
-45.8696	-6.42271	-57.7083
52.3821	-30.8022	-57.7027
-62.7993	26.7968	-57.6937
28.212	35.0361	-57.6815
-60.5979	-3.98306	-57.6784
-17.0845	22.9966	-57.6672
-5.38485	63.1293	-57.6568
-13.2791	-48.9258	-57.6523
-20.8626	-17.0727	-57.6423
-52.4727	-80.5988	-57.6348
59.8123	30.6416	-57.6342
-34.552	-35.16	-57.6254
-55.2229	-2.67963	-57.624
-50.8175	50.7105	-57.6208
43.0872	71.6945	-57.6159
6.95816	-47.4167	-57.6077
-54.741	-81.0332	-57.5952
48.9761	-18.6782	-57.5821
5.63995	7.01406	-57.5778
-6.03953	60.3283	-57.5541
32.1008	-24.6422	-57.5423
30.3414	-1.69101	-57.5352
40.6178	39.5493	-57.5193
4.50743	-63.4077	-57.5137
-53.8923	-30.389	-57.5124
-33.5761	3.29075	-57.5115
-38.9614	-6.97897	-57.5057
-9.44994	56.9445	-57.501
-2.71566	-49.839	-57.5006
-32.2583	9.99228	-57.491
-10.9238	-44.4608	-57.4812
43.5245	-24.4508	-57.4809
-30.7803	-6.97028	-57.4807
-43.3766	9.67863	-57.4741
25.0336	-25.7078	-57.4725
14.7627	24.6514	-57.4599
-27.7236	-11.0399	-57.4588
36.6985	-13.0122	-57.4452
-40.2826	24.7975	-57.4388
-33.7395	-40.5237	-57.4348
-44.3282	8.19412	-57.4315
-48.2283	35.8804	-57.4274
-7.02917	-53.6414	-57.4268
-19.9152	-15.3956	-57.4248
-54.8847	12.4561	-57.4247
10.0372	-38.5529	-57.4203
21.3834	29.7171	-57.4158
-0.00046	37.465	-57.4155
-44.9307	18.6573	-57.4075
54.4323	-14.0831	-57.4001
-8.05654	-81.4543	-57.3996
-16.4025	42.6231	-57.3792
31.6848	-33.5474	-57.3742
56.2605	-9.59724	-57.3739
-35.8951	-24.4481	-57.3724
79.8632	-11.7732	-57.3642
-31.8814	56.5974	-57.3598
-54.8661	-20.396	-57.3437
-53.9277	46.7398	-57.3424
25.375	6.60813	-57.3423
33.3481	31.5349	-57.3385
55.6748	-3.74736	-57.3371
2.02794	-58.8474	-57.337
30.9654	20.1123	-57.333
-54.8748	51.3133	-57.3329
78.0275	30.1788	-57.3329
-7.35707	11.6833	-57.3287
14.3579	-22.1814	-57.3215
-61.8971	11.3975	-57.3113
-54.5001	-17.3192	-57.3083
23.4446	-2.96367	-57.3055
31.4065	30.9941	-57.2948
-56.2289	-50.6822	-57.2761
4.32334	-55.6041	-57.2754
23.1697	-54.7417	-57.271
-68.2101	-8.75785	-57.2692
39.8143	-28.7187	-57.2626
-5.19391	-53.0995	-57.2597
-36.1839	4.14961	-57.2542
38.5269	18.3537	-57.2411
31.2172	-33.2169	-57.2313
-58.4262	30.7704	-57.2281
-53.6076	-32.151	-57.2211
64.0682	-21.4858	-57.221
-53.225	-16.6902	-57.1732
36.933	-33.7584	-57.1641
34.978	-41.4021	-57.1627
-32.374	20.4072	-57.1616
37.7866	28.1634	-57.1606
-49.5579	57.3109	-57.1578
20.7259	50.469	-57.1532
-4.58589	-52.4471	-57.1504
37.3139	-35.7627	-57.1479
47.1264	-50.6869	-57.1446
-86.308	-13.6488	-57.1375
10.5774	30.416	-57.1346
30.8921	-42.7214	-57.131
-66.5943	-31.7573	-57.1149
-7.16465	-39.5934	-57.112
30.6062	-17.4374	-57.1056
-6.21796	-60.2031	-57.1019
-39.7325	-29.0183	-57.0884
-19.9984	33.6391	-57.0882
-1.68325	12.2979	-57.0865
35.8044	16.6591	-57.0756
27.2541	36.6901	-57.0697
21.9575	-52.5802	-57.0688
-44.7348	-5.03234	-57.0499
38.4399	-40.6392	-57.0467
56.4345	-4.51592	-57.041
32.1533	38.1681	-57.0357
-7.03714	50.7958	-57.0304
-64.1789	31.6861	-57.0273
-31.1227	-25.9709	-57.0249
-52.303	-3.738	-57.0127
44.0405	-11.3063	-57.0127
52.3	10.436	-56.997
25.854	-9.63033	-56.9921
36.8533	41.5641	-56.9848
-50.1861	-79.2409	-56.9796
-45.0534	0.89386	-56.9706
-78.759	-1.30775	-56.9407
45.4125	42.4386	-56.9244
8.52535	27.2005	-56.923
-44.2428	33.078	-56.912
-17.9128	-15.869	-56.9111
33.795	-34.6735	-56.9036
-1.23685	33.6932	-56.897
-88.0244	-12.0136	-56.8952
-3.76066	-83.6942	-56.8848
12.3029	28.9875	-56.8806
-70.3335	-15.2823	-56.8746
15.4179	45.297	-56.8626
48.3787	-29.9039	-56.8484
-93.7085	-30.1332	-56.8465
19.0298	-6.44035	-56.8449
45.9488	-27.4865	-56.8374
36.8581	12.7245	-56.8292
29.4002	-20.1741	-56.8271
29.6033	16.8139	-56.8227
57.5782	19.9937	-56.8227
-7.52348	79.0716	-56.8213
-2.42574	-58.8958	-56.8103
-27.9064	-48.3984	-56.8065
-37.3265	18.6043	-56.8062
-3.03957	-49.333	-56.8
-56.0664	-78.441	-56.7966
-62.9216	30.0886	-56.7925
29.3214	-36.9928	-56.7907
-5.84797	37.0596	-56.7848
37.3534	42.0626	-56.7796
39.4922	26.8292	-56.7772
38.8475	-8.47645	-56.7624
-11.5557	-84.581	-56.7592
7.88688	-38.8876	-56.7469
-44.8945	4.00908	-56.7426
50.4769	45.041	-56.735
20.6605	-98.386	-56.7342
25.9032	-88.2596	-56.7302
31.7648	-34.6806	-56.724
-67.7452	-4.73791	-56.7237
17.1088	21.2122	-56.7068
55.823	-46.1687	-56.7021
9.14055	-49.1833	-56.6738
-11.795	52.6355	-56.6701
-27.2943	-14.5344	-56.6691
-54.0889	-35.413	-56.6623
-29.8204	-7.23495	-56.6611
58.5928	-9.55098	-56.6504
-43.4079	-16.94	-56.6317
-56.9858	9.7795	-56.6283
28.3966	-30.0278	-56.6026
56.5251	-13.8176	-56.5936
-6.49159	-88.4363	-56.586
86.3682	-34.3527	-56.5814
-49.4791	29.0592	-56.5784
-17.9245	-80.548	-56.5772
-25.3762	16.3517	-56.5768
3.58488	124.164	-56.5609
63.481	-19.3689	-56.56
5.38354	-39.5189	-56.5578
-38.8916	-80.0916	-56.5459
23.1338	33.0063	-56.5445
-45.4691	-13.1068	-56.5425
13.8425	51.9387	-56.5399
50.2492	46.3183	-56.5363
30.4035	-31.5426	-56.5356
58.6676	-10.7446	-56.5322
31.2184	-4.31242	-56.5267
44.558	-54.6011	-56.5222
47.6127	-40.1824	-56.5157
35.3121	34.8763	-56.5097
-14.1718	-42.3366	-56.5038
47.6182	38.9159	-56.4995
-29.0638	4.67545	-56.4917
-22.0698	-78.9883	-56.4913
36.2178	-7.0587	-56.4902
34.7261	16.5569	-56.4888
27.3912	-29.4028	-56.4865
24.4392	53.2537	-56.4828
23.9412	33.0563	-56.4781
-17.7572	60.8323	-56.4756
38.654	-60.3179	-56.4742
70.3393	-50.7336	-56.4695
46.1511	-39.4274	-56.4695
-7.86002	35.276	-56.4656
-45.7794	4.13601	-56.461
-8.10298	48.0477	-56.4536
-44.1433	15.6429	-56.452
56.8343	-10.9065	-56.4494
30.5563	-22.6748	-56.4486
-61.6384	28.1915	-56.4371
-44.5829	3.08688	-56.4342
42.2223	-43.1773	-56.432
-9.58266	-81.9387	-56.4261
-58.5209	-0.72071	-56.4205
-26.7012	15.7995	-56.4184
-11.6363	-55.5219	-56.4153
-23.2746	-32.9176	-56.4138
-59.879	12.6393	-56.4099
32.6797	-33.2016	-56.4055
30.6883	11.0445	-56.404
2.5014	15.9506	-56.3972
-45.4358	15.4209	-56.3841
16.3228	-22.6323	-56.3831
75.3757	1.25232	-56.382
-20.8226	-58.9275	-56.3719
-17.1689	-50.3433	-56.3718
-58.374	23.2234	-56.3582
-2.79143	31.6606	-56.3463
-0.70712	-76.2124	-56.3451
-62.8589	32.9716	-56.3441
39.6025	-33.5858	-56.3344
-11.248	40.4707	-56.33
48.3026	11.9843	-56.3294
-47.7171	5.89992	-56.3195
-53.5774	15.957	-56.3094
-11.1461	40.0341	-56.307
-27.8199	22.1563	-56.2924
-44.7473	20.3313	-56.2889
39.095	-31.6604	-56.2853
49.2165	-5.61593	-56.284
-32.5188	-6.69435	-56.2803
19.4001	-82.8211	-56.2803
23.8506	38.1239	-56.2795
32.3318	42.4177	-56.2793
-5.42826	50.0394	-56.2753
-13.7292	63.9561	-56.2634
-25.9228	-16.7091	-56.2565
-49.4644	-1.40762	-56.2564
-2.4503	39.4687	-56.2486
0.92079	55.4086	-56.2465
40.4903	-11.7349	-56.2448
36.5949	-27.1277	-56.2426
-55.255	7.58443	-56.2423
-76.6492	-0.32014	-56.238
-61.67	13.1767	-56.2362
-15.9878	-2.1637	-56.2347
16.8066	27.7518	-56.2343
-31.3215	40.4177	-56.2339
30.8611	4.59758	-56.2238
-51.1354	57.7403	-56.2234
-98.3604	-24.7977	-56.2217
35.1185	36.737	-56.213
62.7407	-20.6269	-56.2087
-49.8542	0.45196	-56.2077
58.9461	-50.1507	-56.1915
45.5697	80.9402	-56.1719
12.5775	25.2237	-56.1719
-44.5362	14.8285	-56.1696
-56.6485	-1.99697	-56.1678
-60.7749	32.4142	-56.1665
40.6886	-44.8425	-56.1623
-16.9352	72.4462	-56.1617
33.8869	5.02513	-56.1603
42.4228	-27.0139	-56.1568
24.4953	-18.7002	-56.1548
-64.5494	-42.8086	-56.1478
11.2921	-28.133	-56.1439
-14.8711	57.7053	-56.1355
-45.0624	-36.0911	-56.1265
34.3477	-27.9797	-56.1212
25.3318	-39.2013	-56.1178
30.0786	-21.151	-56.1138
-8.04091	29.3799	-56.1064
-31.2015	-6.76144	-56.1061
-23.001	19.0438	-56.1029
-58.7704	1.83804	-56.0879
-10.7425	-34.1366	-56.0705
-48.393	27.627	-56.0646
-56.2774	-14.3589	-56.0508
-36.0412	-1.48063	-56.0474
40.3943	2.54276	-56.0414
-8.65089	18.9671	-56.0386
53.6768	1.21426	-56.0276
36.0049	-35.6403	-56.0229
-31.9646	-7.67641	-56.0185
-21.9683	-81.684	-56.0182
[truncated: 80,334 more rows]
[truncated: 16 more columns]

## Sheet: Fig. 3K
Fig. 3K				Fig. 3K	Imp a-JF549 Localizations from within the central pore (|z| ≤ 25 nm)
	Nanobody-HMSiR Localizations			Export Track	1		Export Track	2		Export Track	3		Export Track	4		Export Track	5		Export Track	6		Export Track	7		Export Track	8		Export Track	9		Export Track	10		Export Track	11		Export Track	12		Export Track	13		Export Track	14		Export Track	15		Export Track
x (nm)	y (nm)	z (nm)		Angle (°)	Radius (nm)		Angle (°)	Radius (nm)		Angle (°)	Radius (nm)		Angle (°)	Radius (nm)		Angle (°)	Radius (nm)		Angle (°)	Radius (nm)		Angle (°)	Radius (nm)		Angle (°)	Radius (nm)		Angle (°)	Radius (nm)		Angle (°)	Radius (nm)		Angle (°)	Radius (nm)		Angle (°)	Radius (nm)		Angle (°)	Radius (nm)		Angle (°)	Radius (nm)		Angle (°)	Radius (nm)		Angle (°)
-24.5974	39.8719	-192.569		128.917	54.2124		145.223	35.3917		191.67	54.8866		-47.7496	79.365		-115.841	28.3404		-68.5601	76.4969		86.3267	22.4837		96.5189	37.6897		322.176	48.1406		72.2997	48.1184		-150.355	24.6082		213.403	31.4101		-332.659	48.5456		-3.77101	26.539		-89.7878	67.5782		-22.0369
-51.067	34.5109	-191.947		122.055	57.1375		129.979	32.027		-146.67	49.2472		-52.2403	62.6077		-94.5038	33.0218		-70.4407	60.1941		64.0339	32.9035		69.8688	34.136		328.396	43.1189		50.8651	50.6568		186.915	36.251		259.997	40.9612		-325.016	51.0067		-32.0933	35.7782		-97.4419	79.7594		-8.54252
-28.5668	31.4646	-191.734		153.368	43.1921		112.581	46.5166		-135.242	52.3456		-48.2877	70.8465		-106.054	26.3922		-70.6736	38.8583		52.1665	39.6418		57.781	41.0033		335.057	49.5182		83.7781	40.9446		-155.799	27.5737		256.631	22.7091		12.4863	50.3493		-33.496	25.8113		-91.2722	76.1018		-32.1539
-14.9346	39.8867	-190.104		130.467	63.9056		113.38	42.4901		-150.824	41.51		-56.6001	76.0322					-68.2254	52.9661		57.3342	67.3167		92.5721	43.8468		-14.7571	41.7235		22.7321	49.5727		192.814	30.2687		226.838	45.4827		21.0153	38.5052		5.3643	26.0399		-69.6728	56.3319		-16.4578
-36.5802	33.578	-190.063		142.914	57.8884		114.228	43.1623		180.544	36.8039								-37.3156	31.9725		70.6349	47.7956		93.5277	40.2739		-10.5984	45.9172		32.6	40.1272		166.632	39.9013		213.005	33.5872		12.2814	43.8158		-3.04561	34.0254		-76.1863	44.3787
88.8282	2.72042	-162.041		151.971	46.1895		121.225	37.1997														77.4936	43.629		89.8428	35.1829		322.976	44.5764		37.5764	52.1422		169.872	31.7613		251.467	27.5812		-325.054	51.8205		14.1529	36.4039		-88.671	63.1058
87.1117	4.83145	-161.775		154.569	53.9942		130.291	35.6048														70.8693	45.7231		102.548	31.1739		-13.0813	30.204		28.5121	51.2541		183.549	49.5815		247.009	34.7992		-336.366	68.6845					-95.2343	47.1942
-42.796	134.099	-150.171		146.098	61.6303		118.996	44.5255														79.098	60.1369		109.364	35.1878		332.186	34.3285		31.7144	56.3909		178.743	48.9606		273.992	37.9278								-87.8398	48.0716
55.553	-15.6601	-150.083		149.11	77.2791		117.815	39.9712														69.0796	64.2978					11.9886	48.2213		381.421	57.8402		190.767	69.1274		225.047	18.6639
-48.9896	142.388	-150.08		156.237	53.2347		134.365	44.9698																							32.2666	82.467		196.086	76.7013		258.409	15.7917
-80.25	7.97004	-149.64		159.166	57.3798		143.586	34.6313																							31.9142	67.3245		192.463	78.3404		239.748	12.3402
-73.0953	2.28897	-149.437		158.213	63.8073		134.828	42.1853																							28.5832	71.5049		187.878	85.4685		226.614	18.7976
-44.6642	142.563	-148.41		152.679	51.4489		124.259	56.6378																										192.369	80.9168		237.988	10.9323
35.812	-2.21155	-146.945		149.797	59.6018																													192.14	83.0069		269.205	19.4398
-58.6249	-1.89218	-146.305		158.872	47.8465																													195.814	68.6012		213.615	33.3619
-63.8462	-4.37451	-146.276		165.394	50.059
-67.626	1.19765	-145.93
20.757	5.60257	-144.579
23.5146	5.47735	-144.021
17.4211	7.83552	-143.486
22.6588	13.7589	-142.054
20.2857	8.02504	-141.124
-60.7325	-128.335	-130.811
23.9634	94.1621	-125.763
73.4932	16.8756	-125.192
10.1505	-107.388	-124.051
-61.311	-125.057	-123.796
8.99114	-112.071	-123.258
9.31637	-86.8549	-120.685
8.95572	84.2019	-118.957
0.84625	-85.4697	-115.921
1.1295	-78.9096	-111.528
5.78746	69.8701	-110.896
4.39931	69.2756	-109.565
10.1622	88.5225	-108.398
-25.0508	-62.842	-107.677
13.6559	81.9579	-107.636
9.92284	64.705	-106.168
3.74498	65.0435	-105.087
4.60059	90.112	-105.07
41.318	-66.8707	-104.006
-14.9928	55.417	-102.035
-2.5326	45.951	-100.579
-1.54749	55.6848	-99.5523
4.302	-32.3618	-99.2297
-6.79931	-49.709	-99.1168
4.3718	-90.211	-98.3922
53.4239	4.58079	-98.2129
54.4461	40.4252	-97.5057
-3.21326	51.0611	-97.3799
19.1819	-13.1846	-97.0791
54.4988	15.8109	-96.3375
61.8178	19.4434	-96.2888
1.35858	34.233	-95.8774
42.3319	8.44457	-95.8418
50.7248	12.5002	-95.8054
57.8301	15.1306	-95.658
-2.1168	45.3907	-95.3981
19.0187	-10.3817	-95.0828
-0.56375	-44.786	-95.0599
-8.25248	50.9214	-94.8891
-20.8002	46.5028	-94.7366
-0.12985	-37.9143	-94.2416
-35.304	-16.4894	-94.1084
-0.82729	-29.9322	-93.9992
52.9814	42.8858	-93.8198
-8.22939	56.6671	-93.7989
1.37945	45.3964	-93.7617
-30.914	-11.4284	-93.7409
19.5931	-37.9324	-93.5865
46.0572	44.6732	-93.5701
-7.31365	71.47	-93.5055
-5.23679	-39.0327	-93.3503
17.048	-7.68031	-93.2821
21.4633	-3.91425	-93.2437
-32.8582	-19.0113	-93.1967
55.0609	47.0253	-93.1378
63.4311	48.7076	-92.9318
58.3179	50.4839	-92.9185
50.0763	42.7822	-92.88
26.3322	-31.6602	-92.6343
52.7526	1.02655	-92.4901
-13.3367	38.5318	-92.3982
-48.6074	-1.34822	-92.2998
50.9353	44.1794	-91.9909
60.1677	-79.1521	-91.9749
-27.9621	-23.7288	-91.8502
4.57655	54.9495	-91.7063
31.1452	-32.5217	-91.6912
50.8618	-27.0141	-91.0931
47.7589	32.2831	-91.0265
10.2578	3.96593	-90.8216
-10.4065	29.743	-90.718
-51.7964	-2.4112	-90.6553
9.69661	40.7756	-90.3293
21.6071	-7.35944	-90.2403
16.8335	-4.15389	-89.9872
-12.2141	35.0277	-89.791
-55.6779	-14.8768	-89.6933
25.6447	-29.57	-89.4856
57.6098	-80.4272	-89.3515
22.3602	-2.85375	-88.9761
41.641	-25.9969	-88.6917
10.5376	53.0911	-88.5292
30.9021	-14.0193	-88.4547
16.4193	6.1811	-88.421
-60.3927	-3.36688	-88.3974
26.784	2.63348	-88.3117
-46.7819	32.0705	-88.214
25.2957	61.6805	-88.1827
-73.0614	13.5059	-87.9913
-40.7954	-72.7699	-87.9611
42.8072	-57.598	-87.9324
47.0684	-51.6554	-87.892
1.98054	-33.4329	-87.8224
55.9779	-51.6521	-87.6461
3.1616	-30.5807	-87.6181
-21.9824	39.0132	-87.6178
44.0138	39.2304	-87.494
11.0309	50.4971	-87.1563
33.1851	-51.3933	-86.963
-56.9712	-10.5747	-86.9482
0.61465	58.3531	-86.7494
46.4305	11.787	-86.5878
15.4982	38.4684	-86.5784
-74.8914	15.2489	-86.403
11.0399	45.674	-86.3482
-69.4205	-8.99184	-86.3047
11.9683	1.01224	-86.2523
-15.906	-12.3346	-86.166
42.3523	47.4016	-86.1094
55.9664	47.0197	-86.0913
-3.03246	59.0677	-85.9802
6.06463	42.0472	-85.8952
21.0831	8.60455	-85.8605
28.6656	-4.29395	-85.6674
-41.3091	33.9641	-85.5838
34.6558	57.6065	-85.472
-36.3263	38.6088	-85.4129
6.32482	53.6056	-84.6057
-27.9825	22.3188	-84.4581
-78.0842	-17.2296	-84.1672
6.36946	51.6803	-83.8868
43.758	-3.39874	-83.8356
-118.562	31.4536	-83.7478
50.4368	13.1412	-83.7326
66.9149	30.0935	-83.7237
-58.0312	33.991	-83.7214
-44.4317	31.2919	-83.7073
-64.7307	21.6144	-83.4254
48.4659	1.97262	-83.2504
64.0667	35.6026	-83.2237
-70.931	19.7138	-82.9665
-56.1472	37.1885	-82.9385
-53.0509	36.5375	-82.8738
39.2664	-4.82945	-82.82
64.5084	31.7591	-82.7179
20.9013	-5.04035	-82.6657
-26.1733	36.6339	-82.6616
7.7042	51.5054	-82.2756
-38.0326	72.883	-82.2645
31.9719	47.152	-82.2036
-83.5544	-41.732	-82.1209
-31.0639	46.2884	-81.9673
6.72942	67.6804	-81.9389
-36.0255	32.368	-81.9271
-48.4638	41.1078	-81.8809
6.84407	47.3401	-81.8363
53.0923	-3.26316	-81.7087
48.3439	-2.52227	-81.7013
45.8554	24.0236	-81.6454
-40.1353	75.2915	-81.5837
18.8887	-1.61125	-81.4774
-45.3045	76.1449	-81.2765
-75.768	-34.055	-81.2667
37.3999	52.4752	-81.2456
-48.7105	26.2034	-81.1515
60.4636	35.1664	-81.0634
10.407	7.76131	-80.9978
44.9941	-13.7095	-80.978
14.2803	46.6123	-80.79
-21.7522	53.8021	-80.7695
-54.1689	1.48334	-80.5722
-0.91113	-11.8452	-80.5136
-36.0143	35.2227	-80.4686
-31.8333	31.4781	-80.3083
-31.8333	31.4781	-80.3083
48.4133	4.43329	-80.2875
9.62426	64.9	-80.0514
56.6149	30.2108	-79.8602
-76.2541	-38.0426	-79.8191
-42.304	26.8775	-79.8078
55.5247	20.0228	-79.7585
38.5139	-45.009	-79.649
-47.0351	16.3245	-79.6355
-49.3702	13.9586	-79.5967
-12.2744	58.877	-79.5466
-48.6275	43.0179	-79.5058
32.8452	-2.69379	-79.4698
8.05511	9.55015	-79.4676
-40.6616	-0.84765	-79.4178
-64.8218	-11.2216	-79.4132
47.8675	-9.55928	-79.4064
-68.83	-21.2008	-79.37
-46.1941	13.1277	-79.3665
-41.5802	74.2301	-79.3305
-10.3293	4.51623	-79.2735
-39.3137	21.3833	-79.1714
53.8019	40.862	-79.1152
57.1751	2.17904	-79.0224
27.4718	50.7088	-78.891
-21.4021	41.3148	-78.8713
-21.4021	41.3148	-78.8713
-31.0618	-48.8377	-78.8197
-75.2581	-2.42987	-78.7921
52.3942	11.8883	-78.749
-45.2067	76.0909	-78.6773
-71.6432	21.0358	-78.621
-62.2065	-6.13822	-78.5855
-32.1133	28.4362	-78.5838
48.2022	2.63638	-78.4516
-29.8545	38.7505	-78.3927
50.6919	60.2525	-78.2569
33.3307	-10.3518	-78.0495
-50.8226	15.1926	-78.0153
-47.7929	-3.07047	-77.9232
-52.1076	44.3727	-77.8836
-40.7966	-8.91746	-77.8487
-74.076	1.42503	-77.7328
-38.0827	43.8587	-77.7293
-44.2339	72.9782	-77.7055
-40.3767	7.74537	-77.6863
-61.0586	18.1141	-77.6538
22.3424	-13.7199	-77.6397
37.751	-7.43167	-77.5888
-10.0863	61.173	-77.5241
9.67189	58.237	-77.51
41.178	-37.6578	-77.4836
-25.4985	-49.0742	-77.3713
23.4726	-8.28171	-77.2564
53.507	35.9709	-77.105
-75.1911	-1.41972	-77.0569
-80.161	-3.26266	-77.0391
27.5743	-14.6984	-76.9792
32.8134	-2.75037	-76.9655
60.5848	-8.68252	-76.9482
50.1068	26.4225	-76.9191
45.7115	13.5926	-76.8833
32.3244	42.0557	-76.8657
-48.0292	11.8426	-76.8584
-50.4957	2.19546	-76.5884
-57.1475	14.4724	-76.5248
-28.4122	36.3962	-76.4933
55.6294	-6.97345	-76.4672
-6.80486	-52.7065	-76.4261
4.32524	76.2396	-76.244
7.5671	69.6645	-76.2076
-38.0628	18.0764	-76.1629
41.1391	-42.3205	-76.1574
55.1066	-13.087	-76.1362
-16.5703	86.6598	-76.1274
-62.4411	2.17036	-76.1188
-65.5195	-33.3657	-76.1141
-53.592	4.6318	-76.0277
-44.5838	-8.31632	-76.0112
-55.7206	23.7157	-75.9852
-57.5189	12.7988	-75.8911
-9.65312	-52.4964	-75.8697
-46.5432	6.0293	-75.8319
-51.4386	5.66619	-75.7695
-39.9856	13.9083	-75.6957
5.93491	15.39	-75.6874
40.2441	36.9286	-75.6652
-22.7305	60.7588	-75.6555
-1.30081	59.1703	-75.6125
-57.2996	0.41102	-75.5869
-39.6518	-8.25747	-75.5816
-52.977	11.0116	-75.5725
45.3933	15.436	-75.5626
-45.1275	26.7934	-75.5541
11.2679	-37.6895	-75.5316
54.0429	39.7448	-75.4707
-18.2053	-54.6918	-75.4531
24.7879	34.983	-75.4246
-64.527	11.3556	-75.3772
37.6774	30.1035	-75.3567
-45.1803	40.4338	-75.3186
52.7493	-4.94431	-75.3009
39.4773	2.82217	-75.1712
-53.1741	33.9416	-75.1125
-71.01	46.3784	-75.1078
-36.2686	53.1848	-75.0134
-63.7338	8.77458	-74.9566
-1.69692	35.9404	-74.9226
-42.747	5.64302	-74.9096
-25.9585	-79.5444	-74.8809
-56.8914	-9.45249	-74.8345
-49.4284	14.2488	-74.8334
-62.8913	28.8578	-74.7537
-57.4612	1.97216	-74.6762
-14.5197	-56.4654	-74.6749
-47.6826	-5.27556	-74.6238
-9.59004	-45.0576	-74.5123
37.2372	31.7577	-74.4771
-56.0227	23.4508	-74.3907
-14.6021	-55.9459	-74.378
-55.4368	-19.0455	-74.262
8.80751	32.6816	-74.2533
-15.2799	-61.2871	-74.2387
-60.8873	-33.4872	-74.2293
-57.8388	-22.078	-74.2125
-53.9898	18.1155	-74.1728
-56.6786	36.3886	-74.142
37.1981	-47.7801	-74.0971
-4.12996	-55.1198	-74.0706
-50.8115	43.3224	-74.0613
-33.0458	-12.9969	-74.0437
-12.5018	0.76958	-74.0173
-9.60222	-56.819	-74.0161
-38.6452	-23.6429	-73.9639
45.4426	55.9047	-73.9429
-45.5518	29.2236	-73.8137
45.4837	28.4556	-73.7827
34.4693	-43.7127	-73.7815
-44.3132	-6.10406	-73.6999
-39.0456	12.4284	-73.6856
-43.0116	-14.8793	-73.6545
18.5732	36.5165	-73.6509
42.8075	5.64871	-73.5576
43.9617	-35.8633	-73.5561
-41.9811	39.279	-73.5334
54.829	-7.30536	-73.5074
5.43602	50.1223	-73.4669
-53.6756	2.46408	-73.4426
-30.1015	-9.50006	-73.3896
-22.165	-84.8117	-73.3821
-32.4691	-31.4052	-73.3292
-40.7682	-13.3931	-73.2671
63.8092	-11.4249	-73.2124
36.938	-43.3622	-73.2026
46.0382	-29.1507	-73.1874
-51.3324	-13.5074	-73.1649
-0.12903	26.1541	-73.0767
-51.0844	12.3002	-73.0738
-46.9603	32.4287	-73.0505
-12.4468	-47.3918	-73.0045
-56.0981	31.7786	-72.9068
-49.2296	-7.86182	-72.7537
59.5569	-40.6947	-72.7501
4.81183	41.8581	-72.7282
-19.5225	16.2334	-72.6595
-22.4961	-11.2241	-72.5953
28.896	-45.7653	-72.5834
-30.0412	-52.6058	-72.5789
46.7325	-40.2511	-72.5098
5.3393	32.0374	-72.4654
-49.0285	40.4026	-72.4574
38.5875	-17.98	-72.4048
-51.3136	-34.1469	-72.3936
72.1646	42.4223	-72.3543
51.1	-18.9371	-72.3501
-31.4083	-43.0118	-72.347
-15.0292	64.4085	-72.3232
-6.06442	45.7595	-72.3103
-54.4063	33.3661	-72.2857
-46.0542	-7.7906	-72.2719
-44.7111	-12.7489	-72.2594
-42.5756	26.0885	-72.2502
-42.5662	50.0339	-72.2198
37.0821	-48.1961	-72.1741
-20.6007	48.5959	-72.1676
22.438	32.4493	-72.1533
74.765	-89.8489	-72.1376
-47.8455	7.20342	-72.1193
26.9251	-5.32678	-72.1042
-21.6657	-88.2186	-72.0376
48.904	12.9822	-72.036
-43.8717	22.696	-72.03
-29.8049	45.6633	-72.0201
-5.89823	-50.2768	-72.004
-52.5105	-39.8171	-72.0014
17.999	27.5326	-71.942
36.5016	-42.6514	-71.9355
-29.1085	35.7429	-71.893
-9.8866	41.9599	-71.8856
-26.0628	28.7797	-71.8728
-26.0628	28.7797	-71.8728
23.1358	33.488	-71.8699
36.1086	-32.4927	-71.8497
-52.1657	33.0826	-71.8447
-38.6823	23.7995	-71.842
-56.4778	-21.2133	-71.8265
-55.8574	-20.9931	-71.8193
-45.9474	-8.81802	-71.8066
0.57393	43.2451	-71.7496
32.6823	-52.6855	-71.7113
-35.1124	-3.7893	-71.7085
-42.4903	27.5262	-71.6932
-62.7849	41.8695	-71.6795
24.2089	30.8712	-71.6112
-59.5295	6.47065	-71.5931
10.4942	-11.2335	-71.568
-50.0774	-8.92345	-71.5652
13.2384	30.5228	-71.4969
55.7144	-14.4106	-71.4714
-26.849	-6.38953	-71.459
-32.6772	8.93112	-71.4502
-31.5719	38.401	-71.4417
52.8239	-2.20733	-71.4406
26.9328	-45.8356	-71.4357
-76.1276	-4.93921	-71.4112
32.6602	2.62992	-71.3936
0.72682	56.4802	-71.3744
-58.2538	-8.78997	-71.3432
-39.4638	46.7815	-71.3104
50.8018	-16.6164	-71.3037
-22.313	-19.1304	-71.276
-40.575	33.6448	-71.262
-30.7722	-3.29735	-71.2618
-4.27377	49.644	-71.2615
-50.195	-24.3962	-71.252
-36.9387	-19.6391	-71.2503
22.0068	30.7535	-71.2457
46.6435	-5.95033	-71.2226
47.3814	-58.6452	-71.2146
-52.6773	2.2505	-71.2015
-23.5329	-38.8298	-71.1952
-21.3856	32.1224	-71.192
-21.3856	32.1224	-71.192
30.6159	-47.3937	-71.1688
-67.5676	-0.28879	-71.168
60.6321	9.37804	-71.1239
50.1231	-17.8002	-71.0774
-58.168	8.95789	-71.0428
5.97098	24.0548	-71.0402
52.1556	-6.68298	-71.037
61.1607	6.87265	-71.0288
8.38415	-5.6805	-71.0176
34.2378	-47.2838	-70.9867
-0.99783	60.4979	-70.9762
2.06472	62.0688	-70.9151
-59.2318	-30.2866	-70.8872
64.4007	3.34263	-70.8464
4.756	59.0936	-70.8092
23.6621	35.9539	-70.7952
-50.7718	-44.6275	-70.7895
41.2035	-7.22373	-70.7759
-55.7706	5.64727	-70.7606
5.22293	53.147	-70.6969
-25.362	-3.91107	-70.6275
61.4302	5.44701	-70.6084
34.0773	-46.4181	-70.5978
8.90618	95.1609	-70.5915
-31.4946	-27.3728	-70.4982
-7.17047	-51.2348	-70.4807
-49.3676	5.22594	-70.4777
-29.5942	44.6343	-70.4732
-29.5942	44.6343	-70.4732
65.2296	3.41199	-70.4704
23.8241	45.0612	-70.4369
-52.8251	-15.0136	-70.3563
52.2443	1.4975	-70.3286
-55.3858	-6.1882	-70.2757
9.50225	-33.3824	-70.2636
-55.3253	-14.1137	-70.2607
-71.561	3.40621	-70.2205
22.2652	30.4467	-70.2181
66.946	-2.9827	-70.1603
-13.4607	-26.8167	-70.1569
-56.6575	12.636	-70.148
-28.7721	-40.6134	-70.1277
-28.1747	20.5463	-70.093
-28.1747	20.5463	-70.093
58.8305	-66.131	-70.0885
-41.3863	48.5271	-70.0882
46.4771	-45.2834	-70.0881
56.1649	17.1455	-70.0789
-10.5975	-53.6947	-70.0708
-10.3203	-49.6954	-70.0433
50.6501	-10.863	-70.0409
-50.0434	-8.29259	-70.0247
46.8327	9.54389	-70.0064
-12.5226	41.0545	-70.0058
-39.2734	34.0266	-69.9496
-39.2734	34.0266	-69.9496
-55.0024	14.3758	-69.9478
34.1605	-29.5147	-69.936
-36.8361	36.767	-69.9342
-36.8361	36.767	-69.9342
-10.5183	-52.3925	-69.9171
-69.8328	-1.62008	-69.8974
57.4652	-86.32	-69.8899
51.0222	-3.73341	-69.8586
4.56658	32.2176	-69.8572
-35.2896	-8.08099	-69.8181
-20.4079	-43.2981	-69.7583
-52.0926	-56.6002	-69.7347
-30.0513	101.281	-69.7228
-41.8188	15.2439	-69.7095
-19.5475	-5.78259	-69.7088
-11.9613	52.2732	-69.6989
46.7768	-6.68341	-69.6927
-45.6139	23.4712	-69.6848
-10.9198	18.7942	-69.6305
-31.3792	51.229	-69.6269
-16.5326	20.5865	-69.6012
-48.1811	16.2528	-69.5703
65.9107	-51.5598	-69.5147
57.8595	15.3783	-69.3457
54.1028	-13.4264	-69.3026
-60.0468	-24.0964	-69.2887
17.7948	32.1472	-69.192
-11.3783	-49.8413	-69.1735
-21.7605	-17.2218	-69.1231
36.8386	-25.4491	-69.1073
-25.1641	97.1711	-69.0647
-51.1085	-8.96087	-69.0619
-7.03698	81.7676	-69.0522
40.3109	-35.9101	-69.0386
-7.05451	42.5319	-69.0095
17.8724	36.5368	-68.9836
-1.07054	-77.8132	-68.9686
0.59053	17.319	-68.9156
-54.9476	-52.8896	-68.9144
0.61769	22.8371	-68.9123
19.7898	28.5123	-68.9043
-55.2865	-1.42293	-68.8906
46.0954	0.98557	-68.8806
-9.18705	63.1082	-68.8688
-19.5151	-76.1603	-68.8582
-65.8424	4.18925	-68.8295
-1.25	-48.6551	-68.8276
-30.6018	-0.62183	-68.812
28.4031	-0.79956	-68.7999
-36.6098	36.7105	-68.7934
16.909	-28.6869	-68.784
-18.2446	-13.4612	-68.7665
0.36942	-70.8841	-68.7646
-41.0038	37.4231	-68.7606
-41.0038	37.4231	-68.7606
-42.6947	47.6147	-68.7558
53.2694	-15.0248	-68.7422
-33.7158	47.0889	-68.658
55.8215	7.56187	-68.6228
-7.06589	-42.5127	-68.6046
-32.7663	-37.9333	-68.5952
-47.4827	27.6003	-68.5682
4.50878	-32.8766	-68.5656
49.0798	-6.36342	-68.5432
-45.6927	-45.5064	-68.5055
-17.9106	-3.11477	-68.4861
-7.6745	-57.602	-68.4764
-63.9575	-4.05119	-68.4678
-29.474	10.8215	-68.4425
-10.0116	-52.0386	-68.4132
59.9098	-45.0093	-68.4116
37.2269	-49.0059	-68.3994
-38.9825	42.3349	-68.3764
-1.66532	51.3929	-68.3709
24.3835	-23.2097	-68.3602
46.5357	6.78675	-68.3476
-8.89986	-47.4749	-68.2941
-49.2022	34.3952	-68.2783
47.6952	-5.08845	-68.2604
47.6952	-5.08845	-68.2604
-28.6504	33.9859	-68.2448
-28.6504	33.9859	-68.2448
74.2455	-96.2927	-68.2187
42.4827	-33.2991	-68.1857
42.9856	34.8954	-68.1675
-44.9839	-49.4251	-68.1435
27.5001	-24.6369	-68.1385
22.3249	-18.0841	-68.1326
-62.5955	-25.8411	-68.1075
13.409	25.5197	-68.1033
-48.9308	1.80437	-68.0639
-10.7741	-85.8143	-68.0489
29.6887	-28.3201	-68.0415
42.0573	-0.36874	-68.0042
-8.50349	47.9369	-68.0001
15.5222	-4.44502	-67.9989
28.3333	-50.059	-67.9789
-58.9425	-11.8404	-67.967
-29.7809	9.2159	-67.9602
-27.2332	-43.6591	-67.9541
51.6701	-29.8516	-67.9493
59.2916	7.82801	-67.9466
-19.4785	-31.0239	-67.9296
30.1865	-40.7255	-67.8897
27.0841	-15.1223	-67.8654
-45.0367	-0.87596	-67.8346
56.3813	7.10825	-67.8266
41.1955	-8.91482	-67.8235
51.9293	36.5025	-67.7837
-14.3134	-34.0889	-67.7831
-43.9423	-12.648	-67.7713
-37.2997	-48.3292	-67.751
-2.03374	-72.6041	-67.7004
-22.1402	54.7706	-67.678
-23.4695	-61.3153	-67.6615
7.67586	97.5851	-67.6398
33.645	-23.6935	-67.6246
-37.9338	-1.30142	-67.6206
39.2555	35.8642	-67.6063
-27.1277	52.3009	-67.582
43.2006	-45.7997	-67.5749
-11.0074	77.5876	-67.5722
-72.1705	3.23607	-67.5692
-77.1043	-36.844	-67.5672
63.4333	3.94287	-67.5637
38.7465	-14.9208	-67.5443
22.7413	-18.2534	-67.543
6.76258	-28.0172	-67.5127
-38.5187	-10.4154	-67.4813
51.3449	-16.0841	-67.4062
25.3139	-23.8761	-67.3954
-41.6749	-1.39227	-67.3831
63.3608	-65.327	-67.3693
-18.7217	51.4528	-67.3645
-66.9358	-26.5556	-67.3571
-97.5566	-20.5688	-67.3549
-16.5564	52.6629	-67.3474
1.14704	-30.6213	-67.3447
40.8331	-23.7799	-67.3421
50.6582	35.8912	-67.3406
-40.0574	-25.4978	-67.3335
-3.82806	56.7352	-67.3211
45.7027	16.6673	-67.3179
43.4174	-9.34997	-67.3123
-41.0046	-2.56337	-67.3121
39.4275	-44.0082	-67.2767
-5.6465	-15.8312	-67.2551
0.43666	-61.5144	-67.2033
-15.1382	-14.3463	-67.2021
-66.8361	7.61595	-67.1851
44.0374	3.44414	-67.1623
-51.6378	-53.2039	-67.122
-44.5705	41.7376	-67.1203
52.5732	-5.04362	-67.1064
-16.5029	57.0146	-67.1028
-41.7279	-24.7488	-67.0608
-17.6695	-0.16571	-67.0407
-43.5035	2.43304	-67.0393
-26.6497	9.35079	-67.0096
66.7827	-95.5148	-67.0025
-3.43606	-34.4215	-66.9909
-41.0388	2.26935	-66.9459
24.5355	-53.2816	-66.8798
51.18	-12.9719	-66.8501
-41.7556	53.4619	-66.828
-27.9369	-37.6218	-66.7964
52.2801	2.07565	-66.7838
-61.2441	-7.28925	-66.7783
-68.13	-0.77199	-66.7489
41.4657	-28.0606	-66.7363
-9.26059	-27.5721	-66.7145
-53.0851	-4.73565	-66.6748
28.6596	-46.1618	-66.6703
3.90645	101.004	-66.6655
-31.4187	3.01284	-66.6651
21.7928	29.6243	-66.6443
59.8119	4.95301	-66.5918
-47.0138	-29.0357	-66.5876
21.599	30.5631	-66.5834
52.5251	27.9901	-66.5782
-42.1839	10.6161	-66.5624
-53.004	21.6067	-66.5584
-5.42258	-45.1664	-66.5548
-35.9144	84.1739	-66.5469
24.2442	-3.86333	-66.5182
24.2442	-3.86333	-66.5182
-31.6885	-59.5946	-66.4345
-12.6906	-53.1246	-66.4239
47.3368	27.8262	-66.3969
0.44134	-47.3422	-66.3809
-30.3931	11.6738	-66.3407
77.0643	32.483	-66.3116
19.8282	-26.005	-66.2735
39.415	-11.7514	-66.2683
54.9055	7.41582	-66.1887
25.7992	38.834	-66.1697
39.8294	-33.4601	-66.162
34.8685	-51.9457	-66.1514
-60.0716	-26.4143	-66.1425
43.6712	30.9477	-66.1353
-26.4327	-38.1696	-66.1331
66.5054	14.7552	-66.133
12.21	14.8473	-66.1179
32.4699	-48.9729	-66.103
-52.0567	-25.4108	-66.0906
58.245	-6.78282	-66.0472
58.245	-6.78282	-66.0472
-5.32796	-22.5043	-66.0435
-53.0737	-12.1703	-66.035
-4.45249	77.4152	-66.011
-66.2369	5.2568	-65.9412
-28.9866	-79.6274	-65.8976
0.19108	-34.6982	-65.8954
-40.7857	-10.3928	-65.8947
30.2297	-0.66181	-65.8491
-59.591	-51.2147	-65.8344
12.8184	31.4724	-65.8312
69.591	-8.32465	-65.8267
33.7894	-42.4827	-65.8152
-3.4066	58.1985	-65.8018
17.7412	-34.3684	-65.8007
44.044	-43.1849	-65.7962
-2.97916	-55.0585	-65.7945
60.7975	-11.415	-65.7819
60.5713	4.93677	-65.721
-77.6469	6.53034	-65.7047
14.8903	35.7101	-65.7033
62.1676	12.6638	-65.6651
-13.3456	-25.2392	-65.6641
68.612	-3.65699	-65.6595
-42.0887	-5.75233	-65.6508
-55.9354	18.7239	-65.6493
37.2816	-48.6413	-65.6437
-50.2879	-44.8444	-65.6292
-1.82406	-55.937	-65.5981
-25.5976	-43.1964	-65.5948
-37.0704	0.79284	-65.594
-41.0725	22.3869	-65.5778
-70.7901	-38.7885	-65.5669
57.752	-25.8714	-65.5524
38.9234	-41.0286	-65.5136
45.7496	-22.8748	-65.5074
50.1493	13.8729	-65.4555
-13.548	61.3459	-65.4549
22.8833	-30.7849	-65.4502
-23.2828	-38.1458	-65.4142
48.87	-15.1677	-65.4099
1.41291	-46.254	-65.395
-37.7495	1.08112	-65.3817
22.1969	-25.1949	-65.3812
-40.3723	4.4792	-65.3636
-33.1019	28.6671	-65.3595
-53.257	38.309	-65.3545
34.9628	32.9788	-65.3362
-64.966	-20.0365	-65.3255
-21.8382	33.1765	-65.2989
-53.9827	57.6004	-65.2857
7.03153	-2.9923	-65.2578
-48.4343	-21.2437	-65.2519
-26.3077	50.2799	-65.2394
62.3846	-45.7427	-65.2324
-1.34026	-23.694	-65.2265
53.6471	-22.6774	-65.2254
-53.2421	-26.1671	-65.2145
45.5688	-19.4406	-65.2068
-65.8131	-20.8857	-65.1806
55.2754	7.89616	-65.1758
-1.70029	45.9813	-65.1706
1.07003	63.9896	-65.1649
-11.4438	53.6046	-65.1525
-75.9574	-4.89638	-65.1492
24.6284	-33.6801	-65.127
-36.3737	-56.9396	-65.1134
6.66346	-22.7193	-65.1069
-33.8755	-26.0263	-65.0957
32.3838	-16.8047	-65.0955
-18.6075	-43.1048	-65.0831
11.0005	101.699	-65.0701
-22.2536	-86.0983	-65.066
-89.8896	9.43758	-65.0604
32.2447	29.6179	-65.0302
-55.4582	-53.2119	-65.0269
-34.7438	-38.0698	-65.0183
-91.224	-1.82971	-65.0109
31.9138	-11.7901	-64.986
-32.8895	-34.7637	-64.9721
36.6938	24.5979	-64.9654
-51.8787	3.08666	-64.9361
-92.5694	6.03355	-64.8683
-40.2288	3.02471	-64.863
3.84958	23.0201	-64.8493
-1.62704	80.725	-64.8297
30.8368	-32.1272	-64.8123
-30.8143	7.37886	-64.807
16.6976	-24.5297	-64.7986
20.9749	-29.2162	-64.7849
-0.78446	-49.7713	-64.7794
98.3796	-6.57478	-64.7428
48.0781	37.8232	-64.6801
-21.6479	-56.0859	-64.6592
28.9881	19.015	-64.6476
-78.5705	13.4125	-64.6475
20.2188	35.8125	-64.6464
-22.6483	-41.6785	-64.6406
17.1552	-19.2092	-64.6268
-32.4151	-37.8933	-64.6248
-17.9712	-45.2008	-64.6067
-8.45777	-43.9153	-64.5983
-89.4958	-2.98644	-64.5896
54.2137	2.69604	-64.587
54.2137	2.69604	-64.587
-38.7378	-14.8175	-64.5845
-45.8982	-19.6605	-64.5364
61.0531	10.0359	-64.5363
-54.7214	1.44882	-64.4451
-53.0602	-16.9243	-64.4439
59.8835	-50.8542	-64.4438
2.59467	-29.9636	-64.4407
-31.2412	8.89313	-64.4404
36.6871	-36.5575	-64.4377
-6.96871	-29.1317	-64.4324
15.1426	-62.8277	-64.4242
-15.0277	-51.5142	-64.4119
20.1076	14.5445	-64.4093
-37.0456	-41.6069	-64.4021
20.7339	-46.3374	-64.3992
-58.4211	6.39036	-64.3983
-38.374	3.87928	-64.3856
46.5417	-10.3435	-64.381
-58.5434	-65.2662	-64.3798
-8.87632	-56.9336	-64.3611
5.92046	-37.7928	-64.3132
60.6099	-53.298	-64.3044
28.7055	-55.1971	-64.2938
-45.8311	-35.599	-64.2937
-2.07865	-84.0436	-64.2819
-10.3308	26.6513	-64.2805
61.1088	-2.62559	-64.28
-83.2832	14.9817	-64.2698
17.7494	-18.9638	-64.2673
-40.4327	-8.7034	-64.218
-41.432	38.4787	-64.2177
92.0401	0.21097	-64.2024
-35.0598	-51.1025	-64.2017
19.0996	34.4737	-64.1952
35.1403	-34.0047	-64.1666
-37.0182	-50.2862	-64.1655
32.0438	-49.9928	-64.1501
-36.5286	-48.1368	-64.1421
42.692	-29.4923	-64.1278
-64.6496	44.4246	-64.1256
39.1735	44.5486	-64.1249
-12.5716	-75.7997	-64.1238
11.8388	-7.7769	-64.1198
43.0498	-34.1834	-64.0827
18.4903	29.9379	-64.0826
-23.8696	48.8267	-64.06
-34.4063	-42.4514	-64.0241
41.8715	-52.5148	-64.015
57.9838	-81.2046	-64.012
-27.7609	-31.1432	-63.9803
1.30495	-51.5715	-63.9675
-39.5663	-23.6458	-63.9423
27.6996	-83.2493	-63.9272
-15.1162	-3.45216	-63.9042
35.9459	25.2252	-63.8883
-39.3206	-16.0886	-63.883
-90.2149	2.39418	-63.8723
59.2623	4.00249	-63.869
25.1519	36.956	-63.868
-97.2468	-1.07107	-63.8532
-44.8284	-52.1832	-63.8446
-25.7698	-80.8517	-63.8362
-14.4992	34.275	-63.8285
39.3219	-39.7417	-63.7909
-0.91061	89.6714	-63.7897
-25.8585	-84.9714	-63.7871
47.433	-18.071	-63.7784
-54.4474	-6.4628	-63.7462
-45.9495	-6.48134	-63.729
-53.498	-28.5061	-63.718
-55.5945	-1.52739	-63.7126
36.5862	30.6525	-63.6961
-23.8294	-26.7357	-63.682
38.6205	-16.4324	-63.6795
8.54635	-10.0549	-63.6597
34.8813	8.24677	-63.6528
-0.47449	-26.211	-63.6494
-26.3728	-4.52746	-63.6446
16.4987	19.1609	-63.6216
-65.4573	-25.8066	-63.6072
4.9691	33.6846	-63.6028
-88.5499	1.8025	-63.5905
15.6535	42.0151	-63.5847
-27.0601	9.11432	-63.5601
-81.4317	-0.37776	-63.5386
-49.8854	-7.32806	-63.5374
56.1951	6.19789	-63.5184
23.3118	26.6593	-63.5179
41.7374	35.0857	-63.5054
53.885	10.0276	-63.4984
53.885	10.0276	-63.4984
40.529	-35.4255	-63.4862
-23.0034	-52.8211	-63.4623
-42.3344	-12.1748	-63.4564
-0.0305	-52.6809	-63.4389
-53.5709	-47.4226	-63.4285
-33.0971	-49.7338	-63.3944
-51.7851	-27.5207	-63.3813
-40.3999	6.79504	-63.3804
-82.492	-0.40585	-63.363
-58.0911	20.6598	-63.3603
-28.428	-40.6399	-63.3562
49.547	-34.5274	-63.3454
-25.4198	-80.7218	-63.3446
-5.71065	-16.5911	-63.3421
6.88437	-39.0494	-63.3135
-5.94228	-81.2177	-63.3111
38.5498	20.5943	-63.2938
-31.654	3.3487	-63.2869
-22.0162	-48.1646	-63.2803
-13.0637	20.1628	-63.2639
66.4672	-0.37248	-63.2489
39.3265	26.2759	-63.2475
31.7526	-36.0355	-63.2152
-14.7882	38.3689	-63.1908
-39.0881	-46.5731	-63.1851
-45.7021	-53.9127	-63.1712
11.0792	-25.2497	-63.1409
17.4666	-17.8304	-63.1405
18.4788	27.5206	-63.1378
31.2534	-52.138	-63.1346
-57.398	-31.4819	-63.132
-38.7082	2.65376	-63.1266
21.5309	31.8634	-63.1
19.8572	38.0506	-63.0998
13.0037	-29.8485	-63.0677
-46.5636	1.25515	-63.0603
-85.1359	4.10666	-63.0573
-32.3724	-33.118	-63.0524
-25.5022	-44.1654	-63.0411
-32.8712	-30.1545	-63.0394
24.5104	-34.5182	-63.0349
-5.12894	62.7874	-63.0342
11.9141	-34.361	-63.0214
-89.5879	-3.08649	-63.011
37.5905	-37.5703	-63.0004
-23.7684	-23.37	-62.9948
26.1622	-32.6432	-62.9901
-49.391	1.58735	-62.9857
-4.7616	48.6308	-62.9848
-29.9722	-16.9522	-62.983
-45.4313	-38.632	-62.9656
-33.1321	4.66321	-62.9485
-30.2924	-7.41553	-62.947
33.2128	-13.9516	-62.9279
-26.9921	-46.45	-62.9252
-38.1875	23.6872	-62.9086
-29.3751	-0.52492	-62.9041
-18.7002	57.958	-62.8893
6.10501	33.499	-62.8772
34.8224	-22.7662	-62.8706
-36.3205	6.28779	-62.8628
-40.2068	-36.2339	-62.8498
-16.5415	-47.3783	-62.8478
-84.5766	0.50831	-62.836
-50.9798	1.65638	-62.8039
-38.2071	-11.4101	-62.7986
-77.5584	0.50404	-62.7941
39.5906	31.6093	-62.7771
62.0185	9.2763	-62.7623
-33.6461	20.6255	-62.7543
-33.1037	-48.128	-62.746
-51.5984	33.1637	-62.6916
-40.0116	13.6164	-62.6916
16.6027	47.7912	-62.6713
-68.5812	-29.4247	-62.667
-87.0988	3.48256	-62.6636
-45.0604	22.2574	-62.6629
-44.3196	20.2294	-62.6573
-21.6262	-21.9519	-62.6536
8.32151	-78.2017	-62.6497
25.1068	-28.2799	-62.6463
14.2016	-24.5961	-62.6385
-59.3182	-22.2204	-62.6277
10.2582	33.2089	-62.6217
35.2172	-23.8857	-62.619
55.2924	-23.9788	-62.6152
10.2144	-23.2327	-62.61
-23.7871	-59.2066	-62.6096
-39.8274	15.3281	-62.6051
-37.8947	-46.6821	-62.6025
-39.8205	-1.71125	-62.5854
-40.4861	-24.0699	-62.5775
-25.5188	7.97007	-62.5749
-33.9872	11.0119	-62.5531
-48.4817	-17.101	-62.5354
-9.05486	40.5176	-62.5346
-67.5809	-16.0839	-62.5284
71.8389	-2.66116	-62.5273
-1.28811	15.843	-62.5052
-35.3963	-5.66113	-62.4916
-9.47433	-31.6668	-62.4875
21.755	47.6629	-62.4828
-0.59639	-21.022	-62.4708
-10.4538	-50.1021	-62.4553
74.3635	-44.8725	-62.4505
-0.05038	33.7277	-62.4485
-53.6007	-15.1577	-62.4424
-8.0033	28.6775	-62.4422
29.0696	-20.1593	-62.4263
-14.829	16.9851	-62.4066
-45.1271	-3.97917	-62.4019
35.6523	21.0775	-62.3828
54.8023	-13.1282	-62.3821
-12.2859	-86.9046	-62.3565
115.115	-27.1014	-62.3391
-43.3614	-3.41444	-62.3299
-32.8643	-7.38748	-62.3273
-23.6951	-77.5605	-62.327
36.4102	21.8506	-62.3197
0.12831	-56.1612	-62.3044
-14.8205	-88.7528	-62.3014
-49.2321	51.7278	-62.2784
28.1881	26.6893	-62.277
-47.7593	-8.05081	-62.2763
-1.27947	-75.8263	-62.2662
-39.8555	56.5624	-62.2623
-15.4844	-44.8153	-62.2597
-56.951	20.3295	-62.2537
-36.9873	7.76405	-62.2177
-40.1646	1.13369	-62.2135
31.9368	38.224	-62.213
27.4617	26.641	-62.2065
-27.9696	11.2975	-62.1981
-17.0311	6.34585	-62.196
-48.109	-31.4366	-62.1839
37.5314	30.7187	-62.1822
-36.0695	-39.3895	-62.1595
22.8688	30.9905	-62.1592
-53.3255	-52.4802	-62.1548
63.1564	-4.9086	-62.1541
21.2842	14.6169	-62.1521
-93.3518	-1.7743	-62.1407
-48.1498	21.6853	-62.1322
3.49121	-53.6619	-62.1261
24.2701	10.5478	-62.1171
-43.2976	-24.8773	-62.1046
-91.0952	3.32777	-62.1006
-88.4081	-0.88169	-62.0992
-19.8337	9.61268	-62.0968
27.2382	-34.8999	-62.0889
-53.6901	-10.2066	-62.0861
30.1309	36.4007	-62.085
-39.5055	11.0435	-62.0839
-57.3929	41.3597	-62.0831
-27.8225	-25.7349	-62.0761
28.4683	29.3495	-62.0748
-4.60303	-54.3744	-62.0725
6.3779	22.9379	-62.0705
42.6152	0.10922	-62.067
-48.7278	18.1944	-62.0661
-28.5136	-47.8989	-62.0593
36.77	10.9722	-62.0523
29.654	-32.5577	-62.0506
58.7526	-4.13055	-62.0416
30.2587	33.6414	-62.0363
-13.7988	62.8754	-62.0325
59.0918	-3.81074	-62.0305
58.6864	19.2119	-62.0295
-57.9572	-28.0902	-62.0273
-49.6899	-11.2604	-62.0023
8.98071	-27.9487	-61.9927
2.71856	66.3654	-61.9832
31.8072	-25.7346	-61.9699
-45.1124	-28.9276	-61.9554
39.3835	-55.2987	-61.9471
-22.2826	-85.7871	-61.9362
-14.9649	33.5852	-61.9249
-31.9712	-16.9854	-61.9244
50.5752	-45.192	-61.9158
30.4516	-25.4766	-61.906
-40.3652	58.1339	-61.9059
60.2015	-9.02556	-61.8988
20.5911	54.7862	-61.8871
-26.2825	12.7032	-61.868
-38.9118	-6.27616	-61.8661
6.71135	40.0572	-61.8661
46.3093	31.9422	-61.8657
7.89982	-41.3486	-61.8634
-3.82314	-53.5828	-61.834
36.1801	29.1166	-61.8295
43.4834	15.8835	-61.8293
72.9648	15.7417	-61.8253
-89.3583	-2.8252	-61.8232
73.6167	32.8956	-61.8191
69.3686	-34.2265	-61.8083
-50.1555	-11.0536	-61.8079
-4.34672	-53.191	-61.8077
-39.0844	1.7207	-61.7901
44.3154	-9.64308	-61.767
-38.5763	5.47927	-61.7662
-16.0958	-81.9627	-61.7611
7.00723	34.7117	-61.7542
-66.0609	-26.0678	-61.7394
-86.8023	2.35893	-61.7386
-61.8406	-24.268	-61.7382
-46.3484	-52.9446	-61.7278
41.08	30.3839	-61.7275
-31.3917	-16.9603	-61.7246
-20.5071	39.0513	-61.7119
46.2273	48.8603	-61.7056
43.2732	-25.5682	-61.6681
41.9881	22.7959	-61.6424
-4.60369	-42.5092	-61.6172
17.8539	-45.3828	-61.6152
35.8544	-32.6508	-61.611
44.1414	-24.8182	-61.593
23.1679	32.3693	-61.5922
-51.5309	-4.52349	-61.5878
-3.75878	4.52751	-61.5853
45.6927	-14.8724	-61.5844
-46.0421	-20.7509	-61.5769
13.0162	-46.5183	-61.5753
43.7063	20.1576	-61.5589
-29.3944	-35.7332	-61.5538
-4.50123	-89.9168	-61.54
23.0372	44.7157	-61.5327
52.7075	8.27786	-61.5051
19.1182	-51.7421	-61.5049
0.6605	-76.5723	-61.4955
-5.54044	-86.0839	-61.4949
-41.6891	1.40608	-61.4916
-4.9905	-49.7629	-61.4744
-42.7798	-41.2442	-61.4719
-31.008	8.93937	-61.4288
-88.7486	0.01952	-61.4072
-12.5997	54.883	-61.4013
23.729	30.9929	-61.3976
-16.335	41.2327	-61.3945
-56.4137	-20.0981	-61.3943
-53.6429	-13.9183	-61.3937
56.2664	26.172	-61.3893
34.1178	-50.939	-61.3561
-0.21919	85.4654	-61.3517
-71.1838	-2.75576	-61.3508
-42.0274	-48.2467	-61.3468
-22.3835	47.9464	-61.3378
-35.7334	-41.3642	-61.3158
-30.9728	8.37967	-61.3144
30.0524	43.6731	-61.3114
27.7139	-29.4905	-61.2885
-45.6237	64.8278	-61.2831
43.4704	-32.2615	-61.2804
-31.8103	11.3521	-61.2766
-62.3574	-43.6907	-61.2745
-57.7895	11.0436	-61.2719
-45.7063	22.8726	-61.2642
38.6739	13.4131	-61.2622
-43.2509	-8.46626	-61.2556
46.4885	76.5186	-61.2336
44.2616	6.61822	-61.2279
-6.31239	37.4529	-61.2245
47.9295	15.788	-61.2219
47.9295	15.788	-61.2219
47.3809	-9.42774	-61.2166
-19.2484	-77.1551	-61.2153
15.955	-3.48685	-61.2151
34.7009	9.64569	-61.2034
53.1042	-2.86003	-61.198
-21.0756	-46.8463	-61.194
48.6855	17.865	-61.1908
-13.9423	-66.7437	-61.1858
-5.50989	22.4144	-61.182
-39.5947	-38.3493	-61.1802
63.1599	38.1001	-61.1776
33.5019	27.5102	-61.1691
-23.8962	-80.2856	-61.1655
-32.2963	-23.1053	-61.1602
-47.8608	-15.018	-61.1528
-42.4103	-50.9075	-61.1526
-28.3663	-32.85	-61.1445
38.3868	12.9004	-61.1402
-49.4949	-5.10025	-61.1312
10.5093	7.55435	-61.1228
-60.0507	-3.27502	-61.1169
-47.8057	-50.7087	-61.1148
-11.2658	-38.7042	-61.106
-40.0453	-0.75793	-61.1041
-29.9613	-32.6742	-61.101
29.6365	-39.8552	-61.0844
31.0238	-26.8411	-61.0803
-20.1382	-36.6083	-61.0566
-33.5284	-16.8528	-61.0433
-85.8621	-6.09961	-61.0425
34.0579	3.50691	-61.0416
65.2832	-18.7465	-61.0407
-37.816	0.50021	-61.0381
-34.6226	-20.5296	-61.0209
-72.1586	-23.6383	-61.0161
14.5003	-71.2377	-61.0079
26.4736	30.9947	-60.9971
-41.9876	-1.88172	-60.9914
-10.7649	66.7568	-60.99
-5.7808	-49.1728	-60.988
16.4952	50.0158	-60.9878
14.0039	-30.0788	-60.9862
-19.1125	1.52359	-60.9808
-31.2416	1.63952	-60.9723
-54.0242	-49.4496	-60.9635
-39.3761	-18.6638	-60.9539
-40.6619	14.7304	-60.9539
-46.3931	-11.5904	-60.9447
-46.0512	16.1242	-60.9384
4.58324	11.9469	-60.9353
55.7834	9.91768	-60.9254
-7.23855	-51.6193	-60.9161
27.212	-28.2081	-60.9028
37.0029	50.3267	-60.891
-33.891	11.4228	-60.8811
-44.308	-6.71042	-60.8808
34.2035	39.5784	-60.8757
-37.0294	-13.4618	-60.8683
38.7727	20.3363	-60.8657
-4.2881	35.3238	-60.8638
3.27304	-23.9918	-60.8451
42.1279	17.285	-60.8418
-86.4289	33.175	-60.8331
47.7887	-24.2699	-60.8325
28.5139	28.7001	-60.8321
-4.57568	17.1645	-60.8312
-30.2078	-31.4685	-60.8236
48.0318	-44.0549	-60.8234
85.7829	38.321	-60.821
-6.92212	-55.3551	-60.8203
-34.4527	-12.3887	-60.8054
-41.7406	-0.78628	-60.8038
-78.746	-8.31587	-60.7999
-45.219	-14.259	-60.7939
39.4036	-7.71239	-60.7911
-58.0063	-1.55733	-60.7801
-40.2089	-5.0136	-60.7635
-6.68972	14.1296	-60.7559
-4.94671	36.9254	-60.7505
20.3362	33.7269	-60.744
-5.64789	11.7165	-60.7427
44.8831	-49.011	-60.7383
-1.29418	-59.5861	-60.7349
-25.4107	-73.0924	-60.7281
10.8097	40.3148	-60.7094
34.3774	36.8545	-60.6901
43.266	19.2141	-60.6804
8.29053	7.73873	-60.6753
43.8277	16.199	-60.6624
21.6754	37.9096	-60.6545
-58.5882	-8.04543	-60.6493
82.4574	44.3965	-60.641
29.0965	-0.63199	-60.6388
-26.6764	28.2863	-60.6221
-23.4161	30.1056	-60.6131
-19.5185	41.9206	-60.613
-11.1235	24.3208	-60.6121
38.3915	20.9448	-60.6053
46.4479	-29.9022	-60.605
-37.1565	53.353	-60.6036
50.1393	-29.1561	-60.603
-46.967	-8.95751	-60.5889
-13.5731	53.182	-60.5868
-8.91623	32.6983	-60.5858
28.8332	22.3606	-60.5773
33.452	-32.2032	-60.574
-36.3907	-16.1831	-60.5735
59.9014	42.528	-60.553
-71.3951	-7.1707	-60.5478
27.3783	29.4534	-60.5468
-35.378	24.5299	-60.5459
-5.23772	-52.6502	-60.5422
-52.4215	-2.7824	-60.5421
-33.0858	10.8603	-60.5325
-10.1817	-59.6879	-60.5281
42.0869	76.5698	-60.5137
54.7282	-46.0235	-60.5122
-0.62819	55.353	-60.4981
-47.679	0.55342	-60.4939
-68.6075	-34.833	-60.4925
54.0764	44.9259	-60.4815
-2.74469	-17.3199	-60.4774
-24.9477	21.8631	-60.4731
35.6429	5.11307	-60.4695
21.0133	43.3925	-60.4535
-45.2042	-53.5768	-60.4476
-45.1822	7.52888	-60.447
32.8752	-30.5758	-60.436
64.6648	-21.3671	-60.4329
132.103	-19.2288	-60.4286
-6.46801	-49.9875	-60.4242
14.9617	36.3915	-60.4188
-1.3384	-51.837	-60.3989
-69.0762	37.3516	-60.3877
11.39	44.9179	-60.3853
-67.138	-46.3225	-60.3831
51.1641	42.6527	-60.3766
-2.16859	76.8281	-60.3645
-59.4548	-11.1193	-60.358
-53.5198	-43.7287	-60.3566
-37.5358	-3.52197	-60.3528
-47.6134	-30.2208	-60.3501
73.7064	-30.1883	-60.3487
-1.30232	-59.0641	-60.3373
49.8688	8.90282	-60.3349
-49.3621	32.5602	-60.3243
-55.3483	-6.13649	-60.3234
-29.988	14.359	-60.2997
0.20316	-43.2633	-60.2922
-11.2703	-50.0084	-60.2896
-32.9335	17.1019	-60.2883
-28.772	-22.7729	-60.2869
-16.9504	47.2437	-60.2807
-7.18625	40.4746	-60.2773
-39.5125	-11.6545	-60.2544
-41.4926	56.5441	-60.247
62.7632	0.5016	-60.2452
-30.2302	7.02648	-60.2363
60.1194	0.63827	-60.226
-31.1934	15.6115	-60.2212
27.2864	-32.1931	-60.2202
-35.9492	15.6073	-60.218
-56.5135	26.5107	-60.2163
-57.9264	24.6444	-60.2124
28.3072	-9.89056	-60.2091
-46.4517	22.1578	-60.2037
50.6024	-13.2254	-60.2011
-81.8268	-15.967	-60.2
-49.3279	1.24527	-60.1979
22.9471	-34.0484	-60.1855
3.44303	-43.9474	-60.1773
-36.2418	-2.47615	-60.175
38.6832	-34.8527	-60.1531
44.8557	-9.44424	-60.1487
-18.5388	13.4148	-60.1472
-45.6259	34.0737	-60.1415
-83.6084	-1.50861	-60.1405
109.773	0.27284	-60.1329
37.0923	-36.8413	-60.1296
50.2838	-19.9215	-60.1116
27.2476	-9.23015	-60.0985
15.8841	3.31278	-60.0958
-4.12376	-52.3723	-60.0904
-10.0349	-37.1688	-60.0888
-58.1329	-31.2493	-60.0764
66.4544	-33.8173	-60.0665
-56.3907	30.3844	-60.0564
-26.3752	-16.8442	-60.0532
30.6882	-37.6798	-60.0417
63.8244	-0.09871	-60.0396
9.44721	44.837	-60.0295
-54.794	31.1863	-60.0255
-13.4848	-57.9963	-60.0089
41.9232	36.1891	-60.0085
-51.4611	-10.8211	-59.9922
-11.4319	-42.1521	-59.9843
-21.6845	17.2659	-59.9828
-60.9909	-1.67067	-59.9782
-7.32337	58.319	-59.9764
-9.02575	-58.2187	-59.9605
-19.347	-51.8024	-59.9602
36.1467	10.9868	-59.9496
-0.08943	-52.0704	-59.9463
27.3651	-32.991	-59.94
24.4864	37.297	-59.9397
45.7772	9.69805	-59.9252
-60.6183	-1.09325	-59.9119
-6.36309	39.7245	-59.9111
-49.207	-7.21538	-59.8959
-26.7126	43.7441	-59.8953
-46.5263	-19.0125	-59.8919
10.1995	37.8953	-59.8913
23.9023	-24.505	-59.8764
-9.27183	20.9019	-59.8752
-40.6993	34.78	-59.8675
27.6851	15.8379	-59.8585
33.4725	-25.3006	-59.858
-65.8799	-20.8265	-59.8559
-5.69609	68.9932	-59.8481
101.457	0.68454	-59.8346
0.4396	41.9825	-59.8318
20.8967	38.2032	-59.8302
-81.1143	9.63632	-59.83
103.144	-1.03827	-59.8232
30.5459	-35.4017	-59.8213
110.677	-3.13962	-59.8008
32.4964	32.2436	-59.8006
-6.95351	-63.7898	-59.7775
-16.0937	-83.5151	-59.7665
-94.3459	-2.55099	-59.766
10.0389	9.88883	-59.7599
-56.056	-5.01546	-59.7581
-51.4932	31.5219	-59.7481
-32.4288	17.6766	-59.728
-39.1212	55.6975	-59.7194
-4.49401	-60.181	-59.7165
-3.88724	-51.3154	-59.7153
-39.6715	2.31593	-59.7137
-41.5142	-51.6678	-59.6957
12.3574	21.0574	-59.695
32.5067	-16.3267	-59.6938
-31.086	7.64859	-59.6924
-12.3005	-44.7224	-59.6888
-10.6141	11.5064	-59.6757
41.5431	-35.1725	-59.6617
30.9933	22.3176	-59.6615
31.0098	15.8078	-59.6605
-54.8172	-10.4452	-59.658
-29.7105	23.282	-59.656
-61.8475	3.89141	-59.6506
15.3695	45.3156	-59.6387
38.6794	-31.9849	-59.6277
13.2245	-44.2937	-59.622
0.61618	15.6828	-59.5964
-43.6004	12.4871	-59.5942
-4.07788	18.8007	-59.5913
-54.8075	-14.0653	-59.5882
-46.9941	-9.62956	-59.5805
1.29016	34.5241	-59.5647
45.0354	10.4247	-59.5565
-18.4724	14.4712	-59.5555
9.60552	25.7347	-59.5528
-21.9161	-1.05397	-59.543
17.7545	42.4616	-59.5303
27.8826	49.1	-59.5294
30.0815	11.5319	-59.5228
6.069	-51.5884	-59.5118
-81.4677	5.18137	-59.5083
41.2552	-22.7549	-59.503
-29.5482	14.3831	-59.4916
-46.8936	-31.0712	-59.4915
-32.8349	1.12566	-59.4836
-39.8291	-14.6793	-59.4785
77.8951	43.593	-59.4723
-21.5879	8.97644	-59.4615
29.8613	8.61782	-59.46
-64.7343	35.1014	-59.4409
-35.9335	0.05886	-59.429
-42.2831	6.2398	-59.4264
-35.9486	-46.6133	-59.3841
30.4162	15.9385	-59.3786
-9.64239	-59.2957	-59.3543
2.85592	-46.3069	-59.3347
-49.2255	-5.75524	-59.3059
-42.486	-46.6413	-59.3008
-52.554	-53.0861	-59.2966
-21.862	21.3244	-59.2915
-5.91369	-68.0966	-59.2712
16.507	-30.1992	-59.2622
32.6808	-25.6086	-59.2613
28.2391	39.8088	-59.2536
-48.1989	-6.12841	-59.2529
47.951	-12.1019	-59.2497
-22.7936	18.2457	-59.2185
-24.2731	11.8943	-59.2124
49.8535	-44.234	-59.2104
50.3469	1.77379	-59.2088
-0.21031	-24.6214	-59.194
-10.9673	69.2273	-59.1895
22.899	-25.7573	-59.1853
8.90528	-20.4184	-59.1772
-5.86772	-45.128	-59.1721
46.1445	63.3016	-59.1698
12.9052	-43.8355	-59.1677
-30.7075	-36.5527	-59.1669
-43.4645	-7.56639	-59.1414
-50.7547	-22.8262	-59.1372
56.9527	39.5849	-59.1219
59.667	-49.5887	-59.1206
-39.5486	15.7421	-59.1185
42.1048	40.7331	-59.1091
-3.01721	24.7586	-59.1061
18.2576	41.9335	-59.104
-84.3635	5.40233	-59.1031
10.699	-47.3509	-59.0894
48.4718	-41.9392	-59.0846
-41.842	22.6703	-59.0763
36.0436	36.4659	-59.0762
-36.6206	-2.81752	-59.0598
134.797	-29.3659	-59.043
34.2434	-9.73204	-59.0427
26.5324	38.78	-59.0365
-39.9186	59.4908	-59.0254
31.6619	31.3851	-59.0149
-58.3764	18.2922	-59.0071
-15.0076	62.2116	-58.9953
54.7926	26.9123	-58.9871
45.9925	52.3185	-58.985
-30.9652	16.2101	-58.9815
33.5577	6.36795	-58.979
-59.2156	-30.0635	-58.9711
24.8516	-38.9348	-58.9601
54.2496	-44.0482	-58.9569
-19.3274	15.4276	-58.9538
-71.2142	-46.1363	-58.9494
-33.7596	16.8444	-58.9468
3.85659	58.2884	-58.9366
-10.9906	51.5156	-58.9324
-37.8303	5.48175	-58.9297
-5.42009	41.6945	-58.9269
-40.4313	56.1153	-58.9242
-46.7819	-49.4612	-58.9068
-37.9766	-6.83616	-58.8989
46.7184	34.9758	-58.8929
-1.02229	-43.9169	-58.8886
-58.0047	-26.8181	-58.8853
-53.6001	27.0396	-58.8827
4.89781	47.1667	-58.8777
39.7998	-21.9428	-58.8744
-33.8691	12.543	-58.8657
-54.4447	58.532	-58.8447
42.408	12.4217	-58.8354
18.9975	-5.56803	-58.8302
-42.2601	-2.03385	-58.8302
68.6784	-21.742	-58.8241
7.44272	50.8016	-58.8199
24.8954	-7.45585	-58.8162
-8.01438	37.3798	-58.8149
-47.7357	-18.2143	-58.8115
25.281	-77.0983	-58.8089
34.9729	18.8339	-58.805
26.1068	46.2938	-58.8012
-57.771	55.7537	-58.799
-32.0201	59.6633	-58.7953
39.5977	-21.4559	-58.7926
22.924	-29.3183	-58.7891
54.5419	2.10952	-58.7752
60.4065	2.06477	-58.7736
38.3882	26.7199	-58.7723
43.1726	25.0428	-58.7708
-43.2936	59.4224	-58.7557
37.7271	21.9644	-58.7555
-12.7674	30.3813	-58.7508
-38.2584	-33.0501	-58.7406
40.1646	15.0207	-58.7335
-12.9848	29.5859	-58.7331
-64.2902	17.0127	-58.7189
-40.2368	16.5875	-58.7155
23.2577	-39.8729	-58.7097
-2.88716	-57.9868	-58.7086
-19.1315	-42.1079	-58.6997
-11.8851	34.1631	-58.6994
38.5881	-44.7974	-58.6932
87.7921	-35.5665	-58.6913
44.4235	-41.3295	-58.6865
31.8235	-29.7892	-58.6864
-42.2084	58.513	-58.681
39.9953	22.0729	-58.6777
-51.271	0.25973	-58.6702
-11.6849	-48.7184	-58.6621
-11.2078	55.3619	-58.6534
3.61835	-36.2795	-58.6456
32.2037	41.2775	-58.6453
41.2816	-3.43518	-58.6446
-54.4862	-1.25948	-58.6286
-46.0117	34.6836	-58.6235
9.73725	11.939	-58.613
-8.024	-57.4188	-58.6062
-36.5565	-15.1037	-58.5975
-9.90513	33.2199	-58.5906
-59.8491	17.6713	-58.584
20.3949	17.013	-58.5821
-31.7639	-3.84911	-58.5733
45.5658	30.899	-58.5611
-45.0451	-22.5515	-58.5533
-26.3276	16.493	-58.5526
41.7532	-32.59	-58.5485
21.1362	44.3528	-58.5405
60.5072	8.88737	-58.5357
28.4224	42.8505	-58.5326
-12.2528	-49.5471	-58.5275
-34.6039	13.8963	-58.5256
74.2259	-57.4435	-58.5076
-51.218	-44.0191	-58.5063
47.5262	-23.6034	-58.4999
55.4475	-8.14852	-58.4991
39.3289	-25.3368	-58.4925
18.0731	30.8494	-58.4889
-10.2064	39.3149	-58.4884
27.9595	7.59623	-58.4781
11.859	-38.6016	-58.4753
122.538	-9.09944	-58.4745
-38.4637	8.63027	-58.4632
32.43	-31.3283	-58.4586
26.4435	0.81553	-58.4575
-3.66257	-40.1539	-58.4542
-47.3735	52.4896	-58.4506
-48.6743	48.7471	-58.4502
32.4705	16.7525	-58.4486
-8.82872	-88.3694	-58.4483
-54.3653	17.1226	-58.4344
-44.5069	56.0063	-58.4298
-48.6975	18.347	-58.4271
72.746	-41.8462	-58.4252
39.9643	-54.0033	-58.4137
-59.3209	-9.79172	-58.3965
60.0825	-10.5812	-58.3879
-45.9986	-4.58757	-58.3795
-52.8201	1.33916	-58.3714
-0.75186	18.4406	-58.3708
-46.2073	-14.1037	-58.3593
30.2837	43.6203	-58.3467
-57.7732	-9.91789	-58.3463
29.391	35.3067	-58.3462
-19.7557	-52.8946	-58.3388
35.3122	19.4333	-58.3383
-57.5508	-25.8718	-58.3335
-23.6938	5.27682	-58.3156
32.0966	35.0881	-58.3106
3.39696	-54.7871	-58.3049
-32.2084	20.256	-58.2926
62.0722	-0.71302	-58.2909
14.7117	-71.2886	-58.2863
-66.2219	-40.4471	-58.2807
19.3567	32.9751	-58.2781
19.8987	-36.9357	-58.2704
-21.5795	-26.7122	-58.2651
47.5555	-40.8002	-58.2582
-39.7408	17.6791	-58.2391
-40.3292	21.5512	-58.2285
35.7201	20.6308	-58.2281
-49.6639	15.0666	-58.2263
30.7818	-26.8299	-58.2047
-32.3394	-2.45351	-58.2041
48.6529	41.3432	-58.191
-38.8857	17.6223	-58.1904
-3.86396	-58.1979	-58.1874
1.83381	-58.0697	-58.186
-15.6385	65.5316	-58.1844
31.5347	-33.6033	-58.1642
35.2112	-28.0436	-58.16
40.9465	-27.1543	-58.1571
-27.7714	8.00108	-58.1552
-20.6658	-12.0548	-58.139
45.1007	27.4095	-58.1308
3.47008	-53.0399	-58.1214
-45.6297	21.0267	-58.1056
26.3552	50.0265	-58.1018
32.2004	8.25042	-58.1017
-84.6255	3.21193	-58.0989
16.2286	37.3017	-58.0898
-46.6097	-0.08212	-58.0877
21.276	20.143	-58.0847
-48.3434	-2.98179	-58.0836
25.4235	33.2419	-58.0789
49.7468	31.6866	-58.0788
29.7149	31.9937	-58.0712
-44.4723	3.35999	-58.067
57.9178	18.5148	-58.0495
33.9344	39.0034	-58.0489
38.5781	-30.3909	-58.0469
-24.1983	-36.5327	-58.044
-49.7976	7.32723	-58.0397
3.91422	27.1688	-58.0389
24.4086	-11.7947	-58.0323
49.0183	11.7603	-58.0296
-29.9728	-22.5465	-58.0284
-47.9701	-1.66438	-58.0276
3.39775	-11.3096	-58.0195
-54.9166	-19.0971	-58.017
-43.8992	-16.5731	-58.0108
9.71134	-37.0398	-57.9888
18.1705	-11.3104	-57.9819
4.217	51.9394	-57.9805
8.95208	-49.2715	-57.9783
-18.694	-31.0205	-57.9744
-25.8068	-24.3522	-57.9594
-27.814	-11.1447	-57.948
51.257	-0.86025	-57.946
37.9308	-31.292	-57.9423
-54.9763	-10.5492	-57.9409
-3.89772	55.8045	-57.9391
-63.8912	28.3005	-57.9365
44.131	-9.23284	-57.935
-9.71925	-38.1773	-57.9345
-32.6608	13.5643	-57.8989
4.35299	45.7301	-57.8981
-58.304	4.85618	-57.8924
23.1417	53.8111	-57.8897
-6.31481	73.3856	-57.8876
11.8095	-45.1029	-57.8801
41.0249	49.587	-57.8738
-46.6478	-3.59754	-57.8651
-53.6959	34.3192	-57.8642
-50.4999	8.63318	-57.8607
-41.5923	37.6517	-57.8435
21.5229	-13.0885	-57.8305
-50.1065	57.5575	-57.824
-42.6999	9.57399	-57.803
-34.0981	8.2244	-57.8022
-1.34914	104.001	-57.8011
54.8259	-13.8707	-57.7867
57.163	15.7362	-57.7833
46.8314	-31.361	-57.7828
34.261	21.2687	-57.782
-44.1008	9.14951	-57.7793
4.17075	67.6715	-57.7724
60.2513	-21.0048	-57.7705
70.3059	-9.78533	-57.7664
15.1158	-27.7932	-57.7622
-9.0835	29.6012	-57.741
21.0673	-38.4043	-57.7375
-39.3117	3.20806	-57.7336
41.2224	-30.9103	-57.7227
-41.1391	11.9573	-57.7225
27.725	-31.1041	-57.7201
49.4045	0.34343	-57.713
-39.0738	-54.0309	-57.7126
26.5734	40.3487	-57.7108
-45.8696	-6.42271	-57.7083
52.3821	-30.8022	-57.7027
-62.7993	26.7968	-57.6937
28.212	35.0361	-57.6815
-60.5979	-3.98306	-57.6784
-17.0845	22.9966	-57.6672
-5.38485	63.1293	-57.6568
-13.2791	-48.9258	-57.6523
-20.8626	-17.0727	-57.6423
-52.4727	-80.5988	-57.6348
59.8123	30.6416	-57.6342
-34.552	-35.16	-57.6254
-55.2229	-2.67963	-57.624
-50.8175	50.7105	-57.6208
43.0872	71.6945	-57.6159
6.95816	-47.4167	-57.6077
-54.741	-81.0332	-57.5952
48.9761	-18.6782	-57.5821
5.63995	7.01406	-57.5778
-6.03953	60.3283	-57.5541
32.1008	-24.6422	-57.5423
30.3414	-1.69101	-57.5352
40.6178	39.5493	-57.5193
4.50743	-63.4077	-57.5137
-53.8923	-30.389	-57.5124
-33.5761	3.29075	-57.5115
-38.9614	-6.97897	-57.5057
-9.44994	56.9445	-57.501
-2.71566	-49.839	-57.5006
-32.2583	9.99228	-57.491
-10.9238	-44.4608	-57.4812
43.5245	-24.4508	-57.4809
-30.7803	-6.97028	-57.4807
-43.3766	9.67863	-57.4741
25.0336	-25.7078	-57.4725
14.7627	24.6514	-57.4599
-27.7236	-11.0399	-57.4588
36.6985	-13.0122	-57.4452
-40.2826	24.7975	-57.4388
-33.7395	-40.5237	-57.4348
-44.3282	8.19412	-57.4315
-48.2283	35.8804	-57.4274
-7.02917	-53.6414	-57.4268
-19.9152	-15.3956	-57.4248
-54.8847	12.4561	-57.4247
10.0372	-38.5529	-57.4203
21.3834	29.7171	-57.4158
-0.00046	37.465	-57.4155
-44.9307	18.6573	-57.4075
54.4323	-14.0831	-57.4001
-8.05654	-81.4543	-57.3996
-16.4025	42.6231	-57.3792
31.6848	-33.5474	-57.3742
56.2605	-9.59724	-57.3739
-35.8951	-24.4481	-57.3724
79.8632	-11.7732	-57.3642
-31.8814	56.5974	-57.3598
-54.8661	-20.396	-57.3437
-53.9277	46.7398	-57.3424
25.375	6.60813	-57.3423
33.3481	31.5349	-57.3385
55.6748	-3.74736	-57.3371
2.02794	-58.8474	-57.337
30.9654	20.1123	-57.333
-54.8748	51.3133	-57.3329
78.0275	30.1788	-57.3329
-7.35707	11.6833	-57.3287
14.3579	-22.1814	-57.3215
-61.8971	11.3975	-57.3113
-54.5001	-17.3192	-57.3083
23.4446	-2.96367	-57.3055
31.4065	30.9941	-57.2948
-56.2289	-50.6822	-57.2761
4.32334	-55.6041	-57.2754
23.1697	-54.7417	-57.271
-68.2101	-8.75785	-57.2692
39.8143	-28.7187	-57.2626
-5.19391	-53.0995	-57.2597
-36.1839	4.14961	-57.2542
38.5269	18.3537	-57.2411
31.2172	-33.2169	-57.2313
-58.4262	30.7704	-57.2281
-53.6076	-32.151	-57.2211
64.0682	-21.4858	-57.221
-53.225	-16.6902	-57.1732
36.933	-33.7584	-57.1641
34.978	-41.4021	-57.1627
-32.374	20.4072	-57.1616
37.7866	28.1634	-57.1606
-49.5579	57.3109	-57.1578
20.7259	50.469	-57.1532
-4.58589	-52.4471	-57.1504
37.3139	-35.7627	-57.1479
47.1264	-50.6869	-57.1446
-86.308	-13.6488	-57.1375
10.5774	30.416	-57.1346
30.8921	-42.7214	-57.131
-66.5943	-31.7573	-57.1149
-7.16465	-39.5934	-57.112
30.6062	-17.4374	-57.1056
-6.21796	-60.2031	-57.1019
-39.7325	-29.0183	-57.0884
-19.9984	33.6391	-57.0882
-1.68325	12.2979	-57.0865
35.8044	16.6591	-57.0756
27.2541	36.6901	-57.0697
21.9575	-52.5802	-57.0688
-44.7348	-5.03234	-57.0499
38.4399	-40.6392	-57.0467
56.4345	-4.51592	-57.041
32.1533	38.1681	-57.0357
-7.03714	50.7958	-57.0304
-64.1789	31.6861	-57.0273
-31.1227	-25.9709	-57.0249
-52.303	-3.738	-57.0127
44.0405	-11.3063	-57.0127
52.3	10.436	-56.997
25.854	-9.63033	-56.9921
36.8533	41.5641	-56.9848
-50.1861	-79.2409	-56.9796
-45.0534	0.89386	-56.9706
-78.759	-1.30775	-56.9407
45.4125	42.4386	-56.9244
8.52535	27.2005	-56.923
-44.2428	33.078	-56.912
-17.9128	-15.869	-56.9111
33.795	-34.6735	-56.9036
-1.23685	33.6932	-56.897
-88.0244	-12.0136	-56.8952
-3.76066	-83.6942	-56.8848
12.3029	28.9875	-56.8806
-70.3335	-15.2823	-56.8746
15.4179	45.297	-56.8626
48.3787	-29.9039	-56.8484
-93.7085	-30.1332	-56.8465
19.0298	-6.44035	-56.8449
45.9488	-27.4865	-56.8374
36.8581	12.7245	-56.8292
29.4002	-20.1741	-56.8271
29.6033	16.8139	-56.8227
57.5782	19.9937	-56.8227
-7.52348	79.0716	-56.8213
-2.42574	-58.8958	-56.8103
-27.9064	-48.3984	-56.8065
-37.3265	18.6043	-56.8062
-3.03957	-49.333	-56.8
-56.0664	-78.441	-56.7966
-62.9216	30.0886	-56.7925
29.3214	-36.9928	-56.7907
-5.84797	37.0596	-56.7848
37.3534	42.0626	-56.7796
39.4922	26.8292	-56.7772
38.8475	-8.47645	-56.7624
-11.5557	-84.581	-56.7592
7.88688	-38.8876	-56.7469
-44.8945	4.00908	-56.7426
50.4769	45.041	-56.735
20.6605	-98.386	-56.7342
25.9032	-88.2596	-56.7302
31.7648	-34.6806	-56.724
-67.7452	-4.73791	-56.7237
17.1088	21.2122	-56.7068
55.823	-46.1687	-56.7021
9.14055	-49.1833	-56.6738
-11.795	52.6355	-56.6701
-27.2943	-14.5344	-56.6691
-54.0889	-35.413	-56.6623
-29.8204	-7.23495	-56.6611
58.5928	-9.55098	-56.6504
-43.4079	-16.94	-56.6317
-56.9858	9.7795	-56.6283
28.3966	-30.0278	-56.6026
56.5251	-13.8176	-56.5936
-6.49159	-88.4363	-56.586
86.3682	-34.3527	-56.5814
-49.4791	29.0592	-56.5784
-17.9245	-80.548	-56.5772
-25.3762	16.3517	-56.5768
3.58488	124.164	-56.5609
63.481	-19.3689	-56.56
5.38354	-39.5189	-56.5578
-38.8916	-80.0916	-56.5459
23.1338	33.0063	-56.5445
-45.4691	-13.1068	-56.5425
13.8425	51.9387	-56.5399
50.2492	46.3183	-56.5363
30.4035	-31.5426	-56.5356
58.6676	-10.7446	-56.5322
31.2184	-4.31242	-56.5267
44.558	-54.6011	-56.5222
47.6127	-40.1824	-56.5157
35.3121	34.8763	-56.5097
-14.1718	-42.3366	-56.5038
47.6182	38.9159	-56.4995
-29.0638	4.67545	-56.4917
-22.0698	-78.9883	-56.4913
36.2178	-7.0587	-56.4902
34.7261	16.5569	-56.4888
27.3912	-29.4028	-56.4865
24.4392	53.2537	-56.4828
23.9412	33.0563	-56.4781
-17.7572	60.8323	-56.4756
38.654	-60.3179	-56.4742
70.3393	-50.7336	-56.4695
46.1511	-39.4274	-56.4695
-7.86002	35.276	-56.4656
-45.7794	4.13601	-56.461
-8.10298	48.0477	-56.4536
-44.1433	15.6429	-56.452
56.8343	-10.9065	-56.4494
30.5563	-22.6748	-56.4486
-61.6384	28.1915	-56.4371
-44.5829	3.08688	-56.4342
42.2223	-43.1773	-56.432
-9.58266	-81.9387	-56.4261
-58.5209	-0.72071	-56.4205
-26.7012	15.7995	-56.4184
-11.6363	-55.5219	-56.4153
-23.2746	-32.9176	-56.4138
-59.879	12.6393	-56.4099
32.6797	-33.2016	-56.4055
30.6883	11.0445	-56.404
2.5014	15.9506	-56.3972
-45.4358	15.4209	-56.3841
16.3228	-22.6323	-56.3831
75.3757	1.25232	-56.382
-20.8226	-58.9275	-56.3719
-17.1689	-50.3433	-56.3718
-58.374	23.2234	-56.3582
-2.79143	31.6606	-56.3463
-0.70712	-76.2124	-56.3451
-62.8589	32.9716	-56.3441
39.6025	-33.5858	-56.3344
-11.248	40.4707	-56.33
48.3026	11.9843	-56.3294
-47.7171	5.89992	-56.3195
-53.5774	15.957	-56.3094
-11.1461	40.0341	-56.307
-27.8199	22.1563	-56.2924
-44.7473	20.3313	-56.2889
39.095	-31.6604	-56.2853
49.2165	-5.61593	-56.284
-32.5188	-6.69435	-56.2803
19.4001	-82.8211	-56.2803
23.8506	38.1239	-56.2795
32.3318	42.4177	-56.2793
-5.42826	50.0394	-56.2753
-13.7292	63.9561	-56.2634
-25.9228	-16.7091	-56.2565
-49.4644	-1.40762	-56.2564
-2.4503	39.4687	-56.2486
0.92079	55.4086	-56.2465
40.4903	-11.7349	-56.2448
36.5949	-27.1277	-56.2426
-55.255	7.58443	-56.2423
-76.6492	-0.32014	-56.238
-61.67	13.1767	-56.2362
-15.9878	-2.1637	-56.2347
16.8066	27.7518	-56.2343
-31.3215	40.4177	-56.2339
30.8611	4.59758	-56.2238
-51.1354	57.7403	-56.2234
-98.3604	-24.7977	-56.2217
35.1185	36.737	-56.213
62.7407	-20.6269	-56.2087
-49.8542	0.45196	-56.2077
58.9461	-50.1507	-56.1915
45.5697	80.9402	-56.1719
12.5775	25.2237	-56.1719
-44.5362	14.8285	-56.1696
-56.6485	-1.99697	-56.1678
-60.7749	32.4142	-56.1665
40.6886	-44.8425	-56.1623
-16.9352	72.4462	-56.1617
33.8869	5.02513	-56.1603
42.4228	-27.0139	-56.1568
24.4953	-18.7002	-56.1548
-64.5494	-42.8086	-56.1478
11.2921	-28.133	-56.1439
-14.8711	57.7053	-56.1355
-45.0624	-36.0911	-56.1265
34.3477	-27.9797	-56.1212
25.3318	-39.2013	-56.1178
30.0786	-21.151	-56.1138
-8.04091	29.3799	-56.1064
-31.2015	-6.76144	-56.1061
-23.001	19.0438	-56.1029
-58.7704	1.83804	-56.0879
-10.7425	-34.1366	-56.0705
-48.393	27.627	-56.0646
-56.2774	-14.3589	-56.0508
-36.0412	-1.48063	-56.0474
40.3943	2.54276	-56.0414
-8.65089	18.9671	-56.0386
53.6768	1.21426	-56.0276
36.0049	-35.6403	-56.0229
-31.9646	-7.67641	-56.0185
-21.9683	-81.684	-56.0182
[truncated: 80,334 more rows]
[truncated: 9 more columns]

## Sheet: Fig. 3L
Fig. 3L
Export ∆q Distribution
∆q (°)	Frequency
-175	0
-165	0
-155	0
-145	0
-135	0
-125	0
-115	0
-105	0
-95	0
-85	0
-75	0
-65	0
-55	0.00840336
-45	0.0420168
-35	0.0756302
-25	0.092437
-15	0.15126
-5	0.285714
5	0.159664
15	0.109244
25	0.0420168
35	0.0168067
45	0.0168067
55	0
65	0
75	0
85	0
95	0
105	0
115	0
125	0
135	0
145	0
155	0
165	0
175	0

## Sheet: Fig. 3M
Fig. 3M	Imp a-JF549 Localizations for Abortive Import Trajectories
	Abortive Import Track	1			Abortive Import Track	2			Abortive Import Track	3			Abortive Import Track	4			Abortive Import Track	5			Abortive Import Track	6			Abortive Import Track	7			Abortive Import Track	8			Abortive Import Track	9			Abortive Import Track	10			Abortive Import Track	11			Abortive Import Track	12			Abortive Import Track
x (nm)	y (nm)	z (nm)		x (nm)	y (nm)	z (nm)		x (nm)	y (nm)	z (nm)		x (nm)	y (nm)	z (nm)		x (nm)	y (nm)	z (nm)		x (nm)	y (nm)	z (nm)		x (nm)	y (nm)	z (nm)		x (nm)	y (nm)	z (nm)		x (nm)	y (nm)	z (nm)		x (nm)	y (nm)	z (nm)		x (nm)	y (nm)	z (nm)		x (nm)	y (nm)	z (nm)		x (nm)	y (nm)
-53.4951	-31.8348	35.0683		14.3421	5.85747	74.7295		-33.9902	22.358	28.0878		63.6179	-35.2584	16.9789		55.0878	62.0499	10.2256		4.82928	-58.9404	30.4146		-22.4175	21.7108	15.0859		-36.1546	22.0708	30.1403		32.3749	-11.4283	54.4425		-9.6337	-22.5468	61.5041		-38.9541	12.0002	26.0991		15.23	23.0019	7.52512		-17.5087	84.6269
-54.986	-37.7419	49.184		26.4234	3.64968	73.4205		-7.42838	26.8141	28.1134		31.5768	-15.7108	17.0017		23.3301	34.2571	18.0851		27.969	-70.4169	18.6736		0.14643	55.0267	16.4573		-55.9419	-18.9718	38.2506		35.4497	-2.47157	44.03		40.1666	-32.2304	30.7037		-49.9301	-0.97464	23.5985		29.0029	9.80442	-1.65505		15.8538	32.3005
-62.7495	-27.9994	63.637		17.0958	-0.3241	56.6825		-28.7091	26.6261	17.3927		30.4565	-19.2517	9.93273		39.0964	40.6848	8.92549		-4.64292	-82.9805	22.7222		-5.66083	63.6336	13.0454		-57.2926	-11.8853	34.3835		21.8515	8.62125	50.4902		3.96454	-30.8038	13.7073		-15.531	4.86168	19.8149		12.8436	16.5528	8.31247		-8.48608	26.2475
-61.1011	-28.4275	61.3438		15.1351	-5.45662	51.4781		-43.0648	11.3207	31.2928		37.9903	-6.64081	8.96705		37.7086	61.0908	34.7853		-5.2505	-71.6131	27.5392		-0.04506	69.9474	39.0162		-53.5416	-3.64736	29.2658		37.5892	-22.675	48.4977		-9.55863	-23.164	11.6884		-41.4207	-8.32949	22.3204		17.8289	13.8562	3.89392		14.7971	34.5971
-57.1981	-35.9519	65.0076		14.7602	0.0147	65.0631		-21.2341	34.3723	26.2031		24.5138	-6.65296	12.7875		40.6069	42.2183	8.84614		14.0868	-61.7185	53.2579		27.1408	79.4179	24.5919		-72.5443	-5.20753	19.3111		39.1549	-25.6265	41.4434		-19.1722	4.76716	40.0728		-37.9213	-11.1205	17.8988		16.5183	26.0397	40.9542		0.83326	35.3895
-42.3887	-40.1615	59.9301		20.9801	-14.57	59.4479		-49.9601	20.3045	36.7973		30.8847	-7.17556	7.63616		21.0846	34.6223	8.87117		5.4216	-49.3624	50.07		25.8725	72.0738	21.6943		-67.038	-24.3921	11.2567		28.418	-44.7833	25.8302		-12.7563	15.8679	30.1383		-32.5177	-6.47683	26.8244		8.44373	31.1169	40.9093		3.43812	31.7745
-52.481	-50.1362	62.6173		11.7369	-8.89924	59.4766		-37.7991	9.65646	36.8229		33.4808	-14.984	9.96073		38.8769	47.9203	22.3244		0.94035	-21.7095	39.986		20.4062	77.1199	23.1723		-67.749	-4.97756	7.33329		41.6785	-15.277	15.5457		-23.9191	3.1111	35.5537						10.889	32.8537	59.318		13.2228	18.0622
-36.6183	-48.9074	62.6208		18.6582	-8.20125	59.4769		-43.2729	22.6976	50.343		6.23906	-42.1816	26.3167		43.2519	43.9998	18.1964		-11.4191	-47.1517	49.9974		54.2411	99.1069	35.314		-61.1726	-48.7033	30.5803		34.001	-3.81002	30.2758		-26.5935	11.039	32.8458						5.4803	33.4361	44.6105		-38.9532	26.4305
-45.1958	-37.2428	62.6207		30.1795	-0.51612	52.5243		-50.9236	20.7161	42.1795		49.58	-30.1519	26.3259		29.8772	42.0245	29.1483		-25.2041	-42.9915	55.089		38.8605	109.258	42.157		-63.3993	-37.2825	33.5577		37.9897	-13.2036	30.2423		-9.42229	5.93186	35.1917						13.1296	36.5583	22.5772
-55.7976	-34.7377	69.6307		26.2038	-2.95876	57.3618		-45.5774	8.64273	58.7987		57.3598	-15.9047	19.6027						-18.6182	-46.4345	45.8503		50.1507	74.4072	55.1593		-73.1375	-17.7845	28.8533		51.3004	-20.4675	27.9314		-18.9224	-0.04595	31.8365						11.4127	23.1494	25.301
-47.9922	-46.4023	66.1976		11.3361	-12.0925	31.5498		-46.2537	17.1636	58.8017		59.1085	-29.7624	22.5352						-16.3824	-40.4388	34.8587										51.0187	1.06583	25.6303		-4.65158	-14.5114	28.5928						2.42255	7.2899	28.5576
-50.694	-43.0516	65.0182		20.3648	-8.94597	35.7557		-35.0722	-2.45427	46.7646		75.1448	-22.4893	21.2279						-20.2772	-38.4953	36.4862										38.7868	-6.76009	20.4795		-27.5914	0.73301	25.9251
-53.7505	-25.8502	63.6993		23.884	-2.21234	49.2953		-52.8972	24.3207	46.7651		81.1014	-30.0538	34.5073						-13.293	-28.5912	30.5589										41.4656	-6.74717	18.4256		-32.5158	1.11988	25.9628
-49.2442	-33.4069	67.9012		47.6646	-2.91061	41.151		-62.5986	16.73	39.811		66.6875	-31.7497	31.5841						-23.6318	-52.9952	35.6718										36.5957	-5.09354	10.9997		-4.12196	29.1051	21.3123
-48.8172	-29.625	64.9557		21.9204	-11.8023	43.4169		-61.2252	-12.045	27.639		72.0189	-35.0731	31.6224						-9.03284	-47.0972	40.867										40.3902	-19.1717	8.19783		-15.3524	14.406	35.1221
-46.9237	-26.7723	60.8013		19.8956	-11.5367	38.2014		-60.0809	4.10266	29.2537		78.8846	-27.8356	35.7704						-12.2332	-43.1073	36.7254										29.8729	-25.0916	-0.45827
-40.9354	-31.7396	52.2371		25.449	1.07197	20.5565		-62.5427	15.7284	44.4802		87.5024	-34.2747	31.6566						1.56387	-63.1982	37.6864										18.9368	-26.2848	-0.46198
-46.3019	-32.4613	46.7335		28.5857	-9.08689	18.7013		-55.2098	18.341	63.0213										-16.1126	-72.9769	47.2786										17.9891	-18.8643	-2.3674
-46.7424	-37.811	42.6019		36.5708	4.6192	16.8846														-38.0133	-81.7828	42.4513										14.4829	-14.8767	3.45616
-27.4355	-33.8692	39.4287		34.2541	-2.39868	22.9462														-38.6974	-69.8334	46.5716										-10.4322	-3.6688	16.3829
-43.3555	-30.503	25.9266		42.5418	-5.60282	25.8999														-22.0523	-59.2833	72.4403										30.7084	-27.5095	29.3226
-44.3452	-14.2189	22.5624		37.3665	-3.60261	16.6303														-32.2855	-41.8475	79.2475										7.55344	-18.9347	27.9311
-43.4633	-19.7732	25.5283		41.8311	16.021	22.1966														-28.6044	-55.3483	72.1784										4.86393	-5.41988	22.7576
-48.8382	-29.6569	27.4326		35.9637	7.59008	28.2472														-33.9873	-57.991	61.2204										23.1768	-2.73523	21.7612
-33.8063	-30.2809	29.7186		34.4699	8.16722	33.5062														-35.0241	-68.6448	51.1475										14.6724	-7.23124	25.0017
-32.061	-24.3165	27.8833		26.3596	8.03472	37.6687														-40.9836	-68.3245	30.8964										-1.34401	-26.8505	37.6685
-23.9806	-40.421	30.7862		35.0274	-1.85536	33.5329														-43.4291	-57.6672	15.6189										4.28554	-14.2218	34.8917
-31.7718	-29.5158	26.6484		43.0893	-7.07159	26.5887														-26.8811	-47.2345	17.1743										26.4038	-26.6989	28.3379
-5.54834	-22.1056	17.2696		29.9341	1.0435	40.1414														-46.7628	-64.6484	22.3364										9.45757	-29.1121	19.8722
-5.97845	-16.7483	22.93		34.9106	-12.5511	40.1767														-34.8758	-70.4556	37.6255										-5.38152	-33.3881	10.5212
-21.1481	-34.3287	33.7666		27.3003	2.92415	36.0511														-31.9274	-81.518	35.4044										-12.5333	-40.5273	8.39776
-17.1946	-28.3746	35.6639		29.1905	1.02889	43.1571														-16.6426	-75.2065	25.7685										-10.6718	-42.6449	10.8118
-15.2888	-25.5051	24.6583		26.4282	10.9734	37.9898														-38.9069	-94.5519	36.3809										2.23798	-36.3676	13.479
-30.7567	-30.141	21.7846		33.3078	-2.51585	50.3272														-54.1647	-82.0689	24.3813
-31.4351	-32.6106	17.0088		29.2193	-8.87644	59.5803														-26.1437	-121.917	20.7064
				39.9481	-1.6558	54.4089														-51.7002	-108.889	24.3041
				45.8037	-20.7628	64.02
				37.4017	-18.4507	69.7678
				38.2765	-22.9496	80.7804
				54.2382	-23.3526	84.8887
				34.6546	-27.5211	86.2782
				25.6627	-30.796	60.4881
				17.2482	-10.7405	44.2523
				23.5023	5.75135	51.0498
				34.5675	-13.5783	54.4873
				23.9268	-16.6114	63.0941
				25.2864	-15.6515	61.2265
				22.7546	-13.4326	58.9539
				3.94915	-2.00533	65.757
				11.2459	-2.27725	74.3756
				23.9246	-1.69241	81.416
				24.9823	-9.40796	81.4327
				14.0122	-3.71734	69.0749
				37.81	7.29326	70.4228
				25.4007	-20.0581	82.4624
				25.9559	-15.8183	84.8027
				24.6017	-9.94826	80.6344
				14.052	4.13575	71.6175
				25.6124	-10.7015	75.7687
				29.4243	-19.3694	78.6925
				33.4526	-7.82044	84.4338
				27.167	-5.69039	82.5614
				30.4011	22.0035	91.3109
				36.8755	6.58293	87.1839
				29.6558	14.1284	103.873
				25.9325	18.949	106.815
				32.6782	25.5945	108.693
				29.4645	22.5292	108.724
				26.2522	19.8137	112.897
				19.9267	20.997	116.363
				21.0498	31.213	123.397
				33.9102	29.4123	133.228
[truncated: 58 more columns]

## Sheet: Fig. 3N
Fig. 3N	Imp a-JF549 Localizations for Abortive Export Trajectories
	Abortive Export Track	1			Abortive Export Track	2			Abortive Export Track	3			Abortive Export Track	4			Abortive Export Track	5			Abortive Export Track	6			Abortive Export Track	7			Abortive Export Track	8			Abortive Export Track	9			Abortive Export Track	10			Abortive Export Track	11			Abortive Export Track	12			Abortive Export Track
x (nm)	y (nm)	z (nm)		x (nm)	y (nm)	z (nm)		x (nm)	y (nm)	z (nm)		x (nm)	y (nm)	z (nm)		x (nm)	y (nm)	z (nm)		x (nm)	y (nm)	z (nm)		x (nm)	y (nm)	z (nm)		x (nm)	y (nm)	z (nm)		x (nm)	y (nm)	z (nm)		x (nm)	y (nm)	z (nm)		x (nm)	y (nm)	z (nm)		x (nm)	y (nm)	z (nm)		x (nm)	y (nm)
-4.1636	-17.3809	-29.8122		13.8827	-62.7723	-23.8019		-19.969	14.8575	-43.5586		24.0277	-18.1679	-20.9779		-15.7292	3.43642	-43.7625		-14.4328	43.5085	-5.53437		7.46616	9.28617	-44.2867		30.6419	-8.0659	-34.2966		-17.4161	73.602	-35.6299		-13.8058	56.5519	-40.9264		-10.6415	-20.1421	-13.3894		-2.15255	46.4399	-35.6141		-5.54652	-23.2822
3.44355	-27.7733	-17.4171		-7.91159	-53.1946	-18.2448		-17.5514	6.38087	-48.5968		22.8907	-0.88673	-19.7783		-12.067	35.8809	-33.1249		11.6206	24.7358	-9.00918		26.6285	8.20347	-34.1047		27.4196	-33.7516	-37.5863		5.44059	32.8647	-27.0575		2.07008	44.7524	-28.9372		-2.58632	-28.1401	-50.3508		-37.5363	46.6514	-28.8892		25.6321	-17.9558
0.10807	-42.827	-24.3941		1.12332	-41.4123	-18.2041		-22.4581	3.82235	-42.9524		25.7887	-11.5187	-25.4742		-23.4019	23.6429	-26.0219		0.27717	15.1999	-8.41669		12.0218	-3.44694	-21.8667		28.7831	-33.6399	-37.1678		9.08137	50.8399	-60.4887		-2.63464	42.5168	-28.9737		-15.2501	-33.385	-50.3782		-23.3225	39.883	-17.3681		3.02409	-24.1582
16.0911	-40.8226	-7.91486		-5.70374	-64.1328	-29.0956		-27.635	-2.01014	-53.4286		22.0545	-7.87328	-23.5681		-30.8433	23.1643	-20.7664		7.85917	5.81997	-28.8716		30.2242	2.9184	-21.8542		5.86944	-37.0945	-29.2204		-13.3868	20.5462	-73.6737		-23.1112	34.9767	-21.1827		27.3353	-25.4505	-21.9062		-27.1334	30.0661	-8.42159		-17.7052	-48.2379
19.3771	-43.3266	-2.72487		9.34232	-46.3838	-37.5034		-17.044	3.89358	-84.2042		31.6464	0.30227	-30.5692		-17.7183	22.6265	-23.712		5.76361	0.2958	-26.1314		16.2751	-8.30137	-17.7284		6.89121	-40.4945	-20.6555		-5.54662	23.843	-70.942		-18.7536	36.5603	-19.3517		-13.6235	-42.0962	-31.9541		-78.9944	29.1678	-38.1453		-13.1798	-20.2509
5.37395	-30.7881	-4.26414		-0.3528	-45.6798	-37.4716		-17.566	-4.85549	-75.8933		29.4994	-19.0404	-16.2023		12.373	24.7701	-25.1305		-12.7637	4.95609	-21.7337		25.9608	10.859	-26.1648		-5.48664	-42.0433	-8.90945		-6.21034	25.6326	-60.4446		-15.2753	42.7278	-29.9212						-65.7601	48.4969	-41.5249		-1.3441	-33.8847
-6.947	-31.1498	-13.3458		-15.0627	-26.6206	-32.0354		-26.8429	-4.6356	-61.7886		38.8995	-9.11876	-27.0828		-7.8522	20.8303	-18.0311		1.46197	8.15192	-19.2153		15.6933	9.80383	-20.9111		13.9886	-35.364	-6.61685		-4.13418	16.0628	-63.2484														-27.2185	-64.9004
-3.60451	-18.2209	-18.9763		7.14247	-49.5894	-21.2611		-21.7482	-13.945	-61.7625		32.8961	1.49312	-29.9799		-12.9843	16.8513	-16.4296		0.25513	-5.44738	-23.8712		0.55709	16.154	-30.8059		4.67832	-73.8613	-31.4341		-19.1975	22.246	-43.3493														2.4565	-89.114
-5.1514	-39.0941	-28.7334		18.0018	-25.2874	-21.2449		-43.9086	-40.392	-65.0859		19.8459	-12.4064	-31.8146		-11.81	36.7377	-7.97351		13.1341	16.5801	-26.9981		29.5978	3.59467	-39.758		5.19957	-63.4563	-53.4633		-14.3353	18.9647	-32.8592														10.6054	-65.8622
-7.8152	-38.1468	-18.5349		30.6435	-24.3511	-14.4642		-26.4636	-49.1801	-62.501		25.8581	-5.04214	-33.4046		-18.9123	20.2288	-9.15046		20.0269	13.9773	-10.4845		7.49244	9.57768	-42.6555		-0.39415	-64.9708	-31.1847		-9.84378	21.2678	-27.7431
-4.3454	-13.3656	-6.47497		21.0732	-23.7282	-3.44756		-4.60233	-46.7715	-46.2035		35.2962	-16.3437	-35.2279		-11.5123	34.1252	-13.9249		23.745	16.2574	-1.9534		35.8668	22.4358	-49.3641		-18.4721	-73.4431	-46.0658		-10.2285	28.4108	0.79956
-21.6927	-27.8324	2.00151		21.2491	-8.87639	-0.51813		-30.597	-48.8222	-36.1958						-3.49046	32.4208	-13.9034		20.6079	14.2001	-1.93657		16.5385	24.7626	-39.5432						-11.8813	37.4307	-26.6218
-18.5413	-33.4654	-12.4589		3.9808	-3.58195	-26.1568		-16.1286	-55.2149	-17.0142						2.69493	21.2794	-39.7948		26.2466	12.1526	-10.1594		9.24364	6.75201	-57.8558						-18.1582	48.9839	-46.2494
				1.77591	-7.77584	-26.1341		-15.3351	-58.1434	-30.1881						-19.9448	38.0009	-29.0928						32.0763	12.2945	-68.6208						-15.2848	39.6589	-35.6919
				18.3346	-5.90734	-21.3609		-17.136	-28.9262	-23.5649						-26.2169	50.6815	-34.5617						39.2907	14.1538	-68.6059
								-7	-24.5975	-28.8013						7.6903	48.0902	-36.473						27.442	-2.03988	-85.1181
																								31.1207	-1.11175	-86.9557
																								48.6896	6.11128	-93.8255
																								40.3995	17.2261	-84.6258
[truncated: 67 more columns]

[truncated: 2 more sheets: Fig. 3O, Fig. 3P]
