# Supplementary material for: Overlapping nuclear import and export paths unveiled by two-colour MINFLUX
Source: Nature. 2025 Mar 19;640(8059):821–7. doi: 10.1038/s41586-025-08738-0 (PMC12003200; doi:10.1038/s41586-025-08738-0)
Supplement: Supplementary file 15 — Source Data Fig. 4 [file 41586_2025_8738_MOESM15_ESM.xlsx]

## Sheet: Fig. 4A
Fig. 4A
Localizations of Imp a-JF549 via MINFLUX
	r (nm)	z (nm)
	101.086	291.115
	125.828	290.937
	199.456	290.786
	83.5068	289.903
	94.8654	289.833
	209.108	289.753
	149.017	289.336
	81.2669	289.172
	158.191	289.163
	156.555	288.993
	10.4081	288.735
	97.6889	288.604
	3.45922	288.386
	68.1891	288.053
	167.206	288.036
	164.554	287.895
	99.8398	287.847
	159.558	287.417
	147.652	287.159
	106.493	286.762
	146.843	286.464
	109.924	286.164
	123.223	285.918
	98.827	285.283
	176.118	285.028
	102.962	284.387
	20.3336	284.341
	21.9882	284.341
	47.1181	284.322
	161.735	283.678
	100.306	283.59
	174.203	283.457
	114.015	283.4
	157.405	283.155
	164.594	283.148
	151.061	283.099
	146.766	282.989
	146.672	282.776
	92.9351	282.559
	103.237	282.419
	110.475	282.408
	147.699	282.277
	76.9213	282.163
	58.275	281.68
	131.083	281.472
	165.25	281.128
	114.075	281.013
	79.1194	280.935
	122.987	280.838
	153.923	280.548
	108.347	280.182
	46.7934	280.115
	160.593	279.834
	68.4327	279.788
	171.059	279.528
	76.2635	279.321
	161.314	278.882
	150.631	278.211
	136.975	278.19
	110.457	277.902
	167.47	276.747
	166.495	276.701
	175.268	276.514
	132.179	276.294
	149.721	276.293
	167.898	276.084
	102.575	275.991
	149.742	275.942
	122.124	275.762
	83.0877	275.111
	168.98	274.473
	137.477	274.397
	152.981	274.158
	159.891	274.067
	110.959	273.925
	107.042	273.885
	111.25	273.858
	78.3892	273.602
	155.809	273.468
	106.368	273.437
	159.537	273.386
	144.316	273.363
	171.065	272.561
	163.472	272.498
	49.4077	271.874
	123.598	271.533
	147.437	271.396
	203.777	271.334
	158.397	271.286
	157.066	271.253
	169.045	271.232
	176.943	270.666
	79.9637	270.345
	158.561	270.078
	176.667	269.369
	167.432	269.356
	146.899	269.34
	79.7517	269.173
	166.064	268.965
	143.047	268.786
	116.774	268.67
	145.481	268.493
	128.181	268.383
	115.967	268.382
	123.277	268.347
	111.006	268.316
	161.278	267.455
	98.4915	267.195
	98.5996	267.18
	177.271	267.067
	172.629	267.045
	137.437	266.593
	108.503	266.408
	116.739	266.407
	102.569	266.407
	120.662	266.372
	147.241	266.351
	166.466	266.182
	113.141	266.095
	169.839	265.359
	166.965	265.344
	172.137	264.681
	152.928	264.564
	155.568	264.564
	144.899	264.547
	77.4976	263.926
	146.111	263.645
	99.6924	263.408
	161.956	263.134
	137.003	263.016
	103.645	262.252
	177.343	261.941
	102.163	261.839
	98.2411	261.545
	168.43	261.473
	178.846	261.305
	128.329	261.225
	146.476	261.194
	42.4736	260.764
	158.22	260.729
	155.322	260.716
	149.418	260.476
	145.846	260.386
	166.188	260.262
	125.853	260.032
	97.5191	259.904
	123.869	259.851
	157.127	259.73
	164.81	259.699
	126.495	259.316
	164.372	258.906
	37.0344	258.598
	152.881	258.418
	131.206	258.24
	93.2489	258.209
	143.375	258.147
	151.546	258.114
	140.06	258.018
	125.652	257.746
	60.5772	257.5
	145.098	257.175
	169.119	257.019
	134.571	257.015
	114.787	256.683
	115.965	256.226
	106.951	256.14
	116.797	256.139
	144.159	255.552
	103.97	254.771
	154.439	254.712
	163.626	254.556
	110.692	254.439
	101.612	254.439
	106.22	254.419
	158.291	254.331
	49.2821	253.962
	109.811	253.559
	130.795	253.31
	163.521	253.217
	117.216	252.964
	105.554	252.96
	108.457	252.94
	100.778	252.864
	166.823	252.827
	137.77	252.712
	123.547	252.696
	40.7782	252.611
	97.1382	252.17
	146.809	251.775
	133.83	251.46
	184.783	251.298
	165.844	251.011
	71.2266	250.794
	117.424	250.639
	48.1885	250.37
	161.202	250.303
	109.301	250.078
	92.9421	249.564
	128.677	249.124
	147.616	249.082
	51.456	249.058
	189.945	249.038
	174.931	248.821
	114.493	248.768
	63.9055	248.55
	150.634	248.523
	171.247	248.485
	151.926	248.313
	32.6643	247.88
	75.1232	247.527
	109.196	247.426
	183.559	247.407
	133.667	247.266
	110.837	247.142
	101.184	247.119
	174.981	247.028
	184.189	246.992
	145.494	246.71
	149.405	246.598
	20.6259	246.495
	172.011	246.215
	57.1444	246.142
	180.323	246.096
	164.65	245.821
	63.3239	245.339
	131.889	244.418
	153.09	244.176
	165.989	244.059
	111.151	243.907
	97.9043	243.867
	59.3043	243.83
	40.3945	243.816
	137.933	243.461
	142.142	243.142
	129.652	242.88
	108.022	242.757
	173.297	242.597
	159.113	242.454
	117.975	242.385
	120.813	242.305
	166.321	241.932
	156.344	241.709
	105.076	241.625
	156.317	241.559
	68.73	241.51
	152.281	241.363
	166.22	241.29
	180.327	241.052
	157.893	240.808
	94.1809	240.731
	141.212	240.64
	156.59	240.554
	133.937	240.53
	150.326	240.366
	135.113	240.162
	141.813	239.668
	100.32	239.591
	159.795	239.133
	147.923	238.829
	127.971	238.568
	113.397	238.174
	174.514	238.137
	116.393	238.076
	82.4709	237.944
	44.3102	237.792
	57.384	237.786
	34.0884	237.77
	114.218	237.537
	159.507	237.491
	55.6948	237.47
	163.306	237.445
	169.179	237.38
	123.238	237.245
	148.486	237.151
	150.853	237.147
	145.258	237.115
	164.283	236.932
	82.0075	236.85
	122.062	236.724
	138.876	236.714
	121.614	236.63
	118.569	236.594
	164.062	236.509
	143	236.257
	101.948	236.082
	135.732	235.948
	166.872	235.764
	143.371	235.464
	138.658	235.364
	126.319	235.174
	110.148	235.127
	137.483	234.978
	135.143	234.957
	101.211	234.795
	138.028	234.768
	92.091	234.669
	155.523	234.091
	137.671	233.4
	147.085	233.389
	147.44	233.357
	121.565	232.872
	118.921	232.867
	97.5096	232.839
	130.335	232.799
	77.3537	232.768
	75.8167	232.742
	132.677	232.713
	162.331	232.691
	132.586	232.69
	129.51	232.481
	117.326	232.365
	146.601	232.242
	181.382	232.147
	31.1462	232.131
	113.471	232.037
	105.775	231.993
	154.395	231.972
	112.97	231.806
	111.143	231.745
	153.291	231.439
	181.154	231.316
	166.937	231.19
	128.743	231.179
	106.786	231.161
	145.887	230.567
	121.661	230.539
	121.896	230.494
	141.311	230.304
	102.865	230.286
	182.423	230.135
	156.532	230.073
	143.282	229.685
	179.821	229.618
	117.474	229.537
	167.168	229.39
	82.7493	229.347
	135.757	229.311
	124.72	229.292
	139.864	229.023
	117.771	228.933
	165.529	228.734
	109.597	228.721
	107.521	228.481
	142.782	228.421
	154.077	228.187
	172.466	228.106
	169.988	227.982
	152.816	227.936
	132.303	227.747
	36.6636	227.725
	98.1822	227.51
	161.337	227.468
	94.5505	227.424
	99.1126	227.343
	140.41	227.331
	142.995	227.195
	121.797	227.058
	113.494	226.788
	136.303	226.783
	118.343	226.749
	144.479	226.649
	140.018	226.499
	68.7399	225.968
	107.214	225.845
	122.942	225.706
	104.442	225.546
	140.485	225.519
	135.064	225.269
	142.59	225.22
	123.281	225.201
	109.7	224.74
	126.111	224.714
	108.12	224.711
	109.504	224.636
	112.617	224.525
	150.234	224.437
	149.007	224.413
	111.148	224.355
	45.0532	224.306
	97.5808	224.17
	99.9218	224.087
	144.136	224.04
	163.249	224.007
	114.421	223.979
	157.006	223.964
	114.592	223.856
	140.777	223.679
	156.352	223.652
	147.78	223.635
	131.706	223.519
	80.6792	223.375
	127.648	223.364
	129.729	223.363
	141.77	223.357
	81.5707	223.356
	67.2351	223.333
	148.399	223.275
	173.813	223.185
	120.618	223.013
	150.199	223.011
	138.797	222.991
	134.587	222.976
	127.965	222.879
	108.211	222.848
	118.176	222.815
	40.5004	222.567
	179.98	222.565
	86.3137	222.556
	129.392	222.481
	97.4105	222.46
	129.593	222.393
	134.964	222.35
	95.8846	222.25
	95.9243	222.171
	115.506	222.154
	98.5396	222.147
	101.352	222.128
	117.522	221.991
	136.771	221.966
	122.262	221.921
	185.473	221.822
	130.946	221.751
	114.22	221.696
	157.399	221.674
	167.284	221.632
	151.397	221.57
	118.233	221.566
	102.89	221.393
	140.198	221.347
	143.954	221.346
	141.97	221.335
	111.428	221.31
	39.6424	221.043
	149.712	220.761
	110.272	220.708
	134.58	220.687
	143.713	220.594
	108.235	220.543
	148.046	220.435
	123.144	220.345
	156.684	220.216
	29.2779	220.212
	167.289	220.19
	128.83	220.127
	135.4	220.115
	117.538	220.11
	114.184	220.1
	131.435	220.095
	106.452	220.068
	123.885	219.925
	138.286	219.917
	105.101	219.871
	145.614	219.844
	171.169	219.827
	54.8186	219.827
	97.7491	219.791
	185.125	219.737
	125.168	219.722
	175.254	219.713
	143.785	219.625
	118.217	219.571
	118.291	219.559
	121.176	219.54
	37.4133	219.535
	97.6001	219.5
	120.477	219.347
	80.6758	219.342
	76.2411	219.304
	140.287	219.217
	172.365	219.149
	123.501	219.13
	38.9517	219.097
	95.4986	219.061
	139.151	219.038
	121.264	218.903
	116.689	218.866
	99.8514	218.829
	141.358	218.805
	172.68	218.737
	140.085	218.675
	110.219	218.643
	98.6195	218.624
	154.168	218.618
	142.065	218.588
	158.005	218.548
	183.126	218.541
	142.612	218.539
	119.139	218.532
	155.467	218.507
	107.96	218.459
	124.428	218.392
	118.948	218.333
	120.643	218.152
	152.806	217.928
	160.19	217.922
	104.16	217.894
	127.173	217.858
	129.643	217.818
	112.761	217.725
	96.8655	217.606
	127.722	217.536
	114.215	217.378
	116.161	217.376
	111.084	217.315
	143.37	217.204
	133.675	217.161
	85.274	217.15
	141.576	217.135
	128.27	217.126
	128.524	217.1
	145.445	217.095
	120.416	217.095
	133.315	217.076
	46.3401	217.067
	137.581	217.006
	91.0076	216.986
	149.656	216.967
	136.802	216.917
	107.943	216.908
	120.691	216.746
	90.8489	216.744
	102.407	216.634
	110.11	216.615
	116.679	216.611
	145.284	216.497
	159.797	216.473
	129.403	216.421
	137.423	216.415
	36.9335	216.395
	137.356	216.381
	144.442	216.376
	123.622	216.171
	112.125	216.084
	145.403	215.97
	99.2387	215.959
	101.769	215.919
	120.922	215.911
	124.545	215.907
	140.521	215.892
	104.313	215.887
	38.2643	215.852
	157.367	215.805
	99.4009	215.78
	139.955	215.755
	42.1545	215.614
	128.191	215.612
	159.586	215.551
	127.549	215.542
	34.4637	215.493
	113.334	215.458
	125.149	215.426
	125.287	215.4
	115.034	215.388
	151.235	215.347
	154.37	215.266
	129.834	215.258
	11.4008	215.212
	124.779	215.19
	108.39	215.164
	99.8141	215.155
	121.729	215.116
	126.972	215.075
	92.5629	214.994
	114.269	214.977
	112.634	214.977
	107.768	214.933
	98.8131	214.866
	128.493	214.861
	141.396	214.849
	136.539	214.829
	132.264	214.82
	124.542	214.804
	108.115	214.756
	137.734	214.747
	79.2292	214.719
	149.013	214.54
	133.514	214.433
	155.93	214.4
	116.368	214.393
	139.072	214.363
	126.32	214.318
	108.299	214.317
	114.325	214.317
	115.983	214.306
	148.116	214.304
	141.647	214.293
	157.006	214.268
	160.782	214.235
	77.1783	214.208
	93.3471	214.123
	98.4097	213.979
	104.907	213.977
	139.442	213.973
	91.1564	213.971
	104.558	213.94
	126.845	213.909
	63.5958	213.768
	108.405	213.739
	36.9925	213.723
	154.402	213.682
	25.0956	213.662
	141.222	213.613
	108.757	213.589
	115.626	213.587
	112.68	213.584
	122.761	213.583
	152.973	213.575
	106.877	213.565
	150.285	213.505
	36.8054	213.463
	118.64	213.436
	131.277	213.41
	159.219	213.348
	114.377	213.28
	120.296	213.254
	72.8763	213.252
	134.123	213.234
	140.065	213.202
	155.903	213.174
	114.794	213.099
	145.994	213.031
	125.594	212.998
	113.728	212.946
	128.829	212.925
	133.679	212.899
	87.4513	212.873
	46.3414	212.87
	134.806	212.848
	86.9666	212.793
	100.687	212.752
	119.468	212.708
	134.908	212.636
	152.413	212.627
	120.873	212.623
	152.886	212.612
	102.48	212.471
	110.351	212.425
	99.4964	212.257
	130.289	212.181
	109.291	212.153
	112.264	212.153
	129.267	212.141
	123.22	212.134
	43.7978	212.122
	148.75	212.075
	114.377	212.023
	131.766	211.963
	117.499	211.958
	141.123	211.927
	85.3446	211.889
	115.733	211.88
	118.238	211.852
	121.865	211.842
	132.986	211.806
	115.469	211.77
	100.043	211.742
	95.0685	211.729
	140.208	211.729
	106.239	211.714
	120.333	211.659
	143.187	211.655
	100.307	211.615
	114.922	211.594
	105.042	211.553
	122.482	211.54
	138.188	211.487
	143.8	211.355
	141.681	211.305
	109.184	211.235
	117.106	211.225
	119.835	211.211
	105.537	211.051
	107.724	211.006
	187.225	210.992
	60.723	210.951
	107.987	210.88
	100.152	210.802
	110.128	210.793
	86.4271	210.784
	149.968	210.776
	151.677	210.76
	112.097	210.72
	113.464	210.682
	141.19	210.64
	112.939	210.603
	104.269	210.554
	108.268	210.551
	110.6	210.551
	119.259	210.532
	101.432	210.419
	70.9914	210.393
	134.79	210.345
	147.42	210.285
	59.9023	210.245
	92.1358	210.179
	105.307	210.157
	74.319	210.146
	145.015	210.046
	128.569	210.031
	93.4599	210
	101.854	209.941
	99.1377	209.933
	118.568	209.928
	91.4053	209.923
	107.246	209.909
	141.305	209.887
	142.581	209.878
	109.944	209.829
	113.873	209.794
	112.846	209.775
	153.812	209.75
	69.3981	209.71
	131.865	209.685
	134.447	209.662
	159.104	209.626
	124.004	209.569
	109.402	209.545
	137.581	209.543
	50.5493	209.54
	64.7149	209.456
	109.244	209.428
	90.9147	209.261
	150.221	209.259
	137.152	209.217
	122.425	209.196
	134.335	209.15
	107.859	209.048
	113.716	209.035
	107.53	209.028
	119.829	208.983
	111.366	208.981
	114.165	208.958
	145.318	208.927
	126.872	208.818
	141.594	208.671
	147.487	208.638
	57.0108	208.576
	126.063	208.575
	166.236	208.557
	153.052	208.497
	143.92	208.489
	47.5786	208.479
	67.8363	208.417
	136.827	208.397
	141.828	208.371
	155.401	208.338
	124.522	208.321
	127.599	208.312
	86.6119	208.291
	114.29	208.29
	112.222	208.252
	128.14	208.246
	116.03	208.22
	115.827	208.215
	116.147	208.196
	104.062	208.188
	94.7398	208.151
	130.973	208.119
	124.473	208.109
	125.043	208.09
	144.292	208.086
	107.785	208.07
	117.505	208.043
	117.797	208
	115.813	207.91
	114.525	207.908
	111.868	207.886
	132.402	207.863
	42.9812	207.834
	52.7423	207.804
	104.834	207.772
	129.44	207.717
	123.413	207.698
	158.577	207.666
	165.501	207.617
	68.9468	207.606
	145.159	207.549
	123.032	207.507
	124.648	207.499
	167.091	207.468
	123.309	207.335
	124.31	207.302
	100.857	207.263
	146.655	207.229
	126.987	207.213
	111.332	207.188
	137.522	207.18
	131.275	207.177
	108.578	207.132
	152.002	207.118
	132.367	207.094
	160.306	207.093
	154.949	207.081
	152.807	207.077
	126.378	206.96
	137.16	206.951
	103.297	206.932
	104.778	206.919
	138.785	206.875
	132.799	206.868
	118.879	206.865
	125.791	206.841
	142.428	206.719
	121.224	206.677
	97.9434	206.645
	103.734	206.625
	108.143	206.552
	121.627	206.513
	145.072	206.444
	59.1557	206.425
	101.244	206.346
	90.9249	206.316
	127.08	206.27
	164.996	206.235
	110.674	206.233
	62.5523	206.184
	153.043	206.016
	86.5475	206.011
	88.2985	205.934
	139.113	205.882
	111.206	205.881
	107.336	205.841
	50.0522	205.812
	148.936	205.806
	106.097	205.804
	84.2971	205.723
	108.377	205.702
	146.773	205.69
	173.742	205.663
	116.168	205.545
	124.881	205.53
	146.708	205.506
	141.117	205.45
	122.317	205.438
	97.1516	205.41
	150.25	205.397
	142.981	205.347
	117.652	205.245
	105.689	205.231
	109.757	205.229
	146.862	205.216
	92.3555	205.161
	150.153	205.16
	131.661	205.135
	127.755	205.121
	147.589	205.105
	104.841	205.053
	117.894	205.006
	156.397	204.977
	155.581	204.909
	165.627	204.902
	134.561	204.893
	128.433	204.84
	149.578	204.778
	127.571	204.769
	121.928	204.766
	111.652	204.7
	117.542	204.693
	114.914	204.678
	131.745	204.646
	109.148	204.619
	85.8143	204.585
	96.5597	204.557
	130.989	204.517
	97.547	204.471
	148.851	204.367
	131.382	204.367
	148.595	204.357
	162.189	204.328
	122.082	204.262
	134.408	204.217
	129.283	204.208
	121.035	204.165
	142.411	204.153
	112.878	204.153
	99.985	204.145
	133.339	204.042
	108.496	203.969
	112.633	203.948
	79.8224	203.946
	129.413	203.945
	97.6031	203.943
	113.39	203.915
	123.36	203.899
	144.637	203.884
	105.736	203.865
	136.389	203.854
	136.193	203.716
	91.2774	203.697
	123.943	203.69
	134.744	203.683
	139.796	203.642
	102.958	203.622
	100.88	203.553
	125.728	203.485
	163.468	203.425
	163.659	203.329
	98.8232	203.317
	120.675	203.304
	131.343	203.183
	138.395	203.174
	106.766	203.162
	109.332	203.094
	101.832	203.091
	143.269	203.05
	153.849	203.025
	123.437	202.959
	140.516	202.838
	145.564	202.821
	142.154	202.631
	124.127	202.62
	85.1937	202.58
	134.398	202.531
	148.61	202.506
	123.551	202.477
	146.44	202.407
	140.926	202.376
	132.001	202.358
	93.5174	202.334
	79.1967	202.219
	68.2868	202.202
	135.221	202.159
	137.741	202.133
	151.446	202.128
	148.852	202.08
	89.6421	202.07
	145.858	202.06
	69.871	202.046
	109.915	201.999
	144.336	201.987
	147.732	201.959
	60.5651	201.955
	86.5444	201.912
	118.355	201.911
	145.872	201.889
	134.509	201.848
	122.799	201.824
	53.8527	201.746
	144.725	201.682
	159.284	201.665
	114.519	201.661
	128.044	201.635
	143.059	201.617
	115.256	201.6
	86.0708	201.598
	73.771	201.426
	94.3969	201.424
	126.548	201.411
	117.375	201.394
	141.621	201.227
	97.7562	201.223
	119.57	201.184
	119.601	201.162
	144.465	201.156
	163.119	201.142
	127.123	201.126
	129.127	201.119
	105.275	201.079
	128.171	201.034
	136.721	200.97
	160.82	200.937
	100.894	200.933
	154.921	200.911
	139.821	200.89
	135.796	200.885
	149.122	200.884
	131.303	200.883
	136.835	200.878
	145.604	200.877
	137.337	200.856
	109.138	200.85
	145.303	200.85
	136.725	200.844
	138.084	200.833
	147.883	200.824
	50.6057	200.768
	124.838	200.76
	119.385	200.653
	57.599	200.611
	125.426	200.527
	128.699	200.51
	106.736	200.457
	112.965	200.306
	69.7981	200.279
	140.772	200.258
	124.535	200.257
	138.669	200.237
	134.011	200.176
	143.562	200.155
	131.593	200.104
	142.532	200.097
	135.127	200.096
	147.224	200.07
	107.517	200.036
	116.941	200.034
	75.0072	200.03
	86.8042	199.957
	110.84	199.957
	97.0988	199.946
	159.926	199.922
	135.786	199.904
	113.014	199.864
	47.472	199.853
	46.5423	199.824
	120.352	199.811
	148.921	199.785
	109.198	199.753
	133.267	199.723
	113.119	199.695
	138.824	199.68
	121.338	199.673
	154.179	199.663
	131.944	199.661
	132.083	199.651
	46.128	199.548
	62.5637	199.545
	114.738	199.545
	125.427	199.544
	68.6008	199.488
	137.065	199.48
	134.654	199.469
	160.082	199.455
	61.3091	199.425
	200.205	199.396
	165.366	199.296
	119.997	199.266
	280.025	199.244
	166.125	199.153
	115.743	199.137
	165.872	199.086
	146.642	199.047
	174.656	198.994
	154.23	198.968
	109.049	198.842
	173.293	198.831
	228.489	198.813
	123.437	198.804
	142.422	198.788
	139.896	198.775
	117.253	198.771
	77.9429	198.757
	152.842	198.723
	127.844	198.716
	136.157	198.683
	201.552	198.662
	139.019	198.644
	180.624	198.607
	117.014	198.563
	125.73	198.562
	178.289	198.555
	25.4481	198.546
	46.1911	198.536
	138.768	198.531
	142.105	198.47
	178.234	198.419
	172.892	198.41
	201.21	198.397
	140.673	198.361
	132.978	198.322
	133.444	198.295
	193.221	198.287
	159.263	198.261
	130.172	198.242
	191.484	198.228
	130.043	198.208
	165.052	198.144
	182.29	198.096
	108.559	198.085
	123.966	198.071
	202.558	198.067
	126.205	198.042
	246.007	198.027
	115.785	198.009
	117.216	197.981
	153.931	197.926
	92.0964	197.925
	243.895	197.925
	167.242	197.915
	36.6428	197.91
	128.042	197.9
	229.03	197.892
	131.273	197.781
	155.779	197.779
	109.412	197.764
	192.723	197.753
	249.013	197.698
	254.437	197.698
	160.065	197.694
	148.472	197.693
	193.339	197.691
	243.211	197.674
	102.119	197.673
	177.245	197.669
	210.473	197.547
	230.855	197.502
	160.48	197.462
	63.1618	197.456
	92.7233	197.45
	123.47	197.447
	120.873	197.446
	182.174	197.427
	214.108	197.42
	66.76	197.412
	163.466	197.404
	103.95	197.399
	148.844	197.325
	53.3977	197.315
	136.082	197.301
	177.926	197.282
	82.7627	197.245
	131.068	197.231
	214.671	197.22
	121.795	197.215
	111.551	197.149
	47.1705	197.141
	118.414	197.13
	218.199	197.059
	139.101	196.976
	85.7822	196.97
	158.882	196.911
	164.249	196.878
	154.743	196.874
	121.962	196.864
	152.752	196.792
	185.208	196.778
	113.037	196.745
	70.048	196.738
	127.368	196.734
	146.636	196.733
	120.926	196.722
	127.756	196.683
	116.025	196.669
	135.662	196.642
	214.084	196.586
	147.922	196.577
	189.921	196.563
	68.9976	196.555
	55.9789	196.555
	50.9906	196.554
	185.811	196.515
	127.253	196.504
	118.479	196.498
	164.314	196.464
	178.075	196.352
	103.621	196.343
	120.887	196.329
	118.408	196.322
	144.637	196.29
	136.438	196.281
	117.499	196.267
	178.609	196.225
	112.323	196.212
	134.219	196.19
	124	196.173
	91.7267	196.16
	99.384	196.151
	154.731	196.15
	223.475	196.141
	210.125	196.096
	82.9033	196.057
	64.1504	196.032
	35.6493	195.974
	143.717	195.961
	130.773	195.951
	171.791	195.941
	198.863	195.936
	162.026	195.903
	158.456	195.858
	197.543	195.852
	147.213	195.787
	155.871	195.754
	162.642	195.742
	132.38	195.686
	98.4265	195.683
	165.408	195.683
	86.0049	195.67
	78.4399	195.648
	144.936	195.643
	179.871	195.632
	131.975	195.627
	169.777	195.525
	159.897	195.502
	157	195.494
	116.051	195.492
	136.027	195.477
	160.373	195.456
	132.001	195.45
	173.752	195.442
	115.192	195.432
	104.759	195.423
	125.113	195.376
	140.199	195.371
	144.99	195.285
	195.489	195.275
	60.7532	195.246
	125.946	195.241
	155.723	195.201
	162.204	195.184
	143.616	195.138
	167.186	195.135
	156.637	195.124
	171.415	195.106
	171.706	195.099
	64.2868	195.074
	124.015	195.068
	45.3535	195.059
	106.323	195.027
	129.086	195.023
	80.9561	195.017
	162.505	194.997
	150.472	194.992
	169.633	194.986
	145.938	194.981
	87.6629	194.981
	118.06	194.979
	147.734	194.973
	202.095	194.97
	56.6237	194.963
	130.229	194.963
	101.824	194.951
	165.424	194.945
	187.262	194.944
	82.4271	194.942
	147.508	194.928
	173.435	194.92
	182.432	194.909
	97.6521	194.903
	96.57	194.893
	167.35	194.89
	146.749	194.884
	131.7	194.876
	113.71	194.876
	103.986	194.873
	63.1497	194.873
	200.506	194.87
	136.874	194.868
	181.082	194.867
	145.283	194.849
	42.6493	194.847
	107.796	194.835
	206.051	194.834
	176.985	194.821
	32.6968	194.81
	173.112	194.798
	114.096	194.796
	246.886	194.782
	154.239	194.78
	180.859	194.774
	195.098	194.761
	59.5715	194.761
	189.225	194.752
	245.458	194.731
	169.009	194.73
	96.9075	194.709
	140.931	194.697
	115.271	194.69
	171.162	194.679
	142.115	194.667
	170.895	194.645
	152.246	194.608
	170.738	194.601
	143.299	194.597
	134.611	194.581
	156.917	194.568
	94.438	194.537
	141.82	194.535
	128.963	194.533
	51.67	194.528
	76.1688	194.526
	208.956	194.526
	57.4647	194.526
	42.0305	194.51
	261.378	194.507
	121.396	194.504
	54.2736	194.5
	69.6598	194.5
	179.071	194.489
	79.8738	194.486
	229.025	194.486
	134.234	194.486
	100.884	194.486
	71.6389	194.455
	65.0408	194.427
	189.033	194.424
	207.369	194.409
	245.546	194.407
	186.315	194.403
	71.9957	194.397
	96.1754	194.392
	100.044	194.386
	192.545	194.385
	104.543	194.357
	128.396	194.351
	153.422	194.345
	171.037	194.335
	75.8462	194.33
	93.8795	194.327
	41.3877	194.303
	167.159	194.299
	111.608	194.282
	110.617	194.28
	184.797	194.276
	20.2221	194.267
	263.722	194.262
	207.823	194.245
	97.9827	194.232
	191.142	194.201
	99.9525	194.2
	94.6902	194.189
	68.5825	194.185
	151.406	194.177
	196.924	194.172
	173.99	194.168
	167.052	194.145
	143.285	194.144
	213.972	194.126
	177.581	194.125
	159.31	194.109
	167.265	194.103
	118.245	194.072
	164.188	194.067
	89.0763	194.049
	148.562	194.043
	166.668	194.032
	199.956	194.029
	229.341	194.019
	114.694	194.017
	189.164	194.012
	113.65	194.009
	131.164	194.002
	83.4469	193.986
	118.118	193.981
	246.066	193.978
	146.372	193.978
	160.855	193.973
	121.134	193.961
	108.006	193.956
	92.844	193.919
	91.1711	193.909
	191.006	193.909
	73.6031	193.906
	142.297	193.903
	142.922	193.898
	46.9926	193.898
	269.092	193.893
	92.1717	193.875
	151.859	193.856
	75.8259	193.851
	61.5036	193.841
	113.467	193.84
	45.363	193.838
	221.989	193.824
	84.1788	193.819
	35.5018	193.817
	96.3824	193.803
	205.611	193.796
	112.25	193.777
	217.522	193.771
	101.548	193.77
	106.601	193.769
	103.021	193.728
	87.3435	193.723
	206.511	193.693
	117.303	193.693
	238.407	193.674
	228.012	193.669
	180.455	193.668
	156.447	193.657
	161.029	193.656
	19.9187	193.627
	180.781	193.625
	154.179	193.625
	76.6876	193.573
	102.305	193.556
	41.5895	193.549
	164.79	193.53
	135.25	193.504
	245.173	193.502
	175.615	193.476
	79.0049	193.474
	75.0706	193.465
	194.652	193.452
	190.929	193.451
	101.595	193.422
	73.8317	193.412
	72.7737	193.407
	168.447	193.39
	128.57	193.338
	260.741	193.315
	146.332	193.308
	166.49	193.303
	113.245	193.301
	83.3543	193.294
	69.0252	193.275
	63.3775	193.257
	162.35	193.241
	259.853	193.221
	96.4059	193.204
	95.0632	193.196
	40.031	193.182
	182.27	193.131
	143.677	193.13
	124.877	193.119
	139.566	193.111
	159.612	193.107
	54.0453	193.104
	49.4809	193.097
	109.861	193.086
	125.701	193.084
	128.261	193.083
	160.598	193.08
	155.654	193.077
	81.2489	193.07
	207.017	193.036
	81.5035	193.035
	207.67	193.015
	112.999	192.996
	104.395	192.971
	129.234	192.958
	163.339	192.952
	198.255	192.947
	125.012	192.946
	103.288	192.896
	103.249	192.87
	131.579	192.86
	141.665	192.86
	107.783	192.859
	93.4893	192.859
	204.521	192.855
	60.062	192.824
	174.785	192.807
	181.578	192.784
	65.0127	192.781
	112.135	192.763
	97.8342	192.759
	114.086	192.712
	92.429	192.711
	58.2196	192.706
	235.319	192.706
	86.1183	192.706
	77.2393	192.702
	150.77	192.69
	150.67	192.683
	141.113	192.683
	87.5282	192.683
	146.773	192.672
	136.615	192.659
	143.537	192.648
	167.234	192.62
	153.353	192.605
	239.586	192.597
	17.6101	192.588
	141.309	192.579
	168.351	192.574
	137.534	192.173
	246.407	192.159
	194.371	192.159
	157.556	192.129
	98.1685	192.119
	141.411	192.109
	62.8562	192.105
	125.806	192.105
	138.667	192.091
	141.063	192.088
	135.207	192.081
	148.904	192.049
	63.0396	192.039
	191.755	192.029
	101.954	192.013
	117.933	192.011
	87.6327	192.005
	174.507	191.989
	182.33	191.984
	176.064	191.969
	113.216	191.963
	102.32	191.958
	126.457	191.944
	63.6921	191.938
	227.69	191.935
	120.649	191.932
	116.394	191.932
	158.504	191.907
	212.097	191.902
	193.157	191.896
	120.767	191.892
	96.0909	191.881
	176.414	191.872
	168.323	191.863
	139.378	191.858
	68.4694	191.532
	99.4826	191.522
	274.851	191.522
	92.0695	191.48
	147.017	191.477
	136.396	191.416
	228.849	191.408
	168.186	191.401
	184.991	191.377
	107.432	191.375
	157.922	191.369
	182.528	191.361
	94.1873	191.34
	191.84	191.332
	217.334	191.319
	235.551	191.318
	260.662	191.272
	260.258	191.266
	202.438	191.253
	121.441	191.229
	160.428	191.22
	141.731	191.171
	161.442	191.167
	97.5704	191.155
	129.711	191.114
	72.7213	191.105
	96.4022	191.078
	26.3455	191.074
	37.2624	191.068
	143.154	191.063
	161.483	191.052
	80.6285	191.045
	120.867	191.035
	190.056	191.035
	105.729	191.032
	202.913	191.03
	22.0677	191.03
	198.861	191.018
	184.088	191.009
	172.567	191.009
	112.772	191.004
	164.9	190.959
	117.235	190.478
	148.236	190.462
	74.123	190.445
	146.458	190.433
	180.857	190.419
	108.837	190.376
	30.8412	190.371
	155.393	190.347
	78.3753	190.333
	79.7791	190.318
	119.772	190.302
	98.066	190.281
	81.6561	190.262
	138.359	190.236
	48.9919	190.225
	36.6592	190.225
	65.5324	190.224
	228.536	190.221
	160.746	190.18
	53.3937	190.173
	182.101	190.157
	143.79	190.122
	131.464	190.109
	183.429	190.085
	125.708	190.069
	113.54	190.067
	114.602	190.062
	197.816	190.052
	113.458	190.05
	136.689	190.047
	232.222	190.025
	21.8495	190.018
	125.088	190.018
	60.5393	189.971
	150.508	189.965
	128.12	189.95
	138.437	189.941
	164.157	189.938
	128.306	189.934
	235.853	189.922
	139.064	189.913
	151.617	189.892
	133.031	189.886
	181.153	189.874
	90.7923	189.873
	183.558	189.865
	164.319	189.864
	274.447	189.861
	127.053	189.817
	85.6991	189.816
	134.942	189.81
	109.668	189.799
	116.305	189.787
	127.557	189.777
	77.3892	189.771
	105.952	189.749
	88.5411	189.193
	95.2686	189.191
	147.471	189.179
	180.357	189.172
	134.945	189.159
	63.6678	189.148
	200.679	189.121
	84.6063	189.101
	128.441	189.096
	125.332	189.094
	228.82	189.092
	126.296	189.084
	183.637	189.077
	171.132	189.069
	160.585	189.068
	114.611	189.045
	41.3288	189.038
	182.537	189.034
	236.135	189.024
	172.124	189.017
	118.355	189.004
	137.278	188.989
	72.8355	188.983
	236.984	188.98
	130.43	188.979
	146.53	188.975
	145.176	188.969
	191.915	188.968
	142.634	188.943
	150.22	188.897
	135.298	188.882
	199.986	188.866
	129.654	188.862
	127.739	188.814
	149.939	188.809
	151.803	188.806
	115.806	188.805
	106.076	188.792
	74.4917	188.79
	119.233	188.78
	99.7213	188.751
	109.598	188.751
	123.581	188.736
	169.257	188.701
	130.066	188.698
	136.2	188.696
	73.034	188.695
	126.494	188.672
	130.875	188.668
	75.654	188.667
	91.03	188.666
	152.323	188.653
	234.96	188.641
	205.17	188.64
	132.662	188.618
	210.075	187.548
	131.838	187.547
	209.625	187.54
	130.985	187.531
	111.13	187.528
	168.123	187.519
	136.647	187.507
	196.171	187.477
	197.048	187.475
	85.5543	187.475
	132.848	187.474
	165.367	187.474
	135.949	187.465
	138.528	187.465
	149.385	187.464
	198.262	187.44
	143.74	187.421
	143.991	187.412
	268.582	187.405
	92.5185	187.385
	119.721	187.347
	138.7	187.337
	199.837	187.334
	164.824	187.333
	52.5396	187.33
	123.553	187.329
	171.046	187.295
	170.033	187.284
	221.723	187.276
	50.4121	187.266
	223.384	187.261
	226.447	187.237
	160.785	187.221
	107.767	187.21
	135.814	187.198
	121.088	187.14
	86.2801	187.131
	101.491	187.118
	48.4473	187.104
	244.02	187.102
	71.3326	187.099
	124.262	187.086
	170.5	187.067
	202.325	187.06
	188.076	187.05
	179.648	187.046
	126.4	187.027
	72.0989	187.021
	81.4944	187.008
	130.224	186.99
	186.234	186.981
	145.86	186.972
	62.0503	186.971
	123.155	186.956
	124.123	186.956
	175.857	186.952
	219.485	186.934
	111.368	186.9
	106.006	186.882
	89.5333	186.865
	29.7911	186.861
	202.102	186.861
	79.1996	186.85
	196.655	186.839
	62.0901	186.829
	120.357	186.829
	125.217	186.828
	208.74	186.827
	88.9614	186.798
	93.5179	186.797
	144.76	186.788
	93.8468	186.781
	91.3783	186.778
	148.42	186.767
	90.8974	186.748
	90.8188	186.746
	40.1833	186.741
	64.7532	186.735
	225.089	186.718
	58.4426	186.705
	102.906	186.703
	180.943	186.68
	159.749	186.659
	152.447	186.651
	204.799	186.646
	253.216	186.634
	251.181	186.63
	76.2446	186.63
	142.364	186.61
	140.076	186.591
	105.948	186.577
	166.358	186.565
	198.118	186.551
	57.3169	186.543
	170.013	186.525
	85.884	186.512
	139.433	186.492
	267.341	186.478
	100.136	186.456
	168.678	186.446
	82.7773	186.365
	93.7801	186.357
	124.227	186.353
	143.914	186.342
	78.5752	186.341
	107.834	186.321
	204.06	186.288
	132.467	186.237
	61.9281	186.232
	214.35	186.231
	201.924	186.221
	198.207	186.205
	180.788	186.198
	148.614	186.191
	197.409	186.181
	117.033	186.164
	116.75	186.155
	132.679	186.121
	170.68	186.119
	136.736	186.109
	94.6627	186.107
	108.614	186.1
	159.794	186.094
	158.565	186.091
	57.6166	186.091
	138.805	186.064
	87.4741	186.062
	173.258	186.054
	190.458	186.043
	170.265	186.014
	209.704	186.012
	121.621	185.999
	136.158	185.992
	203.651	185.986
	127.59	185.982
	45.8634	185.981
	164.175	185.974
	154.449	185.967
	138.389	185.952
	115.183	185.952
	169.136	185.949
	170.11	185.934
	168.621	185.925
	157.182	185.924
	80.3376	185.92
	68.7761	185.904
	131.186	185.881
	134.315	185.869
	248.01	185.862
	148.672	185.848
	176.766	185.842
	173.905	185.841
	212.513	185.811
	37.2673	185.808
	77.6043	185.798
	177.451	185.798
	134.15	185.752
	73.6155	185.739
	185.577	185.73
	123.806	185.717
	119.372	185.705
	154.984	185.697
	141.912	185.679
	65.1395	185.646
	160.382	185.627
	60.116	185.625
	98.0758	185.624
	49.3401	185.614
	40.1913	185.597
	197.632	185.596
	128.236	185.594
	166.458	185.568
	155.075	185.543
	115.321	185.523
	119.455	185.519
	106.358	185.517
	213.537	185.505
	143.89	185.501
	129.742	185.499
	144.58	185.493
	127.572	185.484
	193.134	185.48
	179.595	185.478
	186.422	185.466
	210.919	185.465
	134.273	185.459
	58.1728	185.452
	144.068	185.45
	128.518	185.448
	172.095	185.441
	168.566	185.435
	130.18	185.435
	241.326	185.431
	129.82	185.426
	225.739	185.423
	127.507	185.421
	109.766	185.411
	149.191	185.402
	142.189	185.399
	148.271	185.399
	153.78	185.389
	30.374	185.388
	190.311	185.383
	187.813	185.376
	183.534	185.375
	131.183	185.37
	281.431	185.365
	235.553	185.351
	96.5408	185.305
	121.553	185.297
	229.344	185.282
	163.012	185.254
	80.7614	185.251
	65.6812	185.245
	209.125	185.235
	135.442	185.231
	82.1114	185.228
	140.564	185.186
	137.773	185.176
	230.602	185.164
	92.4706	185.161
	146.799	185.154
	192.179	185.148
	137.64	185.139
	148.652	185.135
	163.86	185.104
	134.261	185.093
	64.757	185.075
	154.139	185.057
	143.326	185.053
	48.4277	185.042
	161.783	185.041
	193.564	185.028
	84.11	185.008
	100.015	185.004
	250.706	184.998
	234.32	184.985
	107.306	184.976
	130.98	184.972
	91.1307	184.966
	76.9684	184.961
	230.069	184.939
	50.0871	184.937
	107.872	184.93
	216.916	184.918
	155.528	184.899
	222.86	184.895
	154.94	184.887
	39.052	184.876
	138.677	184.871
	204.741	184.862
	113.106	184.859
	151.547	184.854
	194.105	184.853
	105.267	184.846
	181.588	184.837
	54.4825	184.835
	201.897	184.828
	76.2923	184.807
	245.959	184.805
	120.705	184.804
	114.286	184.792
	154.329	184.785
	256.985	184.777
	234.196	184.776
	152.418	184.775
	148.657	184.772
	166.724	184.76
	110.329	184.759
	174.231	184.743
	148.038	184.737
	148.942	184.722
	113.183	184.698
	187.772	184.694
	114.709	184.689
	77.7172	184.679
	181.196	184.664
	55.1639	184.651
	245.061	184.632
	36.1397	184.63
	176.455	184.609
	129.15	184.571
	216.876	184.562
	85.6225	184.551
	128.689	184.546
	96.8475	184.546
	95.8245	184.538
	178.61	184.534
	60.9145	184.533
	64.6435	184.498
	129.791	184.478
	138.906	184.472
	247.496	184.457
	96.9101	184.439
	174.942	184.437
	161.838	184.406
	229.682	184.406
	131.431	184.385
	72.807	184.368
	75.2801	184.351
	204.232	184.343
	98.0235	184.311
	91.2002	184.295
	153.643	184.25
	145.974	184.25
	81.0134	184.236
	82.6781	184.233
	50.5342	184.174
	69.0908	184.163
	75.745	184.159
	99.2006	184.158
	189.484	184.153
	169.681	184.139
	80.3868	184.136
	108.403	184.124
	128.051	184.121
	98.5748	184.12
	64.2231	184.102
	101.48	184.101
	173.638	184.098
	187.798	184.098
	185.011	184.098
	61.1912	184.068
	44.9982	184.041
	170.704	184.037
	166.029	184.027
	51.5346	184.019
	165.686	183.977
	66.202	183.939
	133.765	183.932
	138.122	183.91
	166.731	183.9
	114.959	183.896
	137.643	183.888
	100.742	183.886
	206.053	183.876
	155.946	183.848
	123.304	183.841
	42.3348	183.84
	56.4052	183.833
	91.5265	183.825
	123.183	183.817
	111.391	183.811
	168.121	183.801
	94.462	183.786
	141.962	183.762
	103.994	183.759
	126.596	183.757
	100.28	183.753
	234.502	183.725
	176.94	183.714
	77.8803	183.69
	216.429	183.667
	99.9831	183.655
	190.357	183.628
[truncated: 52,624 more rows]

## Sheet: Fig. 4C
Fig. 4C
Localizations of Imp b-mEosEM
Photons	r (nm)	z (nm)
3126.53	115.786	71.4372
2424.17	257.86	13.2311
1752.94	88.1409	151.055
2759.74	118.057	191.774
4711.86	91.8411	137.085
5063.91	102.861	-233.463
6987.62	240.538	-31.5488
1235.59	138.572	114.275
1941.66	31.8294	196.72
2351.53	183.384	165.678
5426.8	58.475	38.921
3509.97	114.355	-141.012
2066.28	162.117	57.768
1203.33	101.309	70.2597
6763.93	178.255	-222.153
2228.15	144.178	-254.339
2778.72	159.009	16.8104
1902.63	89.9056	196.971
2743.92	116.459	-29.0029
3593.44	304.779	-123.179
1206.97	106.293	136.263
4482.37	85.0753	152.967
2188.77	279.157	227.633
2218.14	101.798	-228.031
2179.24	69.6351	-119.609
3598.34	224.798	116.91
1663.83	78.0528	126.745
7410.95	312.317	40.7496
1879.24	55.4344	115.25
7201.49	125.041	41.0206
2112.15	103.038	69.4181
3820.28	140.663	134.327
2484.03	48.7842	110.933
2177.1	166.375	-66.1073
3410.12	55.4276	-125.865
5282.01	280.793	108.042
6876.68	32.7326	102.77
3796.46	150.647	99.2738
2802.95	256.127	41.6844
1420.68	158.547	190.677
2115.94	162.045	185.718
3102.82	211.656	-104.852
1718.15	10.1072	99.9881
2492.47	44.6728	19.4538
2570.47	185.462	106.178
2194.18	220.556	23.7785
2519.16	74.4547	67.7517
2024.76	237.443	126.521
2159.21	171.633	-76.2019
2525.71	140.517	-135.018
2261.5	103.512	-83.2258
1772.88	141.674	136.428
2378.06	77.0618	-53.2317
1710.51	133.442	134.516
3795.54	98.2698	-104.044
5951.23	94.2319	83.0696
2090.82	167.195	43.0389
2351.47	307.791	184.13
1814.35	129.995	42.2416
2755.18	304.26	25.8846
2957.31	189.348	-257.729
2965.43	59.1314	-32.7351
1193.83	141.292	103.492
2223.48	232.094	152.132
2240.8	346.661	177.96
1988.18	137.203	94.356
3604.91	87.7504	233.836
1264.52	136.394	-294.858
1238.83	102.196	66.1883
2097.04	298.962	81.1656
2248.56	328.955	76.9985
2718.34	136.569	53.512
3225.62	166.27	20.7643
2032.62	290.145	-41.8261
2754.9	92.5907	195.773
6294.73	288.384	64.6567
1498.06	46.9182	117.833
1269.55	35.2596	96.653
2328.77	100.739	97.8292
5404.38	108.698	-47.0878
2951.19	111.871	-121.181
3670.99	132.94	-87.0341
4633.91	59.8557	98.1827
6788.96	60.3469	34.3918
2550.23	161.942	171.47
2331.87	95.769	77.6168
4281.25	162.503	159.265
4565.26	62.6247	-24.5411
2918.57	309.066	199.851
3708.65	114.31	206.034
2637.54	140.576	116.767
2625.64	111.486	66.7855
1589	135.32	47.3096
2884.2	129.435	48.1384
2327.9	134.495	-96.808
1530.63	111.49	-18.0389
2576.03	294.341	70.925
2712.44	94.7888	101.157
4172.43	118.386	78.0123
2096.86	56.0236	101.433
2866.79	131.498	-171.695
1968.18	110.915	-117.388
2448.53	132.432	85.8371
2719.22	288.027	293.478
1381.3	72.1653	-181.344
1340.89	170.328	161.528
1754.26	56.3073	163.258
3881.81	394.61	-296.285
2854.03	62.3532	9.8865
3577.65	126.533	109.066
4392.16	161.519	156.272
4131.22	121.058	36.7499
2296.29	208.131	-113.526
2786.24	127.556	155.832
2373.32	144.809	31.7244
2118.84	368.935	50.5169
5926.54	105.971	37.2452
1181.21	23.1749	192.848
2973.4	373.442	40.2152
2988.02	309.369	115.054
1691.83	147.343	78.6024
1217.65	56.3937	138.714
3776.75	176.144	128.537
2277.84	132.473	-46.7512
5694.92	80.6192	25.0784
5901.31	212.115	295.682
2506.55	253.61	-41.6208
5559.65	59.9181	98.6378
5277	262.393	191.064
4472.41	51.1478	-80.0584
2551.66	288.008	249.836
3090.03	157.686	-280.932
1949.59	98.5121	73.4518
1185.07	118.199	47.9202
1513.51	158.665	186.894
6795.36	97.4867	-169.993
2296.3	206.105	-53.1853
5030.8	301.706	156.286
2229.9	150.795	87.4395
1415.24	180.326	136.031
2254.51	157.256	86.226
3639.39	311.555	-161.802
2433.18	265.85	-39.092
1218.88	23.1974	-114.018
2054.45	314.963	93.9073
2215.17	121.533	-41.2595
2020.09	166.764	-107.027
6929.69	69.4761	-23.8739
5440.26	137.425	196.32
6857.02	155.448	100.584
2322.68	82.4959	122.456
6283.36	60.7653	107.535
1665.49	110.946	95.6175
5001.64	178.156	45.5923
2191.12	33.3587	64.8015
3844.07	162.357	-134.251
4518.7	96.2802	34.257
1877.75	100.041	45.9081
3636.26	171.165	-126.494
2539.7	166.692	50.6901
2898.12	68.0112	-111.514
2361.05	313.599	-58.8328
1224.3	78.0204	179.555
4243.5	205.978	88.2085
7282.77	335.2	-47.3447
5270.42	230.273	-52.0695
5968.72	198.018	83.9791
2384.63	254.142	-13.2084
3539.4	79.3093	111.703
5534.81	321.575	244.805
2545.43	372.94	-55.6578
2259.29	116.264	171.351
4631.07	146.109	89.25
1775.87	142.631	105.877
1230.44	201.093	195.921
3601.58	83.3365	148.012
6636.99	96.6871	-8.35152
1856.14	101.46	103.807
2254.25	99.5783	138.912
1755.46	64.1874	136.381
5934.61	167.276	-78.0936
3078.25	49.4846	36.3003
2378.92	172.789	105.565
1254.64	98.792	-239.624
2513.83	86.7714	113.87
1922.49	45.5525	153.679
1640.96	140.109	55.2107
7441.48	175.13	-210.064
2150.2	105.146	146.787
6485.78	131.879	73.8117
2793.13	111.064	-145.131
3639.1	118.484	166.36
1650.85	186.237	59.8686
5755.61	96.4357	-94.9148
2330.81	180.749	116.997
1683.73	106.912	37.8428
2620.99	238.133	282.543
2023.36	212.021	-71.995
2670.97	78.5187	-50.4815
2284.73	315.736	-143.309
4083.57	187.688	93.7731
3636.47	158.905	44.2328
1542.04	155.117	-80.608
2892.07	368.729	161.818
2671.12	328.076	211.87
2514.58	77.4423	78.4632
1986.84	28.9442	-75.5176
4769.45	345.734	87.2207
2817.94	138.346	-20.7633
2382.95	250.196	17.9792
2308.26	186.387	-82.985
1668.91	43.3381	15.9847
3277.57	372.31	-49.7776
1184.87	80.2738	157.923
1200.24	96.9579	146.988
2148.36	236.824	222.356
2935.99	80.3014	146.067
5883.74	131.252	-99.0691
4171.96	333.555	140.32
2695.11	212.277	104.075
2541.28	178.58	76.7635
7232.27	182.814	-138.721
4038.1	182.674	102.757
1336.05	83.1324	95.2411
2474.98	99.8531	141.991
2222.94	199.054	92.1599
2053.49	21.4524	175.214
6217.9	158.207	-243.548
2419.37	193.153	-73.296
3934.75	181.867	255.213
2770.33	164.198	152.81
2618.05	158.937	-90.7934
2370.22	77.3692	-56.6909
3330.09	73.5968	32.6432
1937.83	49.8274	-101.623
2193.49	176.17	82.011
2280.18	142.621	77.7912
7223.38	316.693	99.5045
2309.07	82.8246	41.0281
2902.25	224.098	-260.393
1780.45	55.0359	81.9643
5491.65	196.214	116.048
1770.81	127.12	-98.4467
1954.81	303.863	34.5089
2070.86	26.3283	-99.4426
2023.08	164.376	188.894
2163.14	212.566	-26.7875
2030.53	132.967	-74.6037
3832.64	291.17	39.4656
2167.12	170.549	-247.173
2607.13	185.203	42.8864
1898.11	48.7078	48.7047
2312.32	194.934	-34.9263
4763.77	289.155	290.642
5144.59	357.189	42.1399
5875.92	137.671	-60.9004
2953.62	82.6477	-11.0767
2310.04	125.602	-32.0489
3041.58	219.365	-295.236
1200.58	132.909	177.546
2745.53	224.549	39.4206
3586.77	138.565	-24.8247
3265.22	124.215	79.2068
2571.65	233.3	-170.089
2179.87	311.739	-18.3667
3117.8	309.132	159.689
3539.71	121.398	204.51
2989.15	337.531	-157.349
2479.77	180.805	113.308
2515.88	99.9594	179.906
4805.89	283.785	22.0244
5534.11	283.196	130.592
1254.12	133.99	-15.5009
5146.31	121.468	31.9441
4164.83	353.437	-179.58
1204.99	43.1894	179.59
2203.9	104.84	-40.2337
1682.68	170.075	14.1259
1766.28	32.5633	132.658
3208.76	183.942	126.236
2022.37	207.412	78.1415
7347.94	116.214	-198.963
1304.43	150.674	16.5604
3466.94	245.905	-17.7987
2204.25	183.765	-45.7816
3556.43	262.947	98.6603
6726.59	115.551	104.593
2525.71	76.0459	-167.314
3218.26	286.319	26.1814
2222.48	233.837	-38.7116
2452.11	122.691	-34.7181
2081.25	167.604	19.4502
3264.4	62.9287	124.234
1483.72	128.027	-31.4394
2858.64	292.803	25.15
6039.88	187.286	46.2838
2463.21	234.132	51.2764
2707.15	89.5312	18.3628
2627.62	179.955	271.644
2162.56	62.6249	168.336
2374.4	151.837	-79.0779
3444.1	57.1483	-235.598
1666.7	81.4369	185.453
2374.63	395.434	127.778
2409.24	224.39	-54.4707
2068.12	247.822	76.2842
2133.74	343.092	34.3119
2351.14	175.225	57.3146
2098.76	204.092	201.072
1202.18	257.455	-124.594
4793.92	131.659	79.6019
3024.92	36.6674	147.015
2393.99	288.7	189.157
7017.92	129.54	-37.6119
1191.84	77.0604	-83.2509
1776.09	120.39	116.351
2303.06	151.261	155.484
2405.96	101.912	60.9998
2602.64	24.4589	18.3624
3670.06	356.124	96.1279
2253.61	269.837	-123.843
2907.94	194.018	154.914
1636.86	50.6908	154.021
6378.99	88.041	95.8378
4901.22	104.874	19.7636
3227.51	141.129	96.9337
7072.89	125.557	-294.95
6234.98	246.802	-40.2691
2170.46	266.996	24.6157
6532.6	158.329	79.001
2792.75	85.5832	299.194
4992.61	146.55	150.999
2921.89	270.316	144.776
2167.2	34.0351	163.685
3109.88	48.6979	104.459
1191.1	149.335	15.9174
3442.31	138.907	297.124
4262.6	80.9986	80.0775
2407.76	296.618	-175.397
3028.84	175.742	-80.9851
4178.47	252.876	-164.598
2026.02	83.7725	-7.53727
2670.04	298.406	-59.9356
2055.64	167.87	49.2596
1191.65	145.771	175.969
5942.43	244.964	-84.8948
2987.76	314.129	108.553
4256.84	213.78	232.213
2527.49	188.12	-66.5159
4423.97	142.449	24.6277
1272.67	101.78	10.3943
4210.37	248.308	111.004
3922.81	169.102	189.352
2760.12	200.775	-278.235
2433.5	93.1589	69.2369
1739.77	62.78	83.1805
4077.28	164.419	148.153
4060.62	87.8826	74.0315
2675.53	288.949	53.6377
2394.57	333.171	62.0749
5391.55	108.167	95.5945
3710.75	249.365	-115.677
2330.59	257.61	-65.3142
2269.62	131.37	111.518
5002.64	55.5062	63.0828
1919.98	175.99	70.1418
5878.69	101.899	6.35894
1224.86	132.949	147.975
6040.36	131.259	94.5853
1806.54	151.682	76.2307
4783.39	122.625	83.4174
2382.57	79.5409	173.183
3157.61	108.534	113.225
2250.85	165.716	254.246
4226.88	213.069	113.735
2485.66	125.403	36.0099
2444.56	293.106	83.9619
2869.6	149.867	-90.6375
2659.46	233.979	65.4291
2528.56	99.9603	104.279
6737.26	123.817	49.0727
5193.69	123.756	-191.761
1201.24	136.24	-165.226
3325.18	82.0877	159.396
3250.66	199.034	148.802
2664.47	277.849	13.9509
3599.83	358.321	42.5034
3038.78	182.696	108.795
1202.84	130.634	66.6101
1668.18	132.299	58.967
1529.7	128.002	115.781
2589.69	41.9371	-285.511
2325.39	204.181	-104.622
1221.02	90.6586	-270.706
5570.78	168.69	102.43
1300.81	159.93	55.7072
1178.49	136.695	95.4972
3113.25	105.076	134.673
3965.76	167.241	68.9696
3460.38	108.927	-104.207
6016.68	118.657	22.5351
2253.18	110.862	101.393
1693.26	61.4237	126.144
2251.43	83.2033	23.9105
1273.47	188.338	35.8076
6910.28	90.9111	-15.7872
6151.9	351.171	64.0687
6740.59	146.426	150.954
1183.22	61.0696	138.792
2377.4	206.839	-42.7498
2369.25	56.3517	77.2806
1656.37	164.582	-14.6999
2130.36	158.639	80.3804
4335.19	305.859	-28.5986
1795.56	142.39	-56.0354
1296.91	167.633	184.357
2130.12	355.466	-82.2401
6719.48	164.789	-201.456
7323.71	157.4	-89.7261
2338.95	106.52	63.2332
1671.16	90.9027	-230.186
2717.65	331.701	-158.579
2366.16	58.9805	-197.123
4096.75	146.055	117.843
2485.7	51.7753	138.301
2996.61	87.9115	-98.6772
2010.42	134.417	-14.9231
2771.23	86.7038	42.8119
2264.18	85.6141	119.724
6595.64	110.77	174.109
3583.51	72.3914	257.784
5417.94	195.987	19.1084
1775.82	93.6448	142.071
1217.23	162.739	103.397
2366.88	187.077	-16.4107
3154.97	153.217	58.9486
3867.11	143.987	96.3153
2514.42	290.678	-167.224
6072.14	250.108	167.31
7126.74	84.0116	-65.9223
2233.41	285.933	239.617
3406.67	250.021	48.3464
1175.32	91.8203	-296.584
2320.18	242.531	57.7265
2026.91	281.443	26.2741
4212.9	127.685	-181.522
2179.63	100.98	-159.402
3413.57	178.433	-47.3355
2761.04	88.5097	-138.401
5297.36	66.7269	281.392
1679.51	85.318	113.305
5301.02	58.714	-61.577
4075.5	288.039	196.127
3602.29	379.005	-216.484
3519.59	155.234	115.627
2443.6	232.056	-266.171
3598.41	225.359	75.8488
2736.76	56.4586	-125.56
3306.19	235.02	-20.0941
7246.99	136.928	23.2376
5678.76	55.6801	26.7466
2019	131.26	60.2412
2668.32	177.15	126.905
3793.23	173.782	154.386
2155.13	33.9591	168.423
2667.95	103.625	56.1509
1195.73	95.6253	-24.911
2314.85	297.332	100.82
4309.72	102.152	171.175
2065.77	57.0236	-7.82244
4493.02	287.939	-36.0865
2764.2	174.989	10.8636
2579.26	181.557	103.512
2281.56	44.3819	-76.5642
1177.66	126.9	99.7544
1715.9	167.839	-180.727
1666.38	97.6629	63.553
2087.8	95.6341	65.7355
2208.71	350.147	208.061
4112.48	203.537	-80.745
1970.51	206.008	128.743
3109.82	251.578	234.825
2860.52	162.223	8.7399
4351.93	105.657	-297.67
2718.47	232.698	89.8994
6371.21	154.435	-14.5604
3514.22	115.193	40.7298
2086.2	340.004	89.1807
3278.53	333.823	-272.609
1718.35	121.807	0.102
2716.57	108.877	167.022
5051.59	125.264	-286.301
1779.74	147.677	62.1394
2205.63	120.318	38.8738
2780.79	111.732	-9.56228
3335.28	84.8004	75.9437
4168.96	299.911	64.1066
5207.87	127.223	35.5404
2410.78	255.444	-43.7148
2219.53	250.541	245.616
4769.53	115.936	196.855
1295.13	146.175	125.081
1752.58	95.4042	148.756
2515.98	234.808	87.813
2085.05	68.0014	-206.056
2017.32	97.6419	276.329
2058.18	311.867	-81.6053
6745.73	205.871	128.585
3394.78	98.3109	152.402
7137.95	146.929	-148.752
4269.15	195.711	55.6443
2523.71	211.845	135.401
1454.05	145.996	91.0649
3950.22	98.2876	109.212
2384.12	106.041	215.943
1607.36	70.354	140.563
4077.75	82.747	126.701
3340.16	148.284	89.9764
2205.73	243.783	64.0936
1525.62	18.0572	148.936
1994.38	108.058	76.0683
1622.01	87.8517	-284.687
2801.02	116.811	148.371
2353.93	181.915	110.185
3169.36	298.2	-62.1175
1214.43	151.683	9.95039
4106.39	81.3177	132.999
3436.55	271.005	87.215
3184.12	336.017	-59.5684
4241.37	314.811	-33.8044
5544.73	106.32	-13.9253
2223.9	116.91	260.503
1187.59	74.0933	52.3228
3257.92	161.121	-36.2804
4175.75	287.476	216.66
6074.59	135.417	154.68
4005.64	90.9254	43.1487
5928.44	270.961	252.249
2318.3	102.469	121.875
3288.34	36.9233	-79.3013
5839.86	127.457	-131.445
2598.29	70.4744	-120.488
2650.49	166.151	-90.18
1405.96	41.0922	-93.3115
2223.4	220.7	-290.638
2649.12	307.799	264.915
1787.79	93.5038	121.054
2897.77	141.007	168.13
1864.35	190.522	168.578
2238.64	251.882	68.2946
2565.31	156.052	86.9199
3117.21	207.556	64.4106
1579.63	64.882	188.528
4504.6	265.493	54.2752
3409.18	231.557	21.5404
2592.73	102.833	-79.9518
2581.08	301.524	-117.757
2439.93	357.408	272.609
4929.53	282.213	-18.4911
2186.54	266.779	56.6043
3437.37	79.4578	37.8446
4395.02	164.856	-160.499
6572.29	121.489	131.01
2222.4	303.468	53.6292
2290.35	146.139	-77.1401
2580.21	85.8817	81.2474
3097.55	254.468	-86.9586
1568	150.819	-31.6151
2739.61	84.5718	-164.261
2308.99	301.875	-60.7077
6516.87	120.222	-44.9836
2880.43	181.752	-88.4285
3732.7	58.2238	61.5182
2609.46	264.972	-91.3147
1931.64	70.825	62.4289
2450.06	126.061	-41.2941
4966.65	201.212	61.4008
3344.8	59.6871	-102.451
2703.89	166.909	-22.5506
2112.76	112.533	24.748
1776.24	141.17	129.639
3007	328.574	-75.9993
2395.9	145.246	151.515
2063.45	28.9812	92.2115
3990.17	99.2891	-243.126
1257.96	157.427	8.0795
4037.08	73.8883	16.1462
2015.34	124.293	139.143
2627.17	196.53	123.363
1696.7	160.876	117.946
4238.69	92.1156	199.043
1961.68	25.5504	63.811
1773.4	129.983	70.9383
2280.08	174.582	-125.163
2492.45	143.937	-95.4544
2280.45	285.229	-154.133
3396.76	105.194	-290.085
3365.87	78.3569	107.162
3264.99	173.379	80.638
3832.64	292.915	36.5743
1607.41	162.055	101.799
2097.38	53.2164	40.7938
2009.99	160.697	12.2974
2557.33	310.788	151.672
3900.82	145.625	279.238
2480.17	134.419	113.981
3373.68	126.158	12.7699
6474.32	195.72	202.947
2302.36	144.659	106.343
3181.34	110.762	157.253
3179.29	117.321	-7.4548
1832.17	184.768	80.577
1852.93	231.636	251.402
2233.79	305.249	-169.502
4001.48	142.684	-210.346
2666.22	45.3033	118.074
5693.21	51.6414	49.1775
2733.27	53.0548	1.06013
2104.73	97.592	-74.7652
3631.26	350.024	48.8301
2510.23	172.875	67.1985
4140.78	151.542	46.8789
3715.27	182.939	111.69
2038.41	229.246	21.5224
3301.51	192.907	-46.9082
5567.34	331.597	8.02481
3448.85	202.167	102.325
1954.52	30.8488	-68.5965
2383.87	97.2594	-196.158
1723.91	254.026	237.542
1598.94	58.4728	-215.126
1756.96	88.2048	152.119
2261.43	331.53	23.739
2172.86	256.172	-91.6673
2485.32	174.147	141.503
5333.38	78.1382	156.941
1174.6	139.357	-46.1663
3366.05	80.7366	8.35596
4358.43	125.954	94.9413
5444.22	120.265	67.9742
2141.24	166.22	-119.953
2031.3	114.694	180.047
6310.63	158.628	59.4855
5219.06	52.2497	-52.23
1658.37	142.455	37.2251
2532.95	163.011	88.0203
5458.41	173.142	76.4769
1179.35	144.009	-79.7311
3242.96	191.322	161.458
1784.21	113.337	54.7017
1646.44	138.78	166.808
2374.86	303.233	-50.0978
3090.91	286.933	-43.4333
2236.66	129.186	-216.228
1377.09	141.144	31.7906
4598.14	183.259	106.082
5420.21	157.279	170.814
2622.59	52.5661	53.5251
2148.33	170.586	-146.595
5059.07	75.2835	91.6915
7062.96	303.371	74.6563
2956.41	347.442	-66.5307
2395.43	328.957	-39.3476
5714.61	87.7477	169.165
3501.47	76.0496	-16.1437
3881.7	306.664	45.3922
1753.54	132.622	-17.6315
2478.86	68.6315	21.6894
2140.06	192.348	52.8903
2207.11	161.025	-68.6516
2322.68	240.951	48.7881
5669.4	105.064	135.113
2009.32	143.118	-72.3732
3328.25	100.077	-54.7137
2274.84	269.081	81.5039
1795.17	150.336	10.4011
2703.17	257.06	37.808
1857.72	104.227	151.976
1788.24	141.406	113.282
6631.88	160.153	-162.886
1887.46	108.574	195.042
3275.82	257.152	80.4766
3305.91	253.308	-23.7132
7143.09	133.699	-47.609
2051.77	170.468	-39.267
1543.78	148.198	81.3499
3197.57	160.298	92.603
4953.38	116.207	149.406
1241.34	47.4859	-249.885
5424.36	150.391	115.033
4627.56	117.842	92.6717
2574.25	266.808	-122.883
2123.69	312.596	132.85
5267.2	131.399	-217.817
3433.53	13.783	-22.983
3604.91	175.29	103.058
2216.4	40.4724	-57.4966
2466.84	73.6619	-96.8949
7242.37	82.3451	-75.5821
4639.13	142.08	150.53
3253.4	350.6	140.009
2743.07	335.04	188.056
2870.47	87.8531	80.3083
4818.93	136.635	85.8167
5086.11	87.1226	180.016
3012.18	198.194	125.068
2010.73	218.632	138.515
2242.77	60.7479	97.7001
5658.96	161.678	-9.63018
2566.82	97.821	-54.276
1398.04	120.04	-99.2132
2627.4	286.17	139.84
3051.79	317.005	-64.6696
2903.19	204.571	184.624
2196.48	80.0869	36.0066
1700.57	87.5217	111.904
3121.36	176.242	255.45
4767.78	104.371	99.2969
2318.78	130.178	97.7896
4912.87	112.311	60.9004
1184.52	109.957	-139.548
2786.84	247.567	25.294
1575.22	181.103	173.074
2374.04	125.44	-178.888
1472.58	41.4489	-127.934
2523.88	234.641	-58.9258
2870.37	236.531	232.549
3196.78	135.205	4.43349
2821.55	77.8312	-188.759
5210.54	138.695	128.828
5027.2	127.876	-74.6383
2378.22	69.4823	-12.1319
2913.52	300.704	-178.369
3393.27	135.361	165.747
4660.55	91.6984	-25.2707
1669.44	55.1736	174.876
5651.43	101.422	-50.0499
3345.61	176.599	98.7318
2288.24	71.5442	108.855
2071.86	91.9799	221.539
2109.38	190.59	-171.374
2880.43	153.245	-48.4216
4673.83	267.086	177.668
2016.32	172.571	-71.213
2320.18	257.957	63.2302
1714.08	91.5504	-138.98
7105.86	387.452	129.383
5902.41	42.9963	-148.689
4007.42	201.081	202.17
4198.68	114.626	160.475
1774.48	34.1574	-5.2748
2024.58	180.842	-47.6504
2391.16	161.538	-54.5549
4131.81	132.539	219.298
2438.57	40.4072	7.26533
1424.35	130.985	93.8376
4144.9	101.447	234.821
1251.03	71.5481	115.462
3425.94	44.1153	43.9137
3107.36	199.117	147.575
2265.24	134.323	37.1955
4620.31	168.098	273.342
2136.29	122.62	132.431
2122.2	326.916	-21.9297
6508.44	112.425	60.9042
2081.97	353.059	84.291
1213.35	134.472	185.125
1599.55	79.5084	240.657
5030.8	281.116	-93.9463
2592.71	78.8869	137.772
1618.57	104.644	185.459
4398.22	80.252	10.3037
1197.93	148.141	129.789
6361.78	251.216	148.724
1327.9	138.612	114.835
2749.92	116.262	58.2408
2675.97	157.325	76.3962
2450.75	185.633	75.4797
2788.79	188.68	-54.9343
2229.54	41.4369	158.549
1586.94	66.1248	110.345
3020.63	404.48	91.0588
5294.03	174.518	-25.1694
2389.01	132.575	-136.584
2016.1	142.055	21.3839
3591.57	155.663	140.97
6020.98	106.565	39.6889
2971.57	232.456	14.2416
2688.03	168.126	89.7967
2156.6	32.0749	185.262
2356.46	100.338	100.114
2422.72	337.828	62.0885
2023.76	71.7042	99.51
2461.45	85.0495	97.1525
1234.21	34.9583	40.282
1186.53	102.299	-256.221
2140.41	88.5354	50.3257
3830.11	280.816	62.2256
2140.81	67.6096	-16.9187
2399.48	301.822	173.65
2433.76	234.438	-42.2076
2290.07	181.764	-46.4193
2730.36	313.326	50.7289
3982.06	136.606	-217.397
6303.76	191.823	77.6097
2265.3	293.914	37.6453
3571.06	92.1114	-47.9767
6226.8	377.391	159.422
3062.19	110.249	-87.2943
2543.93	321.488	-200.607
3133.09	198.228	58.3496
2497.69	118.251	70.5679
2423.2	363.46	-47.1019
2046.13	194.104	185.146
5618.5	181.668	25.1071
4646.93	176.89	-136.765
2164.46	30.1673	-106.135
2264	375.958	-147.705
1226.74	121.44	107.799
1207.08	97.1118	154.94
4154.23	232.958	-24.8028
6118.18	288.005	-48.8522
3571.82	119.885	-184.061
3429.43	172.264	132.197
2278.22	104.433	-49.7697
1219.65	65.7958	-199.838
2594.22	336.404	-67.7932
2231.94	162.093	-104.682
5481.69	109.166	-112.479
2046.57	295.897	197.344
1652.29	192.262	96.1749
2195.34	153.447	57.2286
2220.55	154.16	23.3998
2004.51	293.317	147.452
2343.95	369.874	69.4371
6821.25	123.979	-143.259
2725.35	111.307	193.124
3098.96	119.972	153.831
1636.38	156.388	-281.057
2649.12	240.188	260.303
4793.82	158.203	-88.8618
1227.36	89.6637	163.148
7108.31	149.726	167.82
3560.09	164.597	-43.1906
2142.57	282.932	255.823
2421.05	292.857	52.0346
4540.8	113.749	-83.8662
1705.67	121.652	-285.509
2096.32	285.847	-82.9572
3196.78	296.878	-16.3711
2850.07	91.7878	153.041
4482.43	73.1653	63.3531
2151.23	282.028	28.9152
3189.45	99.4577	-25.9617
3597.33	90.3205	26.5021
2305.26	160.623	74.28
1877.63	199.141	280.82
6273.95	229.889	238.411
6398.02	348.512	90.0273
5318.81	328.155	153.017
2681.76	104.478	14.2502
3017.46	60.8547	-15.5607
5040.7	147.337	126.397
1194.11	124.913	158.164
2090.73	309.536	-89.5557
2612.86	302.828	95.2693
5747.41	353.657	-17.8161
5940.3	64.9754	84.1483
2293.39	90.2989	141.683
5987.75	84.9792	67.0388
1453.42	143.592	149.307
6507.22	74.3138	97.5184
3967.68	105.387	36.9308
2339.3	106.395	140.512
2685.63	37.4499	138.622
3054.33	132.588	148.942
2056.2	149.63	125.349
2001.19	330.066	217.445
4075.27	250.235	142.666
4461.64	133.463	125.845
1365.11	362.267	75.1607
6198.84	160.257	-101.305
4363.44	139.065	73.6227
1187.48	99.3526	-21.453
2190.41	131.639	-36.5781
5394.73	273.225	-131.472
5248.28	50.7048	84.3161
2707.32	155.709	154.836
4877.04	291.146	278.01
1327.58	124.983	-152.764
1222.6	134.603	148.194
2630.98	242.363	96.8289
1224.74	114.573	25.2704
2335.98	137.563	-253.475
1675.7	153.222	179.43
2707.32	160.294	140.6
3022.55	109.135	164.648
6780.78	118.26	119.133
2924.32	123.213	-77.1079
3299.41	132.169	230.799
3116.99	150.275	108.356
1233.25	130.727	132.254
1623.16	85.7005	186.69
1826.23	115.712	265.23
2862.22	169.812	-97.0162
2862.68	113.04	140.903
1290.86	93.9744	33.3399
2689.45	51.4024	-177.761
1949.09	118.231	215.024
4750.73	58.7465	50.1144
2220.72	65.1921	117.626
2146.83	93.9803	170.467
2736.36	184.692	-21.4431
2324.12	170.784	-83.0312
2960.62	108.411	-269.406
2625.49	75.6303	58.5564
2699.57	78.8949	154.049
6444.09	127.387	277.703
4886.78	228.058	72.5031
4813.32	380.264	139.224
6706.15	47.2998	93.0883
2044.98	326.973	192.544
1625.33	137.894	67.7676
6911.98	111.5	33.5568
2950.75	306.74	-43.1739
2408.33	179.304	218.601
2227.44	178.239	-32.5333
4813	171.707	-220.986
2212.3	80.961	-11.4477
2308.39	46.4041	-27.2562
2010.31	290.002	114.931
2742.51	77.7968	87.3763
3832.64	170.151	59.1983
1303.57	127.413	-32.7435
2842.01	39.4202	71.2855
2290.25	211.377	126.654
6478.32	141.533	-44.2028
3990.42	158.86	-252.483
3490.91	288.098	88.9627
2503.21	33.1403	-69.329
2002.84	103.73	17.5773
2663.11	161.942	108.965
1221.52	126.749	150.138
2148.2	188.166	-61.7783
5371.91	193.734	-101.814
1940.39	98.8007	212.123
3127.1	173.075	91.7207
4479.09	150.781	-64.767
2932.73	94.4233	100.541
2202.99	110.544	-117.479
5164.51	154.482	49.9313
6074.91	314.785	-213.637
2366.88	128.864	-15.5691
1208.16	86.4148	-176.32
2094.19	76.3632	128.241
4538.2	190.217	59.1093
2334.98	207.76	-261.537
5113.41	167.754	50.9007
2635.54	134.25	231.368
6213.13	127.042	126.579
2185.13	105.353	45.9226
1634.13	102.934	-35.3366
1553.6	146.072	178.75
2030.47	43.9187	-207.313
1574.22	48.3509	93.2996
3261.95	85.3691	7.47953
2048.75	207.534	145.76
2054.04	102.225	164.076
5316.12	238.891	155.455
1901.73	114.836	177.424
2702.58	237.597	31.0185
5922	100.576	167.624
4211.87	132.64	-10.9069
2544.73	110.264	165.589
3104.03	342.636	81.5621
2955.48	177.351	-72.9971
1187.86	47.5111	-112.709
2571.87	87.5068	-232.298
3606.2	33.0259	-185.205
2767.46	113.499	-61.9558
5935.17	129.342	145.086
3274.28	302.224	43.5108
2622.61	80.9618	184.506
2740.29	201.351	-230.57
2893.52	313.927	-51.3029
2204.09	55.6746	-174.547
1779.44	34.5107	151.867
4300.1	151.975	58.0638
4124.6	178.345	23.3229
2013.25	177.667	123.818
3301.4	160.588	62.421
5225.99	154.465	30.6486
2345.39	152.341	182.095
1950.31	130.105	118.585
3453.69	191.992	104.968
3044.89	83.3325	169.134
5589.54	339.441	140.168
3178.43	127.362	187.936
1189.66	184.488	32.1298
1711.85	30.3106	180.017
5620.86	326.87	-45.2283
1210.52	163.428	29.46
2233.77	68.3563	-48.1839
2196.4	40.3779	182.614
2496.61	198.251	132.308
2217.61	231.419	-69.9655
4787.33	341.353	102.524
3744.57	118.544	-86.2539
5330.92	46.7149	-118.676
1935.39	79.4648	131.035
2167.74	343.562	-147.929
2516.48	267.036	-97.0801
4677.28	175.34	-46.3617
4064.64	255.897	152.578
2280.83	247.909	-25.4805
6334.74	162.363	59.1931
1748.46	87.8401	158.607
2133.02	109.265	108.394
3309.22	104.956	89.1859
2575.76	230.747	194.695
2563.35	354.429	169.318
5030.51	146.913	-206.148
2431.74	83.4406	-238.271
3323.29	334.646	143.991
3947.82	129.129	-34.2041
2788.03	257.563	125.697
3618.37	62.42	-63.9296
3194.19	194.771	-218.999
4399.65	143.924	-39.5631
1535.14	136.354	91.4565
1813.18	177.236	-32.7636
1478.09	88.8272	-60.997
1187.59	89.6315	62.0678
3309.86	108.286	169.057
2740.74	271.734	104.336
2904.89	33.4345	154.86
2341.08	290.1	-103.843
2111.9	52.4323	116.655
1252.13	135.054	144.43
2546.94	166.34	220.033
3955.28	251.695	55.4654
6019.71	111.391	108.077
2324.95	32.187	-17.7481
2858.23	332.059	-42.6601
2334.53	321.21	-52.405
2378.58	318.484	77.4407
7046.47	299.176	92.1011
5489.9	255.55	82.7379
2227.59	110.572	-6.87316
4138.62	98.4354	189.191
2407.69	123.255	107.409
3748.91	91.5593	104.927
3081.37	128.531	48.1738
1176.67	149.974	55.3844
2459.54	235.84	-64.6007
1512.3	42.6417	280.56
2540.44	16.6803	116.635
2925.13	153.548	71.465
3243.11	290.673	25.2226
2275.56	144.007	30.0182
2782.8	155.682	49.3772
2468.47	108.598	95.1926
1186.64	180.72	1.37465
2231.66	106.036	119.086
2730.31	209.839	204.339
7259.49	118.195	15.8539
2348.63	151.177	150.424
7162.89	256.179	-108.489
3876.11	49.998	-215.972
2398.98	134.588	-106.901
2126.94	237.586	99.3573
2408.86	332.945	-15.5261
2678.65	264.919	-167.236
2907.4	235.221	205.411
2010.35	141.735	-213.963
2441.09	72.0372	66.2225
2233.45	349.636	95.0004
2210.48	113.809	38.9154
2816.37	351.192	265.382
1773.01	72.4664	65.748
2333.12	347.414	-23.8526
2194.35	208.491	-109.645
4827.11	75.2336	-128.36
4441.13	146.176	113.945
2460.34	277.947	73.5085
6076.61	153.721	-216.912
2236.57	238.575	-154.197
2720.62	83.7263	108.5
2132.99	166.976	-26.507
2069.03	56.2273	6.26367
1196.56	68.2063	18.5539
3492.58	162.034	101.9
1539.68	150.532	99.9894
6325.59	163.625	-138.971
2873.12	162.314	57.821
2118.3	140.178	-139.234
1984.94	126.128	-24.9931
1443.7	71.0058	184.716
6630.89	157.446	119.367
4450.86	165.487	58.5384
2869.43	143.472	-116.695
2086.3	93.8212	176.484
3267.08	158.083	57.2093
4994.87	148.992	134.338
1198.27	162.392	159.273
2273.19	365.536	218.187
1895.91	82.2343	117.162
2698.71	112.915	11.5989
1302.82	94.9977	133.219
3182.64	358.176	39.1587
5895.79	135.521	160.752
3799.91	81.2435	129.113
1750.54	112.489	118.275
2278	220.558	-48.9037
2020.1	241.724	-87.7992
3297.08	108.323	41.5396
2105.34	173.734	-184.323
3813.69	128.216	187.039
2112.08	178.491	106.8
2040.41	342.786	-201.867
2767.91	147.849	170.166
4876.72	138.247	-52.0172
6932.59	208.229	112.928
4133.33	87.8378	60.7137
3504.85	278.728	-67.5671
2224.36	125.408	-20.2917
7275.34	144.384	92.932
6617.72	223.139	-145.351
2268.93	155.766	-64.5614
3731.08	203.058	150.653
2240.21	287.902	29.8804
3735.58	80.3842	96.2558
2470.67	134.323	-26.1252
3381.42	134.629	192.729
2140.74	131.583	-31.9736
1768.86	129.761	121.593
2507.53	134.292	103.024
6445.68	78.952	124.26
1182.93	139.744	91.9031
3466	101.559	-137.629
5262.15	142.886	52.875
2159.47	270.65	83.101
3950.54	17.2047	64.1724
7149.87	90.0511	230.762
2685.89	46.0931	93.7896
2150.97	272.052	-88.9772
2906.42	311.525	204.811
2461.69	139.343	81.7504
1840.29	195.648	26.1408
3003.55	98.6458	208.42
2372.76	177.863	165.564
4017.51	322.785	-26.7377
2309.03	58.4094	1.01968
1457.97	167.703	-164.675
4414.49	163.138	208.594
4284.42	140.574	70.8959
2834.55	108.358	23.2725
3406.11	185.257	247.81
1194.27	106.599	-74.0277
5620.86	287.21	16.9137
2292.78	309.257	183.57
3686.56	71.9985	149.869
3404.51	111.368	45.4322
3842.71	173.152	130.461
3413.09	83.739	-37.1101
2338.05	139.128	147.415
2478.42	210.361	-131.432
1627.5	138.94	134.72
2906.02	184.83	34.1865
4719.91	362.391	-35.5229
4276.25	166.074	169.04
2171.22	20.9827	-92.7202
2324.09	72.3482	98.971
2512.78	169.692	32.6069
2276.12	101.162	122.525
4900.37	301.567	160.065
2497.5	256.148	-106.042
1540.25	155.343	189.253
2201.2	189.032	18.7738
2776.25	94.0817	-162.162
3870.06	197.846	148.623
6233.04	131.725	135.3
2559.43	177.61	-92.446
2718.34	152.869	133.758
2326.31	161.019	-40.3137
1209.33	101.872	-57.9447
3906.01	166.791	145.56
4397.81	379.455	163.8
5565.2	123.292	93.5159
4364.99	172.662	123.662
3480.76	205.122	-32.7345
2211.79	295.133	-212.191
2929.46	148.243	188.604
1912.93	39.6205	60.3605
2567.53	51.3916	102.79
2053.36	173.68	17.6731
2950.17	103.613	52.4363
2389.59	101.479	-66.9809
2121.7	342.922	75.7015
4137.08	65.9091	-201.542
4815.75	59.9182	146.885
1368.19	77.5013	-95.977
2785.74	321.029	261.759
2316.2	294.23	-160.277
2096.8	135.3	-44.9291
4954.26	132.785	89.0142
2132.34	37.4019	65.2979
5713.75	146.261	110.405
2329.42	243.78	247.925
6365.25	124.458	-49.0003
5100.51	145.834	222.024
4416.37	223.274	79.267
3739.66	56.8587	74.4156
5900.17	202.369	82.4669
3261.82	132.76	132.604
6074.53	204.776	-17.3196
2387.98	230.435	-229.647
2161.16	245.013	-152.116
5611.7	133.896	-54.5481
3806.44	104.066	134.979
2553.48	133.698	21.6023
2655.41	173.4	28.5011
2149.5	245.381	-155.761
2293.01	110.52	84.6364
1203.92	77.1976	-238.293
4848.74	56.9877	-47.9733
2485.97	226.931	50.0282
2402.73	161.024	-36.925
2305.1	30.3962	101.992
1727.93	23.3128	39.1833
4553.95	115.732	59.0345
2660.66	126.536	93.0246
2009.95	302.417	-59.1901
2209.36	167.266	86.6454
2316.29	303.499	-43.5273
3200.23	140.521	121.7
3376.94	130.439	155.829
2017.82	352.605	192.598
6715.34	124.883	199.466
2855.49	221.636	54.1839
2786.19	145.077	211.618
2258.49	118.438	40.054
2654.58	12.6673	-271.603
1334.46	169.313	-64.2729
1342.02	154.568	154.557
5827.76	134.355	158.102
3490.57	68.287	191.275
2991.36	203.778	33.5513
5077.41	258.994	-135.307
3089.6	110.549	123.107
2573.89	326.152	120.133
1775.16	104.12	179.043
3231.73	173.842	-125.018
1184.26	102.855	49.0657
2469.05	331.541	-75.5307
4016.73	252.107	50.1514
3409.26	339.32	178.096
2024.49	127.048	68.6418
2239.14	157.364	-38.7027
1929.55	201.313	134.146
3098.09	155.688	-26.784
1480.17	120.771	294.802
1867.66	153.2	140.307
2000.23	291.999	-15.7552
1899.85	142.427	-125.185
1518.25	129.846	154.533
2520.45	89.9609	-21.0466
1676.64	110.75	92.0825
3887.33	161.513	-37.8364
1254.99	91.2528	-110.338
2916.1	330.294	83.0704
2486.72	101.768	150.346
2224.83	202.291	74.6152
2798.08	151.271	74.3751
3213	247.366	237.122
2470.89	151.074	243.13
2485.47	70.3579	125.372
2960.01	125.426	-144.396
2761.19	339.087	88.7423
2103.42	190.037	90.094
5502.01	140.978	14.8844
1174.79	64.4573	125.072
1804.95	131.075	46.2854
2788.7	158.154	-141.892
5426.8	295.253	34.6704
1209.77	150.359	107.111
1691.29	163.745	-231.411
4874.93	93.1207	159.059
4093.05	108.212	114.337
5072.07	141.708	44.6622
1536.77	40.2224	66.6339
2019.98	307.865	-61.5157
2275.74	33.4908	39.6286
2705.13	149.813	54.4631
2035.58	123.747	136.177
6609.32	158.803	-21.1668
2018.39	243.248	-289.156
3758.93	227.716	148.67
4023.45	143.801	141.953
2280.6	221.725	-121.962
2452.68	121.672	67.7679
3294.38	116.934	-77.0641
2287.35	157.935	-125.422
5181.76	104.103	159.234
2858.64	87.2673	-64.6235
2094.23	350.191	214.298
2612.26	179.338	37.4068
2803.41	87.6147	54.9527
5765.27	192.292	174.56
2240.81	68.9586	-49.2709
5049.06	114.204	189.455
2407.6	355.028	-180.562
2587.64	118.088	162.454
2036.01	46.767	151.31
7205.56	125.343	187.575
1599.3	150.417	54.8164
4771.54	129.943	-118.092
1693.61	142.391	140.787
2828.68	166.499	162.741
1663.81	109.77	108.995
6501.09	19.8702	-280.969
2024.34	115.273	-244.835
1184.33	102.559	77.7706
5813.15	213.753	153.58
1742.2	152.705	101.76
3339.68	157.114	-59.494
2858.23	93.5867	-76.169
2636.76	124.535	91.7454
2206.72	245.517	-37.6801
4550.62	112.934	150.055
2411.49	101.677	-202.123
2138.85	335.889	128.984
2890.66	134.807	114.533
2968.79	122.25	130.11
2219.39	49.7715	84.7616
4739.45	101.707	87.8278
1745.46	129.342	118.213
3577.14	158.58	177.61
1865	92.1441	121.993
6658.11	400.751	-14.6832
2804.39	187.525	67.1474
3720.92	169.452	111.316
2212.81	177.042	-245.881
6703.32	296.482	187.243
2182.18	158.639	-81.9426
2098.83	194.721	-75.9242
2094.4	122.133	48.719
2868	26.1509	111.601
2963.05	138.32	87.1588
3226.54	218.684	155.57
6763.22	288.436	-30.6835
2144.86	133.649	17.5814
1659.51	50.1658	-38.1833
2912.94	165.673	-13.0781
3692.26	312.847	39.2497
5170.29	180.283	-76.1993
2265.4	76.6121	147.655
1654.86	32.766	88.496
3158.09	153.465	105.704
2174.53	204.727	-21.4405
7121.57	54.6473	-36.9119
2410.34	184.348	125.735
2869.4	225.286	-26.5985
7012.69	374.943	112.604
5615.19	28.0867	250.778
1878.21	251.121	193.077
2400.47	153.376	-101.861
5070.94	72.7709	-219.313
1779.95	104.575	176.364
1259.56	48.8074	77.5911
5329.03	121.229	-104.984
1177.44	32.2676	-180.382
3331.29	126.233	-294.55
1674.71	113.036	-85.4302
1575.78	182.985	-89.2817
3462.9	134.058	196.805
4104.84	76.6764	165.47
2703.62	190.148	82.1304
1672.27	142.237	154.24
3351.31	321.636	126.614
2041.24	300.036	95.3677
2213.49	304.676	26.8473
3302.11	120.802	44.1082
1186.24	133.747	163.366
4093.5	137.716	60.1927
1913.18	99.0372	137.389
3269.92	137.946	-104.828
7423.1	118.247	44.6728
1731.15	134.061	12.3652
3122.14	159.53	158.255
3357.77	167.979	-38.5567
4878.3	163.617	114.066
2719.22	145.413	190.518
5931.57	114.498	112.417
2838.32	347.305	151.553
2376.81	147.618	145.629
2593.66	92.6327	81.7135
2895.77	242.227	-82.0854
7087.73	257.36	109.045
4512.57	288.201	-6.49562
3792.07	148.398	-26.1956
1181.82	116.602	149.655
5281.6	304.439	-166.504
2348.03	59.2858	9.29493
2064.88	42.0313	51.02
2826.09	115.918	29.3766
3184.81	287.037	96.7956
2522.17	322.58	232.069
4107.54	138.93	20.9966
2087.29	330.485	-148.364
6652.4	145.534	144.641
3187.89	199.729	98.8087
5260.79	67.3611	-68.1072
2777.74	251.599	29.5275
1695.75	108.28	184.538
2308.37	157.4	166.507
4382.55	137.642	-140.044
3083.92	132.722	180.77
4683.27	65.2618	167.447
1192.38	115.064	156.232
3064.55	94.1173	-126.432
6947.48	343.746	78.4011
3808.02	108.39	87.8856
2070.3	82.1224	34.8162
2725.55	135.721	203.466
6377.97	77.0213	167.535
2116.63	341.831	-238.418
2600.77	185.397	131.987
1195.95	89.419	-150.183
2529.28	118.471	71.9006
3546.1	148.07	155.374
2286.57	269.555	-137.729
2455.48	301.698	-53.5091
7111.4	21.9082	152.513
4697.23	87.1054	15.8863
7438.3	96.1551	145.809
3653.93	358.745	152.848
2146.77	116.243	139.119
2144.48	106.845	-55.7702
3272.18	139.464	85.1744
2211.49	76.8646	-68.3859
2129.2	144.783	-143.111
6656.98	123.73	-63.9507
3210.59	288.573	78.1036
1927.66	133.333	43.0831
3641.15	216.8	155.933
4877.04	272.686	95.3599
3882.81	257.819	119.927
3727.65	158.831	17.866
1794.98	51.4232	192.317
2138.92	225.421	-37.6851
2110.68	374.69	74.9183
2485.18	116.759	87.9231
2802.33	128.069	144.68
4815.72	357.712	-50.7739
3104.75	60.4353	206.979
2202.53	60.0534	83.0992
1382.23	125.893	30.5765
2991.47	170.584	-55.8834
2139.61	291.959	78.7199
1219.43	136.035	66.73
4302.63	196.819	158.529
7220.67	44.8068	-99.6093
1820.62	130.549	63.1077
4829.34	47.8236	-77.0866
1633.73	152.584	64.5084
2638.57	71.6818	14.4242
2840.64	344.168	72.1043
2482.68	146.8	68.2613
1792.64	114.015	51.1517
1630.34	70.4941	116.433
1236.99	10.7465	43.2609
2083.55	104.674	35.4441
2257.33	379.281	-56.764
5975.61	114.431	142.442
3629.34	241.444	-202.96
6164.8	72.9561	-36.3663
3909.61	73.3415	168.541
3683.26	157.021	-47.5224
2714.66	54.8106	-65.0918
5724.01	325.955	108.917
1434.2	118.092	-57.7578
2337.33	286.197	106.391
2937.34	213.555	100.275
1190.07	132.62	-97.8744
1909.81	155.532	-171.346
2231.97	208.733	-78.691
1795.17	143.239	44.9813
1289.7	152.764	146.558
2321.73	134.087	-15.0982
1351.22	128.821	191.471
2556.35	309.139	213.549
2039.01	85.8415	77.7275
4001.77	64.5195	194.618
1463.05	137.343	81.6862
5854.47	14.275	145.281
2100.37	134.029	175.745
2468.62	266.33	61.8175
1881.54	132.263	0.72304
2590.51	111.321	156.195
2759.45	35.597	70.1872
2252.52	252.409	-47.2979
2310.72	112.835	-55.571
2124.17	331.47	-125.388
3234.09	195.233	-125.639
1254.88	151.27	-36.9124
2524.53	162.15	134.668
2020.67	109.113	-19.0205
3218.93	295.065	123.419
1211.88	149.736	147.039
2084.8	302.283	-295.142
7200.99	262.534	104.431
2954.84	61.9817	54.6603
2205.73	370.887	-97.2419
6660.6	143.569	153.285
1352	141.487	281.611
5314.19	32.3265	59.39
3230.45	119.414	135.953
2356.96	81.0772	107.431
5431.82	126.732	-217.466
3506.85	125.182	61.3867
6887.74	70.0729	169.332
2447.32	114.889	-60.7608
6989.79	168.094	59.4843
2087.91	141.408	-177.629
4047.24	107.731	-28.2953
1179.66	91.905	-121.129
1469.7	37.2396	65.3176
2505.69	95.4551	-112.248
5109.61	83.17	128.699
1757.31	96.3705	152.77
2783.3	38.2008	-198.564
2042.01	244.182	218.915
5502.79	149.525	-9.24247
6230.69	44.2904	215.607
3748.77	315.349	-157.785
2901.56	61.0301	-196.801
4824.31	107.373	92.2117
1712.06	10.0963	98.2103
3745.73	88.1211	65.6277
2859.82	102.399	65.022
2596.04	268.686	45.2301
2336.61	86.5082	110.565
2209.78	15.1856	94.1392
1208.3	103.895	105.963
2704.52	382.616	229.679
3181.59	112.048	191.123
1652.33	11.0683	54.6214
2076.69	373.284	25.3664
4918.37	134.235	128.361
4166.32	186.523	-233.296
2786.44	82.4253	122.386
2738.51	357.135	32.2103
2251.52	100.122	-127.292
2093.69	240.152	275.577
2276.85	33.5333	39.5555
1552.86	107.945	57.3138
3633.55	29.601	73.3796
2515.44	352.401	-88.7151
2585.86	144.941	157.271
3130.23	89.8248	177.898
4447.63	113.517	27.1868
2549.4	203.446	12.0981
1253.01	97.9216	41.775
2287.28	130.089	-65.3132
2270.52	191.554	-184.143
3503.13	112.57	-83.0808
1338.75	138.179	-22.3139
2350.09	203.331	-99.0135
2917.52	173.28	-147.166
2189.91	152.748	124.504
2313.22	162.584	-71.3462
2130.73	152.048	-9.60569
2215.62	95.2502	-12.371
1661.73	100.403	151.985
2645.85	381.807	283.766
3725.36	220.488	71.4723
2263.6	44.696	-80.5673
3743.8	141.468	-83.1424
2629.18	293.408	41.7499
2257.37	117.512	55.45
2012.24	148.503	183.603
2712.61	157.554	-59.2586
6002.28	65.2771	-99.8485
2443.71	197.099	50.0014
5004.56	65.1683	59.9672
1623.89	52.2585	138.815
2267.75	188.147	-28.1067
2353.06	156.857	-96.7909
1938.1	154.321	94.6893
3513.3	12.8266	109.65
2115.04	79.7924	184.645
5071.08	114.176	75.9669
2250.3	158.299	-106.447
2395.89	73.7292	85.1715
4163.67	83.3588	-249.414
1235.6	123.47	147.093
2403.35	127.463	-43.4055
5795.85	174.88	131.1
2804.91	59.0611	130.746
1662.07	42.7006	-132.122
4646.21	157.275	112.82
2524.88	356.942	117.685
7244.81	58.0163	-128.552
7362.79	69.3551	-129.788
2352.12	163.217	57.8873
3880.02	149.408	80.7922
3378.57	140.392	89.483
3064.32	145.548	123.225
4147.93	86.7457	141.977
1257.47	61.2875	58.431
2267.92	30.0826	-135.236
2813.74	185.649	-36.6127
1671.89	101.953	111.682
5350.93	170.323	174.594
3333.84	92.0438	-230.839
1616.29	98.891	-62.7483
2584.34	300.622	244.539
2451.29	52.3383	162.795
2220.73	94.9988	-86.653
2715.31	222.129	245.426
2684.82	85.9244	153.772
3454.92	98.2832	17.4356
2041.02	265.821	44.981
1258.77	127.207	-34.6977
3211.61	34.0819	-55.0957
2495.39	137.106	58.1637
5608.35	137.829	81.4856
1329.67	111.039	-61.6242
2477.31	237.468	-132.054
2579.48	94.219	60.6464
6141.29	300.013	109.785
1678.11	74.2432	188.65
2857.13	88.9553	199.773
2143.49	220.413	-147.669
5470.06	103.797	26.8066
2048.74	196.675	132.436
2230.98	65.4561	17.8618
4627.16	156.227	-20.6095
2217.41	345.536	-158.11
1907.38	127.774	22.1464
1889.91	119.158	118.491
3138.4	190.11	-81.8096
7232.3	98.0224	141.706
3362.23	131.327	56.7263
7233.85	233.827	-98.127
1722.71	142.518	116.784
2048.78	64.5236	94.963
3489.21	81.68	192.927
5322.2	124.159	-63.4473
4733.13	262.146	100.497
2209.62	361.796	-47.3508
1196	137.071	119.225
5016.07	21.3396	-2.11146
6970.96	88.0424	92.1379
2561.54	129.198	129.151
1861.63	125.947	147.554
4325.75	153.334	75.0815
4718.78	114.144	146.101
1743.16	130.789	101.816
2626.16	145.492	82.9645
5599.82	160.256	32.1246
2804.07	76.1442	65.2625
2358.3	330.14	-224.476
3832.12	315.015	287.511
3767.83	74.6507	-79.6813
2314.51	42.3493	-137.594
3970.56	152.817	134.946
2820.08	332.094	-41.9569
7115.51	78.8424	122.771
1203.34	99.1997	-86.6037
2354.29	89.6253	-91.7136
7244.29	292.693	48.2128
2173.36	102.673	13.0025
1833.82	98.8586	-14.8464
3508.21	334.106	48.9815
2429.59	74.6906	10.1639
2411.63	295.373	34.9606
2439.06	281.713	104.278
6103.94	39.3264	101.865
2518.82	365.993	-48.7448
5151.82	47.0978	298.707
2454.25	91.2008	98.3641
3722.95	111.126	145.642
2346.99	79.6097	152.091
1312.66	100.851	-30.5668
1219.64	118.015	-11.9744
2125.16	195.165	112.17
1668.34	119.083	-76.2448
2386.38	135.14	-60.4642
2017.36	134.342	206.733
2194.95	153.645	-147.413
1659.37	195.15	45.5062
1523.53	80.0937	178.622
2264.9	95.3371	248.555
2072.26	104.923	-97.5708
1528.35	155.458	-61.0408
1675.87	97.5004	179.944
2494.05	61.9041	77.1723
3567.8	142.228	-60.9002
2992.1	111.8	120.522
3521.64	193.346	-81.635
4648.16	69.3239	-44.3664
3590.58	107.484	-202.34
2072.82	189.116	39.4253
2095.1	50.7655	-80.4726
1228.45	100.076	-161.278
2352.27	77.499	137.991
2424.11	308.316	-56.9745
3039.14	139.447	267.289
3484.05	161.089	-100.6
1350.58	198.974	-49.4088
1513.21	67.7247	57.579
2691.79	64.8746	66.4672
6899.01	112.928	39.489
4229.65	86.2691	153.156
2332.6	124.288	-147.253
1840.85	33.0689	180.01
2602.65	257.14	-263.692
2198.49	172.284	167.495
1186.26	46.591	61.3441
1600.8	152.393	127.17
2104.68	72.8915	152.237
2982.73	178.158	-14.2665
1290.71	87.5244	60.8611
2003.02	310.25	-51.7475
2618.37	89.7531	135.825
2585.27	122.623	-30.607
2698.84	221.435	-230.417
3233.88	130.422	77.9794
6756.4	136.585	-18.0627
3241.64	218.88	-175.988
2973.21	288.576	79.363
3447.44	371.176	210.528
5480.47	312.233	133.484
2187.9	181.256	57.2306
1339.69	175.913	241.374
1932.5	107.291	158.602
2822.63	92.6926	-125.855
5118.21	51.7697	95.5945
2645.74	156.43	111.335
2724.89	283.279	54.1649
5716.88	259.377	-77.5061
3248.18	247.061	-31.5373
2384.42	219.417	130.729
2485.28	57.7683	9.95422
2003.42	166.088	-99.8389
5359.31	181.085	104.635
3095.02	97.7044	56.5618
2320	316.856	-24.6655
2142.91	161.773	-271.961
3546.78	113.3	23.5528
1306.77	99.6661	161.116
4534.95	140.893	-66.3397
2245.22	100.76	62.303
1896.38	104.121	29.1689
1445.9	114.495	77.591
5107	83.6983	153.013
2332.02	134.341	59.7642
1562.15	101.287	113.56
2316.2	163.818	-148.29
6234.08	146.31	-178.689
2068.8	112.713	-77.2505
3458.48	154.683	195.724
4908.46	115.122	122.985
2265.49	315.351	27.8545
6838.34	106.395	31.1797
2535.75	223.574	-73.0167
4377.3	194.252	175.059
3274.45	360.332	80.4964
1474.36	69.3588	-60.9484
3274.96	137.91	127.888
6872.96	54.1467	68.2933
2324.14	83.887	147.739
2124.88	86.6572	23.1564
1724.16	110.184	143.83
2343.83	48.3263	21.1972
2798.94	125.071	22.9084
2045.86	91.2612	-79.7871
2042.33	192.197	148.505
3385.48	159.547	160.07
2976.74	286.819	-79.6181
1252.98	127.861	63.5068
3480.76	366.714	0.77152
3511.75	59.4866	158.84
3954.35	40.133	10.6132
1481.56	171.081	113.899
2755.13	40.6592	-20.4116
6763.94	95.4056	-73.1392
3198.83	143.251	-52.5106
2168.95	223.136	118.582
2936.53	225.364	-55.5937
2477.58	93.6848	-49.8891
2197.04	230.526	-102.748
2904.45	316.449	-194.238
4632.11	83.2865	16.2289
4627.51	316.222	73.9082
2164.15	179.342	20.7323
2337.76	205.956	15.3663
5520.14	84.1289	135.384
4638.06	193.713	63.2788
3395.83	176.39	68.6352
5278.22	43.6466	135.513
2021.65	289.633	219.493
2297.05	114.819	22.5653
3388.13	14.5079	119.829
2047.07	104.874	20.5484
2849.35	177.391	107.702
3152.41	85.6593	111.102
1710.2	96.4356	161.669
1179.66	107.85	-129.288
2033.48	135.087	52.4924
2542.68	38.2668	72.0843
1224.35	107.553	-113.417
2561.22	150.428	103.372
4396.61	131.135	66.655
3124.72	70.3063	113.274
5877.38	249.135	114.344
2059.81	290.783	90.1846
4546.79	195.196	175.798
2483.13	294.602	93.1555
1257.22	128.798	68.4535
2178.16	90.3685	-80.3437
3360.99	179.241	-210.174
3738.94	21.163	111.912
7154.77	132.026	-143.727
5250.8	65.327	8.41908
2244.68	163.369	94.5985
3696.76	193.299	-263.454
3542.86	128.152	129.413
2732.69	111.934	192.708
1706.84	69.4021	135.886
3173.58	201.565	78.0988
2658.26	230.934	-279.842
1970.68	80.304	-27.625
3224.75	64.0176	-9.07257
4952.01	118.569	133.474
1267.07	63.9331	64.4639
2855.9	258.347	241.098
2381.71	150.237	95.1071
2480.81	70.4236	156.555
1888.69	173.502	166.383
1325.47	89.1799	-47.4972
3898	112.973	208.645
7410.59	105.508	140.405
3048.3	75.1436	36.7231
5454.44	279.343	-101.746
3978.26	99.2321	68.8181
5190.24	141.045	-149.074
4361.29	165.977	172.339
1717.35	133.623	134.959
6275.82	257.879	117.965
2278.18	121.293	-92.0883
1801.61	163.603	132.85
6960.38	54.603	-15.0828
3910.8	160.388	26.2373
2728.85	129.154	160.115
2525.58	176.775	80.8744
2251.7	343.095	-128.37
1238.25	94.382	-235.29
1618.74	85.8823	107.379
2912.18	147.394	32.3909
6162.9	151.73	101.35
5135.38	242.795	128.053
1186.72	112.156	9.49189
6855.22	304.828	106.092
2982.42	154.106	-93.5893
3491.85	142.954	-165.742
3041.06	89.2593	53.5914
6340.68	145.33	-206.816
4584.09	265.343	129.728
2552.48	112.906	90.6904
1819.61	73.8083	164.727
3297.04	166.947	-115.188
2287.59	104.041	-58.129
2180.24	161.814	-15.4219
2437.92	249.602	89.9382
4693.89	141.718	125.21
3318.41	194.879	77.2638
2245.11	236.253	-133.203
6723.48	285.07	-49.3895
2535.34	218.768	-244.035
3022.4	222.323	79.9751
2100.09	250.882	136.647
3295.42	199.552	96.4844
1905.23	106.638	30.4898
1185.06	85.0745	159.901
2306.82	244.62	82.0287
2022.76	163.713	99.5101
1685.03	98.8517	135.601
4406.97	134.474	-124.327
3939.58	221.066	86.9836
2131	172.369	23.8509
2826.93	221.637	87.2496
2844.55	112.963	212.935
4965.95	45.8093	105.423
1770.15	57.1239	51.2117
2033.03	111.171	100.127
2795.77	61.2758	96.2183
3208.03	60.9667	82.4801
1311.1	105.038	112.777
2748.52	190.83	-189.632
3314.95	57.1529	151.34
7269.47	173.565	242.842
2660.89	300.749	124.825
1221.71	71.1953	167.095
3431.19	290.667	96.3709
4544.88	213.674	118.781
1627.27	25.9428	145.007
2175.15	295.795	16.5591
2232.2	179.171	-159.17
4675.92	114.178	-30.1887
2053.57	142.574	-232.463
2056.16	176.834	-89.0169
3000.26	242.24	281.461
6695.58	168.088	86.2254
1861.93	174.536	173.429
6617.29	93.586	-172.374
2122.92	296.794	-114.173
2050.2	42.1156	-12.6969
2906.4	24.4218	-114.817
1661.7	160.924	288.65
2930.7	10.7317	89.0564
3299.76	154.213	57.2908
2580.5	296.178	-168.234
2516.97	298.409	-50.2143
1817.83	110.51	-26.3914
4405.01	129.062	106.595
1636.62	144.387	151.725
3867.2	171.325	-127.245
2443.18	188.941	106.643
2878.34	106.542	208.219
6883.02	146.218	134.896
2226.43	232.205	228.776
2197.06	30.4638	118.669
2742.75	60.2338	31.0635
1845.54	156.287	118.701
2636.88	173.24	130.765
6672.96	167.441	-147.356
1995.43	128.437	-262.008
2904.07	198.805	-49.1447
4163.19	160.295	144.893
2727.97	124.551	111.251
3523.52	157.393	67.7259
3779.05	148.413	-55.5454
2241.89	45.7096	94.3904
2963.52	30.8679	-13.0979
2401.53	133.907	-34.2372
6947.66	340.041	263.766
2155.49	229.057	76.5028
3626.56	223.552	82.2906
1810.02	62.8667	131.723
6756.56	102.929	119.696
4619.56	139.277	220.464
3578.81	249.681	258.733
3696.94	102.148	121.233
3113.88	198.854	117.489
1218.19	93.4381	94.894
2777.17	144.068	-134.867
7313.33	391.17	31.057
3708.75	165.755	58.0688
6469.1	319.919	161.274
1194.07	64.1692	109.724
2057.72	226.992	-271.543
4313.64	121.297	174.649
2163.17	127.249	103.808
2593.75	130.853	-92.9772
2218.42	81.5815	-143.018
6602.48	108.514	130.457
2149.5	163.004	141.112
2336.61	86.3436	113.456
4772.12	72.8435	-95.286
7270.32	167.285	42.4797
1756.77	85.3977	-106.051
5976.55	150.754	-20.329
2818.48	247.935	46.48
1606.24	91.2721	87.9133
5508.33	304.73	-19.9594
1668.46	111.984	76.3813
3518.62	110.298	54.6119
2561.92	195.772	-249.397
1482.39	47.6466	178.228
2262.73	234.172	-99.0245
2209.65	158.49	-125.626
2703.96	199.806	294.931
1254.64	149.364	-231.465
2956.41	89.7521	-21.3722
6842.63	61.7424	-217.034
1678.48	58.0853	50.5958
3259.52	209.116	23.0377
1194.96	117.239	173.142
2065.31	55.6404	-146.3
6041.9	52.7327	139.885
4947.55	151.216	104.522
2050.33	158.301	108.296
2651.13	80.8444	-147.409
2324.12	168.661	-97.8892
[truncated: 6,061 more rows]

## Sheet: Fig. 4D
Fig. 4D
Localizations of Imp b1/Imp a/NLS-BFP-mEosEM Complexes
Photons	r (nm)	z (nm)
1500.75	52.6619	71.6734
1726.51	141.792	97.215
1655.09	100.872	-121.983
1548.78	80.3693	77.0673
2011.08	108.102	105.348
1573.23	235.389	160.185
1843.03	285.427	-24.9672
2046.15	76.6688	-45.3036
1606.39	108.67	158.401
1648.52	308.103	43.2461
3511.6	122.072	261.274
1885	112.166	67.0587
1544.79	188.098	-195.617
1671.31	239.467	208.297
1864.73	103.414	-84.1542
1953.3	193.624	-74.4708
1555.74	130.375	-32.297
1213.58	77.7758	-63.0311
2118.41	110.311	106.77
1623.43	284.393	-179.895
3863.73	330.757	24.3216
2610.69	52.2458	73.5538
2181.63	287.118	130.366
1909.97	60.6264	-75.6773
2630.99	144.1	-138.47
1920.72	136.818	234.639
2179.06	112.163	-258.245
1249.48	246.297	-118.506
2536.81	285.924	178.952
1916.33	131.547	22.3793
1609.37	254.874	210.178
2387.47	28.9339	74.3263
1757.01	290.741	81.7352
1440.02	278.366	69.3279
1584.78	106.992	28.3313
2350.12	302.7	-266.732
1443.7	34.5385	34.0989
1935.83	49.3906	-65.8798
1506.81	119.475	70.3594
1401.75	219.88	117.763
1817.72	99.8356	149.837
1305.53	275.694	122.653
1773.1	234.125	148.899
1617.59	94.2211	-145.94
1600.06	255.09	95.3032
1561.64	253.924	-145.919
1156.09	215.482	-165.851
1307.69	113.677	114.618
1675.76	66.0109	-274.772
1178.44	90.4472	23.5335
1858.64	94.575	-82.6645
1546.32	85.5754	57.4762
1816.89	128.81	130.337
1880.33	135.665	-226.862
3019.88	320.838	-201.994
2790.63	57.8358	32.202
1388.49	282.967	82.2692
1396.6	41.0863	174.165
1178.05	219.235	-131.763
3068.59	106.702	-134.388
2153.78	163.122	107.343
1681.92	145.479	76.23
1307.36	162.97	-46.4815
1741.17	62.2184	32.1722
1154.32	293.833	170.689
1693.08	53.1181	181.011
2806.35	190.481	-69.7479
2633.99	144.049	45.1594
1574.28	178.414	98.6877
2242.02	193.548	113.291
2773.25	71.7038	117.67
1971.53	109.002	35.1491
1626.23	310.422	170.969
1537.46	237.284	123.871
1275.82	107.142	-110.108
1403.19	159.727	166.796
1907.55	85.5968	203.168
2792.87	120.782	-142.178
1944.55	133.935	-296.586
3247.76	73.687	-117.45
1867.98	297.371	72.08
1905.97	175.768	180.726
1835.5	93.2279	177.559
1630.16	101.155	102.329
1832.7	99.6955	-112.681
1763.52	207.248	54.3229
1980.23	380.282	-64.7285
2414.27	100.056	187.604
1173.92	62.7414	-188.405
1753.82	39.7235	50.3304
1966.46	315.941	124.088
1763.9	161.529	-94.6052
2231.18	80.2946	3.86366
1768.31	105.095	-175.481
1152.54	164.365	-154.531
1291.85	258.646	44.9836
1180.04	195.744	25.6316
2134.67	87.4631	119.199
2270.36	31.0904	-100.458
1728.2	40.7242	-54.8656
1900.71	158.341	71.8901
2159.65	115.634	-46.9337
1756.67	317.033	75.0986
2299	76.5225	198.673
3610.97	236.45	183.933
1981.78	91.9081	-66.5721
2175.3	282.945	170.332
1835.08	277.444	-110.93
1891.46	307.01	224.859
2017.4	189.876	-87.5166
2552.75	132.04	-42.3128
3169.7	148.837	-23.2187
1825.81	52.4394	123.764
3128.01	181.518	173.883
2779.62	100.713	95.1147
1573.71	81.0152	51.0423
1847.08	176.857	54.8561
2243.89	84.7284	-90.4056
1245.44	278.285	274.504
1786.76	327.33	-253.276
1696.81	174.146	91.4393
2208.31	293.353	-235.881
1468.1	267.774	38.4178
1912.27	234.147	-137.429
1633.67	256.706	-111.13
3329.7	111.087	-55.9169
1576.05	169.187	55.0302
1976.75	217.994	174.215
1289.12	27.3109	65.9634
2225.44	30.7163	-35.9655
1816.99	45.1319	140.921
1486.77	239.101	85.0622
1450.72	18.5095	-100.648
2183.77	13.828	45.16
1825.83	260.819	118.97
1798.6	37.1454	-65.4913
1644.32	135.939	99.5365
2584.72	133.405	-268.735
1710.95	72.1038	42.2465
1811.57	235.854	-92.4941
3245.68	294.973	24.7688
2255.49	238.218	62.9764
1946.82	38.7997	-100.024
1838.35	123.768	272.473
1525.27	144.144	133.52
2947.96	362.506	-237.902
1533.2	114.629	63.0936
2233.1	86.3557	108.285
2842.52	117.819	47.2233
1734.7	34.8752	-32.2172
2028.14	223.883	-74.7862
1166.63	219.353	101.746
1746.16	325.072	227.74
1392.51	73.9856	-20.455
1761.37	124.041	11.4193
1914.56	87.6076	14.4292
2025.78	252.138	-90.0238
1781.38	228.535	-22.371
2909.11	278.307	90.6529
2983.61	133.063	23.9108
2168.53	239.392	-88.5618
2109.83	59.048	86.1382
1598.18	210.023	143.212
2053.94	342.661	-171.344
1561.94	222.967	89.2705
1504.48	231.684	68.2935
2417.59	214.134	174.623
1458.82	122.876	-114.112
1282.76	180.833	56.9386
2095.48	306.159	133.453
1783.73	99.9956	-24.9503
1613.86	83.395	-94.5962
1629.52	266.584	185.865
1553.11	395.454	-83.1769
1836.46	167.027	111.896
2605.93	295.389	72.3347
1391.59	82.7495	78.9963
1492.93	305.133	-266.862
1955.96	111.992	-40.2738
1778.4	227.243	51.6143
2403.29	207.168	-65.3924
2139.61	196.075	53.773
1264.64	26.1094	56.4103
2191.22	147.262	122.614
2478	253.082	-185.884
2151.58	111.534	57.4692
1827.31	103.144	-13.5238
1237.79	187.444	-161.389
1510.41	21.6058	53.3793
1716.24	149.272	50.2406
2014.57	178.254	-121.416
3548.26	133.416	-3.96033
2534.69	214.049	-56.5917
1794.49	109.886	50.4143
1679.75	30.0081	136.91
1217.03	210.038	-37.1601
1804.22	109.232	155.288
1823.35	111.996	57.6677
1433.87	217.43	69.9154
1799.23	153.289	-158.818
2962.45	110.981	-45.3847
1157.68	345.539	-65.4768
1816.64	196.89	-50.3048
1450.88	96.2254	92.3121
1713.24	227.226	-259.277
1884.49	169.693	-279.31
2323.22	123.346	21.9722
2158.51	175.89	275.65
1731.31	196.626	75.297
1421.04	217.361	194.438
1645.32	213.361	-39.4976
1968.49	93.3316	-145.643
1829.07	282.106	42.0324
1775.95	98.3315	-50.8537
1576.7	169.25	236.188
1679.62	289.704	-166.649
1771.25	171.944	-61.0784
1701.91	220.22	28.2016
2646.32	264.594	95.2107
1518.08	113.356	265.662
1783.59	232.276	231.815
2260.89	91.8832	32.3686
2026.08	372.943	289.709
2290.5	109.615	139.487
1237.75	292.333	-127.784
1842.96	139.068	-92.1542
3292.89	61.4582	57.1863
1281.39	273.278	68.8516
2190.5	193.149	-110.457
1618.8	323.179	-120.539
2013.42	176.95	270.733
2476.27	115.266	-17.9846
1248.47	58.4743	12.7537
1591.48	181.224	266.453
2324.62	137.271	35.354
3308.28	318.907	72.8297
1744.32	212.53	-142.535
1917.29	96.0353	-43.145
1427.83	213.147	19.6761
1732.28	63.2163	-85.4006
1754.65	85.7235	66.8858
1531.42	220.221	152.084
1242.51	115.859	56.4865
1797.39	242.045	-233.981
2606.46	99.1858	28.6638
1856.76	75.9414	-65.1134
2017.32	71.4013	24.8163
2266.19	153.06	146.365
2045.83	314.389	-17.9387
1702.94	66.6438	-73.375
1726.17	345.113	162.912
2805.14	222.13	180.359
3162.04	49.5758	123.562
2640.86	235.34	-112.535
1605.61	330.202	76.5477
1886.57	292.815	-288.818
1774.89	372.49	122.167
1736.87	296.493	-214.967
1726.94	82.801	41.8332
1281.3	90.1434	120.843
2376.1	26.9682	-43.0371
3080.45	191.793	189.056
2074.17	223.102	-56.9077
1454.92	177.378	80.7877
2030.54	42.4417	167.431
1992.56	150.433	40.5228
1447.81	197.414	-66.4859
1512.41	151.36	-98.1206
1809.94	53.2488	148.928
2636.92	120.13	-109.793
1262.11	114.962	46.2781
1584.31	224.927	-247.548
1525.4	139.498	-225.023
1681.64	123.865	19.8743
1205.79	139.332	-63.3004
1922.24	160.459	276.826
1816.17	44.8672	-85.7069
1541.45	100.02	47.3164
2034.15	289.046	120.967
2244.59	125.164	-31.2551
1827.08	281.889	-119.905
1708.06	206.325	-55.654
2600.64	139.626	-143.919
1887.69	60.1274	-74.225
1626.51	261.899	-25.8483
1780.35	96.8418	-156.001
1176.51	221.021	-287.653
1513.45	126.945	71.7441
1556.6	248.417	109.898
2586.94	38.9827	-26.8996
1545.18	91.5444	131.451
1818.48	154.568	-11.3258
2629.84	148.043	118.785
1225.89	123.279	37.279
2720.08	66.8127	11.0402
1776.09	222.491	-218.062
1432.5	156.985	57.5067
1432.72	50.7622	-55.5293
1981.64	77.9368	-51.6341
2064.68	164.891	-140.104
1491.41	364.963	-31.1765
1172.24	112.222	9.83463
2011.52	307.522	241.146
1886.65	169.744	-262.143
1157.19	22.3514	53.2603
1191.82	194.968	39.854
3416.23	54.543	177.387
1584.64	259.978	118.533
2561.69	132.421	-83.5468
2121.92	344.009	52.7475
2079.36	115.065	-179.946
1660.29	246.037	-26.1638
1827.94	293.404	67.1424
1958.29	216.333	65.8606
1809.55	57.8712	96.1988
2491.35	309.399	15.712
1156	172.431	121.376
1990.85	98.4275	-42.3561
1825.62	273.93	90.0957
1458.44	85.579	17.2943
1302.73	124.737	37.852
3101.88	208.376	55.7413
2385.32	165.759	38.5182
1480.44	107.176	89.0074
1579.13	133.727	-41.9158
2227.99	228.41	-23.4433
1401.25	346.876	-72.7741
1206.71	190.719	-168.611
2610.27	297.478	-129.544
1779.52	197.043	-155.974
2055.94	317.905	101.932
2189.28	94.1195	-156.092
1307.95	226.968	-44.7126
2785.09	214.704	162.223
2557.32	199.372	29.4913
1393.65	31.8048	-68.2517
1807.37	161.332	82.5874
1783.76	286.478	-170.39
1812.46	242.695	-133.874
1595.46	299.631	79.971
2229.93	294.268	45.4031
1174.61	115.203	85.9753
1311.79	274.971	-145.565
1633.07	363.368	197.449
2356.35	240.515	-51.9587
3698.59	31.7706	116.26
2034.15	42.97	50.5242
1531.5	259.871	48.6668
1315.61	306.984	-16.885
1650.66	134.722	-53.0221
1820.66	69.7282	282.762
2176.58	123.385	81.0432
1212.36	257.615	89.1739
3008.8	99.0002	-75.4412
2820.27	98.5425	107.779
1471.95	209.81	-222.563
1726.17	199.092	201.754
2131.96	200.447	-67.6522
2505.3	237.422	-145.361
1781.69	178.908	106.561
2047.91	294.975	158.417
1847.23	45.8851	-50.5388
1812.51	197.655	230.101
1867.99	186.424	-200.994
1828.94	221.491	190.277
1976.26	77.9926	-141.701
1780.92	86.8651	95.5135
1918.46	101.98	-216.994
2043.08	219.781	50.3534
2229.08	108.596	-87.5368
1403.15	48.9502	15.6569
1939.48	96.6651	-81.7425
3160.27	351.248	248.115
1298.35	296.729	-229.392
1175.2	263.555	17.3858
7056.89	203.688	-46.2076
1853.24	140.967	34.7939
3433.91	284.477	124.633
2214.32	309.832	-222.488
2726.71	80.8498	90.6206
1816.84	241.664	-85.5156
1601.02	106.951	65.7333
2174.63	100.977	-106.776
1396.22	168.727	-151.874
2659.6	66.5734	137.259
2074.55	145.417	87.6584
1801.32	219.281	13.4172
1634.02	116.962	137.848
2630.14	124.883	78.5164
1964.31	178.207	53.883
1997.06	211.123	-186.855
1827.08	192.885	84.9583
2147.59	382.656	159.459
2943.99	334.302	139.348
2021.54	158.76	-22.0764
1272.68	109.852	-148.194
1610.42	152.906	33.9059
1930.31	199.924	-54.0548
1625.01	187.796	-122.565
1711.64	160.106	39.458
1238.73	53.5368	72.4712
1969.83	285.91	-57.6741
3647.23	107.731	17.6285
2351.18	79.7866	-124.599
1752.2	47.4022	-97.7258
1835.44	187.519	152.528
2736.3	265.993	113.476
1961.4	246.134	237.831
2459.41	293.946	-26.2472
1623.72	133.85	-28.1571
1468.3	40.9405	-58.446
2960.43	129.805	17.8604
2012.01	196.144	163.732
1641.09	188.028	-115.909
1781.26	164.592	89.4853
2196.61	128.768	97.1035
2025.61	37.968	-122.539
3273.71	106.757	18.6794
1432.89	202.409	21.1637
1419.84	122.899	162.84
1765.01	49.5622	22.6359
2016.01	111.143	-86.5552
1651.46	177.311	219.066
1804.32	100.287	49.0504
3588.71	275.617	-96.8615
1911.57	118.616	-78.0833
1840.88	285.966	-161.348
1916.08	44.1457	-115.964
1444.43	69.296	34.6111
2088.12	224.387	-115.48
2015.42	131.203	75.3424
1550.2	78.8249	-109.504
3093.75	35.5948	-100.07
1512.84	39.9312	-7.94168
3271.17	110.922	51.8215
1499.24	363.838	136.26
1534.31	307.143	-38.9521
2194.27	26.6629	-80.4666
1512.85	254.725	-225.775
1865.35	203.248	121.209
1796.64	167.069	269.309
2631.63	154.776	42.1266
1805.95	181.339	37.5454
1804.75	187.833	-94.9784
1433.99	174.829	75.4613
1249.15	73.3399	-71.0346
3410.28	77.5641	75.1229
1173.38	296.249	293.717
1474.79	134.295	-23.2916
1793.4	48.6752	22.6279
2106.47	199.431	274.625
1794.49	159.589	120.857
3262.99	61.4034	38.6833
1496.15	174.404	61.9971
2162.57	362.941	-185.425
1290.09	76.1847	-267.955
2223.19	163.297	155.266
1885.62	127.07	62.126
2851.5	103.595	77.0217
1885.53	62.8972	-168.928
1797.87	299.877	147.729
1436.74	233.419	98.8017
1796.05	223.056	32.4387
1681.6	225.728	173.434
2154.67	169.308	262.562
1578.7	206.457	156.111
2447.51	118.131	226.81
1236.75	275.115	-296.716
1999.48	90.2247	-142.413
2398.29	96.5264	197.946
4251.75	308.18	143.902
1880.75	110.231	25.8604
2481.67	101.803	93.225
2353.72	285.024	281.946
1262.1	251.907	-261.15
2620.17	325.566	43.0467
1687.02	101.719	-152.326
2791.62	198.395	32.1641
2459.51	132.816	60.3458
2514.28	225.214	-227.783
2062.05	129.788	51.82
1466.73	273.478	-252.123
1461.22	246.576	258.474
2231.42	33.5815	165.413
1765.57	240.316	-136.673
1301.75	74.239	-105.514
1467.5	336.855	178.425
3340.57	315.668	-186.63
1932.31	246.462	296.766
2062.38	71.7992	52.8437
2430.07	20.6761	-46.8535
2006.57	312.07	-21.8391
1626.61	279.79	-89.6961
1825.48	202.113	129.168
1198.6	202.358	154.8
1298.24	228.55	96.919
1783.8	192.907	-72.8844
2788.79	126.798	84.9017
2568.15	116.198	34.7419
1441.38	129.486	-136.269
1861.72	61.8311	188.348
2363.26	173.329	72.23
1796.26	63.0954	61.6215
1728.95	134.53	121.946
2112.66	248.367	112.194
2456.58	79.6812	70.8947
2807.81	152.115	143.144
1178.29	208.556	218.338
2711.91	365.762	237.571
1646.96	10.4391	-154.248
2294.55	99.7665	163.98
1830.64	65.4872	-59.8882
1605.22	167.058	54.3128
2419.09	76.1564	124.048
1229.48	192.101	118.854
1281.39	129.585	35.8717
2165.69	129.903	101.439
2486.77	380.242	-293.92
1602.58	30.6568	189.107
1710.06	272.874	62.5785
1817.6	143.505	209.824
3603.08	27.3402	7.52739
1921.12	283.654	-85.5135
2399.66	121.825	-28.6258
1745.55	254.365	-98.9154
2776.45	129.68	146.639
1410.38	212.179	47.8137
1661.64	29.002	42.8801
1802.33	241.677	113.017
3120.51	265.153	-235.391
2929.17	92.2986	-56.3903
1285.09	61.4737	17.7121
1871.13	203.688	111.037
2044.44	150.118	276.253
1897.9	53.5278	73.9234
1957.35	283.777	25.8489
1980.6	215.967	21.3767
1315.46	87.3528	191.717
2199.18	213.832	160.378
1617.5	31.5018	-34.2158
1784.93	47.8318	90.6253
1255.34	89.1269	135.202
1966.46	319.408	53.6446
2478.05	394.648	-217.71
1434.79	129.573	-87.9768
2069.14	218.472	113.35
2392.55	310.102	-39.71
1181.85	318.733	226.972
1664.25	259.498	-123.186
2175.91	139.778	116.73
1617.12	188.855	60.627
1451.1	348.042	-113.876
2456.15	43.0275	-59.7603
2318.06	204.163	115.367
2741.59	121.067	-59.0845
1159.69	51.2547	100.825
2798.31	142.379	111.922
1760.36	204.452	43.8897
2042.54	63.9004	-158.521
1758.38	286.9	123.445
1603.44	191.333	-133.393
1847.27	27.1175	-78.8957
1585.38	59.9949	3.85996
1650.11	153.451	-216.078
1916.72	63.3053	-230.655
1202.27	91.9862	-143.633
1264.51	189.493	195.777
1989.43	313.788	-85.71
2589.7	87.0077	-81.4587
1771.31	71.5617	-89.0875
2605.47	139.857	99.7765
1769.71	120.9	26.962
3126.16	197.352	243.722
1996.44	129.685	138.464
1649.86	18.057	-102.212
1581.24	152.634	-32.1981
2539.07	87.166	34.8775
4636.28	147.572	64.377
1511.18	208.92	97.7268
1210.42	115.449	-212.887
3048.32	220.135	-155.731
1773.02	113.15	83.6525
2070.73	66.9153	79.3554
1515.61	265.902	195.047
2066.85	194.223	250.647
1643.79	223.675	-251.04
1599.68	86.6757	26.46
1229.45	68.8927	-243.542
1995.5	309.956	245.362
1979.89	94.3973	-33.5472
1572.83	317.45	-247.376
1698.3	58.7266	195.806
2105.17	366.369	129.572
1251.35	73.4465	6.98128
2596.45	310.301	-98.9604
1962.05	64.0198	-45.2082
2285.21	187.623	111.898
1884.72	72.8714	26.4617
1961.47	104.764	-194.878
2635.44	157.911	123.783
1924.89	104.37	51.3151
1745.36	157.245	108.439
1903.96	55.492	-65.0105
1310.84	201.474	-190.699
1201.24	297.11	-220.374
1763.1	300.018	-49.0494
1954.41	249.368	-213.721
1221.78	303.045	136.581
1514.23	121.689	100.949
2253.25	240.15	234.237
3858.66	202.903	-151.491
1619.32	52.3936	-44.8565
1413.67	132.677	186.182
1656.96	149.194	-76.9452
1782.93	71.5077	-113.635
1284.97	101.835	56.1065
1176.86	342.731	57.1204
1480.29	69.0245	-39.6589
1222.9	279.534	-177.954
2745.14	169.522	39.7511
1287.12	288.064	88.8152
3267.04	149.343	-101.491
1221.87	291.707	-37.1149
2670.01	62.5968	53.9474
1616.63	232.423	95.3634
1443.53	47.5176	39.7074
2231.03	79.7518	21.8806
1837.91	120.403	-31.8684
1544.19	146.374	71.3981
2487.13	186.667	-33.7159
2344.77	168.503	-56.7556
2049.18	49.2647	67.4644
2439.7	303.589	151.388
1859.81	125.837	158.284
3524.78	78.2025	-120.865
2183.62	279.18	-52.7913
2503.49	34.7923	10.4774
2213.6	95.6399	-33.0281
1588.54	132.042	-92.1901
2842.77	115.751	-43.9195
1815.88	207.719	-117.091
2114.23	44.9141	-102.485
2262.62	147.528	-176.897
2312.12	243.685	180.165
2561.48	279.636	-64.1984
1202.07	43.9083	47.064
1420.4	93.0839	59.0626
2806.56	217.771	142.911
1805.32	154.185	-87.6779
2270.31	80.7502	65.0063
1261.66	52.3383	4.04441
1633.07	249.899	109.21
1411.69	28.6596	47.4773
2145.14	143.706	51.6035
1605.55	172.169	-193.925
1811.97	65.5483	174.79
2133.23	203.28	105.933
1472.75	262.678	-60.313
13440.8	273.212	-51.5299
1209.21	192.222	-168.828
1420.04	204.925	104.904
1839.33	106.225	-71.8701
2694.42	294.889	40.9196
1282	214.636	-91.0427
1424.36	116.007	63.108
3011.49	48.3057	81.9844
1212.12	51.3378	-122.886
1653.2	219.881	-83.5313
1831.13	193.985	154.41
2357.21	70.2108	-119.631
1439.49	78.7957	-187.471
3439.25	237.786	145.314
1453.47	362.71	39.9208
2613.05	266.636	222.306
3204.84	95.1938	-96.3695
1900.71	312.022	241.668
1203.48	76.8768	100.514
1742.52	148.107	61.2462
2298.57	125.266	-101.357
3371.24	57.9949	-96.0013
2240.22	94.1061	256.5
1392.23	145.959	157.013
1502.2	233.708	-270.023
2101.21	289.833	-226.824
1871.07	270.958	125.125
3433.99	136.39	266.522
1213.83	220.185	-125.939
1559.72	216.567	119.953
1498.83	17.869	-144.134
2326.39	242.148	-98.9976
1159.79	183.026	-69.9322
2354.59	102.93	-241.298
1809.38	163.683	-109.255
1698.95	33.3284	54.604
1614.79	32.3723	-53.6157
2429.76	235.601	29.1524
1960.63	299.855	-179.456
1457.81	256.69	40.0048
1896.32	148.06	81.8153
1796.91	87.2215	-100.829
1442.28	121.239	-172.2
1172.49	83.3837	-183.647
1658.32	79.9127	-13.4124
2416.78	127.687	14.1444
1431.69	127.998	120.096
1291.85	290.277	110.273
1427.1	151.471	-213.848
1572.4	63.7492	-32.3091
1824.52	272.784	292.219
1820.12	102.626	144.521
2904.91	203.553	-62.4107
1909.11	318.604	287.356
1687.93	122.458	-38.015
1750.66	246.602	278.02
1981.9	114.421	-197.328
2417.65	128.565	-178.721
1776.14	86.9282	17.8944
1490.98	137.827	-85.5706
2108.5	289.059	170.688
1798.13	79.9144	-87.3263
2390.33	75.1868	-36.9577
1666.27	60.1884	2.45045
2136.26	227.555	-179.601
1453.96	225.639	83.3443
2879.33	185.88	146.809
1474.91	118.882	-65.4972
1663.58	325.757	-29.9924
1186.02	289.017	-167.504
1593.53	177.75	49.9139
2071.75	121.505	193.055
1828.25	112.468	36.911
2255.96	89.9513	-89.871
1400.95	321.15	299.142
1965.02	103.667	185.036
2340.41	90.2231	70.1007
1162.49	93.8825	-22.3429
1796.94	213.931	141.731
2182.39	28.7574	59.7346
1209.05	90.9935	-190.371
2468.03	146.564	-197.842
3206.02	37.9596	134.9
1260.09	212.509	91.1134
1883.69	229.36	-64.6975
1848.31	146.493	-56.794
2216.57	141.252	-30.9318
3232.15	156.56	192.814
1719.14	153.467	76.2026
2023.15	203.261	-53.5972
1725.78	132.733	-162.224
1479.5	301.315	97.1598
1670.65	305.8	22.0565
1949.24	241.653	48.0205
1693.44	158.457	-92.5275
2426.65	54.0418	-17.1454
2634.89	116.976	246.356
1794.79	246.961	111.618
4197.28	101.66	-59.7667
1314.1	215.044	-219.422
1768.64	170.973	-195.543
1663.34	129.162	80.716
2480.9	109.197	251.478
1844.33	36.9661	-16.7049
1601.53	293.756	-156.435
1794.42	238.192	-269.719
1530.42	280.055	-26.8319
2151.96	212.252	173.493
1793.52	232.791	97.2689
3214.71	187.812	-26.3118
2637.04	288.164	56.0249
2966.08	96.9252	74.9105
1283.92	118.648	-87.0857
2786.39	162.038	189.758
2408.92	134.979	-92.0664
1522.89	141.627	-65.1115
1417.3	212.639	14.4429
2573.23	29.1366	-96.3858
1920.86	296.288	-126.238
2408.9	46.0576	17.1715
2426.84	347.657	231.928
1169.04	153.368	284.871
1900.08	39.8988	26.1445
2016.09	293.305	141.29
2089.41	76.2075	156.258
1842	148.367	42.0074
1178.39	188.108	-188.559
1272.38	92.595	41.7649
2035.09	166.96	152.061
2074.13	120.71	98.1512
1950.86	60.7164	-112.236
2762.21	42.0266	-74.0797
1825.19	105.202	55.3702
3622.9	101.938	-82.4194
2595.36	90.9088	187.055
1438.83	33.1951	111.67
1882.24	284.729	-73.9374
1584.29	57.1252	50.4883
1568.5	106.626	133.011
2745.56	175.48	45.1148
2521.55	123.617	140.001
1789.81	91.1222	-77.7079
2446.38	289.265	132.554
1707.7	22.0333	-89.6966
1525.56	238.43	124.942
2111.64	183.897	59.374
2152.86	82.9328	31.3637
2635.44	272.342	194.226
1925.51	109.605	-20.0395
1819	40.407	-51.292
2233.88	34.9856	-25.3777
1763.17	92.9722	-80.4275
2318.83	92.0124	-98.1305
3003.78	255.705	-22.0628
2771.44	215.68	23.9179
1810.05	32.933	-141.178
2489.54	109.197	133.061
2781.27	317.523	30.5716
2262.42	226.713	-112.311
2556.78	136.888	-163.182
3060.53	155.657	92.5014
2413.6	101.724	43.9646
2081.09	280.148	-88.0435
2840.08	75.4573	-199.942
1203.26	16.4755	116.645
1251.32	277.837	-236.525
2539.59	171.762	247.709
1634.69	199.837	-136.148
2232.64	76.8209	26.3926
1855.81	86.2477	124.245
1953.78	109.528	-83.2929
1213.97	147.086	-44.3124
3052.22	331.531	288.053
2229.87	106.436	102.783
1744.97	98.9651	88.4224
2002.89	164.8	-9.28693
1831.33	188.508	127.414
2401.87	206.485	-84.6134
1251.49	201.997	-63.9826
1796.94	289.65	44.307
1391.26	51.2885	-29.5932
1775.09	47.4826	169.212
1942.95	161.355	-167.131
2122.9	145.404	52.4488
1830.57	191.55	-283.101
1673.72	23.3269	-91.8653
2281.11	389.239	-71.8564
2017.47	100.6	-81.1755
1209.06	193.635	94.7381
2221.65	241.94	283.635
2199.09	217.068	-96.632
1821.25	88.8773	-36.2878
1390.35	52.2405	-293.588
2336.57	112.007	18.5645
1196.76	72.8068	85.3801
1769.63	235.992	225.918
1820.06	126.71	38.1276
3148.66	302.744	-131.926
1616.33	26.9317	70.9018
2509.75	205.944	60.5393
1544.75	85.1745	82.4618
1797.62	41.0807	13.3631
1275.71	212.502	297.42
1175.51	35.1856	142.839
1750.1	196.695	145.341
1296.09	61.5443	4.17251
3682.28	165.019	27.4092
1992.56	287.962	110.966
3020	173.641	198.96
1717.36	207.066	-161.681
1979.48	64.4322	78.2105
2993.24	142.431	44.4778
1830.06	173.224	266.71
2226.86	211.65	29.4359
2596.27	28.6533	36.1924
1725.3	216.231	230.039
1934.28	298.751	-42.9311
2085.63	255.747	92.2763
2957.81	161.167	76.9896
1231.94	121.366	-134.759
2794.22	300.372	113.005
2068.64	88.7702	-26.0702
1533.88	220.02	19.7744
1793.43	176.635	89.0236
2739.21	45.3133	93.0503
1873.96	37.0012	116.051
1429.62	201.702	-77.9226
2355.95	197.142	101.924
1638.41	237.97	254.837
2336.86	128.605	-33.5899
1757.01	225.999	-43.1801
2209.16	71.8585	-197.05
1622.61	114.413	138.019
2299.91	69.5365	59.944
3112.78	63.2155	83.7228
2186.89	85.987	139.635
2918.7	54.2765	-46.2736
1989.31	138.428	39.2429
2320.87	400.318	215.814
1838.31	92.1801	100.644
1200.69	155.728	-74.5017
2996.71	116.326	-36.5012
3901.13	64.8774	-95.9098
1535.7	135.745	-231.371
1574.17	223.429	-261.656
1581.91	164.641	97.612
2117.84	182.399	216.3
2109.32	310.153	47.1325
1911.56	142.642	-36.7589
1564.81	51.4759	208.413
1646.41	91.5909	4.75573
1755.58	182.699	-171.755
2117.24	113.5	-52.1485
2569.29	80.0486	57.4137
2115.31	136.973	75.5626
1218.19	140.624	95.7738
1456.99	298.953	160.424
1198.96	86.9014	33.2734
2568.51	140.962	171.621
2648.49	210.996	-67.6176
1818.44	80.0622	-109.688
1800.52	111.201	37.8398
2489.28	157.762	-263.736
2150.83	146.702	148.133
1677.68	54.2758	-78.8043
2135.15	100.618	-125.67
2245.2	136.192	-46.1945
2931.68	86.43	8.81584
1896.25	78.1954	209.28
1621.95	108.15	226.373
1826.85	143.216	-97.3237
2204.95	43.2273	124.761
1561.83	288.044	84.7172
2281.22	380.4	-204.359
1765.66	129.218	162.125
1629.92	369.456	244.137
1780.73	272.818	-143.844
2420.57	355.748	198.4
1899.46	90.6934	-36.7821
1478.56	26.5081	46.1617
1825.06	249.07	8.76856
1270.18	72.3566	26.2524
3378.54	147.736	-173.418
1695.28	72.6207	-35.3178
1767.09	243.696	-34.8808
1299.96	46.8935	190.534
1458.27	110.965	-241.978
1802	214.137	-164.558
1438.96	109.617	-47.1784
1596.16	182.668	109.293
2963.38	114.604	223.697
1474.75	167.458	31.6894
1212.12	220.349	-34.6474
2970.66	340.464	290.694
2257.11	320.344	-119.434
1250.46	30.1953	-21.2028
2354.38	101.238	-71.4017
1230.13	105.688	107.439
1243.81	282.952	230.933
2031.95	25.6192	-1.31893
1269.44	83.7678	101.106
1860.86	273.782	-130.368
1700.83	82.7019	100.605
1234.4	94.6355	-62.1274
2420	49.5102	25.3224
1430.72	127.341	39.415
1651.98	197.438	-208.094
1456.57	194.428	74.6656
1605.51	109.75	-109.2
2888.55	38.4723	101.278
2677.23	56.7683	61.6747
2613.15	109.997	62.2407
1608.46	249.54	273.036
3433.99	222.507	227.68
1220.44	50.2626	131.774
1398.15	133.534	157.694
2339.49	119.492	70.4926
1399.66	48.7097	-59.8993
1203.24	292.094	-201.582
1846.24	44.8573	171.891
1926.11	91.874	-66.8964
1817.77	23.1068	-65.6388
1677.11	263.809	220.667
2809.01	122.399	-92.7699
1908.57	110.824	45.5902
1813.93	268.077	86.653
1251.56	182.306	130.701
2071.34	147.355	-117.471
1187.55	248.282	-210.152
2047.61	277.072	274.398
2535.62	57.9916	45.6088
2321.5	111.877	-138.431
1193.28	415.245	29.676
1237.45	50.6283	-132.064
2757.17	183.317	191.489
1914.68	26.7131	-88.9287
1154.52	92.6452	104.876
1504.1	151.052	-292.636
3022.91	77.4457	-107.337
2808.66	174.621	70.2039
1715.26	118.787	97.1166
2259.21	91.2567	117.827
1516.15	125.177	23.0814
1444.56	124.541	10.8926
1468.58	127.025	39.7392
1847.19	68.6821	-61.8269
3228.9	321.053	88.6401
3022.39	44.8232	148.017
1658.32	286.906	25.4295
2099.05	195.74	63.6603
2128.51	135.903	79.7366
1963.06	63.5154	24.3048
1925.11	178.904	46.3725
1948.36	60.865	147.994
1838.67	190.722	145.401
1276.04	120.657	48.4614
1963.2	36.1771	-161.326
1281.3	123.169	90.8579
2733.03	138.033	101.067
2018.13	94.2816	139.583
2049.64	232.395	158.476
2466.42	25.3436	65.0622
1618.66	110.684	72.035
1971.74	302.911	210.322
2696.96	38.3424	142.094
1798.59	24.434	122.507
2473.51	61.3368	90.9739
1829.04	298.592	67.4582
2267.46	197.088	187.179
1509.55	182.521	-284.39
1637.65	108.153	75.6902
1434.54	53.996	219.459
1897.47	176.066	264.389
1820.68	182.555	49.0421
1721	252.645	31.9122
2254.09	241.089	-77.5869
2860.8	69.019	125.325
2390.68	134.821	-123.869
2204.73	149.131	154.878
1513.06	100.103	134.637
2426.52	148.874	-119.662
1785.25	87.8797	-47.8381
1172.86	176.003	111.205
1558.53	148.128	43.7121
1402.72	106.606	147.433
1158.93	100.117	27.4807
1837.49	118.29	-30.5691
1944.27	69.3407	-84.4351
2440.45	279.186	-99.6579
1663.58	39.9485	-29.7284
1891.34	269.857	69.6435
2710.53	309.091	-27.9166
1905.79	294.805	-162.379
2164.61	210.711	-182.896
1942.34	61.8039	-188.14
1639.24	324.04	-151.844
1567.95	239.344	267.263
2129.7	251.487	-152.811
1280.74	52.3454	-12.2164
1246.58	220.191	143.761
1456.97	177.098	-47.3882
2119	51.0326	280.627
1939.48	56.8554	-51.7572
1284.71	110.197	33.4382
1187.2	62.7614	122.582
1778.27	159.031	125.82
1828.71	68.9263	175.384
2650.8	80.9928	116.518
1614.51	93.8292	-87.1279
2330.21	20.4729	-41.3239
1604.54	178.119	56.3676
1807.97	78.4367	-283.454
1585.43	178.05	137.156
1550.01	345.249	-51.8114
2508.36	263.534	220.088
1501.32	48.8572	-55.1412
2893.98	129.859	178.344
2453.62	151.093	91.1882
1798.23	185.702	-172.272
1681.88	152.992	-177.43
1499.6	29.9518	32.3294
1294.12	89.1912	-121.524
2184.69	95.2717	-83.7407
2513.41	95.3465	-28.0043
1444.85	125.678	116.657
1237.77	120.771	61.3406
3131.37	88.9771	46.3944
1407.12	168.141	-186.204
2023.16	108.059	38.6087
1671.01	114.066	68.2116
1473.6	144.562	34.1042
2837.11	333.744	246.124
1812.47	92.2332	139.563
2118.41	285.321	145.612
2085.92	117.812	35.8845
1535.51	31.6095	-24.6306
1216.56	43.2536	54.6101
1512.11	62.6709	23.5074
2623.38	119.177	94.1125
1705.37	199.486	41.4618
2052.61	179.36	32.2525
1564.51	155.699	196.053
1305.18	193.475	-186.883
2300.1	28.2998	-54.1757
2327.7	116.689	143.8
1953.47	150.163	-53.4983
1929.26	81.6334	-145.875
3749.49	258.434	295.335
1441.62	90.6512	-15.4308
1236.4	117.55	126.337
2103.38	297.871	142.225
1818.86	39.2653	51.4133
1181.85	199.06	296.915
3258.53	174.639	70.195
2044.3	72.9198	-37.557
2202.1	190.315	-154.324
1273.98	76.6652	17.1485
2118.64	149.55	-213.944
1656.86	81.3681	-139.003
2018.62	186.538	123.89
1264.83	122.101	188.276
1714.65	23.0062	13.0503
2046.34	286.466	235.403
1631.57	173.956	120.121
2579.49	207.258	-155.195
1209.06	50.0274	102.266
2400.29	353.901	87.0775
2165.87	108.084	54.1398
1836.62	238.21	-31.3069
2947.18	237.124	16.3158
2345.35	41.4178	-17.2947
1670.74	33.7828	-25.7094
1845.31	110.974	49.0275
1804.82	58.6533	10.5056
2297.13	164.501	-242.727
1248.66	240.127	-189.322
1217.16	120.196	-223.114
1679.92	203.134	105.448
1734.12	81.5205	-208.874
1773.98	164.502	-140.893
2126.59	104.482	25.8428
1696.95	154.38	-40.0794
2262.78	42.2932	-66.3008
2838.46	118.227	194.371
2156.36	79.5091	-102.841
1625.63	23.8202	-18.826
2626.17	210.981	-39.6413
1394.05	244.158	-228.036
1683.27	70.043	-27.4994
1778.44	86.4776	-76.5622
2915.48	241.315	-237.105
1251.49	250.989	46.9841
2725.72	219.285	55.6396
1605.01	105.697	146.241
2509.84	268.574	-264.776
1774.63	339.526	156.487
1505.44	59.5765	58.7618
1204.06	143.108	-165.38
1285.18	137.739	-25.8888
3570.1	246.834	293.771
1505.75	49.0398	87.0954
1954.98	163.615	11.0257
1311.44	156.113	113.879
1973.6	126.105	-66.7584
1481.53	93.3637	76.4097
1279.02	96.8352	210.927
1829.19	186.592	-85.5423
1975.87	44.9059	-40.5284
1485.81	78.2527	-66.2597
1476.14	94.3894	142.514
1606.81	389.5	67.8731
1788.47	58.2222	-143.891
1519.17	213.866	199.73
3223.59	200.576	-136.79
1196.1	29.9409	-126.078
3229.93	123.505	197.66
1242.54	117.373	-69.1
1494.18	127.284	69.0508
1482.43	117.099	-100.304
2241.94	321.314	87.1418
1440.15	123.555	62.189
1723.77	212.279	204.619
1894.92	214.991	72.0812
1305.81	198.15	-124.618
1201.89	295.44	-177.114
2212.08	109.004	157.942
1929.59	156.607	-56.6314
2963.27	203.661	-62.307
1492.95	60.2687	-293.576
1566.59	44.3507	122.066
2746.42	178.454	251.398
4275.69	166.041	-23.0883
1730.81	83.0422	48.5549
2203.48	124.19	48.5928
2085.88	128.078	134.746
1185.27	145.97	164.384
1407.69	111.988	110.482
1448.34	250.558	56.6816
1771.47	83.4779	99.0993
2230.55	256.043	-160.018
2038.38	142.262	-223.927
2489.3	56.7132	27.3239
1235.8	166.808	65.5579
2929.71	45.1588	45.7479
2747.11	107.378	-99.24
3365.74	84.3314	100.966
1795.47	143.792	-161.786
1209.59	366.619	14.8525
2450.54	93.6672	200.02
1745.28	162.087	54.7066
2858.48	293.866	-100.02
2620.28	35.4643	142.996
1438.57	414.382	44.9587
2519.93	282.921	-282.709
1235.14	271.313	51.141
1802.25	286.619	-175.501
2698.44	16.6925	60.4002
2060.63	304.158	-179.392
1898.32	109.214	-111.329
1211.38	112.253	168.793
1390.98	82.557	49.5721
2191.43	99.0912	75.377
1788.66	295.863	25.0907
1740.37	296.607	234.94
2245.5	239.418	200.083
1491.45	124.991	128.558
3438.54	250.069	-61.9772
4322.14	327.082	53.5527
1727.61	94.8938	109.934
1413.5	218.371	163.549
1650.11	212.684	-127.839
1769.46	49.5404	137.529
2893.47	271.576	-129.388
1781.24	161.412	-107.092
1222.45	39.3235	-66.451
1665.28	223.872	-79.2665
3408.53	155.542	41.0616
1580.12	381.966	-250.877
2563.27	227.802	45.1842
2561.02	278.532	-22.2506
1912.34	120.266	81.7869
1422.15	274.471	-46.1026
1811.31	92.7284	111.39
1647.95	259.963	117.402
2137.95	264.752	70.8934
3742.84	247.339	43.9632
1794.51	251.357	49.8264
1518.06	370.49	145.973
1805.52	141.627	229.419
3431.8	123.124	158.477
1543.04	62.0953	-100.288
1647.57	17.633	72.6718
2064.63	124.334	12.1774
1785.77	106.928	-197.601
2703.85	76.2023	-64.5876
1820.68	91.3655	19.0568
1220.4	155.793	50.3649
1770.22	298.856	46.163
5086.32	283.726	130.976
3119.54	284.966	172.889
4864.25	172.102	-232.565
4441.17	25.7472	79.8957
2034.72	68.6809	79.1298
1194.45	77.7634	-44.7364
2228.28	53.158	-204.467
1778.56	225.581	-244.532
1800.98	42.3882	-82.0418
1947.06	289.668	199.581
1954.27	138.044	75.6736
2734.86	316.294	-138.458
1609.36	277.214	14.2808
1901.87	96.926	81.275
1792.49	79.1141	124.014
3697.04	51.7689	-41.9987
1402.38	30.6175	137.499
1877.04	125.343	-19.716
1638.41	167.404	215.995
1289.74	219.057	52.4254
1604.83	370.781	21.0011
3255.77	83.8849	68.4599
2297.37	151.276	91.4327
2334.55	130.075	109.79
1635.29	127.198	285.364
2685.72	299.341	-60.5346
1270.84	303.222	-209.99
1313.91	132.785	183.384
2908.23	194.015	146.003
2073.22	75.6743	158.439
1254.14	263.962	278.816
1440.26	118.226	39.4333
1604	237.903	-110.869
1290.74	103.639	-49.1389
1611.78	162.294	182.654
2420.28	14.3145	-125.401
1952.19	124.945	-84.0867
1298.54	173.087	37.624
1196.6	240.465	-156.686
2316.11	76.3198	-79.2609
1309.08	131.789	10.7904
1488.9	258.782	73.3598
1681.51	156.441	49.8945
1494.65	215.571	281.865
3562.29	286.557	163.488
1840.9	148.194	-79.1866
2123.91	159.704	34.0641
1922.29	163.829	-48.6511
1180.07	176.419	196.469
1467.42	258.49	132.776
2534.78	75.0026	63.4662
1469.22	191.058	-152.8
1777.7	107.463	29.2567
2122.63	265.642	23.3784
1493.68	193.582	-196.902
1666.59	183.5	101.111
2635.14	115.786	106.127
1877.84	178.59	89.9938
3041.14	17.3395	-26.4321
1923.1	96.2765	-34.8531
2739.02	164.018	180.47
3168.72	87.3845	-108.072
1502.76	318.556	204.661
1313.88	271.268	92.1645
1818.83	216.227	-26.91
3735.71	134.464	86.8686
2997.48	298.285	132.502
2412.72	52.0671	17.0847
2606.36	158.89	195.621
1206.3	141.493	75.4054
1214.81	163.589	-268.852
1588.19	142.608	-152.964
2784.2	132.681	117.484
1598.07	52.8845	54.6161
1305.09	195.628	-69.1278
1229.4	79.9895	-136.326
1678.92	185.467	-43.2328
2309.79	90.5094	148.569
1243.75	221.62	259.957
1242.54	239.748	-30.2581
2261.95	118.619	28.7677
2217.26	295.912	-70.4443
3281.34	72.7217	251.763
1887.06	41.0494	83.4878
2336.7	112.032	18.5559
1159.12	262.096	-91.5284
1742.2	190.402	-41.6445
1314.74	309.26	51.8622
2994.52	285.315	160.169
1773.6	176.967	141.262
1682.58	298.106	250.982
1400.73	193.929	188.33
1171.97	203.728	-134.977
1171.32	70.6732	118.788
2123.69	102.62	-92.2447
2106.93	249.319	-68.1917
1639.25	247.974	-131.963
1535.39	168.327	211.42
1759.54	76.4916	45.4279
3108.39	167.924	-90.9191
1450.14	100.524	106.271
1888.1	169.507	-54.2536
1396.37	129.356	23.5269
1703.38	205.027	-16.0617
1279.69	248.247	39.1562
2102.68	66.357	60.1312
1402.31	256.279	172.127
1605.75	46.9269	-121.436
1558.7	154.727	-54.6559
1948.15	113.289	47.2265
1933.96	394.535	-191.837
2047.29	128.929	71.474
1888.5	220.419	68.6109
1172.24	175.054	18.0029
1434.57	169.301	67.4417
1726.89	44.3946	122.087
1169.15	208.611	69.0705
2420.6	257.799	131.131
2391.97	260.231	96.3083
1174.06	283.331	119.197
1180.34	331.933	75.8467
1650.93	243.115	-194.303
1642.8	20.1103	186.366
1784.93	59.5584	-14.2072
2057.38	331.686	162.266
1521.02	206.254	128.471
1297.16	58.3325	88.9049
1478.89	230.556	-128.836
1628.81	60.9049	56.9644
2263.3	185.847	143.285
1546.32	306.935	57.7402
1391.72	124.999	130.101
1301.74	152.475	-19.2045
1679.01	186.297	-96.8126
1982.23	35.9881	48.8375
2643.12	292.529	184.008
2272.84	330.559	-183.139
1429.08	119.139	39.0233
1841.35	52.9933	-121.18
2163.11	320.774	33.1993
1730.36	228.165	-116.225
1988.91	43.8912	-21.4746
3036.97	31.5637	-42.7799
2570.95	324.247	123.319
1789.71	292.029	-170.746
2723.37	61.2792	-67.1668
1194.22	29.8678	-84.2236
3003.67	268.344	-218.429
2712.07	206.082	-192.675
1548.95	314.927	13.7172
2473.88	168.561	-53.787
1699.55	63.7753	-163.329
1611.6	90.6285	-13.3032
1685.98	120.83	-76.1643
1826.69	202.37	180.438
2104.1	108.236	74.8972
2738.42	178.263	23.8929
4064.11	98.8154	145.404
2355.62	105.787	69.1108
2055.28	221.663	-182.558
1763.62	235.332	-215.038
2691.99	93.9707	110.03
1268.63	75.5959	-104.081
2885.56	135.945	57.8096
1842.74	41.0285	76.7959
1302.87	281.896	48.8498
3511.76	174.835	75.5161
1687.15	212.745	-86.9908
2027.22	261.211	-241.095
1305.03	106.717	129.553
1674.64	140.972	-46.1992
1833.99	103.651	118.547
1732.37	40.4328	-106.482
1645.16	135.578	-198.978
2493.29	142.561	174.622
2979.47	215.229	-198.105
1661.49	152.063	-196.93
2806.34	191.779	-187.175
2178.33	181.131	25.3795
1781.44	151.055	170.022
1962.51	108.397	18.457
1624.13	74.8089	175.607
2102.33	25.526	0.96798
1280.33	223.605	-194.712
1562.99	148.507	78.9003
1307.72	216.553	118.829
2075.67	194.571	194.626
1995.53	88.8375	-29.9994
3339.22	91.8977	-73.995
2114.92	178.512	65.2292
1614.67	41.3376	66.2582
2047.18	185.183	-69.9236
1155.31	30.564	-92.6551
1472.29	345.107	-146.075
1277.69	25.6579	10.1583
3037.27	51.5277	70.7045
1270.05	323.939	-21.0658
2090.96	70.7508	-38.3174
2189.99	80.3278	23.5169
2416.72	106.032	-96.9116
1865.68	85.0437	16.5532
1724.99	293.204	-259.808
2068.16	343.917	-137.505
1228.93	91.5404	76.081
1906.66	167.681	-158.173
1401.75	154.022	118.027
2155.75	126.073	7.70321
1780.85	98.2476	93.8191
1549.92	44.9505	119.292
1858.52	110.843	77.5654
2592.3	106.994	17.82
2772.39	199.35	30.4233
1873.71	109.462	140.295
2114.92	250.671	64.9652
2968.67	232.411	39.0218
2481.73	39.3465	-58.314
2688.29	74.646	123.575
1456.21	295.737	-204.888
1508.01	138.205	-178.163
2007.25	300.428	265.483
1438.63	73.3956	59.3845
2241.17	229.294	186.752
1626.58	48.3405	107.293
1653.51	236.669	205.413
2508.36	295.824	68.097
3456.41	140.725	-62.4532
1620.34	46.8834	59.8573
1710.06	22.9088	150.818
2219.32	108.787	-119.625
1557.56	91.752	-66.6224
1869.33	207.003	95.9107
2102.39	161.194	196.896
2546.8	100.641	-124.669
1291.18	62.1875	32.0885
2444.64	97.3165	-80.6005
2896.05	41.9747	64.0919
2237.92	214.19	-73.2219
1485.17	134.149	-47.8125
1644.44	327.375	-48.9508
1760.08	167.47	299.064
3436.51	71.1354	28.0154
1480.04	153.283	181.624
1390.21	50.1421	56.9851
1608.46	249.208	285.798
1269.67	297.569	96.304
1273.9	381.639	-136.523
1793.18	101.265	-62.3152
2594.35	355.463	290.716
1513.47	225.364	-80.1066
1782	216.17	107.11
1813.85	40.9885	110.057
1440.02	81.7401	30.4859
1626.58	134.816	77.3076
2218.61	170.98	191.36
3272.77	113.187	-170.502
3823.37	252.186	69.8022
1620.54	89.3663	142.979
1766.13	228.686	213.61
2531.97	127.81	-23.4167
1848.46	238.277	189.938
1627.49	129.442	96.4399
1893	358.901	295.641
1217.03	217.534	51.0791
3863.99	105.349	69.0751
1215.09	242.157	35.8057
1572.39	104.99	17.9116
2360.12	53.5171	77.4392
1222.81	237.945	31.1159
2045.46	395.842	250.971
1999.39	308.573	164.543
3069.55	103.921	14.8441
1773.57	200.565	63.1034
2063.63	88.3573	-46.5275
2244.93	86.7134	66.3206
1774.11	239.395	91.7282
1760.65	318.302	-56.4224
2334.47	375.63	-274.989
2199.13	142.693	58.7655
1847.86	225.571	-97.5328
1503.79	223.325	-194.276
2432.2	135.57	195.481
1988.17	218.654	287.511
2398.72	166.332	132.032
4101.89	81.5812	17.4798
1549.17	308.626	-247.335
1813.61	139.447	169.578
2166.64	11.9048	134.602
1242.55	40.2803	63.0975
1961.94	183.967	-55.2711
3495.02	151.912	65.524
1829.06	198.99	103.851
1582.45	119.3	55.138
2284.53	262.438	82.8882
1304.34	22.6618	-282.258
1859.68	197.017	170.742
2430.65	92.8337	123.365
1539.66	36.4536	68.5954
1972.63	117.023	-49.8698
1606.28	120.087	30.7868
2221.65	257.504	213.693
1389.83	152.027	-62.7554
1283.09	93.3639	175.676
2637.41	66.6301	-47.6792
1733.71	149.943	-161.902
2397.28	292.801	294.595
3157.98	46.8699	65.0452
1841.64	67.1508	35.2972
1825.54	204.136	140.144
1177.73	99.3143	177.66
1595.98	223.45	-280.695
1201.04	105.328	88.6338
1451.04	27.5806	-6.22693
1459.21	39.9021	64.1336
1551.84	119.409	45.9545
1817.56	155.85	106.121
2718.37	82.0134	-12.1743
1245.72	80.5678	148.845
2475.93	351.38	203.4
2900.19	294.391	-165.148
1427.4	88.0694	-105.688
2017.7	149.741	50.3607
2173.08	190.345	90.584
1226.68	133.483	76.0687
1483.78	346.469	-166.637
1519.72	281.832	-146.354
1301.15	42.9816	-106.532
4529.54	184.804	121.047
1785.9	22.1275	-238.855
2048.51	215.101	196.254
1391.7	218.296	31.3454
1947.09	48.8725	260.445
1816.47	102.962	84.6261
2743.8	47.5343	158.362
1458.89	95.2077	117.061
1850.7	56.6107	16.2856
1720.71	214.525	116.653
2228.65	32.225	24.3837
1880.64	110.286	60.9765
2088.35	170.891	118.201
1163.29	62.0514	-64.1023
3644.49	85.0799	113.908
1490.39	213.802	-17.5478
2080.21	255.068	-112.481
1935.99	99.4469	46.5816
2185.02	298.391	215.866
1526.18	121.094	31.4498
2006.62	114.729	253.75
2146.26	58.7408	-19.4739
2576.11	188.499	37.1581
1712.12	87.4633	-105.211
1766.81	201.85	45.3175
1262.01	170.061	-17.7957
2984.08	150.284	-94.8652
2000.97	148.89	11.7708
2153.59	55.1954	138.426
2946.87	162.404	137.585
1249.72	22.0732	-9.76259
1403.25	133.686	-126.765
1393.13	57.1241	-105.644
1676.34	82.6929	52.1793
1739.51	79.9573	108.338
1543.88	194.095	60.5928
1986.5	321.501	-161.957
1744.57	330.948	62.1323
1675.05	96.2906	-30.9105
2139.95	128.132	-115.387
2931.1	297.878	128.527
2997.47	86.569	66.3804
1961.13	140.218	132.433
2200.44	137.472	36.2013
1459.91	284.428	169.722
2299.29	213.128	169.059
1782.02	100.287	69.3984
2865.15	156.042	162.245
1225.39	299.005	147.46
2376.91	25.6466	31.0561
2015.33	409.153	54.7953
2301.57	212.384	-83.3902
1224.42	73.5652	-20.6568
3062.18	132.83	-87.1425
1995.29	282.502	215.605
1846.24	184.403	111.989
2270.63	272.762	256.328
2884.68	54.1501	48.1693
1584.78	60.7637	58.3167
1692.09	103.873	-107.57
1763.81	77.9238	-80.9436
1655.16	321.725	247.423
2068.92	59.5316	41.029
2486.93	298.099	-179.235
1780.31	207.331	-161.666
2111.81	300.407	-275.785
1230.02	131.259	-85.9763
1614.32	351.917	221.531
1702.92	14.6764	121.708
1566.77	241.452	-251.756
1919.22	309.368	-140.038
1208.59	172.079	111.664
1889.46	135.781	186.174
1430.88	233.179	122.449
1757.15	61.3984	17.8113
2018.17	223.58	-203.837
2733	152.249	144.273
3098.98	84.44	53.1245
1467.61	107.868	16.2932
1796.94	367.489	114.25
2463.09	165.394	56.8152
1602.35	180.332	-145.182
3196.29	174.195	156.259
1768.49	107.865	-102.636
1812	156.152	-55.4828
1946.07	124.338	27.2113
1659.78	285.121	-108.207
1738.08	197.413	216.496
3359.4	199.77	193.361
1691.58	143.667	71.4017
2426.12	303.004	-125.389
2255.07	92.4185	-131.94
1821.44	67.6899	81.392
1808.43	227.606	-232.386
2072.88	80.0852	51.5912
1813.55	290.62	124.706
1567.72	209.735	-283.645
2899.88	99.7641	66.5996
2215.78	37.7506	-23.6632
1909.85	37.9591	72.4286
2195.23	122.936	21.7773
1226.76	177.497	94.5106
2108.35	110.155	18.2401
1669.34	117.952	105.752
2617.95	72.7699	79.4532
1592.44	167.84	-133.024
1195.25	305.692	165.304
1665.4	193.559	-73.1628
1314.1	57.0519	-148.979
1667.53	300.046	-256.688
1786.17	338.338	71.4061
1675.42	255.116	84.7942
1858.29	109.613	80.1171
2634.43	97.7225	39.6054
2245.03	104.928	134.017
2223.43	72.296	21.479
1613.34	267.989	180.356
1511.51	117.31	48.3534
2327.83	234.592	-118.253
1464.75	146.141	-22.8816
1833.84	155.572	48.2217
1612.2	209.238	64.4024
1790.35	198.014	-175.662
1663.34	335.717	-16.7082
2631.34	419.245	16.1423
1689.9	126.328	92.2452
1795.07	147.633	19.1627
2252.65	106.375	-57.2309
2879.33	335.232	107.967
3229.57	123.51	197.733
1920.05	138.299	157.182
2354.49	79.7684	27.7151
1861.62	83.8128	-130.57
1990.61	183.7	65.5065
2106.25	339.598	278.916
2718.69	89.2897	-105.133
1703.94	209.281	58.2762
3606.88	84.7992	-94.1014
2625.5	164.247	68.6696
2237.9	209.804	196.242
1287.2	81.0642	-20.7231
1390.9	198.631	24.5631
2073.4	348.241	-226.995
2818.81	235.522	59.3398
3747.07	148.513	-74.7374
2413.95	26.3011	-38.2907
2099.58	135.053	24.7545
2074.89	169.316	-260.146
1164.9	141.438	36.5897
1229.92	283.606	98.1545
1877.95	38.1157	143.904
1439.97	63.09	-55.1909
1719.18	195.648	64.08
1171.92	75.7637	-2.36883
2514.24	176.847	163.254
2997.28	212.37	-75.1012
2238.53	68.9652	-109.298
2316.39	219.678	54.8575
2211.28	86.7539	233.697
1504.6	304.685	-291.402
2176.65	152.823	60.111
1397.88	63.3824	-35.1586
1229.62	81.4424	91.7006
1198.95	118.937	-98.614
3323.04	76.2157	-85.9099
1916.71	295.184	-123.479
2020.85	227.272	-95.5006
1816.6	288.622	23.2919
2684.73	285.186	172.626
2081.95	85.4768	30.2444
2490	77.6072	-100.731
1788.66	244.604	25.3546
2113.97	261.9	41.6132
1400.73	275.285	90.9062
1431.64	171.448	-89.7942
2722.68	56.4091	33.6927
1483.47	228.54	70.5328
1189.53	195.884	-129.52
3521.15	61.4629	23.0257
1806.02	150.069	255.956
1300.65	159.488	208.955
1796.27	316.676	-251.527
2123.08	76.1788	-222.178
2236.32	141.265	91.4133
2998.46	193.958	17.5947
2018.01	304.373	219.854
1467	250.346	18.5038
2268.18	304.879	186.508
2286.72	65.9245	47.7512
1790.78	160.303	-269.534
1411.4	69.1996	-42.8515
1209.71	80.7749	88.8823
2558.53	79.4101	-78.2462
1719.88	212.296	88.0972
1794.72	354.754	-90.4654
2826.01	251.596	153.734
1723.64	275.095	170.969
3161.08	74.255	-128.405
2664.23	120.099	-125.444
1476.39	349.156	27.3392
3214.92	97.5756	-119.894
1225.3	240.959	-65.8132
1695.82	329.681	284.819
2389.28	48.5709	-49.9368
1797.24	216.918	-228.57
3168.42	107.567	-56.7247
1266.24	145.094	80.226
1736.91	351.151	137.249
1241.75	90.3651	102.509
1418.25	178.15	-53.1319
2109.85	312.179	20.3036
2424.74	97.972	-74.4599
1696.35	122.348	70.472
2839.13	47.7732	79.0205
2439.4	139.471	-124.917
2842.36	252.944	-196.635
2603.8	164.204	-110.93
1207.76	106.284	49.1554
2229.82	384.429	-279.057
2000.07	195.16	-249.174
1779.48	62.721	39.084
1305.35	90.9521	53.6622
1389.19	240.795	-84.8708
1201.45	154.107	-73.6675
3000.32	98.9102	-167.72
1762.79	15.3455	14.5227
2606.81	126.708	26.9078
1807.37	138.121	52.602
1587.47	126.677	95.4569
1228.34	35.2165	203.055
3411.26	141.301	104.066
1589.36	318.519	79.318
2024.79	223.849	-74.4007
1295.28	35.742	133.391
2021.56	55.9889	42.0002
3384.37	366.386	231.386
3261.01	151.87	119.793
2192.69	92.6855	-91.1398
1686.37	161.49	167.942
1781.38	42.7382	48.072
1442.51	189.276	192.129
1830.51	261.28	168.189
1786.45	192.814	100.183
2357	199.484	199.712
2435.9	145.807	52.2381
1436.21	301.351	83.1276
1413.03	36.2547	-44.7125
2394.39	169.758	169.89
2058.97	59.6606	-105.265
2766.23	65.7519	-63.8548
1818.1	293.893	-90.2338
1969.83	39.6527	-145.913
2276.85	57.0536	-95.2788
1714.2	272.131	-161.61
2446.44	389.92	41.04
2075.89	74.2019	110.599
1180.04	166.005	-62.6075
1544	56.8056	190.992
1698.78	65.1451	-118.345
2814.35	104.236	-60.5817
1200.54	115.768	86.7962
3167.27	91.6665	52.6034
1798.38	85.7697	-120.408
1184.23	59.9399	-142.635
1159.7	140.44	261.005
1453.7	131.371	121.682
1748.71	58.0164	214.996
1873.5	146.805	38.7622
1545.24	161.178	209.035
3761.74	174.159	-34.8317
2884.76	156.699	50.5501
1169.86	271.136	168.41
1587.67	215.633	44.0603
2717.71	57.2138	27.3654
1770.97	216.306	-180.799
1437.56	223.311	-113.517
1935.65	89.3612	23.5857
1926.64	178.428	284.548
2825.74	41.9954	-72.1698
1236.87	113.895	120.227
2746.96	96.1859	34.6698
2402.73	89.6756	-17.3185
1511.92	86.3324	-115.784
1540.11	258.44	-210.164
1233.46	66.901	-174.283
2198.21	99.149	-33.982
2170.14	108.345	211.617
3274.06	173.408	-85.54
1614.69	106.017	131.809
2857.59	268.045	-36.2713
1404.25	399.986	-229.951
2916.83	121.884	51.1908
1453.24	293.523	-286.158
2861.68	128.841	-106.052
2388.25	79.3331	182.93
1873.34	195.849	253.046
2565.6	110.822	-58.4438
1235.68	151.613	122.605
1791.56	52.5165	133.932
2962.67	206.596	-175.864
1628.31	78.8695	132.94
2425.41	102.412	-44.5402
2371.31	224.919	-209.523
1620.28	328.485	-295.384
2098.62	110.669	-66.905
2024.37	79.8421	160.748
1422.01	113.611	44.3875
1821.85	210.214	-138.368
2046.51	157.33	-54.415
1398.46	356.162	151.096
2280.58	70.3877	162.564
3186.26	396.575	-100.881
1414.77	71.4054	67.4156
1165.33	122.773	8.14327
1716.36	163.105	-156.354
1830.92	104.925	-71.3475
2324.87	67.3618	19.9757
2478.65	105.009	-48.9833
1767.4	273.465	-91.8807
1423.1	166.169	27.4311
1416.92	196.133	17.0555
2520.61	99.429	63.2891
1445.53	165.542	16.0967
1539.28	28.2347	98.2208
2419.87	352.232	-64.725
3459.1	186.448	-162.359
1564.51	256.203	133.64
1992.55	74.3807	79.797
1935.2	88.2565	-178.523
1151.85	272.891	-65.0219
2346	191.715	124.485
2121.12	113.774	-51.2467
1839.21	35.7048	-38.5778
2010.75	196.57	-50.9221
1784.23	107.515	12.4965
1456.82	167.411	-88.6805
2246.62	87.5209	15.0847
1617.15	76.4474	134.795
1966.12	198.95	-107.183
1891.73	333.871	287.773
1793.7	89.5652	92.9591
1962.56	177.607	290.03
1459.39	144.524	21.8074
1565.98	188.868	60.903
2090.88	252.609	46.5583
1844.42	86.0579	-29.7472
1617.12	31.7219	53.0988
1832.45	50.733	29.7518
2203.32	112.411	-71.277
2287.12	162.676	114.658
1932.03	304.275	-85.2122
2257.53	79.8774	-10.5126
1820.16	56.4443	52.4648
2547.22	118.156	60.6172
1934.79	243.441	-30.0714
1905.66	131.515	97.2348
2065.27	215.549	91.9329
2257.3	103.083	-163.385
2467.87	151.436	51.5091
1703	36.8578	-108.34
1525.04	277.137	262.009
1963.43	243.632	268.679
1475.3	159.243	92.4366
1520.65	262.191	-43.2722
1588.23	242.288	21.1673
1803.88	134.333	95.0614
2166.35	209.529	-31.8355
2785.59	227.047	260.611
1869.63	127.639	69.0496
1853.36	111.621	30.0434
2403.54	114.691	88.1182
1441.84	90.1924	135.573
1958.07	218.946	-255.488
1809.15	35.6014	96.1384
1977.68	206.599	-64.9231
1651.89	78.3713	-35.7677
2006.25	105.29	-71.8718
1813.93	17.3009	16.21
2347.84	279.918	-112.041
1197.06	138.968	92.312
1923.78	97.8896	-32.1655
2236.72	100.158	-138.776
1419.61	207.775	69.7071
1153.37	266.318	-153.582
1812.2	94.1032	16.1676
1705.19	190.175	-24.2691
1158.23	165.766	-117.414
1947.36	89.2064	-41.0754
1558.28	108.975	-109.977
1292.34	222.484	-87.4823
1769.91	207.249	232.961
1820.74	175.804	87.754
2259.69	64.7728	123.454
1420.95	313.904	-119.426
1269.96	199.629	-137.227
2421.88	386.627	-80.1947
1503.13	166.521	187.477
2997.38	142.662	141.23
2006.6	123.608	21.6591
1459.11	213.631	123.092
1610.6	273.241	245.145
1618.41	225.413	67.1363
1495.73	170.291	201.406
2055.94	324.848	-50.0597
1778.4	84.4322	139.853
2231.91	133.668	81.9134
2301.56	67.6015	149.069
1211.42	233.533	141.585
1685.88	142.537	-63.8082
1791.65	101.663	-198.856
2297.73	108.364	36.851
1619.61	96.7439	66.0617
1772.59	129.089	50.0179
1584.24	60.9353	116.618
1467	136.225	-69.7353
[truncated: 1,067 more rows]

## Sheet: Fig. 4E
Fig. 4E					Note:
	Imp a-	Imp b-	Cargo-		For plotting purposes, a negative radius is used: however, as a radius is always positive, the negative sign is removed for negative abcissa values.
R (µm)	JF549	mEosEM	mEosEM
-200	0.047571	0.15309	0.24991
-199.67	0.047773	0.15334	0.25433
-199.33	0.048592	0.1576	0.26097
-199	0.048815	0.1594	0.26426
-198.67	0.049108	0.15967	0.2647
-198.33	0.051012	0.15757	0.26216
-198	0.052355	0.15582	0.2699
-197.67	0.052692	0.15857	0.27035
-197.33	0.052212	0.16074	0.27826
-197	0.05198	0.16078	0.27873
-196.67	0.053941	0.16666	0.2834
-196.33	0.055372	0.16264	0.30241
-196	0.056218	0.16351	0.2974
-195.67	0.056224	0.16895	0.31663
-195.33	0.057936	0.16924	0.32774
-195	0.057279	0.16676	0.32896
-194.67	0.057503	0.16704	0.33311
-194.33	0.059244	0.16974	0.33992
-194	0.058478	0.17536	0.33478
-193.67	0.057746	0.17566	0.33536
-193.33	0.058952	0.18288	0.33901
-193	0.062143	0.19973	0.33999
-192.67	0.063106	0.19618	0.33871
-192.33	0.061939	0.19688	0.33929
-192	0.062576	0.18574	0.33612
-191.67	0.061788	0.18863	0.31934
-191.33	0.063564	0.19718	0.3238
-191	0.063565	0.20084	0.31667
-190.67	0.06511	0.20549	0.31722
-190.33	0.066717	0.21078	0.30734
-190	0.06868	0.21115	0.31643
-189.67	0.0688	0.21153	0.31168
-189.33	0.069255	0.21785	0.31032
-189	0.069934	0.21538	0.31278
-188.67	0.069667	0.22546	0.31197
-188.33	0.068952	0.23333	0.31088
-188	0.06859	0.23274	0.31143
-187.67	0.068562	0.23941	0.32257
-187.33	0.071005	0.25161	0.32796
-187	0.069819	0.25168	0.33103
-186.67	0.071991	0.25213	0.33577
-186.33	0.070859	0.25258	0.33956
-186	0.071854	0.25682	0.33378
-185.67	0.072889	0.25563	0.33424
-185.33	0.074364	0.2509	0.33429
-185	0.074896	0.25136	0.348
-184.67	0.074955	0.25321	0.3517
-184.33	0.073778	0.25939	0.35304
-184	0.075856	0.25923	0.35368
-183.67	0.078609	0.2597	0.35207
-183.33	0.076763	0.25786	0.34385
-183	0.079375	0.25949	0.34912
-182.67	0.079308	0.26215	0.33719
-182.33	0.080876	0.26082	0.32818
-182	0.08353	0.26091	0.32694
-181.67	0.083432	0.25829	0.32456
-181.33	0.083798	0.26006	0.32515
-181	0.08587	0.26054	0.32034
-180.67	0.089406	0.25816	0.3255
-180.33	0.087627	0.27295	0.33669
-180	0.087283	0.28193	0.33946
-179.67	0.089084	0.28245	0.34555
-179.33	0.087333	0.28834	0.35497
-179	0.089161	0.28888	0.36413
-178.67	0.090231	0.29218	0.37492
-178.33	0.091402	0.28746	0.37389
-178	0.091179	0.30461	0.37908
-177.67	0.092179	0.30518	0.38342
-177.33	0.095438	0.29874	0.38414
-177	0.09744	0.30752	0.37423
-176.67	0.10032	0.3081	0.37143
-176.33	0.099996	0.31148	0.37666
-176	0.10122	0.3046	0.38603
-175.67	0.099338	0.30638	0.38676
-175.33	0.099466	0.29827	0.38411
-175	0.098694	0.29883	0.39649
-174.67	0.10005	0.31767	0.40345
-174.33	0.10054	0.32407	0.39712
-174	0.10372	0.3352	0.38913
-173.67	0.10719	0.33585	0.39404
-173.33	0.10794	0.34042	0.4134
-173	0.10719	0.34704	0.42897
-172.67	0.10913	0.35097	0.42979
-172.33	0.1083	0.35791	0.42464
-172	0.10849	0.36161	0.43896
-171.67	0.11172	0.3511	0.435
-171.33	0.11276	0.35973	0.41733
-171	0.11419	0.36441	0.42055
-170.67	0.11421	0.35605	0.4055
-170.33	0.11392	0.35854	0.39417
-170	0.11635	0.37152	0.3863
-169.67	0.11682	0.38221	0.37915
-169.33	0.11896	0.38254	0.3645
-169	0.12172	0.37719	0.36522
-168.67	0.12001	0.39059	0.36686
-168.33	0.12079	0.37827	0.3682
-168	0.11948	0.36044	0.38245
-167.67	0.12267	0.36116	0.38121
-167.33	0.12472	0.36384	0.38197
-167	0.12602	0.36583	0.38597
-166.67	0.12713	0.3691	0.38907
-166.33	0.13087	0.36222	0.39279
-166	0.12918	0.37821	0.40415
-165.67	0.13554	0.37303	0.40497
-165.33	0.13978	0.37193	0.41218
-165	0.14293	0.37752	0.40082
-164.67	0.14612	0.37985	0.41181
-164.33	0.14735	0.38048	0.4026
-164	0.14842	0.39613	0.40688
-163.67	0.14888	0.39378	0.40802
-163.33	0.14907	0.38942	0.43903
-163	0.14785	0.4154	0.44325
-162.67	0.14901	0.41654	0.43115
-162.33	0.1493	0.40815	0.42997
-162	0.14805	0.40826	0.4307
-161.67	0.15184	0.4152	0.44116
-161.33	0.1584	0.42231	0.42944
-161	0.16469	0.42158	0.43033
-160.67	0.16955	0.4299	0.43283
-160.33	0.17249	0.42655	0.44354
-160	0.17552	0.43096	0.42931
-159.67	0.17707	0.44847	0.4454
-159.33	0.18039	0.44042	0.43629
-159	0.18165	0.4443	0.4372
-158.67	0.18084	0.44626	0.45682
-158.33	0.18231	0.45713	0.45778
-158	0.18737	0.4526	0.45124
-157.67	0.19293	0.45445	0.46234
-157.33	0.19829	0.44408	0.46348
-157	0.20206	0.44263	0.46529
-156.67	0.20206	0.43968	0.48192
-156.33	0.20963	0.43912	0.49896
-156	0.21149	0.44006	0.50003
-155.67	0.21717	0.44492	0.49579
-155.33	0.21877	0.43213	0.47809
-155	0.2196	0.42337	0.47895
-154.67	0.22536	0.42671	0.48615
-154.33	0.23164	0.42945	0.48837
-154	0.23177	0.43038	0.48457
-153.67	0.23675	0.42811	0.4742
-153.33	0.24198	0.44434	0.47355
-153	0.24576	0.44025	0.48066
-152.67	0.24639	0.44321	0.48103
-152.33	0.24729	0.45219	0.48835
-152	0.24998	0.44361	0.49332
-151.67	0.25432	0.44459	0.50172
-151.33	0.25759	0.44014	0.4926
-151	0.2671	0.44251	0.48395
-150.67	0.26053	0.45812	0.49752
-150.33	0.26528	0.46913	0.4921
-150	0.27181	0.47017	0.46997
-149.67	0.27216	0.45915	0.45791
-149.33	0.27506	0.45012	0.45894
-149	0.27841	0.45821	0.45598
-148.67	0.28229	0.45924	0.45995
-148.33	0.28971	0.46818	0.44585
-148	0.29437	0.4602	0.42733
-147.67	0.2961	0.47411	0.44804
-147.33	0.30098	0.4653	0.44678
-147	0.30531	0.46508	0.43849
-146.67	0.30864	0.47142	0.45356
-146.33	0.30431	0.49542	0.45512
-146	0.30693	0.49752	0.45192
-145.67	0.30799	0.50188	0.4464
-145.33	0.30611	0.51255	0.45044
-145	0.31161	0.52764	0.45521
-144.67	0.31477	0.54767	0.4543
-144.33	0.31674	0.55479	0.45535
-144	0.31577	0.55607	0.4564
-143.67	0.32375	0.5425	0.47506
-143.33	0.32732	0.54573	0.47437
-143	0.32619	0.55373	0.48071
-142.67	0.3254	0.55502	0.48436
-142.33	0.3288	0.55138	0.48549
-142	0.32799	0.55118	0.48064
-141.67	0.33198	0.54602	0.48377
-141.33	0.32964	0.56358	0.47998
-141	0.33286	0.54844	0.46867
-140.67	0.33791	0.54773	0.46978
-140.33	0.34353	0.55455	0.46961
-140	0.34919	0.55302	0.47497
-139.67	0.35574	0.56073	0.46835
-139.33	0.35728	0.54776	0.4778
-139	0.36071	0.53152	0.47857
-138.67	0.36301	0.53635	0.4961
-138.33	0.36369	0.55528	0.47342
-138	0.36449	0.52687	0.47456
-137.67	0.36845	0.52303	0.47421
-137.33	0.36912	0.52925	0.4763
-137	0.37032	0.52112	0.48405
-136.67	0.36694	0.51638	0.48637
-136.33	0.36118	0.51025	0.49342
-136	0.36134	0.51823	0.49463
-135.67	0.36274	0.5387	0.49395
-135.33	0.36333	0.54297	0.47266
-135	0.36186	0.53336	0.4767
-134.67	0.36226	0.52005	0.47079
-134.33	0.36517	0.53147	0.46888
-134	0.37165	0.5552	0.48969
-133.67	0.37552	0.56378	0.47026
-133.33	0.37672	0.55217	0.47143
-133	0.38201	0.56978	0.46796
-132.67	0.38337	0.579	0.46408
-132.33	0.38595	0.59411	0.47051
-132	0.39073	0.6068	0.47561
-131.67	0.38588	0.61422	0.46349
-131.33	0.39007	0.62918	0.45287
-131	0.389	0.63651	0.46013
-130.67	0.38505	0.63975	0.46131
-130.33	0.38719	0.64841	0.47298
-130	0.38592	0.65422	0.47042
-129.67	0.38967	0.66404	0.46506
-129.33	0.39236	0.65614	0.46347
-129	0.40082	0.66456	0.47287
-128.67	0.39826	0.67814	0.4773
-128.33	0.4014	0.66162	0.48779
-128	0.40496	0.65858	0.48221
-127.67	0.40869	0.6772	0.48508
-127.33	0.40444	0.67732	0.51026
-127	0.41055	0.68316	0.50652
-126.67	0.40809	0.6857	0.50276
-126.33	0.41039	0.68379	0.50511
-126	0.40997	0.71148	0.55334
-125.67	0.40537	0.69638	0.55871
-125.33	0.40698	0.69524	0.55773
-125	0.41165	0.69878	0.55922
-124.67	0.40547	0.68992	0.56506
-124.33	0.4089	0.6997	0.57986
-124	0.40332	0.70082	0.58141
-123.67	0.40217	0.70821	0.58402
-123.33	0.40809	0.7048	0.57765
-123	0.40991	0.7275	0.56579
-122.67	0.40948	0.70538	0.54356
-122.33	0.41329	0.7073	0.57162
-122	0.41071	0.70481	0.56535
-121.67	0.41518	0.69845	0.56584
-121.33	0.41956	0.68161	0.56293
-121	0.42086	0.67729	0.56832
-120.67	0.4287	0.68382	0.56989
-120.33	0.43059	0.67577	0.56782
-120	0.43199	0.63933	0.57155
-119.67	0.43454	0.61209	0.58263
-119.33	0.4354	0.60574	0.60329
-119	0.43067	0.61099	0.60498
-118.67	0.43052	0.62259	0.59406
-118.33	0.43594	0.63446	0.60642
-118	0.43411	0.6275	0.59414
-117.67	0.43489	0.62928	0.61249
-117.33	0.43186	0.64566	0.63182
-117	0.42997	0.65572	0.64531
-116.67	0.43634	0.66624	0.64384
-116.33	0.4419	0.65202	0.65744
-116	0.44465	0.65956	0.66978
-115.67	0.45109	0.65456	0.67171
-115.33	0.45327	0.65604	0.66717
-115	0.45702	0.66345	0.67718
-114.67	0.45377	0.65536	0.67667
-114.33	0.44935	0.6704	0.66849
-114	0.44713	0.69438	0.66275
-113.67	0.44751	0.6925	0.67014
-113.33	0.44988	0.67735	0.65799
-113	0.45174	0.69181	0.65514
-112.67	0.45482	0.68927	0.66441
-112.33	0.46016	0.6909	0.67488
-112	0.46429	0.69296	0.69923
-111.67	0.47268	0.6986	0.67914
-111.33	0.47359	0.71122	0.68835
-111	0.4752	0.71188	0.70762
-110.67	0.483	0.6924	0.70976
-110.33	0.48211	0.68471	0.7119
-110	0.47694	0.68679	0.7354
-109.67	0.47557	0.69251	0.72846
-109.33	0.46795	0.68218	0.74626
-109	0.47633	0.67522	0.74286
-108.67	0.47433	0.676	0.75654
-108.33	0.47262	0.68414	0.75886
-108	0.47028	0.7058	0.76121
-107.67	0.47874	0.70341	0.75494
-107.33	0.47987	0.68877	0.75055
-107	0.48644	0.6771	0.74686
-106.67	0.48599	0.69109	0.74266
-106.33	0.48649	0.67671	0.74839
-106	0.48398	0.69057	0.74319
-105.67	0.4733	0.68853	0.74554
-105.33	0.47899	0.67734	0.73491
-105	0.47637	0.69357	0.73725
-104.67	0.48593	0.69018	0.74009
-104.33	0.48943	0.69575	0.72563
-104	0.49343	0.69708	0.73888
-103.67	0.49799	0.68461	0.77884
-103.33	0.49807	0.70498	0.76986
-103	0.49934	0.6895	0.78137
-102.67	0.50598	0.66843	0.77662
-102.33	0.50928	0.68184	0.75015
-102	0.50963	0.68982	0.74476
-101.67	0.50334	0.69116	0.77614
-101.33	0.50295	0.69343	0.79041
-101	0.50596	0.67714	0.734
-100.67	0.51516	0.67658	0.71772
-100.33	0.52373	0.70432	0.73065
-100	0.52109	0.71441	0.73411
-99.667	0.52681	0.71633	0.73113
-99.333	0.53309	0.72747	0.74138
-99	0.54339	0.70195	0.74387
-98.667	0.54455	0.70528	0.76156
-98.333	0.54412	0.6955	0.76414
-98	0.54965	0.69308	0.78122
-97.667	0.54413	0.71034	0.78388
-97.333	0.54877	0.71542	0.75131
-97	0.54364	0.71546	0.75762
-96.667	0.53452	0.7405	0.76023
-96.333	0.53954	0.7472	0.76286
-96	0.54039	0.75175	0.77895
-95.667	0.5389	0.7659	0.78166
-95.333	0.54266	0.76341	0.82202
-95	0.54209	0.77843	0.81648
-94.667	0.55074	0.77126	0.80736
-94.333	0.56098	0.771	0.80365
-94	0.55819	0.77923	0.81117
-93.667	0.56755	0.8088	0.85372
-93.333	0.5656	0.81772	0.83853
-93	0.57668	0.83806	0.85873
-92.667	0.58348	0.85424	0.8337
-92.333	0.5928	0.85097	0.83419
-92	0.59873	0.8436	0.81534
-91.667	0.612	0.84334	0.82224
-91.333	0.6226	0.8477	0.82412
-91	0.61956	0.84978	0.83507
-90.667	0.63503	0.89378	0.83814
-90.333	0.63054	0.8963	0.84981
-90	0.64488	0.88815	0.84636
-89.667	0.64383	0.92207	0.84548
-89.333	0.64262	0.92577	0.86827
-89	0.6394	0.92898	0.8808
-88.667	0.64014	0.91712	0.85094
-88.333	0.6337	0.95113	0.88278
-88	0.63542	0.96273	0.91574
-87.667	0.63708	0.99101	0.9098
-87.333	0.64963	0.97948	0.89377
-87	0.66236	0.99752	0.853
-86.667	0.67777	0.99486	0.89588
-86.333	0.67332	1.0077	0.90203
-86	0.67133	1.005	0.90583
-85.667	0.66772	1.0147	0.91598
-85.333	0.66638	1.0187	0.93589
-85	0.66916	1.0227	0.98964
-84.667	0.66918	1.0109	0.97404
-84.333	0.66879	1.0149	0.96504
-84	0.65687	1.0033	0.95996
-83.667	0.66733	0.99548	0.95052
-83.333	0.6756	1.0037	0.98281
-83	0.67797	0.97069	1.0228
-82.667	0.69067	0.98113	1.0416
-82.333	0.6841	0.98539	1.0458
-82	0.68774	0.98939	1.1039
-81.667	0.69411	0.9851	1.1084
-81.333	0.69872	0.98914	1.1088
-81	0.70683	0.98915	1.1134
-80.667	0.7121	0.99644	1.118
-80.333	0.7175	0.99882	1.1226
-80	0.72356	0.99683	1.1273
-79.667	0.72857	0.9904	1.1573
-79.333	0.72403	0.99367	1.1621
-79	0.74049	0.99935	1.1442
-78.667	0.74594	1.0089	1.112
-78.333	0.7531	1.0096	1.1167
-78	0.74989	1.0407	1.1029
-77.667	0.74602	1.0706	1.1077
-77.333	0.75753	1.0473	1.1635
-77	0.75239	1.0576	1.2148
-76.667	0.7574	1.0622	1.1756
-76.333	0.76452	1.0841	1.195
-76	0.77488	1.0678	1.2236
-75.667	0.7675	1.0883	1.2239
-75.333	0.76782	1.0798	1.2533
-75	0.75945	1.077	1.2575
-74.667	0.76294	1.1296	1.3015
-74.333	0.77268	1.1056	1.2823
-74	0.78644	1.1062	1.3278
-73.667	0.79814	1.1007	1.296
-73.333	0.81401	1.1172	1.3019
-73	0.82724	1.1358	1.2994
-72.667	0.83509	1.1223	1.3501
-72.333	0.82037	1.1239	1.4016
-72	0.82032	1.1291	1.4031
-71.667	0.81592	1.1219	1.3948
-71.333	0.83369	1.086	1.4014
-71	0.85143	1.0713	1.4308
-70.667	0.85917	1.0896	1.4376
-70.333	0.8783	1.1482	1.3934
-70	0.88544	1.1741	1.4163
-69.667	0.89094	1.1797	1.4323
-69.333	0.90341	1.2311	1.4239
-69	0.92333	1.2282	1.4259
-68.667	0.91571	1.2024	1.3885
-68.333	0.91294	1.1945	1.4115
-68	0.91757	1.1776	1.3778
-67.667	0.92323	1.2118	1.3934
-67.333	0.92603	1.2175	1.3888
-67	0.95492	1.24	1.4431
-66.667	0.95922	1.2356	1.4619
-66.333	0.95595	1.2627	1.442
-66	0.96174	1.2708	1.4493
-65.667	0.96262	1.2619	1.4567
-65.333	0.97434	1.2755	1.4503
-65	0.98301	1.2828	1.4609
-64.667	0.98911	1.305	1.4485
-64.333	1	1.2881	1.4287
-64	0.99004	1.2559	1.4998
-63.667	0.99671	1.2883	1.5336
-63.333	0.99692	1.2591	1.5014
-63	1.0069	1.2401	1.4679
-62.667	1.0127	1.2609	1.4972
-62.333	1.0013	1.2677	1.5052
-62	1.0113	1.2544	1.5312
-61.667	1.0222	1.2612	1.529
-61.333	1.0166	1.2646	1.515
-61	1.0314	1.2904	1.508
-60.667	1.0481	1.2735	1.5537
-60.333	1.061	1.3031	1.5649
-60	1.0712	1.3397	1.4592
-59.667	1.0713	1.3766	1.4686
-59.333	1.0772	1.3844	1.4625
-59	1.0867	1.4662	1.4699
-58.667	1.0753	1.5073	1.5275
-58.333	1.0801	1.4982	1.5243
-58	1.1087	1.5303	1.4815
-57.667	1.1222	1.511	1.469
-57.333	1.1354	1.5374	1.4776
-57	1.1474	1.5567	1.4088
-56.667	1.1533	1.5712	1.4171
-56.333	1.1553	1.5805	1.414
-56	1.1531	1.5916	1.4224
-55.667	1.1844	1.6045	1.4833
-55.333	1.1735	1.6142	1.4923
-55	1.1881	1.5945	1.5013
-54.667	1.2067	1.6043	1.4727
-54.333	1.2108	1.6284	1.4893
-54	1.2196	1.6319	1.5109
-53.667	1.2468	1.7727	1.5477
-53.333	1.252	1.7763	1.5574
-53	1.2803	1.7579	1.6256
-52.667	1.2819	1.7908	1.6589
-52.333	1.3074	1.8251	1.6271
-52	1.3077	1.8291	1.6033
-51.667	1.3392	1.8591	1.6141
-51.333	1.3694	1.8821	1.5764
-51	1.3713	1.8944	1.5518
-50.667	1.3804	1.8833	1.5599
-50.333	1.3827	1.8528	1.5662
-50	1.3935	1.8905	1.5766
-49.667	1.4264	1.8314	1.5306
-49.333	1.4278	1.8438	1.5294
-49	1.4534	1.8563	1.4798
-48.667	1.4666	1.9259	1.4963
-48.333	1.5019	1.9222	1.5423
-48	1.5129	1.8716	1.5617
-47.667	1.5413	1.8827	1.5114
-47.333	1.5665	1.8959	1.4506
-47	1.5918	1.9094	1.4955
-46.667	1.6046	1.9577	1.4874
-46.333	1.6408	2.028	1.5337
-46	1.6719	2.1024	1.5084
-45.667	1.6716	2.0504	1.5194
-45.333	1.7213	1.9827	1.5465
-45	1.7409	1.9395	1.5666
-44.667	1.7551	1.9697	1.6378
-44.333	1.7779	1.9131	1.6367
-44	1.8053	1.9201	1.6467
-43.667	1.8434	1.9004	1.6516
-43.333	1.866	1.9134	1.6786
-43	1.8379	1.9266	1.685
-42.667	1.8819	1.8679	1.6843
-42.333	1.9048	1.9032	1.6927
-42	1.9219	1.892	1.6348
-41.667	1.9421	1.9071	1.612
-41.333	1.9733	1.9373	1.6893
-41	1.9822	1.9376	1.703
-40.667	1.9769	1.8889	1.717
-40.333	2.0055	1.8608	1.7312
-40	2.0182	1.8752	1.7172
-39.667	2.0294	1.7963	1.7317
-39.333	2.072	1.8425	1.7529
-39	2.0914	1.8583	1.6422
-38.667	2.0965	1.8318	1.6096
-38.333	2.1518	1.8092	1.6236
-38	2.1321	1.8121	1.6501
-37.667	2.1544	1.7472	1.6756
-37.333	2.1633	1.7628	1.7542
-37	2.1694	1.7786	1.74
-36.667	2.1915	1.8127	1.6798
-36.333	2.2071	1.7816	1.6824
-36	2.251	1.7485	1.7059
-35.667	2.2776	1.7524	1.6423
-35.333	2.2813	1.7304	1.6139
-35	2.3124	1.7	1.6256
-34.667	2.2799	1.6656	1.6926
-34.333	2.3134	1.6817	1.7091
-34	2.3342	1.5354	1.6901
-33.667	2.362	1.5457	1.6111
-33.333	2.406	1.5611	1.5769
-33	2.4343	1.4994	1.5928
-32.667	2.4379	1.5147	1.609
-32.333	2.4542	1.4984	1.6264
-32	2.4455	1.4957	1.6434
-31.667	2.4399	1.4722	1.6607
-31.333	2.4309	1.4878	1.6676
-31	2.4122	1.4531	1.6856
-30.667	2.4449	1.4421	1.6088
-30.333	2.4207	1.458	1.6265
-30	2.4832	1.4742	1.6635
-29.667	2.5247	1.4907	1.6456
-29.333	2.5321	1.4717	1.6503
-29	2.5225	1.5088	1.631
-28.667	2.5124	1.2669	1.5482
-28.333	2.5215	1.2396	1.5728
-28	2.5866	1.2359	1.469
-27.667	2.5407	1.1355	1.4428
-27.333	2.5581	1.1056	1.3594
-27	2.5957	1.0766	1.3103
-26.667	2.6156	1.0549	1.3257
-26.333	2.5953	0.99697	1.3424
-26	2.5925	1.0224	1.3597
-25.667	2.591	1.0357	1.3773
-25.333	2.578	1.0289	1.2905
-25	2.5937	0.97507	1.3077
-24.667	2.6081	0.98824	1.3233
-24.333	2.6024	1.1049	1.3414
-24	2.599	1.1203	1.4353
-23.667	2.6232	1.0191	1.4425
-23.333	2.6335	1.0829	1.389
-23	2.6799	1.0986	1.3564
-22.667	2.6899	1.1148	1.3615
-22.333	2.6971	1.1314	1.3795
-22	2.6995	1.1486	1.3265
-21.667	2.6672	1.032	1.3469
-21.333	2.6558	0.926	1.2906
-21	2.6332	0.80999	1.23
-20.667	2.6356	0.82305	1.2498
-20.333	2.6579	0.83654	1.2348
-20	2.6281	0.85048	1.1792
-19.667	2.6455	0.82911	1.0313
-19.333	2.6392	0.84341	1.0491
-19	2.6254	0.8582	1.0675
-18.667	2.587	0.87353	1.005
-18.333	2.5058	0.8331	0.92893
-18	2.4909	0.84853	0.94613
-17.667	2.4636	0.86454	0.96398
-17.333	2.4412	0.76747	0.9334
-17	2.4779	0.78251	0.94107
-16.667	2.4629	0.79816	0.95989
-16.333	2.4621	0.64065	0.81676
-16	2.4533	0.59827	0.71283
-15.667	2.4377	0.60651	0.72799
-15.333	2.4051	0.61969	0.74382
-15	2.3001	0.63346	0.76035
-14.667	2.2505	0.64786	0.77763
-14.333	2.2311	0.57781	0.77771
-14	2.1973	0.59157	0.79623
-13.667	2.197	0.606	0.80809
-13.333	2.132	0.62115	0.8283
-13	2.0224	0.63707	0.81381
-12.667	1.9962	0.65384	0.6967
-12.333	1.9628	0.67148	0.52302
-12	1.8613	0.68988	0.53735
-11.667	1.8255	0.6528	0.55228
-11.333	1.8151	0.67118	0.56783
-11	1.8236	0.69036	0.46725
-10.667	1.7938	0.71037	0.48079
-10.333	1.8082	0.73126	0.49493
-10	1.7664	0.7415	0.5097
-9.6667	1.7287	0.76397	0.33609
-9.3333	1.6679	0.78748	0.34643
-9	1.6085	0.81208	0.35726
-8.6667	1.5389	0.64149	0.3686
-8.3333	1.3812	0.66218	0.38049
-8	1.3041	0.68389	0.39296
-7.6667	1.252	0.70669	0.40606
-7.3333	1.2379	0.73064	0.41655
-7	1.1959	0.75583	0.43091
-6.6667	1.179	0.72487	0.44603
-6.3333	1.1084	0.75076	0.46196
-6	1.1032	0.75064	0.47875
-5.6667	1.0432	0.77843	0.49648
-5.3333	1.0061	0.80781	0.51522
-5	0.96824	0.83887	0.44235
-4.6667	0.9609	0.87177	0.45969
-4.3333	0.95043	0.90663	0.47808
-4	0.90768	0.73681	0.3649
-3.6667	0.88675	0.76751	0.3801
-3.3333	0.83638	0.80017	0.36025
-3	0.77676	0.83495	0.37591
-2.6667	0.73693	0.87206	0.39262
-2.3333	0.66152	0.91169	0.41046
-2	0.49893	0.95409	0.42955
-1.6667	0.48579	0.99951	0.45
-1.3333	0.34382	1.0483	0.47195
-1	0.30579	1.0106	0.49554
-0.66667	0.31549	1.0624	0.52095
-0.33333	0.24518	1.1183	0.54837
1.3091e-12	0.17768	1.1787	0.578
0.33333	0.24518	1.1183	0.54837
0.66667	0.31549	1.0624	0.52095
1	0.30579	1.0106	0.49554
1.3333	0.34382	1.0483	0.47195
1.6667	0.48579	0.99951	0.45
2	0.49893	0.95409	0.42955
2.3333	0.66152	0.91169	0.41046
2.6667	0.73693	0.87206	0.39262
3	0.77676	0.83495	0.37591
3.3333	0.83638	0.80017	0.36025
3.6667	0.88675	0.76751	0.3801
4	0.90768	0.73681	0.3649
4.3333	0.95043	0.90663	0.47808
4.6667	0.9609	0.87177	0.45969
5	0.96824	0.83887	0.44235
5.3333	1.0061	0.80781	0.51522
5.6667	1.0432	0.77843	0.49648
6	1.1032	0.75064	0.47875
6.3333	1.1084	0.75076	0.46196
6.6667	1.179	0.72487	0.44603
7	1.1959	0.75583	0.43091
7.3333	1.2379	0.73064	0.41655
7.6667	1.252	0.70669	0.40606
8	1.3041	0.68389	0.39296
8.3333	1.3812	0.66218	0.38049
8.6667	1.5389	0.64149	0.3686
9	1.6085	0.81208	0.35726
9.3333	1.6679	0.78748	0.34643
9.6667	1.7287	0.76397	0.33609
10	1.7664	0.7415	0.5097
10.333	1.8082	0.73126	0.49493
10.667	1.7938	0.71037	0.48079
11	1.8236	0.69036	0.46725
11.333	1.8151	0.67118	0.56783
11.667	1.8255	0.6528	0.55228
12	1.8613	0.68988	0.53735
12.333	1.9628	0.67148	0.52302
12.667	1.9962	0.65384	0.6967
13	2.0224	0.63707	0.81381
13.333	2.132	0.62115	0.8283
13.667	2.197	0.606	0.80809
14	2.1973	0.59157	0.79623
14.333	2.2311	0.57781	0.77771
14.667	2.2505	0.64786	0.77763
15	2.3001	0.63346	0.76035
15.333	2.4051	0.61969	0.74382
15.667	2.4377	0.60651	0.72799
16	2.4533	0.59827	0.71283
16.333	2.4621	0.64065	0.81676
16.667	2.4629	0.79816	0.95989
17	2.4779	0.78251	0.94107
17.333	2.4412	0.76747	0.9334
17.667	2.4636	0.86454	0.96398
18	2.4909	0.84853	0.94613
18.333	2.5058	0.8331	0.92893
18.667	2.587	0.87353	1.005
19	2.6254	0.8582	1.0675
19.333	2.6392	0.84341	1.0491
19.667	2.6455	0.82911	1.0313
20	2.6281	0.85048	1.1792
20.333	2.6579	0.83654	1.2348
20.667	2.6356	0.82305	1.2498
21	2.6332	0.80999	1.23
21.333	2.6558	0.926	1.2906
21.667	2.6672	1.032	1.3469
22	2.6995	1.1486	1.3265
22.333	2.6971	1.1314	1.3795
22.667	2.6899	1.1148	1.3615
23	2.6799	1.0986	1.3564
23.333	2.6335	1.0829	1.389
23.667	2.6232	1.0191	1.4425
24	2.599	1.1203	1.4353
24.333	2.6024	1.1049	1.3414
24.667	2.6081	0.98824	1.3233
25	2.5937	0.97507	1.3077
25.333	2.578	1.0289	1.2905
25.667	2.591	1.0357	1.3773
26	2.5925	1.0224	1.3597
26.333	2.5953	0.99697	1.3424
26.667	2.6156	1.0549	1.3257
27	2.5957	1.0766	1.3103
27.333	2.5581	1.1056	1.3594
27.667	2.5407	1.1355	1.4428
28	2.5866	1.2359	1.469
28.333	2.5215	1.2396	1.5728
28.667	2.5124	1.2669	1.5482
29	2.5225	1.5088	1.631
29.333	2.5321	1.4717	1.6503
29.667	2.5247	1.4907	1.6456
30	2.4832	1.4742	1.6635
30.333	2.4207	1.458	1.6265
30.667	2.4449	1.4421	1.6088
31	2.4122	1.4531	1.6856
31.333	2.4309	1.4878	1.6676
31.667	2.4399	1.4722	1.6607
32	2.4455	1.4957	1.6434
32.333	2.4542	1.4984	1.6264
32.667	2.4379	1.5147	1.609
33	2.4343	1.4994	1.5928
33.333	2.406	1.5611	1.5769
33.667	2.362	1.5457	1.6111
34	2.3342	1.5354	1.6901
34.333	2.3134	1.6817	1.7091
34.667	2.2799	1.6656	1.6926
35	2.3124	1.7	1.6256
35.333	2.2813	1.7304	1.6139
35.667	2.2776	1.7524	1.6423
36	2.251	1.7485	1.7059
36.333	2.2071	1.7816	1.6824
36.667	2.1915	1.8127	1.6798
37	2.1694	1.7786	1.74
37.333	2.1633	1.7628	1.7542
37.667	2.1544	1.7472	1.6756
38	2.1321	1.8121	1.6501
38.333	2.1518	1.8092	1.6236
38.667	2.0965	1.8318	1.6096
39	2.0914	1.8583	1.6422
39.333	2.072	1.8425	1.7529
39.667	2.0294	1.7963	1.7317
40	2.0182	1.8752	1.7172
40.333	2.0055	1.8608	1.7312
40.667	1.9769	1.8889	1.717
41	1.9822	1.9376	1.703
41.333	1.9733	1.9373	1.6893
41.667	1.9421	1.9071	1.612
42	1.9219	1.892	1.6348
42.333	1.9048	1.9032	1.6927
42.667	1.8819	1.8679	1.6843
43	1.8379	1.9266	1.685
43.333	1.866	1.9134	1.6786
43.667	1.8434	1.9004	1.6516
44	1.8053	1.9201	1.6467
44.333	1.7779	1.9131	1.6367
44.667	1.7551	1.9697	1.6378
45	1.7409	1.9395	1.5666
45.333	1.7213	1.9827	1.5465
45.667	1.6716	2.0504	1.5194
46	1.6719	2.1024	1.5084
46.333	1.6408	2.028	1.5337
46.667	1.6046	1.9577	1.4874
47	1.5918	1.9094	1.4955
47.333	1.5665	1.8959	1.4506
47.667	1.5413	1.8827	1.5114
48	1.5129	1.8716	1.5617
48.333	1.5019	1.9222	1.5423
48.667	1.4666	1.9259	1.4963
49	1.4534	1.8563	1.4798
49.333	1.4278	1.8438	1.5294
49.667	1.4264	1.8314	1.5306
50	1.3935	1.8905	1.5766
50.333	1.3827	1.8528	1.5662
50.667	1.3804	1.8833	1.5599
51	1.3713	1.8944	1.5518
51.333	1.3694	1.8821	1.5764
51.667	1.3392	1.8591	1.6141
52	1.3077	1.8291	1.6033
52.333	1.3074	1.8251	1.6271
52.667	1.2819	1.7908	1.6589
53	1.2803	1.7579	1.6256
53.333	1.252	1.7763	1.5574
53.667	1.2468	1.7727	1.5477
54	1.2196	1.6319	1.5109
54.333	1.2108	1.6284	1.4893
54.667	1.2067	1.6043	1.4727
55	1.1881	1.5945	1.5013
55.333	1.1735	1.6142	1.4923
55.667	1.1844	1.6045	1.4833
56	1.1531	1.5916	1.4224
56.333	1.1553	1.5805	1.414
56.667	1.1533	1.5712	1.4171
57	1.1474	1.5567	1.4088
57.333	1.1354	1.5374	1.4776
57.667	1.1222	1.511	1.469
58	1.1087	1.5303	1.4815
58.333	1.0801	1.4982	1.5243
58.667	1.0753	1.5073	1.5275
59	1.0867	1.4662	1.4699
59.333	1.0772	1.3844	1.4625
59.667	1.0713	1.3766	1.4686
60	1.0712	1.3397	1.4592
60.333	1.061	1.3031	1.5649
60.667	1.0481	1.2735	1.5537
61	1.0314	1.2904	1.508
61.333	1.0166	1.2646	1.515
61.667	1.0222	1.2612	1.529
62	1.0113	1.2544	1.5312
62.333	1.0013	1.2677	1.5052
62.667	1.0127	1.2609	1.4972
63	1.0069	1.2401	1.4679
63.333	0.99692	1.2591	1.5014
63.667	0.99671	1.2883	1.5336
64	0.99004	1.2559	1.4998
64.333	1	1.2881	1.4287
64.667	0.98911	1.305	1.4485
65	0.98301	1.2828	1.4609
65.333	0.97434	1.2755	1.4503
65.667	0.96262	1.2619	1.4567
66	0.96174	1.2708	1.4493
66.333	0.95595	1.2627	1.442
66.667	0.95922	1.2356	1.4619
67	0.95492	1.24	1.4431
67.333	0.92603	1.2175	1.3888
67.667	0.92323	1.2118	1.3934
68	0.91757	1.1776	1.3778
68.333	0.91294	1.1945	1.4115
68.667	0.91571	1.2024	1.3885
69	0.92333	1.2282	1.4259
69.333	0.90341	1.2311	1.4239
69.667	0.89094	1.1797	1.4323
70	0.88544	1.1741	1.4163
70.333	0.8783	1.1482	1.3934
70.667	0.85917	1.0896	1.4376
71	0.85143	1.0713	1.4308
71.333	0.83369	1.086	1.4014
71.667	0.81592	1.1219	1.3948
72	0.82032	1.1291	1.4031
72.333	0.82037	1.1239	1.4016
72.667	0.83509	1.1223	1.3501
73	0.82724	1.1358	1.2994
73.333	0.81401	1.1172	1.3019
73.667	0.79814	1.1007	1.296
74	0.78644	1.1062	1.3278
74.333	0.77268	1.1056	1.2823
74.667	0.76294	1.1296	1.3015
75	0.75945	1.077	1.2575
75.333	0.76782	1.0798	1.2533
75.667	0.7675	1.0883	1.2239
76	0.77488	1.0678	1.2236
76.333	0.76452	1.0841	1.195
76.667	0.7574	1.0622	1.1756
77	0.75239	1.0576	1.2148
77.333	0.75753	1.0473	1.1635
77.667	0.74602	1.0706	1.1077
78	0.74989	1.0407	1.1029
78.333	0.7531	1.0096	1.1167
78.667	0.74594	1.0089	1.112
79	0.74049	0.99935	1.1442
79.333	0.72403	0.99367	1.1621
79.667	0.72857	0.9904	1.1573
80	0.72356	0.99683	1.1273
80.333	0.7175	0.99882	1.1226
80.667	0.7121	0.99644	1.118
81	0.70683	0.98915	1.1134
81.333	0.69872	0.98914	1.1088
81.667	0.69411	0.9851	1.1084
82	0.68774	0.98939	1.1039
82.333	0.6841	0.98539	1.0458
82.667	0.69067	0.98113	1.0416
83	0.67797	0.97069	1.0228
83.333	0.6756	1.0037	0.98281
83.667	0.66733	0.99548	0.95052
84	0.65687	1.0033	0.95996
84.333	0.66879	1.0149	0.96504
84.667	0.66918	1.0109	0.97404
85	0.66916	1.0227	0.98964
85.333	0.66638	1.0187	0.93589
85.667	0.66772	1.0147	0.91598
86	0.67133	1.005	0.90583
86.333	0.67332	1.0077	0.90203
86.667	0.67777	0.99486	0.89588
87	0.66236	0.99752	0.853
87.333	0.64963	0.97948	0.89377
87.667	0.63708	0.99101	0.9098
88	0.63542	0.96273	0.91574
88.333	0.6337	0.95113	0.88278
88.667	0.64014	0.91712	0.85094
89	0.6394	0.92898	0.8808
89.333	0.64262	0.92577	0.86827
89.667	0.64383	0.92207	0.84548
90	0.64488	0.88815	0.84636
90.333	0.63054	0.8963	0.84981
90.667	0.63503	0.89378	0.83814
91	0.61956	0.84978	0.83507
91.333	0.6226	0.8477	0.82412
91.667	0.612	0.84334	0.82224
92	0.59873	0.8436	0.81534
92.333	0.5928	0.85097	0.83419
92.667	0.58348	0.85424	0.8337
93	0.57668	0.83806	0.85873
93.333	0.5656	0.81772	0.83853
93.667	0.56755	0.8088	0.85372
94	0.55819	0.77923	0.81117
94.333	0.56098	0.771	0.80365
94.667	0.55074	0.77126	0.80736
95	0.54209	0.77843	0.81648
95.333	0.54266	0.76341	0.82202
95.667	0.5389	0.7659	0.78166
96	0.54039	0.75175	0.77895
96.333	0.53954	0.7472	0.76286
96.667	0.53452	0.7405	0.76023
97	0.54364	0.71546	0.75762
97.333	0.54877	0.71542	0.75131
97.667	0.54413	0.71034	0.78388
98	0.54965	0.69308	0.78122
98.333	0.54412	0.6955	0.76414
98.667	0.54455	0.70528	0.76156
99	0.54339	0.70195	0.74387
99.333	0.53309	0.72747	0.74138
99.667	0.52681	0.71633	0.73113
100	0.52109	0.71441	0.73411
100.33	0.52373	0.70432	0.73065
100.67	0.51516	0.67658	0.71772
101	0.50596	0.67714	0.734
101.33	0.50295	0.69343	0.79041
101.67	0.50334	0.69116	0.77614
102	0.50963	0.68982	0.74476
102.33	0.50928	0.68184	0.75015
102.67	0.50598	0.66843	0.77662
103	0.49934	0.6895	0.78137
103.33	0.49807	0.70498	0.76986
103.67	0.49799	0.68461	0.77884
104	0.49343	0.69708	0.73888
104.33	0.48943	0.69575	0.72563
104.67	0.48593	0.69018	0.74009
105	0.47637	0.69357	0.73725
105.33	0.47899	0.67734	0.73491
105.67	0.4733	0.68853	0.74554
106	0.48398	0.69057	0.74319
106.33	0.48649	0.67671	0.74839
106.67	0.48599	0.69109	0.74266
107	0.48644	0.6771	0.74686
107.33	0.47987	0.68877	0.75055
107.67	0.47874	0.70341	0.75494
108	0.47028	0.7058	0.76121
108.33	0.47262	0.68414	0.75886
108.67	0.47433	0.676	0.75654
109	0.47633	0.67522	0.74286
109.33	0.46795	0.68218	0.74626
109.67	0.47557	0.69251	0.72846
110	0.47694	0.68679	0.7354
110.33	0.48211	0.68471	0.7119
110.67	0.483	0.6924	0.70976
111	0.4752	0.71188	0.70762
111.33	0.47359	0.71122	0.68835
111.67	0.47268	0.6986	0.67914
112	0.46429	0.69296	0.69923
112.33	0.46016	0.6909	0.67488
112.67	0.45482	0.68927	0.66441
113	0.45174	0.69181	0.65514
113.33	0.44988	0.67735	0.65799
113.67	0.44751	0.6925	0.67014
114	0.44713	0.69438	0.66275
114.33	0.44935	0.6704	0.66849
114.67	0.45377	0.65536	0.67667
115	0.45702	0.66345	0.67718
115.33	0.45327	0.65604	0.66717
115.67	0.45109	0.65456	0.67171
116	0.44465	0.65956	0.66978
116.33	0.4419	0.65202	0.65744
116.67	0.43634	0.66624	0.64384
117	0.42997	0.65572	0.64531
117.33	0.43186	0.64566	0.63182
117.67	0.43489	0.62928	0.61249
118	0.43411	0.6275	0.59414
118.33	0.43594	0.63446	0.60642
118.67	0.43052	0.62259	0.59406
119	0.43067	0.61099	0.60498
119.33	0.4354	0.60574	0.60329
119.67	0.43454	0.61209	0.58263
120	0.43199	0.63933	0.57155
120.33	0.43059	0.67577	0.56782
120.67	0.4287	0.68382	0.56989
121	0.42086	0.67729	0.56832
121.33	0.41956	0.68161	0.56293
121.67	0.41518	0.69845	0.56584
122	0.41071	0.70481	0.56535
122.33	0.41329	0.7073	0.57162
122.67	0.40948	0.70538	0.54356
123	0.40991	0.7275	0.56579
123.33	0.40809	0.7048	0.57765
123.67	0.40217	0.70821	0.58402
124	0.40332	0.70082	0.58141
124.33	0.4089	0.6997	0.57986
124.67	0.40547	0.68992	0.56506
125	0.41165	0.69878	0.55922
125.33	0.40698	0.69524	0.55773
125.67	0.40537	0.69638	0.55871
126	0.40997	0.71148	0.55334
126.33	0.41039	0.68379	0.50511
126.67	0.40809	0.6857	0.50276
127	0.41055	0.68316	0.50652
127.33	0.40444	0.67732	0.51026
127.67	0.40869	0.6772	0.48508
128	0.40496	0.65858	0.48221
128.33	0.4014	0.66162	0.48779
128.67	0.39826	0.67814	0.4773
129	0.40082	0.66456	0.47287
129.33	0.39236	0.65614	0.46347
129.67	0.38967	0.66404	0.46506
130	0.38592	0.65422	0.47042
130.33	0.38719	0.64841	0.47298
130.67	0.38505	0.63975	0.46131
131	0.389	0.63651	0.46013
131.33	0.39007	0.62918	0.45287
131.67	0.38588	0.61422	0.46349
132	0.39073	0.6068	0.47561
132.33	0.38595	0.59411	0.47051
132.67	0.38337	0.579	0.46408
133	0.38201	0.56978	0.46796
133.33	0.37672	0.55217	0.47143
133.67	0.37552	0.56378	0.47026
134	0.37165	0.5552	0.48969
134.33	0.36517	0.53147	0.46888
134.67	0.36226	0.52005	0.47079
135	0.36186	0.53336	0.4767
135.33	0.36333	0.54297	0.47266
135.67	0.36274	0.5387	0.49395
136	0.36134	0.51823	0.49463
136.33	0.36118	0.51025	0.49342
136.67	0.36694	0.51638	0.48637
137	0.37032	0.52112	0.48405
137.33	0.36912	0.52925	0.4763
137.67	0.36845	0.52303	0.47421
138	0.36449	0.52687	0.47456
138.33	0.36369	0.55528	0.47342
138.67	0.36301	0.53635	0.4961
139	0.36071	0.53152	0.47857
139.33	0.35728	0.54776	0.4778
139.67	0.35574	0.56073	0.46835
140	0.34919	0.55302	0.47497
140.33	0.34353	0.55455	0.46961
140.67	0.33791	0.54773	0.46978
141	0.33286	0.54844	0.46867
141.33	0.32964	0.56358	0.47998
141.67	0.33198	0.54602	0.48377
142	0.32799	0.55118	0.48064
142.33	0.3288	0.55138	0.48549
142.67	0.3254	0.55502	0.48436
143	0.32619	0.55373	0.48071
143.33	0.32732	0.54573	0.47437
143.67	0.32375	0.5425	0.47506
144	0.31577	0.55607	0.4564
144.33	0.31674	0.55479	0.45535
144.67	0.31477	0.54767	0.4543
145	0.31161	0.52764	0.45521
145.33	0.30611	0.51255	0.45044
145.67	0.30799	0.50188	0.4464
146	0.30693	0.49752	0.45192
146.33	0.30431	0.49542	0.45512
146.67	0.30864	0.47142	0.45356
147	0.30531	0.46508	0.43849
147.33	0.30098	0.4653	0.44678
147.67	0.2961	0.47411	0.44804
148	0.29437	0.4602	0.42733
148.33	0.28971	0.46818	0.44585
148.67	0.28229	0.45924	0.45995
149	0.27841	0.45821	0.45598
149.33	0.27506	0.45012	0.45894
149.67	0.27216	0.45915	0.45791
150	0.27181	0.47017	0.46997
150.33	0.26528	0.46913	0.4921
150.67	0.26053	0.45812	0.49752
151	0.2671	0.44251	0.48395
151.33	0.25759	0.44014	0.4926
151.67	0.25432	0.44459	0.50172
152	0.24998	0.44361	0.49332
152.33	0.24729	0.45219	0.48835
152.67	0.24639	0.44321	0.48103
153	0.24576	0.44025	0.48066
153.33	0.24198	0.44434	0.47355
153.67	0.23675	0.42811	0.4742
154	0.23177	0.43038	0.48457
154.33	0.23164	0.42945	0.48837
154.67	0.22536	0.42671	0.48615
155	0.2196	0.42337	0.47895
155.33	0.21877	0.43213	0.47809
155.67	0.21717	0.44492	0.49579
156	0.21149	0.44006	0.50003
156.33	0.20963	0.43912	0.49896
156.67	0.20206	0.43968	0.48192
157	0.20206	0.44263	0.46529
157.33	0.19829	0.44408	0.46348
157.67	0.19293	0.45445	0.46234
158	0.18737	0.4526	0.45124
158.33	0.18231	0.45713	0.45778
158.67	0.18084	0.44626	0.45682
159	0.18165	0.4443	0.4372
159.33	0.18039	0.44042	0.43629
159.67	0.17707	0.44847	0.4454
160	0.17552	0.43096	0.42931
160.33	0.17249	0.42655	0.44354
160.67	0.16955	0.4299	0.43283
161	0.16469	0.42158	0.43033
161.33	0.1584	0.42231	0.42944
161.67	0.15184	0.4152	0.44116
162	0.14805	0.40826	0.4307
162.33	0.1493	0.40815	0.42997
162.67	0.14901	0.41654	0.43115
163	0.14785	0.4154	0.44325
163.33	0.14907	0.38942	0.43903
163.67	0.14888	0.39378	0.40802
164	0.14842	0.39613	0.40688
164.33	0.14735	0.38048	0.4026
164.67	0.14612	0.37985	0.41181
165	0.14293	0.37752	0.40082
165.33	0.13978	0.37193	0.41218
165.67	0.13554	0.37303	0.40497
166	0.12918	0.37821	0.40415
166.33	0.13087	0.36222	0.39279
166.67	0.12713	0.3691	0.38907
167	0.12602	0.36583	0.38597
167.33	0.12472	0.36384	0.38197
167.67	0.12267	0.36116	0.38121
168	0.11948	0.36044	0.38245
168.33	0.12079	0.37827	0.3682
168.67	0.12001	0.39059	0.36686
169	0.12172	0.37719	0.36522
169.33	0.11896	0.38254	0.3645
169.67	0.11682	0.38221	0.37915
170	0.11635	0.37152	0.3863
170.33	0.11392	0.35854	0.39417
170.67	0.11421	0.35605	0.4055
171	0.11419	0.36441	0.42055
171.33	0.11276	0.35973	0.41733
171.67	0.11172	0.3511	0.435
172	0.10849	0.36161	0.43896
172.33	0.1083	0.35791	0.42464
172.67	0.10913	0.35097	0.42979
173	0.10719	0.34704	0.42897
173.33	0.10794	0.34042	0.4134
173.67	0.10719	0.33585	0.39404
174	0.10372	0.3352	0.38913
174.33	0.10054	0.32407	0.39712
174.67	0.10005	0.31767	0.40345
175	0.098694	0.29883	0.39649
175.33	0.099466	0.29827	0.38411
175.67	0.099338	0.30638	0.38676
176	0.10122	0.3046	0.38603
176.33	0.099996	0.31148	0.37666
176.67	0.10032	0.3081	0.37143
177	0.09744	0.30752	0.37423
177.33	0.095438	0.29874	0.38414
177.67	0.092179	0.30518	0.38342
178	0.091179	0.30461	0.37908
178.33	0.091402	0.28746	0.37389
178.67	0.090231	0.29218	0.37492
179	0.089161	0.28888	0.36413
179.33	0.087333	0.28834	0.35497
179.67	0.089084	0.28245	0.34555
180	0.087283	0.28193	0.33946
180.33	0.087627	0.27295	0.33669
180.67	0.089406	0.25816	0.3255
181	0.08587	0.26054	0.32034
181.33	0.083798	0.26006	0.32515
181.67	0.083432	0.25829	0.32456
182	0.08353	0.26091	0.32694
182.33	0.080876	0.26082	0.32818
182.67	0.079308	0.26215	0.33719
183	0.079375	0.25949	0.34912
183.33	0.076763	0.25786	0.34385
183.67	0.078609	0.2597	0.35207
184	0.075856	0.25923	0.35368
184.33	0.073778	0.25939	0.35304
184.67	0.074955	0.25321	0.3517
185	0.074896	0.25136	0.348
185.33	0.074364	0.2509	0.33429
185.67	0.072889	0.25563	0.33424
186	0.071854	0.25682	0.33378
186.33	0.070859	0.25258	0.33956
186.67	0.071991	0.25213	0.33577
187	0.069819	0.25168	0.33103
187.33	0.071005	0.25161	0.32796
187.67	0.068562	0.23941	0.32257
188	0.06859	0.23274	0.31143
188.33	0.068952	0.23333	0.31088
188.67	0.069667	0.22546	0.31197
189	0.069934	0.21538	0.31278
189.33	0.069255	0.21785	0.31032
189.67	0.0688	0.21153	0.31168
190	0.06868	0.21115	0.31643
190.33	0.066717	0.21078	0.30734
190.67	0.06511	0.20549	0.31722
191	0.063565	0.20084	0.31667
191.33	0.063564	0.19718	0.3238
191.67	0.061788	0.18863	0.31934
192	0.062576	0.18574	0.33612
192.33	0.061939	0.19688	0.33929
192.67	0.063106	0.19618	0.33871
193	0.062143	0.19973	0.33999
193.33	0.058952	0.18288	0.33901
193.67	0.057746	0.17566	0.33536
194	0.058478	0.17536	0.33478
194.33	0.059244	0.16974	0.33992
194.67	0.057503	0.16704	0.33311
195	0.057279	0.16676	0.32896
195.33	0.057936	0.16924	0.32774
195.67	0.056224	0.16895	0.31663
196	0.056218	0.16351	0.2974
196.33	0.055372	0.16264	0.30241
196.67	0.053941	0.16666	0.2834
197	0.05198	0.16078	0.27873
197.33	0.052212	0.16074	0.27826
197.67	0.052692	0.15857	0.27035
198	0.052355	0.15582	0.2699
198.33	0.051012	0.15757	0.26216
198.67	0.049108	0.15967	0.2647
199	0.048815	0.1594	0.26426
199.33	0.048592	0.1576	0.26097
199.67	0.047773	0.15334	0.25433
200	0.047571	0.15309	0.24991
