# Supplementary material for: Overlapping nuclear import and export paths unveiled by two-colour MINFLUX
Source: Nature. 2025 Mar 19;640(8059):821–7. doi: 10.1038/s41586-025-08738-0 (PMC12003200; doi:10.1038/s41586-025-08738-0)
Supplement: Supplementary file 16 — Source Data Extended Data Fig. 1 [file 41586_2025_8738_MOESM16_ESM.xlsx]

## Sheet: ED Fig. 1A
ED Fig. 1A		ED Fig. 1A (inset)
	HMSiR
Time (ms)	Dataset 1	EFO (kHz)	Counts
1.1	0	0.25	0
2.2	0	0.75	0
3.3	0.2002	1.25	0
4.4	0.095	1.75	0
5.5	0.2394	2.25	0
6.6	0.1772	2.75	0
7.7	0.0651	3.25	0
8.8	0.0411	3.75	0
9.9	0.0307	4.25	0
11	0.0473	4.75	0
12.1	0.0189	5.25	0
13.2	0.0064	5.75	0
14.3	0.0208	6.25	0
15.4	0.0079	6.75	0
16.5	0.0025	7.25	0
17.6	0.0055	7.75	0
18.7	0.0026	8.25	0
19.8	0.0044	8.75	0
20.9	0.0018	9.25	0
22	0.003	9.75	0
23.1	0.0049	10.25	0
24.2	0.0022	10.75	0
25.3	0.0019	11.25	0
26.4	0.0023	11.75	0
27.5	0.0014	12.25	0
28.6	0.002	12.75	0
29.7	0.0016	13.25	0
30.8	0.002	13.75	0
31.9	0.0027	14.25	0
33	0.0013	14.75	0
34.1	0.0013	15.25	0
35.2	0.0008	15.75	0
36.3	0.0013	16.25	88
37.4	0.0005	16.75	180
38.5	0.0004	17.25	209
39.6	0.0005	17.75	249
40.7	0.0006	18.25	272
41.8	0.0009	18.75	324
42.9	0.0002	19.25	281
44	0.0003	19.75	343
45.1	0.0001	20.25	339
46.2	0.0001	20.75	365
47.3	0.0001	21.25	291
48.4	0.0001	21.75	326
49.5	0.0002	22.25	295
50.6	0.0001	22.75	279
51.7	0	23.25	250
52.8	0	23.75	265
53.9	0	24.25	254
55	0	24.75	233
		25.25	1184
		25.75	213
		26.25	1172
		26.75	163
		27.25	1219
		27.75	117
		28.25	1249
		28.75	96
		29.25	1245
		29.75	82
		30.25	1321
		30.75	55
		31.25	1272
		31.75	39
		32.25	1322
		32.75	27
		33.25	1279
		33.75	23
		34.25	1235
		34.75	18
		35.25	1188
		35.75	8
		36.25	1203
		36.75	7
		37.25	1162
		37.75	10
		38.25	1080
		38.75	6
		39.25	1055
		39.75	3
		40.25	999
		40.75	7
		41.25	978
		41.75	3
		42.25	947
		42.75	3
		43.25	879
		43.75	8
		44.25	898
		44.75	4
		45.25	822
		45.75	3
		46.25	734
		46.75	5
		47.25	737
		47.75	3
		48.25	688
		48.75	3
		49.25	667
		49.75	6
		50.25	621
		50.75	5
		51.25	625
		51.75	2
		52.25	528
		52.75	3
		53.25	550
		53.75	2
		54.25	526
		54.75	0
		55.25	455
		55.75	1
		56.25	467
		56.75	0
		57.25	431
		57.75	5
		58.25	448
		58.75	1
		59.25	402
		59.75	1
		60.25	399
		60.75	1
		61.25	364
		61.75	1
		62.25	358
		62.75	3
		63.25	321
		63.75	2
		64.25	317
		64.75	1
		65.25	297
		65.75	2
		66.25	301
		66.75	2
		67.25	269
		67.75	1
		68.25	292
		68.75	1
		69.25	240
		69.75	0
		70.25	242
		70.75	1
		71.25	247
		71.75	1
		72.25	231
		72.75	0
		73.25	218
		73.75	0
		74.25	194
		74.75	1
		75.25	179
		75.75	2
		76.25	182
		76.75	0
		77.25	189
		77.75	0
		78.25	186
		78.75	0
		79.25	176
		79.75	0
		80.25	186
		80.75	0
		81.25	169
		81.75	3
		82.25	145
		82.75	0
		83.25	153
		83.75	0
		84.25	152
		84.75	2
		85.25	126
		85.75	2
		86.25	138
		86.75	0
		87.25	129
		87.75	0
		88.25	121
		88.75	0
		89.25	127
		89.75	1
		90.25	102
		90.75	2
		91.25	93
		91.75	0
		92.25	106
		92.75	0
		93.25	111
		93.75	0
		94.25	102
		94.75	1
		95.25	98
		95.75	0
		96.25	106
		96.75	0
		97.25	111
		97.75	0
		98.25	98
		98.75	0
		99.25	78
		99.75	0
		100.25	79
		100.75	0
		101.25	89
		101.75	1
		102.25	94
		102.75	0
		103.25	83
		103.75	2
		104.25	76
		104.75	0
		105.25	82
		105.75	0
		106.25	71
		106.75	0
		107.25	72
		107.75	0
		108.25	74
		108.75	0
		109.25	76
		109.75	0
		110.25	91
		110.75	0
		111.25	60
		111.75	1
		112.25	63
		112.75	1
		113.25	73
		113.75	0
		114.25	48
		114.75	1
		115.25	46
		115.75	0
		116.25	48
		116.75	0
		117.25	52
		117.75	0
		118.25	64
		118.75	0
		119.25	50
		119.75	0
		120.25	57
		120.75	0
		121.25	45
		121.75	0
		122.25	50
		122.75	0
		123.25	40
		123.75	0
		124.25	54
		124.75	0
		125.25	49
		125.75	0
		126.25	49
		126.75	0
		127.25	35
		127.75	0
		128.25	34
		128.75	0
		129.25	41
		129.75	0
		130.25	38
		130.75	0
		131.25	47
		131.75	0
		132.25	42
		132.75	0
		133.25	43
		133.75	0
		134.25	33
		134.75	0
		135.25	38
		135.75	1
		136.25	32
		136.75	0
		137.25	33
		137.75	0
		138.25	40
		138.75	0
		139.25	25
		139.75	0
		140.25	34
		140.75	0
		141.25	31
		141.75	0
		142.25	21
		142.75	0
		143.25	38
		143.75	0
		144.25	33
		144.75	0
		145.25	38
		145.75	0
		146.25	34
		146.75	0
		147.25	35
		147.75	0
		148.25	26
		148.75	0
		149.25	30
		149.75	1
		150.25	27
		150.75	0
		151.25	22
		151.75	0
		152.25	30
		152.75	0
		153.25	21
		153.75	0
		154.25	33
		154.75	0
		155.25	32
		155.75	0
		156.25	23
		156.75	0
		157.25	26
		157.75	0
		158.25	26
		158.75	0
		159.25	28
		159.75	0
		160.25	23
		160.75	0
		161.25	24
		161.75	0
		162.25	20
		162.75	0
		163.25	16
		163.75	0
		164.25	23
		164.75	0
		165.25	22
		165.75	0
		166.25	20
		166.75	0
		167.25	21
		167.75	0
		168.25	19
		168.75	0
		169.25	18
		169.75	0
		170.25	17
		170.75	0
		171.25	19
		171.75	0
		172.25	18
		172.75	0
		173.25	24
		173.75	0
		174.25	17
		174.75	0
		175.25	15
		175.75	0
		176.25	19
		176.75	0
		177.25	19
		177.75	0
		178.25	15
		178.75	1
		179.25	21
		179.75	0
		180.25	13
		180.75	0
		181.25	14
		181.75	0
		182.25	20
		182.75	0
		183.25	11
		183.75	0
		184.25	9
		184.75	0
		185.25	28
		185.75	0
		186.25	19
		186.75	0
		187.25	14
		187.75	0
		188.25	13
		188.75	0
		189.25	9
		189.75	0
		190.25	14
		190.75	0
		191.25	14
		191.75	0
		192.25	10
		192.75	0
		193.25	14
		193.75	0
		194.25	12
		194.75	0
		195.25	18
		195.75	0
		196.25	20
		196.75	0
		197.25	16
		197.75	0
		198.25	15
		198.75	0
		199.25	7
		199.75	0
		200.25	11
		200.75	0
		201.25	12
		201.75	0
		202.25	10
		202.75	0
		203.25	12
		203.75	0
		204.25	13
		204.75	0
		205.25	10
		205.75	0
		206.25	14
		206.75	0
		207.25	10
		207.75	0
		208.25	11
		208.75	0
		209.25	11
		209.75	0
		210.25	8
		210.75	0
		211.25	13
		211.75	0
		212.25	6
		212.75	0
		213.25	13
		213.75	0
		214.25	8
		214.75	0
		215.25	6
		215.75	0
		216.25	2
		216.75	0
		217.25	3
		217.75	0
		218.25	4
		218.75	0
		219.25	8
		219.75	0
		220.25	3
		220.75	0
		221.25	3
		221.75	0
		222.25	5
		222.75	0
		223.25	7
		223.75	0
		224.25	11
		224.75	0
		225.25	6
		225.75	0
		226.25	6
		226.75	0
		227.25	12
		227.75	0
		228.25	5
		228.75	0
		229.25	3
		229.75	0
		230.25	5
		230.75	0
		231.25	4
		231.75	0
		232.25	4
		232.75	0
		233.25	1
		233.75	0
		234.25	7
		234.75	0
		235.25	3
		235.75	0
		236.25	6
		236.75	0
		237.25	6
		237.75	0
		238.25	6
		238.75	0
		239.25	6
		239.75	0
		240.25	6
		240.75	0
		241.25	3
		241.75	0
		242.25	5
		242.75	0
		243.25	10
		243.75	0
		244.25	4
		244.75	0
		245.25	3
		245.75	0
		246.25	7
		246.75	0
		247.25	4
		247.75	0
		248.25	5
		248.75	0
		249.25	2
		249.75	0

## Sheet: ED Fig. 1B
ED Fig. 1B		ED Fig. 1B (inset)
	HMSiR
Time (ms)	Dataset 2	EFO (kHz)	Counts
1.1	0	0.25	0
2.2	0	0.75	0
3.3	0.76708	1.25	0
4.4	0.004436	1.75	0
5.5	0.10901	2.25	0
6.6	0.0040318	2.75	0
7.7	0.031838	3.25	0
8.8	0.0015288	3.75	0
9.9	0.020535	4.25	0
11	0.0075844	4.75	0
12.1	0.0066258	5.25	0
13.2	0.010479	5.75	0
14.3	0.0015883	6.25	0
15.4	0.0045237	6.75	0
16.5	0.0012218	7.25	0
17.6	0.0045393	7.75	0
18.7	0.0013001	8.25	0
19.8	0.0029103	8.75	0
20.9	0.001203	9.25	0
22	0.003092	9.75	0
23.1	0.0011685	10.25	0
24.2	0.0022023	10.75	0
25.3	0.0013565	11.25	0
26.4	0.0019642	11.75	0
27.5	0.002243	12.25	0
28.6	0.00086464	12.75	0
29.7	0.0012061	13.25	0
30.8	0.00080511	13.75	0
31.9	0.00093982	14.25	0
33	0.00063281	14.75	0
34.1	0.00064221	15.25	0
35.2	0.00052003	15.75	0
36.3	0.00045738	16.25	0
37.4	0.00034774	16.75	0
38.5	0.00026942	17.25	0
39.6	0.00021929	17.75	0
40.7	0.0001535	18.25	1
41.8	0.00020676	18.75	1
42.9	5.3257e-05	19.25	4
44	9.7115e-05	19.75	3
45.1	4.3858e-05	20.25	7
46.2	1.2531e-05	20.75	6
47.3	3.7593e-05	21.25	19
48.4	1.2531e-05	21.75	6
49.5	6.2655e-06	22.25	22
50.6	0	22.75	16
51.7	3.1327e-06	23.25	28
52.8	3.1327e-06	23.75	18
53.9	3.1327e-06	24.25	36
55	3.1327e-06	24.75	13
		25.25	84
		25.75	68
		26.25	73
		26.75	76
		27.25	80
		27.75	61
		28.25	60
		28.75	56
		29.25	58
		29.75	51
		30.25	65
		30.75	40
		31.25	41
		31.75	45
		32.25	36
		32.75	39
		33.25	34
		33.75	37
		34.25	24
		34.75	30
		35.25	20
		35.75	22
		36.25	23
		36.75	19
		37.25	34
		37.75	31
		38.25	20
		38.75	17
		39.25	29
		39.75	32
		40.25	23
		40.75	21
		41.25	26
		41.75	17
		42.25	19
		42.75	14
		43.25	25
		43.75	23
		44.25	15
		44.75	24
		45.25	22
		45.75	19
		46.25	20
		46.75	18
		47.25	15
		47.75	33
		48.25	17
		48.75	20
		49.25	18
		49.75	9
		50.25	117
		50.75	13
		51.25	125
		51.75	19
		52.25	145
		52.75	22
		53.25	157
		53.75	14
		54.25	180
		54.75	13
		55.25	177
		55.75	16
		56.25	177
		56.75	10
		57.25	197
		57.75	4
		58.25	210
		58.75	7
		59.25	245
		59.75	7
		60.25	240
		60.75	8
		61.25	262
		61.75	3
		62.25	257
		62.75	3
		63.25	289
		63.75	6
		64.25	301
		64.75	5
		65.25	302
		65.75	2
		66.25	347
		66.75	1
		67.25	362
		67.75	2
		68.25	416
		68.75	3
		69.25	395
		69.75	1
		70.25	407
		70.75	1
		71.25	459
		71.75	3
		72.25	457
		72.75	0
		73.25	440
		73.75	1
		74.25	470
		74.75	0
		75.25	473
		75.75	0
		76.25	460
		76.75	0
		77.25	506
		77.75	2
		78.25	483
		78.75	3
		79.25	515
		79.75	0
		80.25	467
		80.75	0
		81.25	474
		81.75	0
		82.25	493
		82.75	0
		83.25	487
		83.75	0
		84.25	476
		84.75	0
		85.25	473
		85.75	0
		86.25	442
		86.75	0
		87.25	464
		87.75	0
		88.25	440
		88.75	0
		89.25	447
		89.75	0
		90.25	425
		90.75	0
		91.25	383
		91.75	0
		92.25	390
		92.75	0
		93.25	377
		93.75	0
		94.25	373
		94.75	0
		95.25	369
		95.75	0
		96.25	348
		96.75	0
		97.25	327
		97.75	0
		98.25	307
		98.75	0
		99.25	292
		99.75	0
		100.25	306
		100.75	0
		101.25	284
		101.75	0
		102.25	276
		102.75	0
		103.25	280
		103.75	0
		104.25	276
		104.75	1
		105.25	260
		105.75	0
		106.25	228
		106.75	0
		107.25	254
		107.75	0
		108.25	218
		108.75	0
		109.25	238
		109.75	0
		110.25	204
		110.75	0
		111.25	192
		111.75	0
		112.25	198
		112.75	0
		113.25	204
		113.75	0
		114.25	210
		114.75	0
		115.25	185
		115.75	0
		116.25	175
		116.75	1
		117.25	150
		117.75	0
		118.25	181
		118.75	0
		119.25	153
		119.75	1
		120.25	130
		120.75	0
		121.25	141
		121.75	0
		122.25	139
		122.75	0
		123.25	128
		123.75	0
		124.25	125
		124.75	0
		125.25	136
		125.75	0
		126.25	109
		126.75	0
		127.25	119
		127.75	0
		128.25	102
		128.75	0
		129.25	90
		129.75	0
		130.25	92
		130.75	0
		131.25	100
		131.75	0
		132.25	86
		132.75	0
		133.25	100
		133.75	0
		134.25	94
		134.75	0
		135.25	81
		135.75	0
		136.25	84
		136.75	0
		137.25	66
		137.75	0
		138.25	69
		138.75	0
		139.25	66
		139.75	0
		140.25	58
		140.75	0
		141.25	67
		141.75	0
		142.25	66
		142.75	0
		143.25	70
		143.75	0
		144.25	60
		144.75	0
		145.25	68
		145.75	0
		146.25	63
		146.75	0
		147.25	68
		147.75	0
		148.25	53
		148.75	0
		149.25	62
		149.75	0
		150.25	51
		150.75	0
		151.25	46
		151.75	1
		152.25	55
		152.75	0
		153.25	62
		153.75	0
		154.25	49
		154.75	0
		155.25	39
		155.75	0
		156.25	40
		156.75	0
		157.25	49
		157.75	1
		158.25	49
		158.75	0
		159.25	47
		159.75	0
		160.25	35
		160.75	0
		161.25	43
		161.75	0
		162.25	41
		162.75	0
		163.25	39
		163.75	0
		164.25	39
		164.75	0
		165.25	34
		165.75	0
		166.25	32
		166.75	0
		167.25	29
		167.75	0
		168.25	31
		168.75	0
		169.25	34
		169.75	0
		170.25	37
		170.75	0
		171.25	39
		171.75	0
		172.25	31
		172.75	0
		173.25	28
		173.75	0
		174.25	35
		174.75	0
		175.25	31
		175.75	0
		176.25	40
		176.75	0
		177.25	35
		177.75	0
		178.25	23
		178.75	0
		179.25	36
		179.75	0
		180.25	28
		180.75	0
		181.25	27
		181.75	0
		182.25	30
		182.75	0
		183.25	32
		183.75	0
		184.25	32
		184.75	0
		185.25	24
		185.75	0
		186.25	27
		186.75	0
		187.25	25
		187.75	0
		188.25	30
		188.75	0
		189.25	20
		189.75	0
		190.25	30
		190.75	0
		191.25	37
		191.75	0
		192.25	19
		192.75	0
		193.25	21
		193.75	0
		194.25	21
		194.75	0
		195.25	20
		195.75	0
		196.25	24
		196.75	0
		197.25	21
		197.75	0
		198.25	20
		198.75	0
		199.25	21
		199.75	0
		200.25	17
		200.75	0
		201.25	17
		201.75	0
		202.25	23
		202.75	0
		203.25	20
		203.75	0
		204.25	22
		204.75	0
		205.25	17
		205.75	0
		206.25	23
		206.75	0
		207.25	16
		207.75	0
		208.25	13
		208.75	0
		209.25	27
		209.75	0
		210.25	25
		210.75	0
		211.25	24
		211.75	0
		212.25	18
		212.75	0
		213.25	17
		213.75	0
		214.25	16
		214.75	0
		215.25	13
		215.75	0
		216.25	13
		216.75	0
		217.25	17
		217.75	0
		218.25	24
		218.75	0
		219.25	14
		219.75	0
		220.25	13
		220.75	0
		221.25	16
		221.75	0
		222.25	17
		222.75	0
		223.25	18
		223.75	0
		224.25	15
		224.75	0
		225.25	14
		225.75	0
		226.25	22
		226.75	0
		227.25	18
		227.75	0
		228.25	13
		228.75	0
		229.25	6
		229.75	0
		230.25	13
		230.75	0
		231.25	12
		231.75	0
		232.25	10
		232.75	0
		233.25	11
		233.75	0
		234.25	14
		234.75	0
		235.25	9
		235.75	0
		236.25	13
		236.75	0
		237.25	10
		237.75	0
		238.25	13
		238.75	0
		239.25	13
		239.75	0
		240.25	9
		240.75	0
		241.25	8
		241.75	0
		242.25	7
		242.75	0
		243.25	12
		243.75	0
		244.25	6
		244.75	0
		245.25	7
		245.75	0
		246.25	12
		246.75	0
		247.25	10
		247.75	0
		248.25	10
		248.75	0
		249.25	10
		249.75	0

## Sheet: ED Fig. 1C
ED Fig. 1C
	JF549
Time (ms)	Dataset 1
0	0
0.515	0.30886
1.03	0.28716
1.545	0.11682
2.06	0.088246
2.575	0.057143
3.09	0.0434
3.605	0.031103
4.12	0.016275
4.635	0.019892
5.15	0.010488
5.665	0.0065099
6.18	0.0047016
6.695	0.00217
7.21	0.0018083
7.725	0.0014467
8.24	0.0018083
8.755	0.00036166
9.27	0.00036166
9.785	0.00072333
10.3	0
10.815	0
11.33	0
11.845	0
12.36	0.00036166
12.875	0
13.39	0.00036166
13.905	0
14.42	0
14.935	0
15.45	0
15.965	0
16.48	0
16.995	0
17.51	0
18.025	0
18.54	0
19.055	0
19.57	0
20.085	0
20.6	0
21.115	0
21.63	0
22.145	0
22.66	0
23.175	0
23.69	0
24.205	0
24.72	0
25.235	0

## Sheet: ED Fig. 1D
ED Fig. 1D
	JF549
Time (ms)	Dataset 2
0	0
0.6	0.48262
1.2	0.18494
1.8	0.087344
2.4	0.061497
3	0.043226
3.6	0.033422
4.2	0.032531
4.8	0.022282
5.4	0.012032
6	0.0080214
6.6	0.0075758
7.2	0.0075758
7.8	0.0057932
8.4	0.0040107
9	0.0026738
9.6	0.0026738
10.2	0.00089127
10.8	0
11.4	0.00044563
12	0.00044563
12.6	0
13.2	0
13.8	0
14.4	0
15	0
15.6	0
16.2	0
16.8	0
17.4	0
18	0
18.6	0
19.2	0
19.8	0
20.4	0
21	0
21.6	0
22.2	0
22.8	0
23.4	0
24	0
24.6	0
25.2	0
25.8	0
26.4	0
27	0
27.6	0
28.2	0
28.8	0
29.4	0
