# Supplementary material for: Overlapping nuclear import and export paths unveiled by two-colour MINFLUX
Source: Nature. 2025 Mar 19;640(8059):821–7. doi: 10.1038/s41586-025-08738-0 (PMC12003200; doi:10.1038/s41586-025-08738-0)
Supplement: Supplementary file 17 — Source Data Extended Data Fig. 2 [file 41586_2025_8738_MOESM17_ESM.xlsx]

## Sheet: ED Fig. 2C
ED Fig. 2C
Confocal Spot Before MINFLUX Localizations				Confocal Spot After MINFLUX Localizations
x (nm)	y (nm)			x (nm)	y (nm)
1983.98	3334.71			1981.87	3332.43
2824.68	2313.15			2821.41	2313.25
2877.61	2722.82			2880.65	2724.21
2951.03	2950.72			2953.62	2953.06
2491.46	1997.55			2493.46	2004.13
3159.46	3684.76			3154.58	3689.64
3059.01	2619.26			3064.13	2613.27
4084.72	2140.33			4072.03	2141.68
2860.74	2492.7			2851.79	2483.48
3522.85	2344.9			3525.46	2357.56
2824.65	3792.71			2813.97	3783.15
2810.18	3730.98			2824.51	3729.21
2570.84	4248.92			2567.38	4234.78
2885.2	2131.39			2890.06	2146.44
2163.45	2907.35			2173.24	2894.72
2555.66	2758.78			2570.64	2752.94
2397.01	3127.38			2403.11	3112.36
2581.1	4344.63			2564.54	4344.71
3107.56	3431.87			3094.8	3421.01
2721.54	3373.03			2710.7	3359.43
2671.27	2577.79			2690.06	2574.73
3222.6	2257.12			3206.31	2267.03
3562.85	2339.05			3575.2	2353.77
3058.88	3133.61			3049.43	3116.71
2421.82	2362.5			2443.16	2361.72
3466.28	3869.83			3469.33	3848.65
3422.48	2344.09			3402.25	2351.15
3013.74	2615.6			2992.23	2612.63
2273.78	3109.6			2258.17	3125.47
1915.25	3284.24			1938.05	3280.12
3233.14	1820.33			3247.11	1839.56
2788.66	2937.87			2788.47	2913.94
2504.07	1781.45			2515.36	1759.27
2585.46	3072.45			2597.19	3050.4
2011.49	2439.14			2029.85	2456.12
3344.84	1838.69			3329.31	1858.51
3658.85	2033.53			3640.98	2051.27
2811.95	4819.41			2808.34	4794.27
1759.17	2592.64			1766.02	2568.1
3752.99	2728.14			3725.35	2723.57
3441.16	1808.8			3469.13	1805.41
3047.78	4151.17			3020.69	4143.32
1845.84	2887.85			1874.34	2884.06
3410.03	1986.84			3389.08	2007.67
2729.92	4041.33			2735.61	4010.31
2840.51	2455.48			2822.52	2429.48
2376.96	4555.57			2392.01	4527.7
2837.2	3645.61			2840.72	3613.83
3053.81	4073.33			3028.34	4050.32
2438.61	4055.07			2461.6	4028.87
1758.1	2497.73			1788.48	2479.43
2334.7	3826.25			2352.54	3795.51
3417.65	1537			3414.03	1572.39
3522.57	2549.32			3487.19	2554.98
2744.81	3872.42			2773.24	3850.26
3197.14	3805.85			3161.16	3813.68
2257.83	2358.41			2294.48	2365.49
2777.84	4579.34			2766.36	4543.22
4183.05	2094.34			4147.57	2080.53
1801.02	3216.35			1839.97	3217.4
2613.02	3382.01			2648.97	3364.37
2281.38	3772.84			2251.96	3745.13
3824.27	2551.17			3783.96	2558.57
3955.76	2242.68			3967.39	2282.92
1811.42	2465.66			1830.39	2503.54
2316.59	3736.55			2343.17	3703.32
3862	4021.67			3824.86	3999.78
2213.86	2750.05			2194.16	2710.95
2854.27	4437.98			2893.96	4419.22
2210.7	2031.93			2251.26	2049.02
1832.14	2283.65			1873.15	2299.68
2162.64	4209			2203.04	4234.17
3916.8	4391.18			3872.96	4409.91
2659.57	4605.99			2611.81	4607.1
3255.7	4261.66			3207.78	4267.05
2845.37	2244.71			2798.35	2257.03
2586.15	2156.7			2625.17	2188.54
2485.07	1874.9			2468.9	1825.95
3800.01	3157.56			3747.41	3159.5
4038.01	2284.16			4020.65	2233.9
3925.06	3487.66			3872.47	3496
3242.33	4828.66			3194.05	4803.73
3818.8	1880.73			3784.74	1923.11
2180.97	3827.28			2126.57	3825.45
2434.33	1570.44			2471.63	1611.15
3972.78	2437.25			3917.49	2447.14
1784.31	3385.73			1796.4	3440.66
3432.1	4053.48			3376.95	4042.33
1837.43	3291.17			1891.58	3275.12
3004.41	1386.47			3023.03	1440.36
3795.56	1847.95			3746.6	1879.62
2253.58	4231.8			2311.49	4220
2441.44	1798.72			2406.97	1847.45
2880.66	1650.23			2820.93	1651.09
1708.95	2570.27			1730.91	2627.55
2087.93	1785.99			2125.19	1835.99
1535.45	2535.03			1581.74	2577
3894.87	1544.74			3850.77	1590.93
3358.15	3444.85			3306.36	3484.07
1455.77	2558.4			1512.54	2594.87
4092.6	3166.69			4024.33	3181.43
1497.3	3477.12			1568.69	3493
1622.99	3718.99			1691.05	3747.1
1796	2372.81			1839.85	2432.33
1935.96	3336.66			1870.82	3377.26
4067.54	3788.97			3993.7	3811.98
2532.65	1992.84			2464.52	2033.74
1377.79	3706.18			1458.38	3719.11
1502.03	3976.99			1572.69	3933.45
1546.11	3227.72			1623.43	3259.34
1469.11	2835.86			1466.3	2752.19
4132.56	2781.79			4050.48	2809
4189.19	1750.24			4115.71	1796.75
2447.41	2033.94			2465	1947.76
4408.23	1545.49			4320.74	1567.31
3585.66	4847.55			3494.76	4848.87
2795.88	1198.19			2811.15	1288.72
3780.94	1364.81			3712.92	1428.07
4438.01	1616.74			4344.06	1619.51
3394.18	3852.14			3299.61	3846.81
1694.22	2728.35			1778.69	2772.4
3497.65	3903.59			3409.69	3860.65
3266.93	1261.86			3224.67	1351.5
3336.48	3805.14			3260.7	3872.69
2420.73	1749.74			2464.21	1656.23
3043.81	1033.78			3042.5	1137.1
3275.21	3853.23			3169.27	3865.62
3272.28	4652.28			3199.8	4573.34
2587.78	4414.7			2632.78	4517.04
3832.6	4567.63			3728.14	4618.74
3292.54	1826.09			3384.63	1897.21
3679.95	3386.16			3618.83	3286.94
3569.64	1091.94			3502.21	1192.85
1090.79	3614.83			1208.24	3653.65
4389.48	2637.73			4269.41	2686.68
3761.89	4206.76			3629.13	4201.42
3909.02	3999.2			3792.67	4071.49
1039.74	3031.39			1162.05	3098.71
4111.56	2277.86			4116.35	2137.28
3669.03	3313.84			3534.72	3253.38
2951.39	4445.93			2816.49	4377.75
2814.07	1588.58			2952.4	1650.56
3826.22	4257.89			3796.63	4410.65
2365.48	1754.58			2513.84	1807.72
3244.33	4589.64			3202.83	4749.8
4480.92	2552.35			4301.11	2533.71
2314.82	3677.57			2204.95	3495.92
3970	4068.45			3760.79	4029.93
1780.03	2542.57			1739.88	2752.78
3587	3255.14			3419.98	3101.79
2038.85	3850.5			1878.22	4015.53
3680.18	4201.69			3566.74	4412.63
3783.93	4243.4			3540.12	4445.46
2999.15	4207.05			2768.44	4445.37
3173.98	3899.45			2989.59	4188.22
2169.52	3509.3			1734.98	3262.44
2957.59	1626.97			2896	2190
2747.74	1636.27			2328.26	2030.23
3458.84	3117.16			3468.43	2369.04

## Sheet: ED Fig. 2D
ED Fig. 2D
Confocal Spot Drift
Distance (nm)	Frequency
2.5	0
7.5	0.000533903
12.5	0.00481
17.5	0.01655
22.5	0.01388
27.5	0.01281
32.5	0.01815
37.5	0.01655
42.5	0.02509
47.5	0.03951
52.5	0.05072
57.5	0.04485
62.5	0.0347
67.5	0.02936
72.5	0.03203
77.5	0.03684
82.5	0.03684
87.5	0.03684
92.5	0.03524
97.5	0.0299
102.5	0.02776
107.5	0.02563
112.5	0.02723
117.5	0.0315
122.5	0.01922
127.5	0.01815
132.5	0.01655
137.5	0.01014
142.5	0.01602
147.5	0.01815
152.5	0.01228
157.5	0.00694
162.5	0.00908
167.5	0.00747
172.5	0.00534
177.5	0.00694
182.5	0.00374
187.5	0.00534
192.5	0.00267
197.5	0.00267
202.5	0.00267
207.5	0.00267
212.5	0.0032
217.5	0.00214
222.5	0.00374
227.5	0.0032
232.5	0.00427
237.5	0.00481
242.5	0.00374
247.5	0.0032
252.5	0.00534
257.5	0.00267
262.5	0.00374
267.5	0.00427
272.5	0.00427
277.5	0.00427
282.5	0.0032
287.5	0.00534
292.5	0.00534
297.5	0.00374
302.5	0.00481
307.5	0.00587
312.5	0.00374
317.5	0.00427
322.5	0.0032
327.5	0.00641
332.5	0.00481
337.5	0.00374
342.5	0.00267
347.5	0.00481
352.5	0.00427
357.5	0.00267
362.5	0.0016
367.5	0.00587
372.5	0.00267
377.5	0.00534
382.5	0.0016
387.5	0.00694
392.5	0.00107
397.5	0.00641
402.5	0.0016
407.5	0.00587
412.5	0.00214
417.5	0.00587
422.5	0.0016
427.5	0.00267
432.5	0.00374
437.5	0.0032
442.5	0.00427
447.5	0.00214
452.5	0.00214
457.5	0.0016
462.5	0.00481
467.5	0.00214
472.5	0.0016
477.5	0.00107
482.5	0.0016
487.5	0.00267
492.5	0.000533903
497.5	0.00214
502.5	0.000533903
507.5	0.000533903
512.5	0.000533903
517.5	0
522.5	0.00107
527.5	0.000533903
532.5	0
537.5	0
542.5	0
547.5	0

## Sheet: ED Fig. 2E
ED Fig. 2E
1st Half HMSiR Localizations				2nd Half HMSiR Localizations				1st Half Fitted Centroids				2nd Half Fitted Centroids
x (nm)	y (nm)	z (nm)		x (nm)	y (nm)	z (nm)		x (nm)	y (nm)	z (nm)		x (nm)	y (nm)	z (nm)
8333.7	-744.157	-85.7749		9093.41	1627.05	-23.7098		8091.07	2522.44	-14.761		8093.02	2522.52	-14.4074
8344.11	-754.937	-84.4819		6471.38	527.212	125.481		7739.68	2564.54	17.0239		7737.27	2563.03	16.6184
8343.58	-745.944	-85.8499		6478.42	529.566	123.117		9457.97	973.016	-60.4793		9453.93	971.517	-61.4929
8342.51	-758.547	-83.6362		6477.94	527.408	119.181		6979.36	754.225	-98.6083		6981.5	758.611	-98.5903
8348.67	-757.664	-88.5669		6475.71	519.113	121.279		8260.23	2206.98	-10.1082		8262.02	2211.6	-9.51838
8351.65	-752.107	-74.3188		6483.91	520.617	124.263		6810.54	796.852	68.6732		6816.52	799.079	68.48
8345.54	-755.349	-72.4213		6486.83	528.201	124.207		7430.26	1455.88	-25.9984		7432.07	1461.85	-27.3678
8351.05	-747.246	-70.5684		6492.05	535.233	132.416		8482.93	1193.07	-2.5077		8483.28	1186.56	-2.35652
8352.08	-753.077	-73.1301		6481.61	527.683	133.147		7275.46	2652.87	-47.2889		7271.78	2655.05	-41.8992
8354.33	-747.531	-87.7299		6469.27	537.44	130.216		9622.54	1291.41	-31.998		9620.77	1288.67	-38.5831
8353.07	-749.941	-86.8284		6611.17	634.737	124.484		7985.28	1088.04	80.4571		7986.66	1098.32	83.0526
8342.17	-758.723	-85.771		6605.83	642.2	130.938		8664.55	-34.5369	-23.8414		8675.44	-33.75	-28.8579
8346.9	-754.734	-90.3213		6594.6	636.543	134.646		6995.23	-104.254	-60.934		7007.07	-101.439	-58.7898
8336.54	-755.069	-79.845		6594.61	647.238	137.63		9620.63	1596.64	-10.8407		9632.1	1596.63	-6.22522
8339.51	-753.791	-77.2833		6599.42	641.148	144.889		9094.38	1598.91	-26.0433		9096.98	1590.89	-16.9849
8350.45	-770.036	-74.0231		6600.3	635.982	144.836		6562.8	1783.23	-100.93		6572.47	1790.12	-104.625
8352.54	-757.392	-72.3907		6595.92	645.043	143.366		8922.21	1261.08	-12.984		8934.79	1254.63	-14.8302
8355.67	-756.724	-72.0438		6585.17	647.17	145.66		9145.19	2511.45	123.574		9135.07	2518.81	113.102
8357.42	-763.531	-77.5539		6590.55	638.105	137.655		6291.15	1455.17	10.3871		6311.02	1456.75	10.7301
8351.29	-767.022	-78.1202		6587.57	635.463	142.487		9239.78	2367.47	82.8555		9256.17	2363.3	71.3824
8353.59	-769.175	-78.5138		6597.63	631.74	144.199		7653.87	1468.78	-73.5285		7660.05	1471.65	-95.1281
8352.34	-764.772	-85.0341		6583.57	640.066	141.145		6698.76	2661	12.7829		6697.75	2656.38	-10.8613
8349.78	-759.995	-92.2628		6598.01	647.691	141.113		8571.75	1339.81	6.91715		8587.24	1356.34	-1.89508
8360.83	-761.925	-99.5215		6599.61	659.922	137.387		8874.31	1817.29	-2.49195		8884.7	1804.56	-20.5643
8360.2	-766.593	-100.013		6589.67	648.199	137.329		8275.52	148.602	-86.0593		8261.44	168.015	-93.8821
8355.86	-755.02	-102.217		6592.34	656.19	139.286		8549.11	271.358	-79.6042		8560.01	270.957	-102.967
8362.81	-754.461	-101.11		6576.99	664.93	144.966		8843.34	3155.39	-8.62846		8821.75	3171.61	0.51399
8357.79	-750.9	-99.3957		6482.45	933.748	37.2823		8574.27	1637.89	-6.63359		8583.26	1668.85	-9.64957
8356.03	-753.418	-102.386		6498.56	946.684	45.7344		7477.9	2932.3	-4.35718		7504.83	2913.64	0.86797
8354.33	-760.325	-100.772		6507.8	947.268	49.6421		7860.33	-101.77	-137.816		7891.48	-116.592	-148.59
8350.43	-761.81	-101.295		6517.27	952.749	54.4492		9301.85	-421.567	138.228		9283.27	-401.172	163.691
8346.61	-761.373	-99.5753		6520.9	962.038	55.718		8829.89	772.133	-80.2328		8825.95	774.879	-42.6586
8348.17	-753.953	-99.2506		6518.02	961.728	50.6068		8229.51	2476.73	-8.55474		8226.97	2476.75	-47.67
8349.41	-747.786	-108.024		6508.45	954.416	40.4052		7561.98	3375.92	-65.3232		7601.48	3372.54	-70.3236
8355.3	-761.774	-91.0033		6519.81	944.83	41.68		7991.12	2543.54	0.49406		7950.07	2532.33	2.32518
8354.11	-759.092	-90.4889		6520.47	947.628	40.8935		6172.91	770.652	-43.4683		6217.01	775.021	-41.1436
7927.43	-575.455	-139.439		6519.06	951.836	44.3728		7754.84	575.623	-39.9851		7756.96	525.282	-37.9676
7932.45	-584.17	-137.256		9471.61	2324.19	124.071		8786.35	2790.69	58.0499		8789.75	2836.8	82.7361
7936.54	-576.161	-137.691		9479.56	2336.82	117.598		7737.66	1155.85	-15.833		7744.62	1119.68	24.184
7929.93	-573.337	-135.555		9469.92	2335.86	114.567		9229.61	45.0065	71.2737		9201.55	81.7661	27.9248
7925.44	-574.323	-140.124		9475.1	2324.17	116.874		7402.04	2264.63	-27.9		7417.3	2263.88	-89.9352
8318.72	-279.94	-114.389		9469.42	2328.21	115.488		7974.2	1769.72	-59.5182		7948.03	1836.09	-61.9084
8325.87	-281.922	-114.632		6752.65	1058.61	37.3092		8347.66	3127.71	2.79841		8324.83	3195.31	9.61171
7880.94	-76.6952	-183.15		6758.61	1058.32	40.9458		6918.59	1965.41	77.4279		6922.73	1965.35	5.09861
7886.7	-103.088	-182.104		7161.69	1157.43	39.85		8952.98	2162.67	3.29374		8975.81	2242.13	4.15229
7890.58	-100.839	-184.048		7157.01	1159.79	43.2925		9123.63	-325.301	96.1281		9136.41	-314.495	14.3794
7941.66	-77.444	-221.73		7638.07	1432.8	-45.6407		6661.74	2354.29	70.2801		6680.49	2422.84	25.9983
7939.71	-92.6759	-224.869		7643.86	1416.7	-43.9113		6575.22	1365.3	-17.7955		6586.32	1372.75	-111.416
7942.74	-89.3874	-226.658		7635.01	1430.85	-35.8265		8349.7	-243.46	-81.9531		8378.98	-237.523	9.5641
7924.83	-100.264	-222.248		7636.8	1431.84	-36.3156		8232.69	2011.01	73.7836		8253.91	2025.64	-21.5979
7923.38	-110.995	-225.83		7641.89	1418.47	-38.9507		8164.98	1287.65	152.377		8171.58	1294.55	49.7971
6472.88	286.798	134.841		7625.33	1422.99	-37.781		9203.11	1203.7	-74.6501		9200.84	1198.42	-206.419
6475.81	289.946	139.319		7628.83	1423.32	-36.9316		7227.53	856.465	-39.6978		7197.54	935.44	112.747
6478.93	288.945	143.459		7630.6	1426.62	-43.8499
8074.44	1328.35	-21.2974		8298.8	2144.54	-5.73829
8078.8	1330.19	-15.0328		8299.48	2140.57	3.74741
8071.99	1338.83	-14.5312		8295.61	2140.23	-0.42507
8075.17	1322.03	-10.9191		8193.06	2590.87	-40.2134
8082.07	1309.98	-9.89862		8179.79	2575.08	-32.5002
8076.71	1316.78	-9.46077		8165.93	2571.07	-37.7701
8084.7	1314.5	-10.5839		8144.04	2568.06	-44.8463
7680.4	1460.41	-33.1865		8137.5	2567.14	-53.7052
7688.91	1449.38	-33.7176		8123.4	2560.25	-62.7791
7686.65	1454.9	-26.8876		8112.44	2563.83	-65.0281
7684.25	1463.14	-26.9165		8113.5	2563.04	-65.0635
7696.48	1467.1	-26.372		8116.86	2557.94	-65.0635
7695.32	1469.19	-24.8997		8125.06	2557.82	-69.2117
7687.95	1466.05	-30.2041		8113.03	2555.45	-65.9054
7682.02	1461.3	-36.3505		8111.66	2565.78	-63.8981
7681.18	1470.99	-29.9216		8104.11	2566.79	-64.4483
7673.12	1466.97	-32.1081		6485.87	2055.14	40.1315
7678.06	1456.07	-37.9437		6487.64	2045.17	29.2404
7677.29	1466.11	-36.598		6489.21	2042.95	28.2795
7669.66	1465.06	-27.125		6489.18	2049.74	26.1183
7675.44	1468.35	-26.5458		6489.2	2052.96	28.0819
7676.83	1473.34	-33.4128		6492.07	2043.28	26.5269
7684.56	1461.86	-38.801		7242.86	2722.26	-25.2514
7686.11	1462.41	-38.8184		7255.95	2724.99	-28.149
7687.94	1473.53	-36.5528		7244.99	2730.52	-31.817
7681.56	1464.94	-39.7958		7949.84	2593.28	37.7626
7675.87	1463.77	-30.6194		7936.46	2597.19	37.7197
7676.28	1466.62	-31.3203		7941.44	2599.68	35.2073
7672.29	1474.45	-32.6468		7935.3	2588.99	34.2876
7672.01	1468.58	-34.7948		7938.47	2590.33	38.1675
7670.15	1475.67	-32.2729		7926.95	2595.27	37.0845
7679.27	1480.97	-30.0647		6659.9	2665.17	3.51384
7687.21	1466.01	-25.8671		6668.33	2662.3	8.04366
7673.18	1474.55	-29.6407		6662.39	2670.82	3.01682
7674.69	1466.22	-31.8041		6666.35	2681.93	-8.23115
7672.95	1474.35	-25.5919		6674.45	2684	-9.51443
7660.48	1475.39	-27.8577		6666	2676.68	-0.80169
7673.17	1472.64	-31.5141		6664.53	2656.41	0.88854
7669.1	1470.49	-31.5552		6659.16	2662.06	-4.5315
7668.65	1479.76	-30.5989		6663.5	2676.48	-2.8346
7679.29	1460.7	-29.4699		6664.64	2682.31	-5.10887
9711.72	2918.25	122.895		6662.68	2679.67	1.37338
9688.2	2909.12	126.361		6656.22	2682.32	-3.16305
9680.12	2919.62	127.988		6656.44	2677.2	-11.6768
6490.11	898.721	68.5329		6663.18	2682.34	-21.4733
8809.65	2815.79	6.12045		6673.27	2680.75	-24.5494
8809.06	2805.13	9.60112		6667.66	2686.41	-28.0336
7964.27	2186.55	61.6635		6660.26	2690.39	-18.58
9624.93	3235.01	100.497		6658.05	2684.75	-19.1602
9619.08	3227.21	99.9505		6659.07	2672.31	-16.5868
9616.14	3222.11	96.7826		6660.5	2672.28	-10.1012
9628.89	3230.59	94.3321		6650.99	2680.36	-16.5572
9621.34	3230.47	108.604		6669.4	2682.14	-11.4832
9620.36	3225.36	101.717		6657.27	2678.15	-15.7588
7698.78	2572.47	-68.7738		6575.86	2940.18	8.87756
7694.02	2571.89	-65.1656		6574.04	2924.37	5.52322
8318.68	3073.26	-26.4635		6581.63	2926.58	5.49316
8307.69	3068.58	-25.3657		9598.22	-734.967	211.659
8308.96	3077	-28.1511		9591.74	-751.386	214.595
8311.95	3089.88	-29.7475		9596.62	-747.774	213.834
8305.5	3081.02	-33.7119		9509.69	160.29	179.491
8304.24	3075.29	-35.9754		9491.36	142.976	189.121
8303.81	3079.19	-34.2677		7929.13	-562.077	-145.542
8306.02	3084.41	-36.4428		7919.56	-569.747	-140.039
8298.26	3076.8	-36.9224		7927.92	-565.59	-139.499
8286.67	3087.74	-32.7781		7929.74	-557.307	-141.594
8286.57	3092.18	-40.8507		7918.3	-560.147	-137.453
8282.47	3085.58	-42.1071		7920.46	-562.203	-139.085
8282.73	3077.95	-43.7823		7931.75	-563.736	-134.534
8285.4	3089.8	-37.767		7930.38	-564.896	-133.578
8282.5	3091.12	-31.4189		7938.93	-557.455	-135.134
8272.64	3093.36	-35.0115		7935.06	-566.282	-132.331
8267.2	3090.91	-34.2048		7937.92	-558.894	-139.242
8275.33	3088.8	-36.6471		7929.66	-552.159	-137.326
8288.73	3083.17	-28.1792		7925.13	-563.72	-147.396
8297.58	3086.2	-23.9151		7925.95	-562.007	-136.511
8297.2	3085.96	-27.6876		7932.88	-559.477	-140.458
7599.47	-475.463	-159.701		7925.34	-556.154	-145.191
9385.75	203.604	71.5494		7928.33	-561.117	-146.143
9363.58	192.32	79.712		7926.79	-572.928	-142.871
9345.04	192.195	83.8221		7927.5	-559.571	-142.537
9515.36	480.126	20.5784		7925.98	-564.212	-140.536
9500.9	477.874	19.0981		7935.54	-572.832	-146.459
9492.01	474.332	14.551		7924	-560.033	-141.757
9496.01	475.046	10.5996		7926.39	-563.212	-133.771
9489.85	476.216	8.0893		7924.75	-562.101	-135.457
9314.21	620.172	0.9992		7925.79	-571.469	-144.735
9306.6	602.538	4.33459		7925.26	-570.017	-143.848
9303.91	602.351	-8.02695		7933.26	-558.238	-140.921
9308.44	611.358	-4.92471		8304.65	-246.39	73.1702
9313.42	610.607	5.94465		8310.87	-245.864	62.3781
9309.73	606.305	4.00088		8309.1	-265.171	51.1584
9306.24	596.063	4.76324		8313.46	-257.407	41.7471
9294.91	593.767	5.1841		8325.27	-252.075	32.4504
8535.97	1295.45	95.7422		8327.95	-247.447	17.013
8533.64	1287.71	102.134		8335.06	-238.406	15.2247
8541.27	1290.97	105.177		7890.82	-67.0664	-137.164
8548.91	1299.38	109.412		7894.21	-79.7323	-132.354
7526.32	477.781	-83.1542		9418.93	957.429	-13.43
7531.55	472.944	-83.1909		9425.17	948.847	-17.6658
7537.33	481.996	-78.0472		9433.16	943.767	-15.9572
8286.2	1363.77	24.1923		6596.62	-399.891	-171.036
8272.81	1349.32	21.2318		6587.34	-402.781	-171.082
8271.46	1344.07	17.2594		6589.35	-395.928	-176.008
8270.78	1341.2	18.6262		6584.57	-392.532	-171.877
7707.15	1101.83	36.6112		9354.92	1397.11	-36.3181
7706.46	1106.15	35.0893		9352.3	1393.93	-29.9862
7700.43	1110.17	38.1949		9363.12	1405.92	-39.0386
7691.54	1138.36	24.7618		9357.98	1411.43	-48.2991
7685.18	1111.62	23.32		8587.1	1286.09	86.8831
7679	1128.62	24.7862		8345.31	1302.31	45.964
7682.42	1130.6	21.7302		8343.56	1291.68	48.5377
8279.52	2178.13	31.5267		8347.09	1286.47	56.4975
8284.61	2182.55	31.2265		8352.43	1281.59	51.8525
9375.78	2789.72	145.813		6561.36	558.888	96.5128
9378.03	2790.94	143.05		6565.11	565.207	99.2594
9381.22	2782.33	147.402		6566.74	572.053	98.4818
6173.16	839.857	-16.0772		6573.3	573.849	98.7254
6155.51	842.608	-12.8152		6571.15	572.233	95.7546
6144.36	838.638	-11.5854		6565.4	579.369	96.318
6139.83	830.301	-18.7765		6570.81	573.298	96.3135
6142.06	828.633	-11.934		8907.71	1809.74	-34.8846
6141.81	827.498	-11.0943		8904.98	1823.56	-27.0494
6138.56	828.158	-8.96854		8898.74	1838.46	-7.67243
6136.31	822.642	-8.97217		8895.85	1839.19	-6.14119
7837.22	2588.04	-38.6114		8893.75	1830.1	-9.29648
7851.89	2590.97	-40.106		8887.99	1835.78	-13.4128
7851.64	2598.15	-41.4358		8894.7	1832.17	-10.4885
7844.27	2602.98	-44.6786		8888.07	1838.51	-11.3286
7856.04	2609.34	-35.0615		8883.88	1839.91	-4.16237
7859.07	2600.17	-34.1851		8892.04	1836.68	-2.81215
7858.1	2590.08	-29.5711		8896.56	1831.69	-4.74896
7856.46	2588.67	-34.1667		8896.55	1827.11	-1.26313
7516.62	3333.8	-96.731		8889.26	1829.61	7.52688
7516.02	3333.21	-98.9636		8896.03	1819.18	3.11109
7525.99	3335.21	-98.6333		8894.11	1831.29	3.05176
7526.88	3337.05	-99.604		8897.44	1842.03	6.79738
7535.36	3336.72	-96.9977		8905.03	1838.33	9.0405
7531.18	3335.7	-99.5388		8915.36	1834.96	3.88946
7526.27	3331.95	-102.654		8911.53	1839.51	8.17108
7517.96	3339.8	-104.972		8911.14	1837.12	5.80709
7507.9	3319.13	-114.647		8917.7	1841.59	0.26815
7508.68	3333.19	-116.156		8893.3	1838.84	1.88912
7517.12	3341.02	-115.174		9532.43	2359.48	110.858
7521.38	3344.55	-116.631		9541.7	2367.97	105.9
7517.3	3342.42	-111.167		9544.82	2369.4	99.4014
7513.85	3336.17	-113.126		9551.67	2381.22	93.1614
7509.17	3335.22	-118.141		9556.13	2395.26	89.7666
7518.65	3338.09	-120.878		9560.8	2395.46	79.4573
7267.49	3198.78	-67.3543		9561.2	2395.83	74.5698
7251.55	3176.99	-58.1543		9558.55	2391.82	68.9499
7265.32	3162.29	-53.3388		9557.61	2391.8	72.9669
7266.31	3170.69	-45.9573		9555.58	2398.03	72.1907
7268.97	3162.89	-38.1741		9555.02	2401.33	69.7038
7263.46	3171.35	-34.234		9569.91	2389.82	68.6985
7267.35	3175.2	-33.8727		9572.09	2398.03	66.587
7276.82	3189.58	-33.8745		9570.89	2395.3	64.235
7280.28	3195.87	-38.5741		9570.05	2404.4	50.7054
7280.58	3195.72	-44.462		9577.7	2403.49	45.7588
7282.62	3200.65	-45.5571		9581.24	2401.24	42.3885
7268.11	3180.48	-38.3812		9582.21	2412.42	34.9248
7265.59	3159	-28.1267		9579.31	2395.1	51.7899
7267.8	3146.55	-28.714		6452.01	510.603	95.634
7271.29	3159.3	-30.9878		6445.04	499.895	97.9101
7265.42	3155.33	-29.5351		6442.25	513.801	107.825
9624.79	-651.645	211.783		6464.62	521.601	112.256
9626.52	-651.44	205.785		6474.4	526.816	121.313
9631.78	-660.08	209.675		6484.55	518.353	124.713
9634.46	-671.644	206.219		6479.38	521.596	121.337
9646.64	-655.288	208.161		7188.65	934.447	144.437
9646.4	-659.411	204.204		7202.14	928.172	144.409
9644.65	-659.761	204.606		7205.73	937.738	138.536
9646.18	-664.137	202.945		7206.39	948.2	135.328
9635.53	-664.446	198.891		7200.98	939.124	132.737
9627.48	-661.58	198.853		7208.12	940.157	140.412
7889.77	-558.23	-102.003		7216.81	933.927	136.455
7891.19	-559.777	-101.31		7208.06	932.891	134.671
7881.52	-564.024	-100.347		7210.13	947.667	133.581
7867.3	-569.263	-99.1281		7210.61	935.189	131.802
7858.55	-575.814	-106.041		7214.43	935.561	132.39
7863.99	-573.88	-113.513		7205.12	936.795	131.429
7866.91	-559.646	-117.194		7211.27	946.15	140.954
7871.47	-550.59	-115.604		7212.6	946.805	141.475
7642.04	-480.067	-137.939		7217.28	933.063	137.492
7648.05	-486.293	-145.128		7218.57	945.732	140.029
7650.85	-479.506	-146.3		7218.52	943.519	139.253
7658.64	-485.961	-146.301		8056.36	1640.62	-65.1427
8295.6	229.954	-61.1204		8047.12	1650.83	-64.6411
8775.98	746.338	-39.3371		8044.79	1648.07	-68.9458
8775.16	733.129	-35.6417		8041.79	1651.78	-63.7383
8773.95	732.818	-34.8843		8042.32	1652.63	-59.855
8785.68	714.619	-21.4292		8046.28	1659.97	-65.0192
8778.65	716.095	-13.2745		6820.88	849.701	129.36
8780.64	708.334	-16.2449		6818	825.933	123.862
8784.64	702.361	-6.80024		6814.36	832.805	121.7
8791.68	720.294	-9.4926		6801.07	822.064	123.334
8786.95	706.943	-3.25302		6792.49	826.423	120.438
8789.64	717.849	8.18091		6795.96	816.853	121.333
8781.1	726.585	24.2525		6792.74	817.728	120.536
9296.29	1401.96	12.3667		6787.08	825.599	119.869
9290.46	1409.09	13.9545		6802.86	823.41	109.98
9296.66	1393.69	10.1704		6816.05	826.173	115.31
9298.99	1379.41	22.4923		6803.39	832.997	102.636
9295.91	1381.7	21.8461		6795.81	823.245	97.6605
9294.81	1390.8	8.41974		6797.76	822.834	108.244
9299.01	1390.64	5.12838		6802.53	826.033	114.058
9309.27	1391.78	2.81636		6801.35	835.106	131.98
8107.6	738.272	22.7791		6794.85	836.481	126.318
8106.04	738.373	23.4709		6797.12	845.533	122.661
8111.37	733.349	24.9083		7665.12	1499.99	-33.0603
8102.53	740.723	28.4426		7656.31	1510.78	-27.1356
8096.64	743.449	30.2996		7661.97	1509.71	-31.4865
9348.45	1428.2	-30.6583		7653.16	1501.11	-43.1809
9348.39	1434.62	-40.7678		7656.19	1505.6	-45.0401
9349.18	1434.95	-36.6613		7660.86	1511.14	-48.2243
9348.71	1431.68	-38.8231		7657.53	1509.67	-41.8881
9336.73	1417.76	-39.7896		7645.62	1507.01	-40.1881
9329.93	1418.28	-42.6338		7646.21	1496.84	-42.985
9323.41	1407.8	-41.3889		7628.6	1489.77	-43.4624
9324.16	1405.46	-42.6507		7628.25	1487.02	-47.4333
7398.13	389.525	-103.831		7627.28	1490.48	-45.8404
7400.74	400.867	-108.528		6746.29	1055.87	98.2014
7743.68	1000.24	-301.516		7453.75	1443.26	-7.15612
7740.23	995.093	-299.832		7460.31	1444	-8.67294
7748	998.085	-302.272		7456.45	1437.82	-11.6673
9379.12	2809.24	129.171		7465.33	1454.99	-10.6563
9382.37	2813.35	117.931		7455.99	1453.87	-14.6067
9379.4	2822.17	106.71		7452.91	1458.41	-11.5165
9384.34	2813.36	108.671		7457.75	1453.03	-6.97099
9383.86	2809.6	106.962		7461.46	1449.34	3.80831
9405.11	2818.1	107.338		7471.47	1449.24	9.46779
9398.98	2824.9	110.253		7928.41	1833.03	-60.4215
6425.22	856.514	51.9497		7926.3	1841.64	-52.9336
6424.25	855.056	41.5611		7919.15	1844.49	-47.033
6424.27	845.144	43.8537		7919.35	1848.65	-41.7944
6425.28	845.985	44.6919		7925.4	1849.81	-47.1628
8198.83	2016.75	-17.4746		7928.04	1851.72	-47.1802
8193.64	2011.06	-35.2393		7934.21	1856.84	-41.5392
8193.08	2017.44	-29.9246		7930.46	1847.17	-41.9883
8194	2019.01	-33.5086		7934.3	1847.99	-39.8523
8191.13	2030.06	-32.9556		9343.21	2974.42	108.4
8194.38	2024.31	-29.3403		9332.66	2973.84	106.571
8191.95	2020.55	-32.8982		9736.28	3032.62	122.666
8185.77	2011.26	-34.4875		9727.92	3021.84	113.045
8181.71	2010.95	-32.3357		9728.48	3013.75	118.47
8179.6	2017.15	-36.4357		9731.07	3009.94	113.487
8184.01	2014.88	-31.4592		9733.2	3024.07	107.196
8199.57	2002.53	-34.8487		9740.29	3020.65	104.268
8199.05	2010.59	-36.5941		9298.98	3131.43	64.6028
8188.48	2024.94	-35.7109		9307.9	3118.73	67.0657
8215.21	2038.19	-0.38242		8291.21	3104.13	21.4855
8207.82	2026.21	-2.44714		8297.12	3119.78	22.1408
8200.45	2025.46	7.08829		8294.56	3121.51	22.7096
8192.75	2021.9	11.0068		8307.77	3142.27	27.8892
8184.85	2025.67	13.7491		8309.97	3137.93	19.2657
8189.78	2024.65	15.4759		8304.13	3137.9	18.6493
8250.18	2222.77	-58.7317		8304.8	3140.84	21.0244
8230.76	2213.6	-59.2648		8317.94	3138.26	12.7089
8229.29	2196.39	-54.2817		8320.18	3137.91	17.8137
8207.98	2201.8	-56.7299		8310.27	3153.86	23.9916
8215.87	2207.73	-55.8064		8303.99	3140.67	20.4892
8208.29	2205.58	-51.2629		8306.13	3146.07	21.1032
8209.98	2204.57	-46.4476		8305.1	3138.29	22.063
9372.82	3238.89	74.9629		8303.29	3130.52	27.3874
9373.59	3244.26	65.7146		8293.46	3137.27	17.9434
9369.69	3231.95	61.7471		8288.75	3143.78	7.50353
8836.71	2807.12	36.0696		8296.22	3135.55	1.66808
8837.29	2786.9	42.8756		8294.34	3138.2	4.54916
8840.67	2792.83	38.1771		8307.51	3142.87	2.00414
8853.26	2796.73	33.6792		8306.33	3140.96	9.16521
8852.84	2783.98	24.3938		8298.86	3153.88	13.082
8844.31	2773.56	25.149		8308.42	3148.6	4.18715
8838.73	2778.18	26.1028		8302.94	3142.28	8.32745
8838.23	2767.18	33.867		8297.92	3118.47	9.70005
8843.59	2772.88	44.0779		8300.33	3121.51	8.47384
8858.77	2790.05	32.2491		8298.02	3124.23	7.71802
8844.87	2790.85	31.7386		8296.12	3134.05	5.55057
8852.44	2787.26	31.1615		8296.59	3136.17	11.8112
8847.57	2792.81	31.1279		7571.77	3397.26	-21.023
8850.55	2796.7	26.8447		9636.05	-751.495	236.097
8838.5	2797.55	24.4838		9640.1	-750.518	234.96
8845.4	2802.43	19.6221		9642.65	-748.843	226.746
8845.67	2803	23.6436		9643.46	-744.951	214.617
8842.41	2808.87	21.6007		9632.78	-741.878	199.378
8843.16	2804.74	24.7789		9627.53	-737.258	207.195
8852.61	2805.69	30.1883		9618.94	-730.545	216.39
8860.27	2806.49	27.6816		9617.6	-733.705	221.554
8849.36	2808.21	36.3906		9619.89	-740.179	211.232
8853.36	2824.35	35.0607		9625.67	-741.878	201.945
8858.19	2813.51	42.6246		9623.43	-742.183	202.278
8848.13	2796.25	36.1022		7891.21	-112.945	-103.465
8849.62	2788.73	38.5416		7881.92	-100.146	-98.4353
8855.3	2790.63	45.6191		7894.36	-90.5716	-94.3176
8849.48	2793.28	38.102		7896.2	-85.3106	-100.901
8848.73	2781.3	48.7714		7893.91	-92.1476	-94.754
8847.42	2786.95	42.4986		7894.17	-92.9052	-95.2525
8852.5	2796.03	34.8543		7887.65	-100.146	-103.963
6556.1	1802.96	76.9771		7899.45	-106.674	-105.066
6551.06	1776.22	82.7435		7895.97	-96.832	-109.428
6661.66	3164.84	-20.8451		7894.06	-97.5492	-107.086
6644.93	3165.56	-16.7639		7899.94	-81.617	-103.988
6639.52	3169.27	-18.8403		7902.44	-73.9399	-110.094
6711.87	3154.54	-22.7143		7902.06	-74.2011	-110.938
6701.93	3151	-25.605		7902.8	-80.8343	-106.134
6704.7	3131.18	-27.049		7901.88	-86.9014	-105.626
6708.33	3123.16	-29.3098		7901.38	-85.3511	-109.579
6704.63	3123.06	-25.9214		7905.4	-87.5357	-100.219
6705.12	3125.26	-22.808		7896.74	-90.036	-103.206
6705.93	3128.13	-27.3572		7896.13	-102.045	-93.8101
6714.44	3135.3	-23.6788		8268.46	193.915	-38.7355
6709.71	3128.03	-22.2108		8267.37	188.382	-42.1119
6707.4	3121.25	-23.4373		8260.26	182.584	-44.877
6704.93	3130.65	-23.0326		8254.54	178.96	-41.5638
6705.91	3127.42	-23.5858		8266	191.957	-49.9041
6710.68	3117.81	-23.0761		8267.97	185.104	-47.3151
6710.66	3114.28	-25.2099		8262.69	184.768	-47.3633
6713.61	3106.74	-21.7548		8256.66	191.041	-44.6005
6711.49	3117.9	-21.2451		8256.95	189.305	-45.3215
9619.05	-686.877	199.923		8264.33	192.873	-44.1909
9623.42	-678.154	204.923		8260.42	193.315	-42.8362
9629.46	-665.878	203.25		8258.71	192.295	-45.6095
9634.65	-669.653	207.53		8265.17	185.134	-44.1835
7642.55	-506.939	-131.746		8255.44	179.205	-48.9791
7644.63	-493.619	-137.154		8260.75	184.917	-48.4967
7640.12	-491.58	-136.855		8262.17	189.111	-42.0399
7639.52	-494.359	-134.539		8254.2	178.002	-44.816
7653.41	-504.912	-131.146		8255.87	191.273	-44.8608
7657.43	-507.397	-138.029		8248.43	189.155	-29.3246
7663.08	-505.525	-139.952		8251.42	185.804	-43.1834
7660.18	-508.378	-139.489		8245.2	176.724	-35.897
7656.29	-500.358	-139.885		8252.15	180.257	-41.7279
7661.49	-503.624	-144.003		8252.1	186.65	-43.8891
7339.31	41.8253	-54.2641		8256.51	182.839	-52.9547
7326.53	47.8093	-59.5054		8258.86	191.183	-52.4017
7329.56	55.9601	-62.745		8257.35	191.719	-52.4292
7331.5	43.6212	-64.945		8254.72	183.157	-52.4292
7330.49	43.3726	-60.3328		8259.81	176.792	-52.7084
7328.01	48.0366	-64.5985		8266.21	175.601	-52.7344
7327.86	60.0109	-62.9797		8266.74	183.446	-51.973
7330.54	58.7277	-63.9284		8267.43	187.71	-48.6751
7331.92	54.5538	-62.7698		8269.19	181.194	-42.8113
7330.2	60.0899	-63.8676		8265.35	190.786	-39.7817
7324.67	44.7421	-55.785		8268.01	179.334	-42.5577
7317.09	50.3566	-60.3508		8265.48	170.747	-49.4616
7731.5	865.441	-62.1725		8271.42	180.284	-47.7565
7738.29	864.854	-54.076		8266.5	193.822	-49.124
7743.27	871.52	-54.5916		8262.05	187.345	-44.1499
8410.08	1184.31	82.0993		8255.06	182.881	-52.3082
8401.49	1163.47	81.5778		8254.78	179.248	-46.6846
9008.26	1677.15	111.241		8803.48	531.065	2.78018
8181.88	2429.66	41.8618		8791.87	532.953	4.28198
8179.79	2431.04	39.9518		8797.48	539.886	4.38782
8181.44	2430.88	39.917		8832.18	593.404	-23.5758
7365.17	3247.57	-42.2681		8833.79	587.496	-22.4417
7379.32	3241.29	-45.3174		8822.36	586.501	-23.0954
7384.79	3243.29	-27.9903		8819.21	585.56	-22.2222
7391.31	3244.75	-41.3849		9117.5	713.457	-23.755
7399.95	3242.27	-39.0931		9112.68	694.409	-16.9446
7404.8	3248.28	-31.8076		9120.88	707.527	-15.8442
7393.23	3255.99	-39.0967		9125.35	713.767	-20.0462
7386.24	3255.26	-36.5453		9119.76	707.221	-20.0806
7380.84	3262.96	-38.6272		9126.94	714.708	-21.0369
7385.94	3247.96	-44.4596		9119.08	716.974	-22.7021
7371.91	3241.95	-47.8826		9111.83	703.069	-22.1283
7372.42	3242.58	-51.3491		9117.45	710.626	-20.1716
7376.64	3264.18	-58.02		9115.57	719.128	-18.5046
7376.27	3270.78	-55.532		9108.05	702.063	-21.3175
7373.85	3275.55	-60.5208		9110.13	704.72	-25.1656
7374.79	3283	-54.4434		9099.52	706.956	-21.7745
7373.22	3292.43	-55.666		9097.15	703.813	-24.6873
7362.16	3274.96	-52.2886		9098.23	696.361	-21.6761
7949.48	-568.519	-103.389		9093.48	694.375	-21.9246
7946.77	-564.549	-106.604		9097.23	683.656	-18.6319
7940.66	-570.677	-99.9989		9103.99	683.599	-19.0228
7929.36	-574.052	-96.111		9103.84	698.301	-18.3554
7928.03	-570.626	-89.2655		9087.55	705.247	-11.7663
7943.01	-561.405	-100.952		9090.69	690.903	-12.7361
7949.03	-571.097	-92.8944		9085.85	691.346	-11.2475
7942.32	-572.494	-101.235		9086.84	683.737	-14.8987
7949.14	-580.959	-97.0087		9103.65	690.483	-12.5081
7954.35	-582.279	-95.1264		9091.96	686.716	-13.3197
7951.92	-582.409	-94.7951		9093.98	693.119	-9.11235
7956.86	-573.191	-95.3493		9099.47	694.184	-8.79651
8850.35	539.814	-23.5858		9102.72	689.553	-11.9117
8850.72	532.073	-20.8578		9103.4	695.582	-24.929
8849.82	529.856	-16.9473		9110.4	675.058	-23.0162
8838.29	535.784	-15.6931		9105.86	677.981	-22.5833
8839.37	537.901	-7.42526		9100.26	675.682	-29.7581
8838.11	545.953	-8.99553		9093.91	681.56	-32.6379
8839.7	556.477	-11.0012		9091.86	686.753	-39.2949
8842.16	565.317	-14.6626		9093.55	684.654	-40.2468
8845.57	576.379	-12.9664		9092.64	684.382	-40.5854
6342.05	-492.929	-138.372		9085.28	670.596	-40.8814
6331.01	-490.678	-138.428		9079.73	674.572	-40.8936
6329.22	-502.81	-137.094		9082.45	676.422	-37.3533
6323.87	-504.749	-141.711		9078.26	694.008	-32.5639
6336.33	-490.313	-142.238		9081.59	700.572	-35.246
6337.47	-497.241	-142.575		9083.62	700.397	-23.4197
8526.17	1318.68	104.193		9082.82	698.993	-29.8686
8522.37	1316.31	100.815		9083.97	698.845	-32.9273
8517.58	1320.99	102.709		9093.46	710.832	-34.0826
8514.46	1323.57	97.9338		9108.07	716.929	-31.8081
8519.16	1327.99	96.6799		9111.51	707.325	-26.7166
8516.24	1324.73	97.103		9109.27	696.428	-28.0081
8508.94	1337.93	99.4949		9185.21	1164.82	-7.94451
8508.72	1327.79	103.664		9187.61	1159.92	-10.3062
8510.16	1332.18	94.4011		9188.68	1165.27	-6.10905
8504.68	1326.66	95.8311		9196.11	1167.21	-5.83232
9170.62	2493.98	228.235		9187.78	1161.42	-8.72137
9171.52	2488.84	216.658		9193.56	1163.57	-7.31376
9173.76	2489.47	208.233		9199.14	1166.65	-9.21491
9164.51	2479.22	212.683		9191.54	1175.71	-9.21631
9157.66	2477.66	209.588		7795.61	494.093	-67.7477
9161.73	2488.25	210.596		7797.2	492.118	-72.061
8839.97	2724.9	-1.50486		7790.03	501.023	-73.7275
8835.96	2729.99	9.86442		7793.92	501.447	-71.1961
8241.67	2431.03	23.0365		7788.43	492.762	-72.1682
8236.31	2429.75	22.8649		7800.78	490.887	-70.3946
8243.17	2435.97	20.9468		7799.59	505.224	-73.4546
8249.69	2443.7	19.4643		7807.58	490.423	-74.2188
8238.4	2443.37	26.7966		7796.26	490.857	-77.5778
8247.18	2445.3	34.2857		7799.2	485.013	-77.6367
8254.02	2437.75	36.3817		7789.76	484.033	-82.2014
6875.04	1986.38	127.081		7785.99	491.774	-83.6286
6870.52	1989.58	124.605		8190.96	709.166	-20.3787
6873.78	1981.16	122.435		6552.25	398.286	39.5231
6872.9	1976.53	124.639		6544.94	401.773	37.4479
6872.41	1978.55	121.232		6549.09	412.552	42.2676
6879.84	1978.54	122.523		6555.54	405.875	32.3134
6877.98	1988.74	122.055		8095.85	1319.02	26.0149
6883.49	1980.65	127.086		8102.47	1313.03	27.8813
6503.12	2045.78	2.88715		8100.24	1318.95	23.5062
6509.31	2041.19	5.38112		8097.51	1320.86	18.3306
6518.15	2040.33	6.49467		8584.55	1615.94	22.0635
6512.05	2045.21	10.866		8584.67	1607.98	21.3289
6524.83	2040.39	14.7898		8593.99	1623.02	11.3783
8844.54	2727.49	2.95452		8593.57	1619.82	9.39609
8836.73	2724.42	8.6133		8599.62	1623.61	12.836
8832.49	2724.23	5.06567		8591.35	1622.18	24.5537
8818.45	2737.98	-4.22248		8595.35	1613.05	24.1774
8811.04	2728.6	9.09735		8603.12	1605.59	29.7428
8813.8	2748.75	17.1173		8607.23	1609.88	32.3023
8821.51	2754.35	27.8422		8606.79	1618.65	19.1646
8823.38	2773.01	26.164		7703.55	1290.62	1.95764
8826.31	2776.04	30.7696		7691.79	1297.32	8.81799
8822.22	2775.8	31.2762		7695.88	1301.7	1.78923
8817.23	2781.03	24.3851		7696.86	1301.08	-9.11386
8834.62	2768.3	28.4274		7697.59	1309.62	-19.3816
8832.02	2775.22	25.0545		7702.99	1315.21	-27.6964
8831.51	2794.76	39.3286		8095.51	1332.99	17.741
8829.49	2783.93	35.3811		8095.36	1323.05	20.3349
8835.85	2765.31	35.3394		8092.74	1331.53	14.971
8834.22	2766.57	27.2206		8097.8	1324.01	19.6809
8830.41	2771.91	31.4727		8097.12	1328.84	23.5801
8824.45	2768.39	29.3913		8106.64	1319.76	25.4791
8826.29	2758.44	31.3778		8103.05	1319.54	24.177
8834.11	2774.01	26.8962		8105.41	1313.83	24.7467
8830.21	2773.5	35.0216		8096.07	1322.52	21.7327
8827.79	2760.59	34.9731		8094.63	1320.2	15.8557
8828.32	2762.03	35.0712		8101.57	1316.82	21.6809
8823.97	2766.01	36.6503		8102.74	1315.02	19.2588
8830.44	2764.5	34.7938		8092.67	1314.84	14.9002
8821.81	2780.05	29.4363		8101.44	1321.25	23.805
8821.61	2786.26	35.9193		9204.29	2380.23	112.448
8831.06	2774.67	36.4032		9211.71	2366.09	116.048
8831.63	2783.7	38.3588		9215.72	2362.85	115.371
8834.28	2776.42	31.8482		9218.01	2368.56	127.37
8829.68	2776.18	25.6612		9229.86	2373.5	114.447
8823.17	2765.69	31.5537		9223.34	2377.07	109.677
8823.32	2774.25	28.8709		9232	2375.28	115.492
8813.86	2770.08	43.9121		9227.17	2375.01	110.007
8820.98	2774.83	32.0268		9220.68	2378.63	118.674
8814.77	2779.04	44.4836		9228.39	2370.24	116.074
8825.59	2769.94	43.2385		9224.51	2370.63	115.623
8829.08	2774.4	40.3117		9230	2373.3	115.227
8822.25	2787.48	46.8239		9580.38	2407.92	70.0931
8817.54	2785.05	52.0304		9581.51	2410.19	66.888
8821.69	2778.19	34.1771		9585.78	2400.86	62.9079
8824.92	2773.54	37.3544		9586.29	2407.19	61.2212
8828.43	2771.79	44.2184		9584.87	2404.66	64.1195
8833.49	2795.98	38.2947		9592.49	2408.2	65.1493
8836.32	2808.76	47.5056		7501.47	1863.48	163.363
8836.92	2785.08	44.8737		7493.06	1864.5	175.534
8837.07	2770.01	30.792		7499.29	1875.58	177.121
8824.8	2774.46	28.4511		7514	1878.27	191.87
8822.29	2759.96	22.8026		7507.48	1886.18	200.633
8815.6	2764.29	22.3231		7514.2	1861.09	200.008
8819.75	2764.07	17.4248		7523.96	1851.35	199.083
8821.67	2770.24	31.3854		7514.28	1861.51	202.101
8819.14	2768.69	27.4453		7524.76	1878.49	215.718
8831.72	2776.69	30.0395		7523.62	1898.3	221.052
8828.4	2778.94	25.2651		7532.85	1893.81	222.808
8825.63	2776.27	28.7478		7532.78	1890.27	220.859
8824.89	2786.32	18.2605		7515.36	1915.26	224.494
8824.27	2789.71	26.2633		7523.45	1908	218.804
8830.24	2788.71	29.3505		7524.24	1890.02	211.885
8832.56	2800.49	21.8368		7525.3	1893.36	212.809
8827.49	2792.91	30.6339		7736.57	1612.25	-101.864
8822.52	2790.69	37.7688		9190.54	2550.33	88.7527
8829.17	2785.5	44.5846		9180.06	2543.09	86.5049
8831.76	2799.05	47.1673		9390.33	3212.2	62.9589
8821.34	2777.06	36.9066		9381.64	3202.53	59.1816
8825.86	2780.49	50.8384		9393	3211.44	59.7994
8830.72	2803.34	45.1415		9389.35	3205.84	58.0854
8820.15	2796.39	40.3777		9396.79	3214.25	57.7422
8825.01	2778.07	29.6588		9395.44	3209.03	65.4947
8823.84	2789.37	26.7216		9403.31	3211.46	56.9901
8824.67	2785.94	31.237		9390.62	3211.99	70.4494
8818.79	2783.71	30.7656		9384.13	3220.42	60.0848
8830.98	2785.91	22.2588		9369.59	3214.6	59.3538
8824.84	2794.9	23.0474		9367.58	3203.3	61.466
8819.52	2793.34	13.6099		9373.14	3219.22	55.037
8819.75	2792.22	14.3804		7290.36	3153.81	-0.87299
8819.64	2791.05	23.934		7293.79	3150.96	-4.07629
8813.92	2786.24	23.9258		7298.28	3153.57	2.17911
9048.31	3570.08	-2.49172		7301.7	3156.45	-1.21833
9044.19	3562.47	-4.76804		7302.16	3142.37	-3.21637
9044.72	3571.38	-1.20074		7310.32	3143.17	-3.67206
9035.8	3566.08	-1.2207		7307.83	3153.59	-3.72314
9041.65	3575.88	-5.14628		8392.44	-271.836	-20.999
9038.62	3574.98	0.49562		8386.68	-263.636	-24.0772
9041.93	3581.69	1.00277		8391.6	-269.195	-26.9709
8490.75	3473.25	-222.196		8393.76	-263.815	-40.9068
8491.1	3458.26	-229.314		8394.95	-265.258	-36.263
8494.59	3468.98	-236.926		9234.26	106.706	73.3805
8496.21	3464.58	-235.389		9229.46	102.35	75.5041
8345.8	3077.57	-24.3418		9230.46	88.3467	69.8607
8343.89	3082.71	-21.0261		9222.3	87.8288	61.6454
6543.32	2390.77	-1.46484		9229.84	96.4352	60.0352
6547.31	2390.25	-9.43943		9218.72	92.5515	61.7406
8668.32	-91.6123	51.931		9198.67	88.7564	70.2095
8671.63	-89.935	54.6404		9201.43	88.0386	68.5454
8675.17	-83.1012	55.96		8155.04	-260.977	-75.584
8678.14	-90.2095	55.4433		8144.62	-262.802	-71.3394
8669.39	-96.4809	39.8849		8146.93	-247.166	-61.0003
8669.14	-97.827	42.3257		8149.43	-254.689	-64.362
8663.06	-91.1151	43.0022		8148.4	-247.654	-59.704
8675.64	-94.4335	52.4649		8148.02	-246.736	-57.241
6401.92	-484.85	-173.999		8155.35	-252.843	-49.9674
6398.91	-476.123	-174.4		8145.75	-246.564	-52.0077
6397.65	-464.213	-172.558		8148.62	-245.781	-55.0023
6410.95	-473.685	-169.996		8141.01	-237.932	-53.3107
9280.11	1487.28	-7.97026		8152.5	-244.153	-57.4929
9281.7	1463.87	-7.99561		8147.57	-254.601	-57.4951
9290.17	1467.82	-4.63758		8153.71	-257.852	-61.085
9297.27	1482.84	-4.97205		8157.49	-250.42	-58.6875
9289.77	1474.35	-3.67136		8152.72	-254.799	-63.8596
9288.66	1478.35	-7.15961		8147.83	-259.935	-64.5602
9291.16	1483.18	-3.86143		9699.13	582.711	-41.2033
9291.74	1476.64	-2.26127		9691.48	584.966	-35.5762
9290.74	1479.83	-0.26715		9701.27	580.129	-38.3463
9290.34	1489.12	1.83469		9701.89	598.056	-35.8683
7703.07	929.618	-97.4679		9704	607.669	-31.557
7709.8	931.843	-97.0302		9704.07	608.096	-35.9905
7709.11	935.65	-97.768		9708.64	590.896	-35.5228
7710.08	931.51	-96.3075		9703.43	580.181	-35.5835
7703.31	934.488	-96.6595		9712.75	586.779	-36.0265
7691.4	930.669	-90.9776		9706.2	596.414	-32.5315
7687.4	922.12	-90.5155		9693.88	598.026	-32.5317
7693.04	931.881	-87.8134		9694.36	585.695	-38.6214
7684.31	918.384	-86.9194		9693.18	582.701	-42.8585
7682.26	917.14	-86.9751		9695.69	575.273	-47.2197
7690.3	924.083	-88.2498		9695.39	596.111	-45.7704
7702.63	913.952	-86.8576		9690.35	590.987	-52.2767
7699.34	914.476	-78.0385		9706.68	584.183	-56.5303
7696.73	916.903	-74.4429		9714.36	585.844	-53.593
7695.63	915.91	-72.9921		9715.64	579.916	-49.4267
6791.73	780.046	139.583		9708.09	586.928	-49.4385
8203.38	2025.21	-18.9329		9710.04	589.724	-39.5144
8205.53	2027.11	-17.8584		9699.33	586.991	-42.3136
8210.85	2016.06	-22.8667		9696.46	598.118	-45.4234
8202.24	2012.97	-28.8337		9702.4	597.096	-47.4553
8200.68	2005.39	-30.3404		9694.49	603.515	-39.663
8202.02	2012.49	-27.5427		6425.03	-489.102	-83.0081
8180.97	2433.48	6.86353		6719.9	-619.772	-57.7254
8185.85	2441.88	4.62571		6724.23	-632.863	-62.9822
8187.35	2438.77	-0.11045		8126.46	719.62	-3.38267
8190.78	2435.05	-0.95264		8138.12	713.711	6.9618
8189.44	2430.67	0.76647		8138.08	710.37	10.579
8191.77	2423.5	0.73242		8137.21	708.401	3.24318
8189.18	2424	0.73242		8144.9	710.939	-0.46346
8192.57	2425.91	12.6407		8141.88	705.821	1.77732
8194.19	2422.31	13.1222		8144.54	706.522	-8.38135
8204.79	2419.26	14.8888		8148.32	712.711	-6.15725
8198.18	2409.8	10.5057		8148.6	716.684	-8.30441
8203.05	2405.54	5.51465		8146.11	708.658	-10.94
7365.79	2304.94	42.3269		8142.76	706.957	-12.5356
7372.08	2298.44	26.0483		8148.34	713.43	-11.4035
7361.67	2305.53	29.1329		8141.58	700.304	-15.0819
7363.6	2301.27	26.3533		8143.9	695.042	-9.10473
7364.36	2299.86	29.0689		8143.32	714.028	-15.163
7368.46	2298.79	20.3722		8145.15	711.432	-10.9746
7370.33	2289.61	15.6493		7333.05	86.3811	-44.2818
7365.61	2282.47	12.1274		7334.48	86.5279	-44.7164
7887.93	2611.86	-28.064		8600.6	1315.1	-0.87463
7901.35	2605.89	-31.6165		8585.86	1305.76	2.81049
7891.86	2592.49	-40.3001		8581.17	1322.23	10.2989
7884.76	2589.97	-36.6759		8593.82	1318.92	18.5411
7879.46	2596.86	-35.5586		8597.73	1315.28	24.5833
7877.71	2615.92	-35.069		8613.39	1319.59	26.0069
8843.2	3172.61	83.8279		7578.85	582.515	59.6412
8850.97	3163.52	80.5148		7574.15	581.929	67.809
6639.37	2580.26	-13.0842		7562.69	579.669	67.749
6629.34	2586.64	-9.19583		7570.15	560.857	66.9369
6625.06	2591.7	-13.143		7558.33	555.721	63.3808
6625.6	2600.79	-14.0661		7548.69	566.242	58.2753
9696.31	-416.309	268.505		7545.3	566.951	56.3161
9710.36	-408.139	267.732		8456.83	1172.09	49.101
9708.05	-401.267	263.304		8451.57	1166.37	39.1493
9714.64	-405.662	271.584		8450.17	1177.37	31.4016
9713.25	-409.743	280.354		8446.38	1186.34	25.234
8799.73	-531.839	40.1328		8449.77	1174.93	31.7321
8793.63	-539.542	41.0103		8459.56	1164.01	37.1486
8797.43	-549.171	39.2935		8457.32	1168.6	54.9343
8805.93	-550.13	49.0774		8465.86	1169.18	47.6953
8803.89	-549.111	49.2615		8453.65	1166.59	44.7292
8805.05	-550.189	49.936		8450.89	1168.52	46.1485
8322.49	-284.264	-42.5169		8453.87	1173.7	54.6455
8326.31	-283.837	-48.0717		8458.97	1171.33	55.0694
8324.91	-277.01	-40.541		8456.57	1168.7	48.1912
8314.49	-280.633	-44.7366		8457.14	1164.26	47.5223
8321.78	-283.786	-45.9592		8460.45	1170.18	45.6996
8322.65	-282.092	-43.5508		8463.92	1165.41	47.7953
8322.4	-283.177	-40.1911		8463.62	1165.25	45.7349
8334.15	-278.477	-25.1797		8473.58	1173.92	48.0225
8293.21	-272.63	-34.6634		8464.48	1179.88	48.2759
8304.94	-286.018	-35.7546		8456.65	1165.75	50.5514
8320.7	-282.475	-36.5972		8456.86	1164.01	46.0174
8336.5	-283.535	-32.0564		8462.91	1158.57	49.1468
8347.81	-291.605	-30.6337		8471.1	1163.83	52.1672
8350.15	-294.976	-29.5161		8470.86	1175.52	51.8402
8370.34	-297.894	-26.3802		8469.3	1180.19	48.1505
7946.33	-160.797	-147.661		8462.87	1173.16	50.8585
6950.2	-128.416	-5.0981		8452.63	1176.27	39.6319
6950.12	-127.71	-1.99849		8452.33	1177.98	35.2859
6955.6	-128.85	-3.41343		8448.96	1177.06	41.7787
6208.68	-424.595	-114.557		8449.5	1162.91	46.5376
6198.84	-428.667	-112.748		8456.63	1156.01	42.7828
6557.11	315.159	74.8491		8457.29	1158.81	49.0427
6549.86	303.589	78.8239		8449.4	1153.86	44.863
6543.25	309.808	92.7118		8450.79	1139.22	43.6473
6541.87	319.877	94.3598		8452.38	1143.16	48.7839
7106.46	930.539	61.2559		6424.16	499.772	100.984
7104.08	924.677	51.3864		6416.77	509.416	101.341
7102.47	925.284	49.411		8617.06	1335.5	37.9449
7122.95	929.835	72.1114		8622.97	1328.91	44.0536
7121.72	925.112	79.8529		8624.21	1335.07	42.5356
7128.9	931.625	81.3428		8621.85	1342.41	39.2447
7134.81	929.097	90.66		8622.24	1339.74	44.3687
7143.55	930.605	97.8274		8938.62	1780.71	18.078
7136.95	938.805	114.838		8926.63	1788.73	14.6115
7155.21	937.812	120.585		9288.33	3059.99	105.289
7154.9	923.339	125.16		9296	3062.71	101.665
7163.16	924.906	128.061		9292.86	3069.92	98.2967
7161.92	923.723	135.543		9290.38	3073.85	94.0895
7151.59	914.413	132.062		9655.12	2997.25	100.098
8203.62	2179.92	-4.53254		9662.08	2994.9	106.187
8200.95	2179.31	-0.55285		9684.8	2985.96	112.409
8200.38	2183.91	6.82322		9686.4	2976.49	108.121
8209.13	2195.51	9.71418		9679.58	2981.88	105.61
8217.38	2205.39	8.2338		9694.17	2989.7	103.524
8222.28	2198.04	13.9569		9709.93	2999.31	96.6554
8220.53	2198.76	17.0479		9720.77	3005.76	92.054
8232.24	2188.9	12.4642		9735.76	3006.65	94.3908
8233.05	2196.42	23.9949		9740.03	2996.74	86.3465
8221.98	2188.14	28.7764		9742.71	3005.44	90.7242
8228.81	2195.12	25.0792		9740.03	2999.21	92.169
8233.02	2184.67	31.1141		9734.16	2994.05	86.4795
8232.88	2187.66	20.506		9745.49	2990.3	86.4258
8233.5	2195.79	21.3027		9739.15	2994.06	87.7916
8232.21	2192.98	30.5379		9729.43	2979.98	73.7781
8228	2190.21	32.8282		9732.4	2978.65	69.0608
8223.66	2182.74	42.0125		9734.77	2993.07	76.6731
8234.19	2199.93	30.4242		9735.72	2992.97	83.5227
8223.65	2194.68	18.7307		9732.78	2997.26	85.2391
8225.68	2189.41	9.87275		9733.59	3001.01	83.0641
8219.03	2184.95	16.1713		9741.49	2996.67	81.3628
8233.59	2171.4	12.4922		9735.33	2993.97	85.5831
8237.11	2157.06	17.1785		9739.78	2990.73	85.5713
8231.38	2162.12	28.7188		9737.08	2995.94	88.6363
8239.52	2163.98	16.1346		9744.38	2993.98	92.5498
8244.17	2159.04	20.4334		9747.86	2984.5	88.1827
8233.71	2162.26	19.1653		9738.79	2982.58	87.3734
8227.28	2177.7	22.3258		9740.28	2991.23	88.7556
8229.02	2171.8	38.843		9743.94	2999.22	87.9492
8225.8	2173.05	29.418		9748.56	2984.56	85.8234
8233.26	2172.48	31.7285		9739.55	2979.5	77.9608
8237.83	2164.28	31.3035		9739.15	2995.69	75.8043
8235.13	2161.67	27.4882		9734.61	2985.52	75.7446
8229.49	2156.84	31.7778		9741.16	2993.49	70.2144
8229.56	2172.87	30.189		9742.24	2989.25	68.2224
8218.78	2174.46	23.2923		9739.87	2988.08	68.46
8221.12	2187.11	24.1945		9741.03	2979.84	68.0974
8237.54	2192.67	20.58		9751.24	2988.48	69.1766
8244.07	2184.61	17.3354		9751.12	2994.75	68.756
8250.82	2174.91	18.6087		9748.2	2992.43	65.1472
8265.14	2179.62	12.2101		9745.27	2997.27	64.3401
8252.7	2178.22	12.207		9745.18	2994.97	66.9946
6555.23	1825.69	93.6639		9748.94	2986.7	68.3698
6547.94	1821.65	84.3913		9740.19	2992.23	66.7075
6547.6	1809.05	82.213		9740.54	2999.89	61.5066
6543.66	1809.77	87.1367		9730.21	2991.33	59.3225
6556.1	1812.13	96.5933		9726.66	2996.22	65.2971
6522.41	2128.29	61.8517		9739.99	3001.63	67.7164
6531.83	2141.85	61.8286		9732.8	2993.58	63.3621
6544.89	2139.91	60.2032		9734.79	3006.9	68.1822
6546.86	2128.4	54.827		9734.56	3010.75	71.9219
6544.43	2131.71	59.2058		9725.89	3003.58	66.2308
6535.85	2126.98	61.3451		9732.77	2994.04	65.5668
6526.59	2117.47	71.4843		9737.04	2989.33	70.5352
6524.1	2107.13	66.7449		6522.39	1800.17	19.2996
6532.68	2123.15	56.2244		6529.2	1794.28	18.7103
6533.07	2133.49	59.3453		6520.77	1786.65	20.917
6525.56	2138.9	56.9198		6521.78	1789.18	19.86
6532.77	2138.04	58.0545		6521.21	1798.07	16.4865
6534.08	2139.68	55.8215		6515.37	1792.85	18.008
6528.33	2140.79	56.0884		6526.21	1791.06	19.4046
6520.29	2151.65	63.585		7487.64	2924.46	-21.8097
6643.83	2448.33	58.625		7490.23	2914.24	-19.7096
7903.17	-956.757	-296.29		7488.52	2913.49	-22.0642
7889.45	-970.688	-297.418		7770.87	3266.92	-63.735
7887.58	-955.967	-299.565		7765.59	3278.63	-55.663
7876.45	-944.11	-294.006		7769.92	3289.72	-43.4224
7875.7	-943.141	-294.282		7774.11	3290.8	-47.9248
7875.07	-964.376	-301.97		7768.65	3294.09	-46.9527
7882.62	-964.441	-296.745		7758.66	3289.01	-46.2922
7879.08	-963.676	-291.336		7758.17	3291.89	-49.9156
7871.94	-956.304	-287.656		7769.99	3288.44	-61.6401
7859.25	-959.269	-288.7		7760.15	3270.49	-61.1576
7862.99	-969.085	-292.832		7757.59	3280.33	-55.4401
7859.61	-955.154	-297.411		7755.26	3292.34	-57.1259
7856.32	-947.905	-297.091		7760.82	3291.21	-59.7071
7854.99	-942.819	-296.158		7762.05	3290.09	-58.5583
7856.74	-942.954	-289.563		7766.29	3291.45	-57.2279
8163.94	712.957	14.6527		7769.88	3304.65	-56.1274
8170.07	713.661	18.0365		7757.69	3309	-55.2122
8164.36	706.319	17.2729		7760.78	3307.91	-53.871
8168.37	703.306	26.2132		7762.66	3294	-55.7513
8173.42	693.096	25.4793		7760.46	3291.19	-48.2949
8165.84	695.089	14.6993		7756.35	3287.96	-50.324
8176.63	697.22	7.78588		7746.27	3289	-49.9445
6739.88	-283.736	-2.23209		7753.49	3288.25	-58.4907
6745.2	-286.379	-2.93775		7753.83	3284.17	-60.6726
6743.34	-287.424	-3.36448		7755.64	3291.07	-58.8104
6739.94	-286.42	-2.22288		7751.6	3279.09	-61.9698
6737.34	-278.504	3.45415		7757.35	3274.62	-55.4156
6723.47	-296.217	6.17845		7757.75	3287.28	-55.4199
6721.23	-279.822	6.58791		7758.14	3296.95	-57.0118
6724.38	-268.461	11.513		7756.14	3303	-56.6249
6723.07	-270.011	11.7722		7756.81	3291.62	-48.2646
6717.4	-265.123	6.95107		7763.76	3299.03	-42.5006
6728.47	-276.39	11.6866		7759.84	3284	-44.1865
6727.01	-267.162	9.40826		7763.73	3281.08	-42.7902
6724.2	-268.757	3.13094		7761.97	3289.01	-44.7039
6723.89	-261.895	-2.97687		7755.6	3295.72	-40.5906
6719.52	-267.969	-8.34442		7749.9	3297.25	-43.2611
6716.78	-289.508	-15.4782		7755.25	3293.33	-53.1058
6716.05	-274.16	-18.7894		7758.02	3294.88	-59.4797
6709.8	-264.236	-21.6516		7756.8	3296.66	-58.8944
6704.24	-262.542	-24.2019		7765.55	3288.6	-54.0459
6710.66	-253.71	-21.7543		7756.78	3291.18	-50.6407
6704.69	-259.898	-19.1548		7757.39	3281.66	-43.0168
6700.85	-256.215	-15.9293		7763.69	3284.3	-46.0948
6699.21	-251.808	-14.0741		7766.94	3294.46	-37.4989
6707.02	-255.631	-18.763		7762.53	3292.92	-31.0363
6705.63	-256.905	-33.4249		7766.4	3297.46	-38.7081
6699.2	-249.135	-41.5661		7767.69	3293.44	-35.7707
6697.84	-238.191	-43.9366		7761.87	3297.09	-33.517
6690.37	-239.273	-48.5434		7763.89	3285.07	-33.0548
8106.8	771.652	-84.1307		7775.27	3280.06	-42.3176
8110.73	755.221	-90.2571		7771.2	3286.76	-44.9701
8119.99	755.089	-84.239		7768.64	3287.79	-43.2399
8109.61	743.555	-79.4619		7763	3299.14	-50.9151
9818.09	1724.25	15.5808		7764.62	3295.85	-50.5214
9826.19	1734.19	15.076		7764.76	3300.71	-47.5978
9840.4	1736.39	12.9358		7765.53	3292.95	-43.1154
9842.07	1738.44	10.2667		7764.59	3280.58	-48.7247
9067.98	1600.47	49.766		7783.8	3293.61	-42.6774
9062.2	1592.41	44.5999		7772.23	3294.55	-51.0637
9071.17	1581.34	37.3436		7760.7	3296.62	-49.8117
9060.27	1587.16	39.7011		7766.43	3302.78	-47.1052
9062.5	1592.87	28.008		7765	3284.77	-32.0767
9056.08	1598.78	23.777		7762.68	3287.92	-37.7881
9062.77	1585.11	27.6683		7768.84	3282.57	-43.6846
7876.76	956.643	47.9353		7762.69	3287.64	-47.6279
9480.96	2341.56	77.9074		7764.89	3289.56	-52.1362
9479.26	2342.81	80.1914		7763.99	3295.9	-46.7991
8899.92	1796.21	44.3432		7760.3	3294.11	-50.7407
8898.61	1773.05	46.0246		7764.52	3284.03	-52.252
8902.05	1785.14	43.9822		7760.4	3272.62	-56.3584
8902.92	1782.52	43.1574		7756.08	3283.29	-51.4131
8892.15	1780.81	42.2555		7758.52	3293.3	-44.9973
8908.37	1796.19	53.1444		7758.18	3294.83	-43.2167
8911.21	1801.9	63.0247		7748.33	3297	-44.2337
8910.29	1795.52	68.883		7748.55	3302.85	-44.2505
8911.31	1777.17	58.5832		7750.32	3314.11	-44.5135
8910.04	1772.55	56.6132		7746.69	3316.56	-41.0442
8902.78	1774.1	61.3657		7748.06	3304.92	-44.2432
8901.68	1778.98	60.6078		7739.73	3297.21	-43.6956
8882.01	1771.57	57.22		7742.47	3285.6	-43.1948
9108.38	2491	209.124		7741.21	3294.82	-50.8033
9108.27	2499.84	210.656		7744.38	3302.61	-50.8423
9103.56	2512.92	210.632		7753.87	3307.54	-48.8582
9094.21	2513.56	215.776		7750.4	3315.98	-54.4863
9100.6	2511.34	213.319		7730.7	3296.74	-46.2783
9108.15	2513.37	207.228		7735.73	3299.74	-49.4265
9110.29	2506.6	202.361		7739.38	3301.76	-53.3641
9110.74	2506.98	196.734		7736.83	3302.28	-55.8456
9108.95	2516.87	199.952		6682.67	2720.27	40.5785
9111.75	2529.18	195.728		6690.2	2711.86	38.4279
9110.26	2528.91	200.075		6693.21	2709.4	32.9394
9119.12	2538.04	197.008		7233.29	2631.2	27.0791
9117.57	2542.17	192.396		7227.72	2608.18	34.298
8006.86	1638.43	-47.0891		7237.6	2616.83	35.0021
8003.74	1642.3	-52.2767		7235	2617.85	43.0919
8018.03	1645.56	-53.8737		7233.54	2610.4	46.5273
8019.22	1637.53	-57.6201		7237.06	2624.22	46.766
8021.85	1644.42	-62.0041		7231.43	2619.99	37.326
8014.78	1633.7	-51.9446		7242.4	2623.97	37.2925
8022.49	1642.95	-51.0918		7248.4	2625.36	41.2192
8024.04	1643.6	-45.9633		7246.08	2631.7	35.935
8028.63	1658.06	-49.7638		7244.82	2634.26	43.2046
8026.71	1662.19	-49.9673		7251.79	2624.95	33.7515
8023.64	1662.48	-84.0735		7243.74	2622.63	38.2561
8027.93	1652.1	-71.2304		7241.71	2621.61	33.3204
8025.14	1653.07	-61.9175		7234.27	2603.54	30.7517
8021.98	1640.95	-55.861		7235.78	2620.89	23.2094
8020.71	1649.65	-46.3036		7253.67	2623.11	22.0698
8028.39	1656.61	-35.3945		7258.06	2615.75	20.0496
8018.75	1644.61	-23.6871		7253.85	2611.85	18.7448
8019.73	1647.04	-25.5999		7252.87	2610.94	25.3789
8035.04	1655.25	-21.167		7246.64	2612.45	28.8699
8029.07	1657.87	-25.6712		7231.04	2607.24	20.6447
8039.51	1647.75	-14.4739		7243.01	2611.24	23.0385
8036.3	1649.66	-14.5264		7253.28	2616.39	17.3705
8048.34	1648.17	-14.9151		7253.6	2627.22	21.2607
8046.38	1652.6	-15.4185		7258.67	2629.25	22.6268
8050.56	1659.36	-16.7754		7264.95	2615.66	18.6574
8199.12	1984.28	2.48946		7253.27	2619.52	20.3588
8204.45	1984.81	6.93339		7265.35	2628.3	15.6701
8201.74	1983.01	-4.31337		7268.67	2627.6	8.76129
8207.72	1974.87	-3.05881		7274.06	2633.21	1.06144
8194.94	1981.31	-12.1221		7279.06	2636.73	-2.78531
8195.19	1989.93	-1.2575		7288.86	2646.81	-11.7201
8196.76	2006.25	5.58312		7303.49	2647.58	-19.4118
8187.24	1996	8.61922		7309.18	2653.12	-30.6921
8188.1	2004.7	-12.66		7311.33	2657.2	-32.9663
9105	2489.19	160.045		7317.91	2660.7	-43.1102
9111.47	2484.59	171.699		7314.41	2654.17	-60.2119
9110.3	2478.97	171.399		7311.76	2657.23	-61.7125
9110.96	2485.53	174.823		7322.71	2645.69	-66.4949
8828.44	2799.76	72.4503		7328.59	2637.37	-69.6602
8824.42	2803.25	71.985		7335.48	2637.13	-77.3434
8829.49	2810.48	74.9828		7332.25	2645.87	-77.3926
8825.79	2814.82	75.844		7335.36	2637.65	-82.2456
8830.36	2810.91	74.8297		7321.85	2646.17	-80.8046
8826.87	2812.8	76.7625		7317.99	2642.81	-82.9516
8829.14	2813.34	75.2123		7312.05	2637.66	-84.1314
9385.16	2764.01	118.196		7317.61	2644.29	-88.2776
9370.89	2761.36	126.451		7312.17	2642.09	-90.6804
9372.91	2774.79	117.175		7306.59	2644.49	-86.0286
9369.7	2770.77	115.577		7303.91	2635.59	-87.1831
7964.63	2578.61	48.3778		7318.03	2629.2	-90.0997
7971.31	2590.56	46.0293		7333.18	2632.98	-80.722
7971.01	2589.33	45.3157		7331.36	2645.43	-85.5345
7966.72	2582.62	45.8326		7326.83	2639.45	-87.1205
7960.02	2583.8	47.0015		6492.59	2977.02	51.461
8850.3	3084.93	56.0814		6500.82	2963.8	44.1321
8858.56	3092.68	46.4857		6511.56	2963.68	37.8484
8860.89	3094.46	39.5829		6522.98	2966.52	27.0779
8863.11	3097.72	46.4156		6537.94	2967.91	16.6888
8877.56	3095.38	52.1649		9629.08	298.3	71.648
8889.63	3088.15	60.2428		9620.05	281.377	66.9788
8872.58	3093.73	62.4819		9619.88	276.289	66.4676
8867.64	3104.52	54.6339		9610.55	284.443	61.9026
8862.78	3097.39	52.4866		9603.38	281.101	68.4142
8871.18	3093.94	41.0201		9609.9	279.932	73.8307
8876.41	3094.29	36.0322		9603.76	289.734	74.4963
8866.97	3097.54	28.7456		9600.33	299.227	71.1049
8862.8	3092.46	27.9021		9608.43	298.295	73.0291
8860.25	3090.53	30.1864		9615.68	291.107	77.5627
8861.26	3089.07	35.3355		9622.47	285.863	83.1983
8864.87	3083.21	32.8224		9630.4	281.755	83.1909
8865.98	3059.9	37.5655		9324.54	216.652	82.2619
8869.71	3066.74	35.7094		9318.47	212.61	72.9778
8869.35	3068.85	38.1142		9315.61	191.179	64.8182
9600.38	-727.916	200.219		9310.3	205.172	53.045
9606.79	-738.631	207.06		9313.11	215.476	44.9208
9614.32	-742.935	214.163		9312.17	204.451	44.8608
9601.85	-748.142	210.413		9310.49	205.4	43.0036
9606.55	-756.793	210.762		9316.14	204.246	42.9687
9613.39	-739.181	212.12		9323.14	206.19	42.9687
9610.21	-732.823	213.623		9308.94	215.486	55.3292
9615.42	-735.395	216.326		9306.17	213.866	57.5381
9609.76	-753.152	223.559		9304.29	202.123	54.9169
9594.59	-748.842	236.77		9295.37	200.493	60.7434
9599.33	-756.764	240.559		9294.34	204.237	67.1207
9604.83	-754.95	248.31		9298.18	217.565	66.4628
9405.93	-574.612	-30.5841		9302.04	218.328	71.0759
9409.96	-575.97	-32.3204		9295.43	204.779	63.9136
9408.27	-575.438	-35.754		9485.69	391.404	20.0283
9405.89	-573.039	-39.6887		9521.01	464.989	17.8484
9414.73	-570.048	-45.6009		9526.34	457.334	14.9211
9421.85	-574.049	-46.1192		9529.45	467.411	15.3805
9125.66	-865.856	210.94		9524.27	465.605	12.2998
9146.98	-860.786	208.303		9531.26	456.899	16.1936
9158.22	-856.658	209.41		9533.04	453.667	24.1489
9173.39	-859.251	210.571		9545.63	463.02	26.2487
9184.21	-871.828	209.352		9540.23	451.289	33.7364
9178.99	-863.966	208.59		9537.64	452.175	29.4924
9181.42	-868.894	211.496		9535.52	459.913	27.6227
9188.22	-868.098	212.443		9537.05	448.726	22.3715
9672.84	-376.561	229.934		9543	452.757	29.7724
9674.35	-387.89	239.32		9537.07	455.687	26.8229
9676.18	-384.359	242.305		9536.08	452.707	23.651
9686.66	-376.937	247.232		9531.63	464.404	19.6939
9690.2	-381.767	244.882		9542.2	459.002	14.0562
9697.19	-381.02	245.634		9552.83	467.583	18.1863
9696.76	-374.383	258.975		9551.3	463.287	19.1414
9685.23	-366.617	254.824		9544.82	455.016	21.245
9690.33	-372.26	260.278		9536.74	448.07	21.2402
9694.13	-379.905	266.032		7597.46	-363.952	-234.148
9688.24	-379.032	263.005		7597.01	-375.73	-236.09
9610.15	640.156	13.82		7605.71	-374.67	-237.759
9603.09	644.484	12.6704		7620.63	-376.481	-237.793
9608.87	639.999	11.9294		7617.52	-377.11	-234.172
9623.63	635.559	14.2124		7609.89	-373.804	-231.086
9622.05	647.184	17.0994		7603.84	-371.643	-237.599
9622.52	648.913	12.6936		7607.3	-382.537	-236.139
9621.91	638.382	12.2455		9658.43	1348.41	10.8743
9633.22	648.548	8.89861		6595.42	-267.629	18.8026
9633.15	645.186	10.6773		6578.59	-275.275	18.4528
9635.16	637.579	9.67996		6584.77	-277.296	17.564
9639.44	638.131	19.3208		6578.85	-295.025	13.3689
9639.68	642.617	16.6754		6574.62	-289.385	15.7753
9638.31	650.195	16.2196		6433.87	499.053	70.5827
9635.41	654.132	19.5623		6434.67	503.945	76.5021
9633.92	650.27	24.818		6429.34	491.211	75.3535
9633.81	648.375	31.9601		6431.17	481.95	78.4781
9627.06	642.229	31.4565		6442.84	487.303	80.6704
9625.66	638.774	32.7078		6755.49	755.802	109.474
9628.53	647.693	32.2108		6765.88	759.405	113.362
9624.64	646.7	33.1218		6772.03	748.849	112.147
9618.06	650.793	27.3029		6782.07	762.398	118.678
7624.22	-464.574	-162.26		6781.58	769.076	121.415
7625.63	-448.554	-168.238		6786.73	772.447	114.032
9608.39	1288.5	20.9828		6788.63	771.473	115.851
9603.6	1279.89	20.2787		6784.98	773.534	121.198
8787.68	617.216	-29.6446		6786.03	774.572	129.102
8779.77	591.311	-22.8028		6781.99	778.968	124.979
8781.04	581.408	-19.1588		6789.65	764.661	132.373
6467.85	356.701	108.869		6794.44	767.738	124.47
6461.84	348.785	112.552		6784.21	776.541	114.384
6456.23	338.991	105.684		6793.33	776.183	122.59
6461.86	342.171	109.829		6804.52	777.013	134.272
6468.3	346.152	124.103		6802.51	771.165	124.065
6477.25	335.847	121.506		6800.11	775.151	119.698
7111.25	858.535	56.5436		6793.5	766.394	115.513
7107.35	855.762	60.9863		6786.05	766.995	118.341
7111.54	847.562	62.3734		6783.03	763.62	118.286
8308.84	2197.38	16.8244		6786.18	770.686	128.773
8300.54	2186.93	7.54808		6791.86	793.664	127.6
9141.31	2456.34	102.052		6794.21	781.052	123.489
9133.83	2438.99	104.035		6782.24	771.158	133.398
9134.02	2450.35	102.533		6785.39	767.315	135.997
9143.81	2451.99	98.8593		6795.55	777.057	138.252
9139.33	2462.04	102.252		6787.61	768.141	137.54
6574.04	1773.41	70.5496		6790.28	773.92	136.238
6574.94	1784.47	70.0076		6779.04	763.642	136.23
6573.93	1783.58	67.9932		6785.05	765.046	139.295
6586.82	1783.22	54.6234		6794.38	781.332	126.24
6585.81	1788.33	60.9562		6785.29	797.11	138.678
6588.82	1783.11	65.3808		6783.3	788.722	137.822
6571.85	1768.66	54.1583		6782.92	791.367	139.334
6578.83	1775.81	54.715		6778.19	793.052	139.616
6580.04	1772.28	64.4432		6793.51	795.879	145.366
6575.79	1782.04	68.5403		6789.15	803.335	140.167
6572.99	2332.95	65.952		6777.84	801.394	137.374
6578.48	2329.69	62.2969		6783.19	804.918	137.817
6584.31	2331.66	70.3746		6782.95	795.571	139.895
6521.03	2108.19	63.3243		6786.92	791.992	132.776
6515.11	2106.06	61.7592		6782.85	807.817	125.347
6521.77	2105.88	55.8983		6784.51	807.831	130.592
6524.46	2095	71.0984		6771.33	803.841	132.083
6529.96	2093.81	77.528		6772.19	796.44	138.278
6524.55	2103.92	78.6382		6778.72	797.288	142.332
6530.02	2108.46	81.5999		6781.69	782.712	134.518
6532.92	2118.12	79.5588		6790.5	792.377	130.086
7708.1	2599.36	-50.4937		6785.55	796.841	130.976
7706.53	2594.34	-53.0496		6779.6	804.114	129.45
7711.29	2592.08	-56.0399		6772.76	805.277	128.587
7711.92	2593.43	-49.7006		6768.79	795.323	124.077
7704.7	2584.99	-55.4273		6765.85	792.44	120.841
7690.13	2574.81	-53.7379		6765.31	794.034	120.244
8307.05	123.236	-173.126		6769.85	789.735	124.855
8302.33	113.499	-172.612		6768.82	786.04	124.617
8306.77	128.285	-180.355		6759.96	794.295	126.453
8320.68	119.409	-180.46		6763.5	781.997	121.223
8313.82	124.886	-180.87		6761.16	780.715	114.947
8314.6	132.361	-183.131		6775.33	783.541	112.32
8311.23	125.569	-181.357		6774.99	773.708	118.714
8311.12	125.933	-176.865		6777.54	777.785	117.845
8561.22	243.418	-0.97203		6780.47	774.247	120.132
8553.41	232.021	0.29813		6778.45	768.729	131.329
8539.43	224.392	3.68061		6788.64	775.299	133.425
6676.29	-592.685	-113.454		6510.12	360.03	116.605
6677.09	-602.215	-118.443		6505.28	347.809	115.302
6682.14	-606.571	-126.155		6501.36	356.385	114.413
6689.65	-613.615	-132.55		6491.96	356.693	112.447
6696.95	-616.553	-130.513		6480.67	359.91	108.5
6686.89	-605.031	-129.28		6469.1	352.973	112.138
6686.15	-601.903	-128.503		6459.63	351.563	107.263
6695.68	-601.94	-132.462		6447.92	362.145	102.793
6693.22	-590.151	-136.656		6438.64	361.479	96.3279
6691.58	-591.996	-134.8		6440.98	372.053	91.5458
6685.24	-597.686	-135.889		6426.61	362.222	92.7987
6685.58	-602.245	-143.647		6423.62	368.311	93.0341
6674.1	-606.481	-139.419		6424.3	361.647	91.3368
6667.9	-608.137	-140.238		6434.37	367.808	92.3145
6677.58	-598.117	-150.326		6436.55	370.743	86.9315
6663.97	-588.652	-143.898		6440.57	367.214	81.7957
8688.17	1156.39	-357.76		6451.4	355.97	86.5144
6427.43	444.577	20.4286		6453.57	352.139	82.8473
6426.83	454.389	17.2538		6446.88	361.349	80.9444
6436.32	455.318	16.5071		6453.2	347.685	78.1698
6432.81	451.71	20.7281		6443.37	353.512	70.8091
6439.42	449.169	20.6909		6440.2	338.947	68.3921
6453.17	478.967	24.0178		6618.62	1304.47	53.0507
6455.86	469.654	37.3566		6608.43	1318.15	47.0076
6454.45	458.65	38.7528		6603.73	1324.2	40.679
6464.68	464.517	35.7951		6603.85	1334.08	38.9064
6468.52	467.348	42.192		6604.19	1317.93	33.1012
6465.6	479.007	36.3971		6603.13	1328.71	29.46
6465.1	471.248	37.8547		6604.28	1340.65	35.0599
6462.43	459.723	40.42		6607	1327.69	34.5197
6465.76	454.72	40.8286		6603.1	1323.89	36.4667
8294.85	1374.79	14.141		6601.64	1317.04	35.6213
8306.83	1374.23	16.2401		6606.4	1317.24	34.9179
8310.52	1375.85	17.3589		9700.09	2988.73	138.164
8310.47	1372.14	16.7895		6757.42	1103.73	60.8135
8305.72	1368.32	12.0204		6747.44	1103.17	56.6509
8301.07	1362.12	11.9629		9725.32	3102.26	97.905
8299.63	1361.72	9.2001		9714.54	3098.23	97.3871
8216.3	2002.3	-7.07169		9717.77	3098.68	101.387
8207.32	1995.59	-12.8583		9727.06	3108.21	106.636
8207.88	2000.58	-8.95168		9730.64	3115.5	111.611
8205.3	2006.84	-4.74897		9599.37	3224.36	118.575
8204.1	2001.91	-10.0175		9597.1	3206.79	110.556
8207.65	2003.15	-18.1896		8953.53	3382.81	32.6069
8216.08	2003.84	-21.1115		8955.13	3377	31.3585
8219.32	2004.44	-21.4515		7440.1	2927.26	-8.12693
8217.94	2011.34	-18.9442		7441.82	2924.45	-6.22227
8212.89	2010.39	-16.8409		7426.71	2925.68	-4.55753
8213.91	2018.93	-14.234		9419.99	918.93	-16.0767
8199.45	2013.14	-16.2018		9431.54	920.088	-4.60878
8200.4	2004.66	-16.353		9436.46	918.539	3.86425
8198.53	2005.52	-15.7587		9441.95	936.396	8.24145
8208.89	2004.4	-16.6583		9438.67	939.192	5.86917
8217.54	1992.88	-13.6668		9447.47	935.028	9.44927
8229.82	1989.53	-11.2402		9442.7	927.266	16.6357
8228.61	1996.07	-13.1949		9427.11	926.964	20.7117
8226.1	1999.18	-5.09816		9432.44	925.386	16.1263
8236.66	2008.56	1.42991		9443.63	922.88	13.204
8238.52	2012.88	0.69898		9446.39	926.516	11.4406
8226.92	2010.77	-2.93004		9448	932.682	27.3085
8214.08	2014.47	-9.46453		9440.46	925.366	34.1453
8215.42	2019.32	-8.99546		9447.91	938.564	27.2596
7885.47	1797	-102.503		9445.44	935.206	26.7072
7883.77	1795.72	-103.57		6972.33	-147.193	-7.77416
7873.29	1796.52	-105.496		6973.33	-147.298	-9.36174
7877.46	1793.08	-106.972		6974.68	-132.347	-9.02566
7884.91	1790.29	-109.553		6971.71	-128.684	-6.27272
7891.28	1790.25	-113.884		6976.7	-132.544	-3.05087
7881.54	1798.74	-116.531		7481.98	547.414	46.0152
7887.43	1801.42	-128.091		7489.78	547.565	40.7788
7892.2	1794.26	-125.274		7497.52	545.592	39.551
7886.8	1801.77	-123.779		7508	547.34	35.3276
7889.59	1793.98	-120.161		7519.42	540.036	36.4019
7889.49	1783.81	-117.182		7540.28	541.863	31.8123
7416.77	1453.74	-18.0664		7551.21	538.378	34.1099
7419.34	1448.14	-7.80199		7553.45	549.578	42.2675
7420.35	1444.86	-13.2839		7555.17	553.891	40.3168
7418.15	1445.18	-3.26504		7562.01	546.17	41.6882
7419.66	1446.53	-1.89662		7723.34	524.68	50.2025
7410.06	1442.99	2.61153		7724.55	526.4	43.6706
7407.5	1454.97	4.41956		7731.08	536.311	30.7675
7397.52	1454.7	6.41442		7724.53	538.108	45.5123
7401.52	1460.17	0.17829		7715.99	541.498	55.5383
7397.29	1452.24	2.14196		7718.71	534.082	54.9676
7399.87	1457.01	3.30594		7671.81	535.237	43.2749
7398.4	1442.89	1.25409		7682.94	525.102	44.296
7402.02	1453.28	-5.63262		7677.24	526.546	46.3846
7398.59	1445.8	-11.571		7665.75	538.831	48.8693
7398.15	1455.97	-12.0846		7657.18	549.705	55.2373
7402.08	1457.82	-12.085		7639.43	544.197	58.138
7395.99	1461.48	-12.5498		8895.47	1290.7	-12.5537
7400.39	1464.27	-16.2416		8891.47	1282.6	5.7742
7402.47	1476.61	-15.4278		8900.44	1289.34	1.34107
7413.78	1485.32	-22.3068		8907.8	1288.2	1.82622
7415.67	1486.67	-27.4826		8904.48	1289.57	-0.50712
7407.63	1496.68	-27.3965		8915.31	1285.65	0.28125
7403.83	1496.89	-30.9947		8921.61	1287.34	2.28595
7412	1474.35	-32.2805		8921.91	1286.3	-1.11357
7404.7	1493.51	-38.8445		6534.33	350.856	116.166
7415.97	1501.59	-42.8061		6547.3	343.59	118.323
7415.44	1496.67	-44.246		6412.6	410.841	70.4956
7409.7	1484	-41.7807		6409.11	411.006	74.8918
7409.47	1478.93	-35.7194		6401.3	406.66	70.3255
7404.12	1484.22	-32.1767		6414.08	403.393	69.1889
7413.27	1484.82	-28.0034		6408.92	398.409	70.4275
8801.16	2831.56	64.5622		6407.12	402.806	70.8384
8801.52	2825.95	66.6021		6409.99	396.809	64.4827
8806.15	2830.89	62.4388		6409.68	388.978	67.8896
8818.81	2825.63	41.8814		6415.14	390.259	64.2501
8826.19	2813.2	35.3456		6415.88	397.878	79.7452
8822.36	2818.31	34.578		6410.84	402.433	75.7852
8827.21	2809.01	25.4777		7003.41	819.355	58.0523
8832.94	2802.99	19.5062		7003.71	813.693	60.8072
8828.4	2791.38	25.4157		7001.09	810.622	62.7348
8830.81	2803.97	33.6005		7695	1322.19	-101.21
8835.62	2809.31	34.5256		7696.2	1314.54	-95.9936
8841.21	2808.99	27.6258		7698.12	1320.17	-104.509
8833.91	2814.37	26.2544		7702.74	1318.1	-112.309
8822.45	2817.77	28.8568		7709.76	1321.63	-113.561
9380.01	2936.51	81.8809		8055.59	1688.11	-35.9953
9373.45	2940.25	89.5701		8049.39	1682.11	-34.2227
8346.76	3644.4	44.98		8047.99	1683.29	-33.4113
8343.97	3647.8	46.3927		8041.09	1680.58	-37.5989
8342.82	3658.79	42.3354		8043.92	1673.7	-32.9129
8341.44	3657.76	43.5721		8041.83	1670.52	-35.4991
8333.83	3651.18	43.172		8044.61	1669.72	-37.5377
8330.11	3640.78	44.2143		8046.96	1665.15	-37.5977
8328.06	3643.07	47.476		8051.19	1654.07	-42.5245
8327.69	3642.11	39.6689		8045.78	1645.49	-43.2452
8326.07	3657.47	41.5936		8040.7	1649.87	-48.6357
8334.17	3656.73	40.6548		8038.45	1646	-52.6225
8334.97	3649.52	41.2262		8035.19	1642.54	-54.3645
6758.56	-256.552	24.3623		8037.11	1641.89	-59.5872
6767.07	-256.077	20.3582		8028.74	1646.36	-60.0674
6771.78	-256.244	18.8539		8030.01	1647.88	-61.3712
9926.62	2147.54	-27.2217		8033.74	1650.68	-60.4208
9925.51	2149.19	-29.0489		8039.08	1652.79	-57.1914
9921.95	2148.83	-33.2298		8040.36	1648.87	-59.5085
8008.24	1649.91	-4.68354		8042.57	1652.36	-62.9677
8004.37	1657.91	-9.88036		8035.83	1645.4	-62.2281
8001.75	1667.36	-16.0858		8034.09	1646.14	-61.8233
7999.89	1684.31	-18.7988		8033.99	1642.81	-64.4172
7983.6	1689.96	-25.3938		8034.95	1634.55	-61.1159
7989.38	1702.84	-26.7263		8031.64	1635.25	-59.8122
7987.77	1714.76	-27.1983		8031.3	1645.11	-59.1096
7987.6	1708.61	-29.102		8039.7	1650.42	-58.0829
7986.25	1713.76	-27.7341		8043.97	1648.53	-55.1523
7977.05	1707.16	-33.4108		8046.39	1655.27	-50.9422
7974.81	1717.65	-33.4473		8045.26	1665.83	-50.5906
7963.73	1713.17	-33.0735		8053.39	1679.09	-53.9527
7952.38	1716.46	-35.3467		8062.06	1676.88	-41.9522
7948.03	1714.54	-42.7163		8072.69	1679.55	-37.0099
7954.77	1724.48	-45.9604		8075.88	1674.74	-36.4716
7959.09	1726.09	-42.6325		8063.77	1664.74	-36.7124
7956.64	1733.01	-40.6437		8058.03	1657.16	-37.5933
7950.37	1734.83	-43.1619		8057.39	1650.8	-35.3044
7946.72	1730.66	-48.5666		8045.1	1648.66	-39.9617
7954.53	1729.75	-45.6828		8048.9	1657.76	-47.0736
7946.52	1729.04	-38.479		8065.12	1661.42	-45.5215
7942.65	1721.99	-37.7518		8061.62	1655.43	-37.906
7940.33	1710.92	-40.5435		8064.31	1646.55	-29.0514
7931.47	1717.98	-44.1783		8065.66	1650.17	-51.0328
7924.77	1725.33	-47.7793		8049.93	1645.94	-50.5096
7923.4	1721.36	-50.1011		8050.41	1639.89	-59.5799
7926.85	1716.36	-49.104		8037.87	1631.81	-69.4909
7936.71	1729.61	-47.253		8048.33	1630.81	-67.2534
9128.82	2470.76	111.94		8041.93	1624.07	-63.9523
9125.43	2471.99	114.01		8046.84	1626.23	-63.2035
9130.6	2473.66	112.354		8054.6	1632.61	-62.6556
9125.44	2485.19	114.325		8062.54	1638.17	-65.1956
9132.93	2472.02	115.685		8067.36	1625.48	-55.3225
9483.9	2423.18	96.2414		8058.74	1626.6	-63.3335
9490.46	2413.34	111.311		8057.33	1624.19	-63.3545
9484.08	2411.05	119.833		8049.44	1619.64	-52.1326
9503.04	2414.59	119.812		8063.19	1618.88	-52.7295
9510.99	2413.7	123.628		8063.91	1615.06	-50.9913
9504.54	2409.97	131.589		8054.52	1615.62	-51.0254
9509.36	2403.01	135.313		8057.18	1615.9	-43.7418
9506.7	2420.68	137.66		8048.37	1624.44	-46.998
9499.58	2427.61	136.766		8059.47	1627.7	-34.5569
9506.46	2424.25	135.248		8064.33	1626.79	-29.5301
6010.24	1186.82	21.8046		8078.69	1621.18	-30.2735
5992.23	1179.95	22.3663		8070.84	1609.97	-24.1964
5999.67	1183.56	25.2401		8058.15	1619.82	-27.2175
5994.59	1186.94	25.722		8068.68	1621.71	-28.4964
5990.45	1194.55	26.1007		8051.4	1620.77	-33.6218
6003.8	1185.05	24.417		8042.09	1623.52	-38.6138
8825.53	2836.57	50.0511		8059.83	1619.72	-33.0382
8811.88	2828.67	51.7469		8051.79	1625.58	-49.3302
8809.28	2827.93	57.1301		8041.83	1639.42	-70.8487
8801.5	2827.17	63.9811		8055.98	1638.47	-66.6848
8774.58	2824.99	66.2304		8062.22	1630.68	-56.7908
8761.57	2817.07	72.6485		8047.34	1626.41	-68.4886
8755.97	2822.12	63.2314		6395.43	381.628	69.1297
8749.83	2814.8	70.455		6397.78	386.3	65.0774
8756.26	2820.51	77.694		6407.24	378.487	62.5729
8761.78	2820.97	76.1659		6407.64	372.471	64.2672
8755.53	2830.29	74.3113		6404.53	377.984	65.9001
8743.38	2830.88	68.6827		6392.3	399.213	61.3892
8755.94	2824.62	69.8031		6393.35	399.222	55.5621
8751.19	2804.9	72.9966		6387.89	399.233	59.4687
8750.66	2812.34	73.3258		6383.26	404.622	59.4482
8753.24	2824.03	76.539		6391.86	412.481	60.3584
8754.84	2828.42	75.771		6397.72	412.861	58.3255
8746.8	2805.18	74.1954		6394.5	416.635	60.3304
8739.35	2795.66	76.1753		6400.45	407.814	67.163
8741.54	2795.32	77.1282		6396.42	414.329	64.8281
8742.3	2811.38	82.7283		6398.27	407.563	72.2529
8758.34	2813.79	84.1734		6402.51	419.507	67.415
8756.55	2819.3	80.8948		6398.25	414.189	68.1442
9929.82	3403.69	150.191		6399.29	410.958	64.9833
9924.26	3386.97	152.457		6403.76	402.74	66.4699
9927.93	3387.67	154.715		6392.59	411.405	64.2444
6672.92	2238.35	59.8347		6395.92	410.173	64.9138
6657.83	2250.21	51.127		6394.62	420.953	76.5937
6664.74	2257.57	45.787		6390.68	413.2	78.1831
6656.38	2255.22	45.1615		6800.58	697.459	-13.9259
6656.29	2254.14	43.9099		9286.76	2398.52	29.3803
6662.19	2269.82	54.7116		9271.17	2400.63	29.3579
6659.07	2252.5	46.8248		9269.79	2398.32	33.9226
6653.07	2236.19	39.6342		9269.2	2382.13	29.2049
6647.68	2243.19	46.9277		9274.77	2388.39	25.2481
6634.24	2250.64	56.4207		9276.88	2389.91	28.8263
6622.22	2229.25	61.1607		9287.88	2391.77	27.2363
6620.1	2206.11	68.0175		9276.4	2392.28	23.4761
6621	2208.26	67.9932		9280.03	2389.02	26.3768
6619.42	2190.86	56.7713		9265.08	2384.47	30.2939
6618.04	2180.34	65.5713		9268.12	2394.45	26.3467
6613.93	2171.43	66.5081		9262.72	2390.05	26.7699
6605.23	2153.03	67.4732		9276.03	2392.12	26.0286
6609.99	2147.35	81.748		9279.57	2392.57	27.1707
6608.35	2147.27	82.4874		9285.42	2393.34	28.8287
6601.8	2144.98	80.7155		9291.24	2397.32	23.7318
6595.68	2141.57	78.4656		9281.49	2404.9	28.8981
6599.95	2131.22	70.143		9278.11	2401.73	26.2164
6708.71	2443.66	98.3066		9274.64	2383.51	28.4497
6699.61	2447.23	93.597		9275.23	2385.56	24.5156
8490.37	3404.58	-170.393		9266.57	2383.83	19.0037
6716.8	2733.93	30.2925		9267.5	2389.75	20.9015
6708.89	2725.17	35.4899		6739.07	1080.64	88.6748
6714.16	2736.91	35.8663		6751.52	1077.21	84.5129
6713.97	2736.74	36.3156		6741.96	1086.08	85.6424
6722.61	2739.1	35.1313		6744.58	1085.02	88.6524
8300.18	-242.579	-42.8658		6740.8	1079.62	75.9846
8301.46	-241.98	-45.8089		6740.48	1080.46	75.5044
8309.18	-242.174	-45.8374		9701.59	2950.88	152.476
8311.07	-241.206	-48.3072		9704.37	2945.6	154.422
8308.42	-237.349	-47.4297		9710.75	2947.56	158.809
7865.45	618.106	12.7902		9713.92	2955.97	167.989
7868.86	609.258	14.1568		9698.86	2950.28	165.829
7873.03	592.429	15.6276		9708.54	2958.05	173.493
7870.83	585.958	9.10044		9713.89	2957.82	175.289
7881.29	572.097	9.96287		9713.31	2967.03	173.489
7881.54	566.324	5.5525		6263.56	1495.13	0.01298
7887.18	561.077	1.00118		6253.78	1481.93	-2.71434
7883.12	560.947	17.1668		6249.85	1474.96	0.04274
7886.24	565.511	15.131		7377.64	2247.02	-19.5275
7894.98	563.288	6.16324		7369.99	2242.08	-13.8476
7898.97	557.039	3.5253		7376.03	2235.46	-10.5281
7900.87	563.124	-0.80418		7369.93	2235.16	-12.3021
7896.95	559.114	-8.82908		7491.15	3289.42	1.16562
6486.8	871.935	88.0124		7468.82	3287.25	7.00247
6480.81	857.785	88.1558		7456.76	3289.06	2.46603
6475.04	863.899	90.8122		7447.52	3288.43	10.5602
6475.36	857.992	88.8893		7438.14	3284	12.4786
8228.01	2201.77	48.4834		7437.12	3294.95	23.2785
8233.14	2194.2	45.5088		7439.93	3285.95	22.598
8242.23	2192.71	47.513		7439.32	3277.35	19.0531
9054.13	3530.17	-14.9303		7438.29	3279.69	16.9343
9035.54	3545.23	-10.389		7350.89	3186.73	-92.7165
9040.16	3546.62	-9.67566		7334.84	3191.31	-97.6011
9039.78	3538.19	-12.2828		7342.43	3194.32	-95.8463
9037.84	3533.08	-11.6243		7337.66	3200.38	-101.272
9042.11	3536.57	-23.0399		7345.15	3194.05	-104.937
9040.19	3534.79	-23.6158		7355.58	3198.41	-104.98
9048.6	3538.8	-21.4796		7355.71	3198.69	-108.001
7760.97	2843.94	-120.092		7349.59	3210.74	-105.891
7770.37	2846.34	-115.04		7347.95	3205.8	-113.132
7783.61	2863.94	-119.616		7341.79	3216.09	-110.496
7781.03	2855.96	-119.164		7352.94	3204.28	-114.156
7781.4	2851.26	-107.134		7349.32	3195.12	-119.975
7771	2839.56	-109.121		7342.3	3182.34	-120.609
7785.13	2834	-99.3648		7345.59	3197.87	-121.638
7791.18	2841.19	-100.535		7339.25	3192.94	-125.57
7794.05	2837.65	-93.7211		7344	3205.82	-126.015
7794.02	2828.17	-91.6101		7348.61	3201.29	-124.118
7796.97	2822.2	-91.0693		7341.02	3195.07	-121.796
7796.58	2839.16	-94.5585		7347.15	3204.96	-112.28
7805.5	2852.45	-97.4849		7343	3200.82	-108.987
7787.72	2855.28	-95.0217		7348.66	3187.5	-110.423
7786.04	2867.14	-92.269		7356.91	3184.1	-114.941
7794.42	2863.67	-92.7996		7340.79	3205.76	-119.065
7794	2858.52	-90.8526		7344.57	3196.22	-112.215
7803.74	2856.04	-91.2551		7349.96	3197.48	-117.097
7798.96	2874.92	-94.1706		7363.82	3187.93	-120.606
7793.11	2868.16	-95.6942		7353.96	3190.76	-120.32
7777.92	2873.18	-100.209		7362.87	3180.73	-119.896
7772.02	2861.28	-98.7489		7357.01	3185.83	-109.554
7762.42	2872.17	-95.5191		7345.81	3179.64	-106.905
7755.42	2857.13	-90.2563		7344.72	3187.93	-104.866
7746.32	2855.71	-89.0505		7357.22	3193.28	-108.087
7744.99	2838.45	-90.1934		7342.49	3192.21	-103.76
7748.19	2845.69	-94.1367		7344.5	3187.75	-113.326
7734.43	2845.32	-101.963		7343.09	3200.35	-106.802
7733.37	2852.74	-103.538		7348.13	3185.48	-101.828
7491.8	2934.2	-14.5778		7343.66	3187.52	-104.807
7488.39	2917.64	-7.3038		7355.26	3189.25	-115.01
7493.39	2927.15	-12.303		7352.93	3181.43	-116.967
7495.29	2939.5	-13.6038		9601.21	-53.7184	178.711
7481.79	2944.61	-15.4208		9603.53	-52.3588	179.717
7471.05	2943.52	-13.2547		9864.14	149.385	88.184
7459.16	2939.59	-15.0822		9859.76	143.252	87.7114
7460.04	2936.43	-13.3937		8257.7	153.165	-39.9074
7467.62	2944.15	-18.8991		8263.44	154.265	-37.468
7467.74	2945.39	-25.3739		8271.41	151.917	-35.165
7468.95	2946.42	-22.9208		8272.1	162.628	-39.3943
7469.8	2951.6	-19.4851		8270.86	160.215	-40.385
7453.17	2964.46	-20.2119		8275.08	161.269	-36.2951
7449.76	2978.18	-18.2438		8279.31	170.351	-46.4673
7453.19	2982.11	-9.56086		8283.46	159.314	-46.8318
7441.16	2992.96	-8.45895		8275.54	154.769	-49.7012
7439.57	2995.05	-10.6249		8276.08	155.467	-45.8181
9270.4	-408.465	178.817		8270.01	167.966	-41.6142
9280.61	-403.984	161.768		8275.52	177.461	-37.7004
8172.31	-541.404	-221.887		8278.31	187.439	-41.0281
8162.89	-545.169	-224.189		8573.08	-1.49369	28.5105
8166.08	-531.928	-230.151		8568.48	-18.5694	25.7406
7650.79	-509.595	-97.1404		8569.33	-17.7577	31.6413
7658.26	-504.444	-100.866		8574.83	-15.7831	30.3415
7669.93	-498.722	-103.489		8566.95	-5.71255	30.3345
7663.6	-506.528	-105.849		8860.73	746.994	-63.1425
7658.94	-505.684	-100.023		8854.12	750.27	-62.2151
7595.98	-524.111	-207.496		9131.59	676.305	-63.4337
7597.99	-519.499	-205.113		9129.05	680.911	-64.7489
7593.34	-519.525	-205.935		6158.49	-511.055	-137.412
7600.44	-510.019	-204.719		6156.45	-511.088	-133.832
7596.37	-514.181	-207.036		6158.78	-508.917	-140.259
7604.7	-511.445	-208.973		6159.87	-507.855	-136.142
7608.43	-513.736	-207.174		6155.53	-489.383	-135.067
7606.24	-507.25	-206.492		6152.95	-492.648	-133.901
9285.21	179.851	114.182		6160.47	-507.214	-136.316
9294.56	180.443	114.858		6154.39	-499.069	-132.027
9311.17	193.064	110.885		6161.38	-501.384	-132.08
9321.33	189.856	110.435		9118.43	721.842	-47.1802
9330.38	194.771	116.054		9116.29	711.895	-40.0004
9326.19	186.568	124.042		9114.92	705.15	-38.0549
9311.38	199.488	118.245		9107.54	709.041	-25.8824
9314.3	205.17	124.12		9113.07	711.441	-21.5437
9324.66	206.141	119.257		9101.49	722.502	-27.0168
9318.6	203.084	113.73		9101.45	710.817	-23.6805
9329.29	206.441	118.099		9107.77	707.384	-27.1792
9326.64	206.978	109.923		9108.42	712.909	-23.4957
9327.89	215.444	124.998		9100.34	705.95	-24.7732
9331.14	216.456	124.516		7319.54	106.538	2.53955
9318.78	208.375	117.228		7319.82	101.508	8.18605
9316.29	213.896	119.7		7318.61	111.426	13.0064
7826.66	-131.391	-99.7377		7315.83	110.631	11.667
7825.85	-144.992	-97.3838		7318.73	112.853	16.64
7829.11	-137.527	-95.9413		7317.98	111.205	22.2852
7828.37	-137.124	-94.2042		7325.32	115.866	9.91739
7802.79	-122.23	-112.892		7317.37	116.345	9.23132
7808.29	-130.767	-108.724		8879.93	1786.38	-44.3577
7815.05	-121.888	-122.363		8872.29	1780.67	-42.8233
7810.09	-115.677	-126.137		8877.33	1775.83	-38.9199
7809.94	-127.826	-135.656		8889.45	1779.84	-28.676
7811.88	-135.324	-128.816		8898.11	1786.22	-27.12
7813.72	-143.562	-130.923		8893.1	1778.77	-24.0714
7805.61	-144.505	-129.803		8893.44	1777.23	-24.3696
7865.25	560.706	-2.51204		8889.05	1776.27	-19.5264
7870.8	570.887	-8.16057		8905.61	1777.13	-16.2955
7878	570.716	-11.7997		6467.67	343.302	77.4862
7872.29	572.209	-10.475		6465.19	351.734	82.069
7874.51	578.83	-9.22336		6441.18	352.581	88.888
9320.62	1375.15	-6.43696		6435.85	356.521	90.4274
9328.67	1367.79	-12.1533		6450.08	361.987	84.075
9323.23	1380.3	-16.0138		6448.41	355.779	84.914
8841.45	797.469	4.30651		6449.78	354.639	89.1831
8835.37	776.076	10.1395		6447.53	358.101	87.6231
8825.84	764.995	20.5116		6438.83	346.992	85.4444
8829.01	754.726	23.2706		6446.27	338.812	93.8911
8826.66	754.703	32.063		6447.91	338.081	88.8887
8830.14	743.931	24.2581		6450.08	352.266	83.2274
8822.89	745.987	18.3882		6454.58	357.361	82.4307
8817.63	750.357	14.6733		6462.79	351.691	81.3662
8815.19	755.341	20.332		6471.89	358.154	79.0527
8820.58	747.142	20.3247		6471.28	365.123	77.0587
7359.36	464.07	-41.1289		6463.84	359.514	86.263
7360.78	457.361	-40.5032		6455.83	359.381	85.2714
7355.84	462.219	-42.2704		6455.41	359.393	84.0964
7356.79	461.07	-41.5014		6453.38	369.317	82.8249
7359.67	457.695	-39.0976		6459.56	357.696	80.2465
7366.69	472.805	-34.3962		6456.86	350.648	83.1014
8291.29	1291.08	43.9862		6450.62	340.412	87.3947
8282.02	1294.04	38.5397		6462.61	359.608	88.939
8287.57	1299.41	35.5266		6454.77	358.498	85.2022
8284.11	1307.78	33.2569		6459.01	362.181	84.7207
8290.2	1299.8	31.3759		6453.39	365.662	94.4725
7085.53	1215.41	52.1631		6443.64	354.671	86.6164
7095.11	1210	52.7804		6451.02	363.594	74.2484
7093.5	1227.34	52.7344		6453.62	358.563	71.456
7105.18	1230.36	46.9562		7984.08	1037.38	49.7437
7112.89	1229.45	51.9183		7981.84	1031.53	50.0274
7105.73	1227.82	58.476		7975.54	1045.58	48.4386
7091.39	1228.66	61.411		7982.58	1046.08	52.7267
7094.83	1231.25	63.8711		7998.6	1045.72	59.3017
7098.99	1228.2	62.9741		7998.5	1042.77	74.3999
7104.55	1225.55	62.4393		7994.29	1054.62	76.5337
7119.67	1227.2	56.9676		8798.47	2816.66	99.2227
7117.11	1233.01	58.9657		8806.55	2799.8	91.0633
7109.03	1226.01	58.96		8803.02	2786.86	89.4115
7105.43	1220.75	57.4892		8801.23	2781.97	92.7435
8168.88	2002.23	-1.28388		8814.62	2791.84	94.4554
8161.56	2002.62	0.69904		8816.38	2796.94	101.612
8160.23	2010.5	-2.39017		8817.36	2791.84	99.7526
8163.33	2011.29	11.173		8805.05	2789.41	101.972
8170.41	2006.88	11.1694		8815.78	2789.08	103.4
8175.7	2010.14	12.6979		8811.83	2790.98	101.749
8168.31	2009.14	14.5053		8805.26	2786.34	95.9674
8171.22	2009	10.0691		8807.15	2787.34	92.7738
8168.85	2001.78	4.4369		8811.8	2783.57	95.0137
8165.59	2014.31	2.92374		8810.95	2794.9	95.5152
8155.88	2016.63	9.09329		6319.44	1477.82	20.9309
8149.53	2012.79	11.6679		6309.46	1468.62	29.5627
8156.06	2003.33	10.2434		6317.81	1479.6	34.0088
8165.35	2009.71	9.51227		6323.99	1474.43	35.2713
8162.82	2011.83	10.9774		6333.01	1466.44	33.9426
8157.27	2012.4	11.8355		6321.36	1475.51	33.9355
8158.46	2013.03	17.6745		6315.28	1460.87	31.6699
8147.36	2015.02	20.3996		6313.98	1472.22	30.2504
8155.83	2011.82	22.5198		6324.15	1471	31.043
8170.75	2010.83	20.651		6316.77	1474.39	22.0334
8177.32	2019.05	20.383		6312.13	1472.2	21.1421
8187.17	2009.81	21.8601		6314.6	1479.3	20.2876
8197.09	2017.04	25.1486		7353.47	2273.12	-33.6875
8193.98	2031.11	27.2021		7382.02	2639.29	-63.0087
8197.43	2027.96	30.0457		7363.88	2638.48	-62.7367
8194.55	2025.22	25.7519		7352.52	2641.63	-62.3392
8185.36	2015.89	23.8962		7347.69	2639.04	-66.6011
8197.33	2019.23	25.0229		7335.71	2651.47	-64.7943
8205.84	2029.41	20.9271		7327.06	2657.26	-58.5739
8211.02	2040.04	20.6895		7322.72	2666.95	-53.0197
7639.32	1470.97	-42.902		7321.56	2672.39	-45.4306
7625.87	1462.47	-44.2735		7308.73	2681.38	-36.6718
7632.59	1468.44	-52.999		7314.33	2683.15	-29.0398
7628.79	1458.89	-57.2628		7312.05	2693.55	-21.0389
7635.82	1451.97	-43.8084		7560.68	2851.03	-23.1226
7636.29	1454.66	-39.2586		7543.74	2853.44	-17.7786
7627.62	1465.7	-38.2442		7534.31	2864.62	-19.4476
7624.13	1457.81	-38.7835		7525.88	2866.92	-11.0642
9709.21	3006.72	169.047		7515.64	2874.98	-11.1084
9703.33	3011.64	175.871		7505.01	2875.37	-12.8514
9706.17	3010.48	175.081		7490.95	2871.11	-18.7512
9703.73	2999.12	175.382		7485.27	2865.17	-16.659
9702.76	2994.84	173.167		7482.84	2886	-12.9943
9713.25	2999.02	171.301		7481.51	2883.34	-14.8277
9724.5	2997.36	171.841		7481.98	2877.78	-13.7691
6068.86	1220.05	-18.0051		7476.41	2881.98	-14.5899
6073.22	1212.56	-6.7835		7475.52	2882.54	-16.8887
6074.02	1213.69	-4.91641		7470.45	2878.94	-13.9675
6070.93	1209.34	-7.41363		7469.8	2872.06	-15.8043
6536.43	2146.38	82.488		7460.9	2868.33	-19.4268
6536.36	2138.64	76.9306		7470.02	2863.21	-23.8445
6523.12	2140.04	67.5212		7926.92	2591.34	51.7142
6519.93	2137.79	63.5781		7927.59	2591.02	48.9444
6509.11	2131.6	65.5759		7924.57	2587.57	48.7796
6518.44	2137.82	66.1655		7922.75	2587.22	50.8227
6533.18	2136.58	69.8408		7925.49	2591.68	47.271
6536.17	2133.79	64.5674		7909.74	2593.19	50.4412
6524.83	2150.56	58.3668		9113.29	3518.9	-14.4526
6516.02	2146.23	51.3336		9127.56	3500.92	-8.68713
6668.42	2649.15	58.7902		9126.53	3505.84	-4.80129
6681.94	2650.36	68.0134		9133.78	3512.63	-2.05899
6688.59	2629.49	78.3406		9134.8	3521.28	-4.21621
6688.13	2623.63	74.221		9143.66	3527.94	-1.9884
6687.21	2626.97	75.3885		9134.43	3521.16	-3.97061
6674.96	2641.1	68.1894		9138.52	3518.21	-3.74454
6683.56	2642.12	59.5534		9128.55	3521.7	-2.31339
6679.41	2650.67	53.6665		9134.71	3519.24	-5.25862
6674.07	2645.64	51.9069		9143.12	3516.71	-8.98878
6672.8	2657.8	46.9011		9138.67	3527.84	-11.2734
6678.17	2659.16	55.251		9134.34	3520.99	-10.4229
6673.45	2662.91	63.0995		9134.74	3521.55	-10.0321
6685.71	2658.63	66.976		9124.49	3518.26	-7.49258
6553.1	3061.8	49.7223		7293.51	2692.47	-87.5925
6554.62	3063.86	48.6559		7298.63	2694.43	-82.4301
6554.14	3073.89	50.7837		7292.51	2694.85	-82.4585
8360.3	-736.281	-62.3109		7286.94	2698.23	-78.5318
8361.76	-727.911	-58.8839		7286.79	2696.36	-76.9073
8362.15	-725.497	-63.5824		7289.99	2691.86	-77.3887
8362.23	-722.063	-68.3259		7282.5	2694.13	-72.5649
8360.11	-729.942	-76.7654		7276.58	2687.36	-70.2602
8365.09	-724.476	-77.5228		6698.14	2620.37	26.8478
8379.36	-721.24	-79.9382		6692.01	2618.35	26.4818
8959.73	-659.806	106.934		6701.7	2611.99	28.41
8955.44	-672.119	112.01		6704.62	2614.98	28.7401
8965.37	-672.25	112.487		6687.64	2606.64	29.3279
8398.41	-852.651	-111.066		8041.49	-742.563	-227.628
8401.78	-867.124	-104.559		8035.48	-758.081	-225.191
8403.79	-865.508	-111.911		8031.28	-752.173	-224.39
8400.63	-874.544	-108.013		7866.76	-510.5	-160.535
8395.72	-877.779	-105.523		7872.81	-522.414	-160.807
8391.52	-867.756	-115.937		7881.8	-512.421	-159.255
8391.32	-858.522	-114.01		7886.25	-502.341	-161.683
8386.77	-857.434	-119.544		7899.35	-493.157	-162.866
8396.48	-867.544	-123.371		7901.78	-511.308	-160.764
8401.04	-861.845	-120.011		7905.72	-498.271	-159.079
8393.85	-865.022	-119.116		7908.34	-496.082	-158.176
8397.37	-865.216	-120.051		7913.39	-497.555	-161.199
8401.01	-859.276	-117.096		7912.77	-499.882	-156.554
8393.72	-874.292	-113.201		7905.64	-503.194	-157.085
9223.65	1175.52	25.8729		7908.45	-500.413	-154.342
9219.81	1175.35	27.5609		7911.29	-500.77	-151.76
9209.84	1178.21	20.8719		7912.99	-496.88	-152.826
9211.86	1171.05	22.7325		7910.4	-503.363	-152.025
9207.84	1179.1	22.1283		6474.13	-467.722	-145.054
9211.96	1174.01	23.1364		9197.47	1156.95	2.99323
9210.6	1175.56	25.6413		9199.52	1162.48	-0.7549
9218.82	1168.9	28.6998		9203.42	1154.39	1.96933
9219.86	1163.34	28.2216		9647.74	1286.07	42.3761
9211.55	1162.57	27.0285		9657.48	1297.59	41.0249
9212.17	1163.92	24.8365		9667.38	1304.72	30.9254
9223.67	1163.68	25.9754		9673.08	1278.75	38.1997
8821.3	759.124	-14.2678		9670.85	1265.91	32.9629
8824.37	752.518	-8.40943		9664.46	1278.13	33.3558
8825.72	753.815	-14.2011		9662.3	1277.14	31.9917
8828.72	753.531	-21.4575		8971.41	672.111	-97.3971
8819.85	752.471	-22.7048		8973.66	667.933	-105.56
8829.81	745.895	-28.1107		8977.23	669.861	-112.016
8836	755.393	-23.6695		8985.95	665.786	-114.154
8825.91	757.706	-23.0253		8987.23	656.017	-116.559
8826.49	758.326	-22.5833		8995.51	649.276	-114.436
8830.61	755.615	-23.0489		9005.07	653.304	-118.551
8831.94	757.171	-23.0713		9017.51	656.653	-120.282
8826.6	757.044	-25.4211		9014.92	649.703	-124.675
8833.99	763.925	-33.7389		9240.76	940.521	72.249
8834.35	763.682	-35.0271		7966.91	1025.44	28.8707
8821.02	759.005	-30.2446		7981.11	1022.07	25.8496
8817.57	755.581	-27.4253		7970.85	1016.43	29.2543
8812.3	747.14	-30.1513		7963.64	1018.33	27.2159
8814.55	741.648	-30.6555		7967.58	1024.35	31.8303
8820.17	747.274	-29.2299		8636.09	1361.39	31.9214
8831.46	749.104	-36.5194		8647.15	1358.74	25.9876
8826.86	754.2	-33.54		8644.47	1348.86	27.608
8831.97	761.951	-26.1358		8650.25	1345.7	30.6079
8825.47	765.543	-26.649		8665.83	1358.22	24.0967
8828.76	757.661	-23.6858		9630.4	1330	0.84272
8824.98	753.041	-20.2843		9625.02	1330.9	5.58306
8827.32	773.153	-14.8534		9626.51	1336.92	10.7383
8822.14	778.791	-10.9658		9631.11	1324.32	6.98282
8825.14	774.14	-8.51655		9629.46	1333.21	2.56177
8826.93	767.928	-7.1791		9637.82	1336.11	11.739
8830.76	760.416	-12.3459		9638.85	1323.55	10.7128
8828.75	759.423	-13.6648		9637.5	1321.58	17.0719
8826.38	764.052	-16.4347		9644.86	1331.22	13.1032
8820.53	769.923	-23.9511		9635.49	1325.9	11.3185
8820.29	772.912	-21.9669		9627.47	1340.98	19.0135
8805.93	773.556	-25.671		9628.81	1335.73	15.4843
8929.42	1795.69	63.7389		9633.74	1338.18	10.6142
8930.74	1786.31	65.9863		9630.85	1337.33	16.1562
8940.97	1791.86	61.5159		9631.24	1341.01	16.6278
8931.63	1793.67	61.9273		9626.81	1350.94	10.918
8920.37	1787.62	62.651		8096.17	1310.81	20.5078
8912.93	1790.91	55.2346		8092.09	1332.4	8.68954
6431.67	539.375	154.898		8098.25	1347.6	12.288
6431.06	532.08	155.608		8093.06	1353.36	20.771
6439.53	529.448	160.763		8097.03	1342.12	24.1884
6439.5	527.129	158.127		8082.41	1340.68	21.7647
6429.42	523.93	149.272		8088.86	1348.51	18.9046
6431.37	529.714	147.09		6418.19	519.145	88.0089
6438.16	537.766	148.65		6414.86	511.352	88.9564
6444.82	540.488	152.961		6416.02	508.761	87.7885
6437.35	534.808	157.74		6410.32	506.069	86.9184
6430.96	537.292	151.577		6548.36	397.134	140.358
6429.94	535.251	150.533		6561.75	397.331	136.841
7170.11	878.786	125.926		6560.48	404.078	137.842
8189.31	1968.69	1.9528		6551.48	408.725	138.7
8191.78	1978.4	6.45674		6558.38	403.263	136.781
6460.33	546.415	157.223		6557.17	408.032	133.392
6464.39	551.13	157.166		6564.92	404.365	139.205
6466.92	545.03	150.875		6551.86	412.204	143.725
6449.66	538.678	151.192		6557.63	411.506	140.612
6440.99	535.032	150.529		6576.88	406.739	146.572
6423.14	532.564	141.276		6580.62	402.77	150.942
6416.97	545.936	141.235		6587.53	406.916	154.561
8979.51	2373.58	150.735		6588.45	397.932	148.763
6489.57	1421.56	-185.12		6590.89	395.734	141.88
6486.14	1418.28	-182.77		6587.66	401.646	147.443
6494.76	1415.76	-175.588		6589.54	397.19	151.327
7976.94	2557.37	64.6347		6583.44	390.15	150.545
7984.31	2554.29	65.7703		6584.22	393.375	146.187
7981.77	2555.58	60.9499		6576.01	380.825	150.402
7982.9	2550.44	64.6483		6586.55	383.835	133.032
7996.29	2550.4	77.5089		6588.37	390.735	137.173
7999.7	2549.24	68.8872		6594.23	390.64	140.814
8002.36	2549.23	64.5356		6580.46	394.234	147.667
7996.78	2559.95	59.0428		6590.38	386.931	151.342
7993.55	2553.57	55.4807		6592.39	391.579	152.068
7994.78	2560.23	58.1827		6576.42	390.379	142.207
7999.62	2561.24	62.2224		6578.25	385.91	142.151
8001.84	2559.2	62.5997		6571.29	379.907	144.786
7995.47	2563.01	64.784		6580.85	380.709	139.797
7995.85	2565.84	65.1632		6577.84	382.625	138.708
7998.8	2554.87	63.3815		6580.29	389.767	136.688
7999.32	2549.1	57.0641		6587.64	395.714	140.155
7999.98	2545.46	67.0625		6575.65	389.455	136.21
7992.91	2554.72	65.8469		6580.13	396.673	136.169
7995.2	2566.51	63.3561		6578.74	402.913	150.474
8002.32	2554.35	58.3722		6580.32	393.323	155.805
8002.15	2555.3	63.3319		6588.51	403.04	158.827
7994.28	2556.08	53.7489		6586.49	395.033	155.827
7985.95	2555.86	57.3008		6586.02	390.536	157.097
7995.85	2559.29	60.1522		6579.33	395.249	154.281
7994.41	2547.38	60.6341		6585.32	393.995	152.765
7992.17	2552.93	55.3407		6578.97	403.486	156.993
9652.62	3236.42	154.219		6584.67	400.162	162.454
9639.52	3247.7	154.175		6581.01	391.679	158.716
9647.1	3233.92	152.841		6576.2	401.493	160.162
9229.36	3059.8	99.887		8197.05	1322.78	10.7442
9230.77	3055.37	101.921		8190.09	1317.77	11.019
9235.14	3071.15	105.347		7689.36	1440.15	7.63423
6698.68	2408.94	56.2743		7680.92	1440.81	6.99493
6697.34	2407.12	59.3026		7685.19	1441.78	5.14807
6701.76	2428.47	55.4953		7684.6	1438.2	4.7382
6696.05	2416.43	55.797		8014.19	1688.67	-41.0775
6696.19	2416.83	49.4727		8001.49	1682.85	-44.836
6696.58	2439.61	49.6738		8009.79	1692.49	-44.3164
6691.61	2422.53	52.4132		8007.75	1695.04	-45.6703
6702.17	2420.02	53.7017		8000.02	1683.99	-47.3603
6710.89	2413.62	54.9523		7996.94	1698.74	-55.6505
6706.89	2422.62	49.8744		7998.04	1709.14	-56.0655
6703.6	2437.4	46.4293		8006.42	1695.42	-55.5145
6709.35	2445.4	40.4412		8010.86	1690.63	-60.8957
6699.82	2429.91	41.3154		8009.18	1686.21	-52.1045
6696.7	2430.59	39.0807		8012.88	1694.19	-51.6361
7234.55	3356.29	-51.1941		8016.36	1682.77	-53.1214
7227.18	3339.96	-54.1478		8023.21	1683.11	-56.1955
7224.02	3339.85	-49.6346		7454.31	1426.29	-21.4844
7225.84	3335.8	-48.2833		7448.18	1418.86	-28.0273
7221.12	3323.77	-50.4809		7451.99	1425.34	-28.6207
8842.28	-692.293	25.3009		7458.2	1428.18	-29.3165
8850.37	-701.798	30.0962		6563.17	1371.09	11.3173
8854.6	-689.3	26.9849		6553.8	1385.66	15.5401
8865.01	-684.889	29.2881		6560.88	1401.21	11.3259
8859.67	-682.125	27.0948		7368.8	2242.68	-15.6465
8868.09	-681.537	16.7742		7366.12	2233.43	-16.0598
8849.99	-682.309	3.68143		7363.72	2247.57	-14.4683
9172.61	31.1917	117.881		7369.79	2260.56	-17.5914
9180.51	30.0998	120.985		7363.26	2252.52	-8.09341
9173.69	37.0525	116.748		7363.85	2245.21	-15.9804
9168.94	41.4487	122.731		7365.52	2245.84	-15.9912
8101.78	-274.702	-140.174		7370.2	2243.5	-13.7256
8096.93	-267.601	-144.123		7370.45	2238.77	-17.91
8103.67	-253.132	-153.832		7367.17	2249.09	-17.9443
8115.69	-238.877	-153.557		7364.35	2238.92	-17.6606
8120.7	-224.058	-151.423		7365.92	2240.91	-18.7419
8131.55	-216.597	-149.423		7205.7	1993.29	80.2869
8134.55	-211.573	-150.82		7198.23	1998.22	82.0043
8135.72	-212.782	-149.873		7199.89	2001.97	79.9284
8140.32	-210.69	-148.779		7998.8	3220.65	90.1449
8141.14	-225.252	-148.804		7991.27	3226.83	96.5132
8139.77	-221.632	-150.547		7989.72	3225.39	95.4907
9289.52	603.462	-57.0306		7988.51	3208.33	92.2982
9280.69	609.282	-50.909		7989.3	3199.95	103.972
9275.66	617.525	-50.1038		7994.93	3195.6	114.351
9273.93	620.157	-47.399		7984.72	3208.19	126.784
9280.85	624.812	-48.7313		7986.55	3192.06	128.65
9279.06	629.489	-39.5928		7985.39	3174.17	141.066
9276.33	629.653	-28.4049		7976.18	3161.75	144.114
9275.82	619.064	-31.4082		7964.14	3170.67	140.716
9279.64	630.454	-38.8378		7962.7	3167.76	136.203
9283.81	647.646	-35.3818		7846.25	3109.54	52.6733
9280.08	647.668	-38.1632		7840.24	3117.72	59.9569
9282.1	643.77	-37.8273		7841.98	3105.09	52.0738
9271.31	637.101	-43.5566		7838.17	3101.85	58.095
9274.52	650.475	-56.131		7837.69	3114.62	70.5525
9267.83	643.759	-68.8242		7829.63	3111.51	78.8347
9268.65	640.413	-70.3646		7832.13	3097.47	73.2662
9267.78	640.249	-72.2008		7823.32	3110.96	58.6784
9261.13	643.867	-74.5152		7818.05	3122.11	60.9654
9275.54	652.281	-66.5493		7824.48	3121.28	59.5796
9104.44	693.015	4.90214		7834.89	3127.82	57.1617
9111.13	689.449	1.86278		7839.05	3118.58	59.0484
9119.01	693.24	11.0596		7831.51	3129.16	46.0226
9117.07	697.652	13.6821		7836.04	3122.91	49.4224
9122.77	697.272	13.2831		7845.77	3127.7	48.2954
6959.71	-157.057	-96.9238		7829.31	3129.08	55.5878
6960.97	-154.237	-98.1547		7818.61	3124.06	60.2439
6953.86	-143.453	-100.453		7813.26	3128.21	57.63
6939.53	-132.57	-94.6211		7818.59	3120.11	67.5413
6915.37	-120.823	-98.1631		7820.84	3110.73	63.8596
6909.88	-120.259	-85.3295		7829.16	3109.89	63.0122
6920.24	-117.44	-87.4081		7830.13	3131.32	66.4859
6918.3	-115.725	-89.2064		7838.1	3142.41	61.7977
6917.35	-103.456	-87.8676		7828.68	3144	60.9382
6903.46	-116.247	-91.2487		7825.53	3123.74	61.7817
6910.72	-102.112	-91.3086		7832.22	3123.45	57.985
6906.22	-101.338	-89.2529		7823.38	3124.64	56.027
9373.45	1444.91	-5.82839		7829.05	3117.58	51.2419
9372.63	1427.99	-6.76954		7822.23	3102.11	51.2085
9373.14	1443.91	-6.7749		7815.75	3108.69	49.0675
9371.72	1454.48	-2.10527		7820.2	3121.71	50.3448
9368.4	1459.05	-7.55337		7822.24	3115.93	52.8712
9371.25	1451.6	-17.4002		7810.01	3115.63	48.6794
9370.59	1453.42	-10.973		7816.22	3105.41	63.6875
6554.55	1336.96	41.9498		7811.59	3122.81	59.2634
6547.58	1334.64	36.6294		7805.95	3115.11	69.9565
6546.9	1336.94	34.6012		7819.31	3108.17	65.6204
9154.03	2504.56	148.702		7825.03	3113.7	60.3491
9157.99	2489.05	152.718		7820	3146.55	63.3678
9143.35	2498.74	153.471		7819.02	3148.96	48.9269
9138.93	2497.39	162.362		7811.34	3138.51	45.1193
9120.35	2487.86	175.23		7808.18	3132.16	39.9866
9128.7	2492.76	172.184		7799.46	3135.55	38.8545
9132.24	2493.8	185.056		7798.81	3129.66	45.4629
9120.85	2494.55	167.85		7794.66	3115.25	55.8511
9120.63	2496.11	161.908		7795.49	3096.7	66.5407
6034.55	1705.96	26.7609		7786.8	3091.95	68.126
6041.53	1702.79	26.1889		7776.39	3083.65	72.5438
6049.08	1708.34	24.2403		7769.08	3079.6	76.5876
6063.54	1708.22	23.1685		7764.46	3083.63	67.8575
8605.06	3310.32	-55.302		7756.2	3099.41	62.2372
8606.17	3306.79	-53.0933		6582.95	2936.51	-54.9229
8617.8	3305.69	-52.3681		6571.59	2945.7	-51.2056
8620.64	3304.95	-55.0537		6574.46	2945.71	-59.1554
6819.28	2548.84	-225.376		6581.9	2945.72	-59.2041
7282.35	2618.93	-8.50009		6590.47	2941.67	-62.5125
7287.85	2616.79	3.33218		8901.25	-629.413	36.6452
7280.05	2617.34	15.5929		9181.24	60.5972	33.725
7272.99	2620.44	25.4292		9189.7	55.6095	41.0073
7269.23	2625.16	13.7985		9197.37	64.8649	45.6427
7260.13	2619.15	14.2819		9208.48	69.9359	40.9779
8412.99	3793.39	93.3028		9205.22	70.6602	41.4195
7251.71	3187.16	-100.361		9203.27	67.9472	41.7706
7244.91	3193.26	-100.808		9191.24	90.6668	39.1364
6571.17	2984.58	59.3366		9202.17	69.4181	43.8508
6562.58	2972.65	62.5619		9204.56	80.6531	44.7715
6566.82	2978.85	71.6488		9215.2	73.8691	30.8095
6557.99	2983.69	70.3692		9210.66	74.8735	39.2646
6555.21	2979.01	70.3125		9211.37	70.9704	38.7311
6558.26	2963	61.0759		9361.35	221.089	-68.3859
6561.38	2971.59	59.4432		8398.23	-252.475	-54.6745
6563.39	2982.8	50.9489		8395.84	-256.075	-51.5267
6562.85	2970.61	48.1428		8392.09	-255.78	-58.4396
6106.42	3408.08	58.7473		8383.5	-263.763	-52.4397
6100.82	3417.34	50.0722		8391.12	-266.632	-61.7268
6105.18	3422.59	55.827		8547.42	228.199	-73.6467
6111.46	3419.74	48.3987		8558.99	225.548	-71.8122
6102.66	3407.03	50.7877		8555.92	231.567	-69.139
6104.47	3422.32	55.8454		8546.99	231.263	-71.2362
6113.65	3413.72	58.1948		8546.27	226.355	-72.1785
6109.54	3415.17	58.801		8535.46	220.991	-72.3026
6104.71	3417.15	56.2332		8531.9	223.073	-70.7036
6105.36	3422.5	59.4468		8526.26	221.352	-73.5025
6110.33	3420.86	55.9507		8524.7	224.75	-75.813
6113.46	3412.65	53.8664		8540.54	232.617	-73.3831
6113.28	3415.95	44.3369		8543.13	235.95	-70.2934
6111.51	3426.13	40.8139		8548.2	230.277	-73.9312
6118.58	3421.83	39.8002		8540.75	239.929	-72.2316
6113.66	3419.35	45.3678		8542.31	236.279	-72.2656
6115.23	3420.12	48.481		8542.96	229.366	-74.9188
6126.12	3421.57	52.8524		8546.03	234.634	-76.3654
8306.87	-266.401	-44.3115		8544.52	229.12	-67.1794
8311.14	-270.673	-42.5016		8542.77	242.337	-62.3467
8319.74	-274.719	-43.1552		8549.52	240.453	-63.5015
8321.6	-267.468	-44.5199		8550.02	252.246	-76.176
8317.75	-263.171	-42.8126		8539.32	221.607	-74.4899
8316.87	-261.505	-52.3428		8544.87	231.235	-75.1007
8305.33	-268.07	-52.3682		8528.94	227.121	-75.1343
8307.14	-265.354	-52.3682		8542.09	228.259	-66.1249
8312.98	-267.561	-55.0537		8530.69	224.776	-66.9235
8313.31	-272.69	-50.4383		8537.65	222.846	-66.5818
8309.54	-285.057	-51.5731		8545.34	224.142	-65.828
8307.87	-287.68	-52.8252		8549.7	215.684	-64.5822
8313.74	-287.881	-49.9172		8555.16	226.24	-64.4367
8325.39	-281.138	-52.3204		8550.81	228.322	-63.543
8332.98	-278.743	-52.3682		8550.43	240.858	-67.0778
8281.74	-42.4061	-20.2029		8567.53	246.793	-72.7969
9279.64	190.019	107.892		8568.12	243.246	-72.0305
9296.24	198.47	101.581		8572.59	250.969	-71.8691
9285.91	194.895	84.98		8572.88	255.324	-65.4395
9299.04	195.428	87.4699		8574.24	248.186	-57.3246
9278.16	189.823	83.9658		8573.62	262.093	-59.2637
9278.63	197.404	85.4726		8571.16	261.499	-65.3548
9287.81	196.099	88.8857		8566.09	258.864	-69.4788
8304.47	192.076	-104.546		8565.74	250.036	-77.4659
8299.48	176.82	-99.2964		8571.39	257.139	-77.75
8306.71	177.149	-98.5717		8572.32	255.747	-77.137
8309.5	185.096	-93.7441		8571.66	257.703	-78.0586
8302.12	184.777	-97.6767		8572.99	252.869	-79.469
6390.33	-482.978	-139.834		8575.23	255.642	-81.8855
7694.09	533.229	-74.5872		8576.37	258.249	-81.9092
7694.67	522.881	-77.711		8578.69	265.427	-78.5869
7696.77	525.664	-82.3234		8586.72	269.797	-80.399
6954.52	-94.9959	-31.171		8578.86	262.103	-82.7907
6962.34	-107.415	-35.7536		8578.31	258.417	-79.0179
6951.79	-101.047	-52.6029		8571.89	254.084	-76.8176
6988.59	-56.0157	-30.5476		8578.49	260.191	-80.5785
6992.27	-62.3897	-28.4376		8576.62	254.216	-78.2211
6981.69	-71.8821	-30.2523		8582.46	243.743	-82.1738
6986.25	-68.1603	-30.2734		8560.78	241.484	-87.6003
6973.8	-82.0733	-28.5673		8553.39	235.551	-96.0225
6962.63	-100.895	-31.5648		8546.48	247.437	-94.4244
6947.63	-107.989	-33.4965		8547.93	254.619	-92.1326
6937.16	-120.683	-34.9076		8835.83	754.657	-64.5919
6923.65	-110.322	-33.1691		6522.92	-456.172	-46.0414
6933.63	-126.281	-30.1381		6506.8	-465.655	-50.7039
7245.09	117.195	-164.006		6496.04	-463.526	-66.5598
7216.45	118.102	-163.057		6500.35	-469.847	-63.2809
7217.8	129.286	-173.493		6490.55	-466.823	-71.1481
7678.22	496.681	34.572		6487.04	-455.071	-84.6326
7696.28	503.589	31.4809		6504.02	-458.149	-96.1326
7688.61	504.446	31.5969		6502.79	-450.307	-91.8655
7686.48	500.99	29.7591		6503.09	-441.373	-92.8902
7682.86	498.191	30.2017		6489.49	-434.916	-100.617
8936.54	1396.48	168.823		6505.71	-433.762	-101.855
6751.25	764.197	121.044		6510.16	-432.956	-100.301
6757.31	767.214	138.347		6489	-425.937	-101.87
6761.47	771.62	144.935		6511.95	-435.149	-106.714
6751.37	784.988	135.661		6516.42	-429.271	-110.764
6744.24	783.244	133.664		6501.31	-432.77	-116.411
6751.55	777.694	139.997		6501.87	-423.721	-108.229
6751.61	773.275	144.399		6487.24	-420.182	-103.549
6743.23	776.035	144.872		6488.12	-425.57	-101.834
6733.69	772.952	145.995		6495.94	-429.346	-95.0086
6724.96	773.416	150.095		6491.63	-427.285	-102.588
8218.13	1970.81	-0.45029		6507.01	-426.017	-104.78
8213.87	1965.12	-5.37593		6511.62	-428.371	-103.2
8213.67	1963.89	-3.96133		6509.7	-427.812	-107.137
8198.38	1970.31	-0.53082		6489.16	-425.465	-108.809
8193.93	1977.28	3.37742		7217.17	285.792	69.761
8202.82	1977.67	7.50515		7213.72	287.284	78.2051
8211.79	1975.34	13.9016		7220.98	286.006	80.5924
8207.89	1966.13	6.30029		6466.17	-329.384	-122.838
8208.36	1974.3	9.16707		6468.84	-350.476	-119.458
8202.49	1963.6	6.39249		6465.16	-342.953	-114.942
8201.65	1957.18	9.11044		6459.92	-336.63	-125.418
8205.87	1960.47	6.44104		6452.67	-344.572	-127.347
8212.62	1973.24	6.01994		6453.8	-338.781	-124.693
8189.94	1976.41	-2.30576		6452.76	-333.375	-124.526
8190.72	1986.35	-3.60095		6448.87	-339.415	-124.231
8189.44	1978.07	-0.47261		6444.94	-340.079	-125.542
9113.8	2458.76	100.564		6446.85	-336.073	-123.704
9122.59	2447.45	92.4061		6439.09	-341.149	-124.273
9107.3	2448.28	86.7491		6438	-336.553	-124.179
6490.84	1293.05	-49.495		6434.99	-345.611	-121.648
8197.81	1950.44	-20.2612		6432.68	-343.529	-123.335
8198.15	1950.01	-19.2012		6433.41	-363.198	-121.753
8197.77	1946.14	-19.2261		6430.27	-357.703	-122.277
8195.52	1959.14	-12.3635		6429.26	-364.602	-123.466
8188.78	1960.79	-9.7554		6418.51	-381.527	-122.224
8186.09	1956.56	-9.76562		6415.34	-374.741	-117.271
8198.39	1967.89	-4.59766		6420	-378.013	-121.973
8199.8	1971.82	-6.03564		6420.37	-373.384	-118.341
8211.23	1981.1	-7.07377		6431.76	-367.662	-121.782
8210.19	1988.87	-8.32708		6428.63	-367.968	-120.703
8213.67	1992.01	-12.8526		6424.56	-366.741	-119.453
8213.11	1994.25	-15.7877		6423.1	-356.857	-123.31
8208.09	1990.87	-17.0263		6432.71	-358.529	-128.496
8201.09	1994.23	-25.3725		6425.43	-344.318	-129.735
8202.32	1996.16	-25.8647		6434.48	-346.571	-124.778
8193.34	2000.54	-30.9361		6449.02	-349.153	-125.879
8193.41	1996.54	-36.3227		6438.84	-346.513	-125.154
8187.54	1995.01	-35.3872		6442.82	-350.853	-127.946
8188.04	1993.58	-33.2109		6440.87	-348.257	-124.801
8181.32	2004.01	-35.7582		6441.54	-349.862	-124.176
8183.19	2006.75	-37.2374		9602.09	1655.6	-4.9988
8174.33	2002.8	-41.6622		8169.67	1328.59	-93.1826
8167.25	2002.08	-36.8651		8154.82	1331.4	-89.5024
8175.25	1999.6	-30.2242		8161.79	1347.6	-86.1021
8177.14	1985.99	-28.745		8167.72	1340.53	-89.5352
8179.18	1983.6	-31.3592		8172.47	1340.04	-83.7604
8179.38	1986.27	-28.8596		6801	774.578	116.054
8173.4	1999.1	-27.3204		6805.78	766.746	120.205
8172.58	1994.92	-30.9648		6619.98	700.152	129.055
8159.16	2003.46	-15.7546		6618.47	705.724	137.147
8164	2005.82	-13.2299		6625.87	718.614	136.065
8169.9	2015.22	-9.74702		7455.58	1313.59	-26.5547
8160.71	2009.83	0.77911		7449.64	1316.34	-26.8617
8167.11	2021.2	5.05829		7446.89	1326.8	-24.3048
8171.32	2020.42	2.0656		7450.62	1326.58	-24.7764
8176.95	2010.07	-2.07292		7443.35	1324.16	-28.2952
8178.67	2016.25	7.51554		7452.5	1330.32	-29.2305
8172.22	2019.53	6.63869		7072.68	1176.69	106.531
8179.25	2024.32	3.23377		7080.2	1175.38	111.978
8185.22	2024.24	6.87216		7079.12	1171.69	97.6343
8183.96	2024.23	6.83594		7082.72	1174.58	88.0056
8192.42	2029.71	3.6025		7089.51	1172.25	81.0868
8186.73	2024.91	2.19603		9772.48	2980.25	51.3767
8188.86	2025.82	1.2676		8959.37	2187.96	86.1016
8199.69	2034.05	5.33085		8963.84	2184.69	83.516
8191.73	2028.25	5.31006		8969.55	2183.52	79.0283
8195.77	2009.78	4.24763		8967.74	2179.74	79.3025
8196.46	2022.8	5.6107		8967.45	2193.23	79.6584
8193.53	2020.74	1.40598		8964.71	2187.39	77.2618
9291.96	2987.59	107.694		8236.04	2143.97	27.9825
9285.55	2987.12	102.428		8244.9	2153.22	18.3564
9281.32	2987.66	104.851		8250.86	2168.37	18.9254
9281.07	2988.06	102.513		8239.43	2160.23	20.6016
9276.98	2971.21	103.183		8236.23	2169.48	18.8293
9270.74	2957.04	97.6781		9426.73	2981.83	71.1369
9290.92	2950.68	102.221		9418.04	2976.8	89.7637
6118.9	1421.28	-23.3404		9405.2	2962.6	92.661
6124.94	1401.35	-21.5769		9408.28	2965.73	89.3429
8251.88	2479.14	-67.5659		9416.65	2956.74	82.0108
8258.85	2476.04	-66.5035		9413.19	2961.85	81.9702
8255.88	2489.19	-73.0529		9406.92	2968.81	90.089
8269.06	2482.26	-72.0532		9408.79	2966.36	88.8674
8272.21	2478.54	-72.4286		9412.56	2966.03	94.5081
9410.32	3266.94	58.7254		9415.22	2963.88	90.0862
8750.51	3127.54	71.7127		9411.5	2961.05	88.0427
8750	3136.02	74.6419		9409.26	2968.78	88.774
7283.18	2293.44	-88.1021		9411.81	2963.27	90.4882
7283.11	2283.82	-85.8242		9408.81	2970.53	87.8563
7261.94	2273.7	-86.3194		9401.18	2967.91	98.5243
7250.64	2271.98	-86.3647		9400.88	2955.29	93.7465
7250.32	2273.8	-89.6916		9403.49	2940.71	87.1321
6629.2	2372.79	113.785		9404.11	2947	81.6281
6628.34	2369.2	113.77		9395.06	2943.99	85.1443
6617.78	2367.27	112.436		9403.12	2941.17	83.8105
6616.27	2363.57	114.226		9406.34	2937.12	82.3305
6622.43	2366.12	105.97		9403.98	2943.62	87.4191
6625.83	2370.06	105.126		9401.06	2947.81	85.1391
6623.83	2363.01	98.6772		9404.38	2946.35	84.8419
6621.97	2363.51	98.6328		9400.84	2938.77	84.134
6625.36	2367.57	109.852		9406.89	2945.77	83.3462
6635.24	2352.11	103.713		9403.82	2949.13	86.5003
6630.75	2363.73	105.344		9397.19	2945.55	93.9469
6637.05	2354.89	100.616		9390.19	2943.34	93.9331
6635.41	2359.59	105.704		9389.07	2933.66	92.0159
6623.8	2352.6	99.8737		9393.39	2930.34	88.3612
6634.96	2352.36	101.324		9401.76	2940.92	85.284
6636.02	2358.87	100.662		9403.35	2944.69	94.1786
6629.28	2356.44	93.2595		9410.23	2949.33	99.7074
6625.09	2364.24	97.3108		9403.95	2946.35	102.61
6631.23	2358.83	89.0028		9407.39	2960.02	103.724
6636.11	2361.97	102.359		9412.48	2966.31	100.201
6629.92	2361	105.592		9414.1	2962.55	101.525
6632.78	2363.99	99.3224		9416.82	2957.31	98.0039
[truncated: 17,948 more rows]

## Sheet: ED Fig. 2F
ED Fig. 2F
1st half-2nd half Drifts
Distance (nm)	Frequency
2	0.09486
6	0.13834
10	0.15415
14	0.13043
18	0.05534
22	0.06324
26	0.06324
30	0.04348
34	0.03953
38	0.04743
42	0.03162
46	0.01976
50	0.02372
54	0.00791
58	0.01581
62	0.01581
66	0.01186
70	0.01976
74	0
78	0.01581
82	0.00395
86	0
90	0.00395
94	0
98	0

## Sheet: ED Fig. 2G
ED Fig. 2G
1st half-2nd half Drifts ('stable' scaffolds)
Distance (nm)	Frequency
1.5	0.05357
2.5	0.19643
3.5	0.17857
4.5	0.17857
5.5	0.21429
6.5	0.10714
7.5	0.07143
