# Supplementary material for: Overlapping nuclear import and export paths unveiled by two-colour MINFLUX
Source: Nature. 2025 Mar 19;640(8059):821–7. doi: 10.1038/s41586-025-08738-0 (PMC12003200; doi:10.1038/s41586-025-08738-0)
Supplement: Supplementary file 18 — Source Data Extended Data Fig. 3 [file 41586_2025_8738_MOESM18_ESM.xlsx]

## Sheet: ED Fig. 3B
ED Fig. 3B
HMSiR Localizations
x (nm)	y (nm)
-2275.42	-12877.3
-2275.5	-12879.2
-2271.52	-12880.2
-2265.06	-12871.9
-2272.54	-12861.2
-2275.91	-12871.4
-2275.94	-12881
-2267.4	-12883.1
-2270.9	-12879.7
-2264.82	-12890.3
-2266.07	-12888
-2269.69	-12885.8
-2274.51	-12883.6
-2281.3	-12875.8
-2281.31	-12877.1
-2279.98	-12877.1
-2280.02	-12872.3
-2278.21	-12874.1
-2291.43	-12879.6
-2296.44	-12881.6
-2283.18	-12877.5
-2279.93	-12875.9
-2285.52	-12874.1
-2279.44	-12871.8
-2280.12	-12876
-2271.57	-12878.2
-2282.94	-12888.4
-2685.98	-12007.2
-2682.68	-12007.3
-1603.43	-12759.5
-1593.06	-12768.7
-1589.19	-12776.5
-1594.18	-12783.5
-1605.36	-12774.7
-2274.53	-12875.6
-2280.31	-12862
-2267.29	-12866.8
-2268.2	-12865
-2255.49	-12868
-2259.18	-12861.5
-2259.98	-12867.9
-2264.67	-12865.3
-2271.64	-12873.5
-2272.92	-12871.1
-2276.71	-12865.4
-2278.9	-12863.2
-2269.93	-12876.6
-2273.44	-12879.4
-2268.07	-12878.6
-2262.93	-12866.5
-2256.88	-12877.1
-2261	-12873
-2269.74	-12862.7
-2260.3	-12855.3
-2275.57	-12855.3
-2270.99	-12865.2
-2275.55	-12875.9
-2276.7	-12888.4
-2275.98	-12885.4
-2277.68	-12894.9
-2265.6	-12898.4
-2261.42	-12898.4
-2268.34	-12890.9
-2265.56	-12887.2
-2267.17	-12879.2
-2267.14	-12889
-2264.54	-12879
-2257.92	-12876.8
-2262.97	-12867.6
-2260.38	-12869.3
-2263.35	-12872.3
-2258.51	-12873.7
-2259.64	-12874.8
-2257.63	-12882.2
-2262.52	-12877.4
-2271.12	-12877.4
-2276.03	-12866.8
-2267.51	-12858.2
-2270.41	-12859
-2275.61	-12856.8
-2271.9	-12863.3
-2280.64	-12871.1
-2288.63	-12877.7
-2280.6	-12879.3
-2277.65	-12880.8
-2277.63	-12888.9
-2273.03	-12884.3
-2271.57	-12882.1
-2267.53	-12886.2
-2268.24	-12876.2
-2272.35	-12873.5
-2274.26	-12872.5
-2270.73	-12881.9
-2259.98	-12891.8
-2255.26	-12888.3
-2255.27	-12883.1
-2264.13	-12883.2
-2263.12	-12887.3
-2257.36	-12883.8
-2254.3	-12884.8
-2252.09	-12876.9
-2249.36	-12869.1
-2243.29	-12868.6
-2250.52	-12865.8
-2253.43	-12866.7
-2255.24	-12872.2
-2256.05	-12868.3
-2741.66	-12632.6
-2746.17	-12635.6
-2758.79	-12630
-2753.66	-12613.6
-2747.21	-12607.1
-2748.85	-12612.2
-1810.96	-12915
-1807.91	-12920.8
-1814.34	-12927.3
-1817.21	-12927.3
-1827.15	-12925.6
-1837.99	-12918.7
-1850.42	-12915.6
-2654.55	-12847.8
-2660.35	-12865.1
-2660.42	-12870
-2656.11	-12869.2
-2652.92	-12873.4
-2055.39	-13260
-2062.16	-13256.8
-2069.4	-13270.3
-2067.35	-13273.6
-2756.42	-12649.7
-2766.5	-12652.5
-2764.12	-12652.5
-2759.86	-12655.9
-2850.97	-12684.1
-2336.6	-12863.8
-2337.36	-12860
-1381.36	-12174
-1381.43	-12180.7
-1380.36	-12192.4
-1384.31	-12197.4
-1390.44	-12198.8
-1394	-12208.1
-1399.49	-12207.4
-1398.54	-12209.4
-1390.13	-12213.6
-1378.43	-12221.9
-1384.31	-12226.1
-3067.33	-12845.2
-1728.78	-13316.8
-1631	-12752.1
-1629.54	-12761.2
-1632.57	-12763.2
-1627.42	-12755
-1624.01	-12755.5
-1624.47	-12758.7
-1626.31	-12758.7
-3173.82	-13111.7
-3163.87	-13107.5
-3165.18	-13103.5
-3155.3	-13099.6
-3151.29	-13093.6
-3154.41	-13092
-2291.4	-13251.7
-2291.58	-13254.1
-2305.3	-13260.5
-3061.21	-12980.6
-3059.06	-12990
-3050.93	-12989.1
-3479.54	-13167.1
-3082.88	-12530.8
-3076.57	-12534
-3074.89	-12530.6
-2335.45	-12099.7
-2323.71	-12087.9
-2328.59	-12088.6
-2323.56	-12075.8
-2324.28	-12065.4
-2326.21	-12059.6
-2333.88	-12057.4
-2338.06	-12061.6
-2664.87	-11968
-2656.22	-11962.7
-2654.15	-11968.8
-2375.92	-12763.3
-2367.95	-12765.2
-2374.19	-12765.2
-2381.17	-12769.5
-2378.06	-12758.4
-2384.01	-12760.8
-2381.69	-12759.6
-2391.52	-12762.4
-2390.63	-12754
-2396.27	-12757.1
-2330.88	-12768.9
-2337.72	-12769
-2485.18	-12875.9
-2497.65	-12874.9
-2491.69	-12865.9
-3096.53	-12982.9
-3097.35	-12984.4
-3088.15	-12975.2
-3091.42	-12968.6
-3093.29	-12972.4
-3087.71	-12956.6
-3085.4	-12958.9
-3088.21	-12958.9
-3099.44	-12963.6
-3086.92	-12967.8
-3080.22	-12965.9
-3086.61	-12966.7
-3092.06	-12962.2
-3093.07	-12964.2
-3098.8	-12965
-3103.68	-12958.3
-3092.43	-12967.2
-2743.81	-12668.7
-2736.37	-12665.2
-2743.65	-12648.5
-2753.07	-12637.9
-2756.94	-12632.1
-2756.11	-12637.1
-2750.96	-12631
-2743.53	-12633.8
-2732.96	-12618.9
-2736.83	-12610.1
-2732.93	-12595.3
-2724.71	-12589.1
-2261.32	-11989.2
-2259.9	-11983
-2260.07	-11974.5
-3055.64	-13040.1
-3060.21	-13040.1
-3049.16	-13047.9
-3053.7	-13047.9
-3047.99	-13040.2
-3057.53	-13043.4
-3058.71	-13040
-3063.82	-13040.9
-3071.02	-13033.7
-3077.5	-13018.7
-3069.8	-13012.9
-3079.26	-13005.8
-1768.57	-12892.9
-1764.3	-12892.1
-1760.15	-12905.2
-1762.86	-12899.1
-1760.03	-12907.5
-1757.68	-12908.4
-2351.24	-13283.8
-2407.93	-12749.3
-2416.21	-12738.4
-2425.57	-12726.7
-1342.39	-12285.1
-1348.59	-12288.2
-1343.43	-12286.5
-1343.45	-12276.6
-1343.39	-12285.2
-1344.44	-12280.1
-1348.6	-12271.9
-1346	-12275.8
-1331.69	-12274.8
-1338.76	-12272.7
-1343.58	-12268.5
-1639.54	-12782.5
-1806.55	-12938.5
-1803.03	-12941.5
-1798.9	-12931.4
-1797.24	-12949
-1798.14	-12956.8
-1793.53	-12954.5
-1704.4	-12093.1
-1691.5	-12089.9
-1689.44	-12091.9
-1693.13	-12094.1
-1694.38	-12082.5
-1691.86	-12082.5
-1685.51	-12072.2
-1692.49	-12078.6
-1691.91	-12078.6
-1691.88	-12083.9
-1679.35	-12079.7
-1685.91	-12075
-1684.92	-12074
-2683.93	-12926.4
-2685.33	-12937.1
-2676.26	-12935.7
-3190.16	-12984.8
-3185.15	-12993.5
-3176.68	-13005.2
-3186.12	-13010
-3184.27	-13010
-3174.73	-13003.6
-2829.88	-12666
-2832.55	-12667
-2824.17	-12664.4
-2828.42	-12674.8
-2825.89	-12673.9
-2826.74	-12666.6
-2834.11	-12672.2
-2835.59	-12669.3
-2733.55	-12908.4
-2739.14	-12918.6
-2745.87	-12927.2
-3071.52	-13062.8
-3065.27	-13060.7
-3064.92	-13046.2
-3074.3	-13046.2
-3075.49	-13054.3
-3080.7	-13049.1
-2288.16	-11992.1
-2269.15	-11990.6
-2261.91	-11994
-2250.77	-12004.3
-2249.99	-12002.7
-2256.37	-11989
-2246.07	-11979.8
-2231	-11978.8
-2228.09	-11974.9
-1414.01	-12198.4
-1410.08	-12196.6
-1403.98	-12198.9
-1404.63	-12197
-1395.3	-12188.9
-1397.73	-12190.6
-1395.15	-12191.3
-1400.92	-12186.8
-1400.94	-12179.9
-1396.41	-12194.5
-1398.58	-12197.4
-1409	-12197.4
-1418.4	-12189.6
-1419.51	-12195.2
-1417.96	-12193.6
-1431.2	-12209.6
-1426.91	-12215
-2071.17	-12080.5
-2067.25	-12082.3
-2069.14	-12085.1
-2063.68	-12090.1
-2072.63	-12084.9
-2081.77	-12087.9
-2081.82	-12088.6
-2081.07	-12091.5
-2067.22	-12092.3
-2070.9	-12091.2
-2074.98	-12085.5
-2071.69	-12085.5
-2074.69	-12092.5
-2073.07	-12103.1
-2073.07	-12114.2
-2079.9	-12117.6
-2082.32	-12127.2
-2085.21	-12143.6
-2089.8	-12162.7
-2093.28	-12161.1
-2094.23	-12149.4
-2103.83	-12146.8
-2108.29	-12148.1
-2093.4	-12148.9
-2089.26	-12155.5
-2092.41	-12158.7
-2098.78	-12150.6
-2097.09	-12157.3
-2092.97	-12158.7
-2095.79	-12155.2
-2092.68	-12158.3
-2097.58	-12165.7
-2095.08	-12160.7
-2085.14	-12160.7
-2091.55	-12142.5
-2087.64	-12157.9
-2094.99	-12164.4
-2099.88	-12162.5
-2095.17	-12159.7
-2092.08	-12159.7
-2099.64	-12151.1
-2092.25	-12155.7
-2087.38	-12160.6
-2083.78	-12156.1
-2088.84	-12156.8
-2094.82	-12162.8
-2095.66	-12157.4
-2086.92	-12153.9
-2079.87	-12148
-2076.29	-12150.1
-2089.54	-12142.1
-2083.46	-12147.3
-2083.48	-12148.5
-2080.26	-12154.1
-2075.48	-12151
-2078.07	-12148.9
-2077.63	-12152
-2090	-12191.8
-2098.25	-12187.7
-2101.04	-12185
-2100.38	-12182.9
-2102.76	-12168.9
-2101.96	-12168.1
-2094.87	-12154.5
-2096.65	-12155.4
-2093.68	-12156.2
-2087.15	-12146.3
-2081.2	-12151
-2070.81	-12147.9
-2076.05	-12150.5
-2079.13	-12142.4
-2090.71	-12146.9
-2087.97	-12154.3
-2081.93	-12161.5
-2084.86	-12152.8
-2089.66	-12154.7
-2084.65	-12157.8
-2086.06	-12164.2
-2089.79	-12164.2
-2088.09	-12171.8
-2098.84	-12170.4
-2100.26	-12156.6
-2094.36	-12160.8
-2090.27	-12160
-2093.05	-12158.6
-2089.89	-12158
-2089.24	-12143.9
-2100.06	-12148.6
-2097.41	-12154
-2089.54	-12154.1
-2094.46	-12163
-2095.26	-12166.8
-2092.96	-12162.1
-2101.44	-12152.5
-2106.41	-12155.9
-2116.87	-12149
-2116.89	-12147.5
-2111.6	-12151
-2102.22	-12163.6
-2103.15	-12162.7
-2101.5	-12160.2
-2097.44	-12155.1
-2095.41	-12158.1
-2100.55	-12155.5
-2093.79	-12156.3
-2097.92	-12148.1
-3110.89	-12959.3
-3101.85	-12963.2
-3102.64	-12954.7
-2485.82	-12804.7
-2495.38	-12800
-2504.73	-12794.2
-2088.84	-12157
-2090.96	-12162.4
-2093.14	-12157.1
-2090.22	-12156.1
-2092.73	-12167.1
-2097.64	-12160.4
-2098.45	-12156.5
-2098.45	-12156.5
-2092.08	-12161.1
-2098.5	-12170.8
-2093.27	-12165.5
-2103.84	-12157.3
-2092.74	-12141.5
-2088.85	-12133.1
-2088.42	-12148.5
-2087.33	-12151.6
-2079.33	-12153.7
-2091.13	-12153.7
-2079.37	-12155.7
-2076.94	-12150.8
-2107.88	-12157
-2106.56	-12160.9
-2103.57	-12157.9
-2090.95	-12158.8
-2096.08	-12144.5
-2095.22	-12148.7
-2099.37	-12156.2
-2098.57	-12158
-2095.65	-12162.9
-2090.94	-12159.3
-2083.85	-12161.5
-2094.06	-12153.6
-2093.42	-12154.3
-2097.47	-12154.2
-2111.46	-12150.4
-2083.43	-11944.9
-2084.76	-11947.6
-1758.14	-13275.4
-1761.03	-13280.6
-1757.99	-13280.6
-1757.45	-13271.9
-1757.44	-13270
-1761.14	-13279.3
-1770.2	-13276.4
-1772.12	-13303
-1837.81	-13240.2
-1836.78	-13240.3
-3118.6	-12947.3
-3124.9	-12947.4
-3120.65	-12943
-2121.38	-12193.4
-2113.38	-12192.6
-2102.75	-12186.8
-2101.75	-12179.8
-2110.02	-12176.1
-2099.65	-12167.4
-2098.47	-12162.8
-2087.05	-12159
-2080.55	-12163.3
-2087.71	-12159.3
-2090.91	-12152.9
-2108.86	-12149.3
-2104.05	-12158.5
-2109.32	-12159.6
-2096.3	-12176.2
-2101.02	-12182.2
-2104.48	-12164.6
-2108.25	-12156
-2099.71	-12169.6
-2100.76	-12164.6
-2101.91	-12164.6
-2111.94	-12165.3
-2101.03	-12162
-2100.09	-12152.5
-2096.15	-12163.2
-2090.69	-12146.6
-2104.16	-12154.8
-2103.4	-12155.7
-2102.85	-12148.4
-2100.23	-12153.6
-2101.2	-12159
-2096.46	-12150.9
-3501.15	-13235.7
-2694	-12031.2
-3006.4	-13016.8
-3006.41	-13025.4
-3013.75	-13021.4
-3008.19	-13018.1
-2822.04	-12670.2
-2810.71	-12657.7
-1827.9	-13244.7
-1833.36	-13242.4
-1836.32	-13233.7
-1829.45	-13228.9
-1816.03	-13222.2
-1813.93	-13213.9
-1815.06	-13222
-1816.97	-13222.9
-1820.87	-13223.8
-1828.42	-13225.7
-2076.95	-12170.5
-2088.61	-12153.6
-2096.67	-12161
-2106.49	-12151.3
-2111.08	-12152.1
-2107.56	-12157.4
-2107.56	-12160.3
-2110.91	-12163.7
-2110.94	-12163.7
-2093.87	-12156.3
-2093.8	-12154.9
-2094.74	-12155.8
-2097.89	-12157.1
-2095.88	-12173.1
-2101.58	-12165.4
-2103.18	-12167
-2097.62	-12159.5
-2099.87	-12149.4
-2093.68	-12152.5
-1691.24	-12081.6
-1693.87	-12085.5
-1689.31	-12077.6
-1683.94	-12083.7
-1687.29	-12080.4
-2207.19	-12073.7
-2212.4	-12071.5
-2210.31	-12063.6
-2208.51	-12061.8
-2201.5	-12058.8
-2202.54	-12053.6
-2073.82	-12044.8
-2078.64	-12047.2
-2085.48	-12057.1
-2080.46	-12048.6
-2073.93	-12053.5
-2080.76	-12058
-2070.62	-12055.2
-2077.18	-12066
-2071.31	-12076.7
-2072.96	-12071.1
-2078.45	-12059.1
-2076.83	-12055.8
-2069.57	-12052.7
-2314.84	-13261.3
-2320.87	-13266.5
-2327.59	-13274.7
-2329.88	-13274
-2325.4	-13282.9
-2331.85	-13273.4
-2329.43	-13277.4
-2322.83	-13281.6
-2319.83	-13285.4
-2326.79	-13280.4
-2317.02	-13290.1
-2243.49	-11986.5
-2255.6	-11990.4
-2256.46	-11994.4
-2247.63	-11996.3
-2248.73	-11993.1
-2113.08	-12057.4
-2110.81	-12067
-2117.96	-12060.9
-2667.23	-12084.3
-2651.42	-12076.3
-2652.16	-12077.1
-2645.76	-12067
-1385.19	-12299.8
-1378.85	-12299.8
-1382.72	-12295
-2690.85	-12852.1
-2697.71	-12864.8
-2708.28	-12854.3
-2703.43	-12856.7
-2710.18	-12848.1
-2704.43	-12851
-3099.11	-13038.7
-3086.18	-13043
-3095.74	-13053.4
-3105.36	-13048.1
-3102.42	-13049.1
-3100.48	-13049.1
-3102.51	-13048.1
-3095.48	-13058.1
-3086.61	-13068.8
-3084.85	-13064.3
-2843.07	-12703.9
-2847.87	-12693.1
-2614.59	-12034.2
-2614.17	-12052.9
-2609.47	-12048.2
-2612.21	-12031
-1800.05	-13180.7
-3176.11	-13014.5
-2831.92	-12689
-2834.28	-12681.4
-2835.23	-12689.1
-2843.96	-12690
-2844.79	-12687
-2848.44	-12698.1
-2852.9	-12698.2
-2850.6	-12691.9
-2849.59	-12682.6
-2855.36	-12669.5
-2855.93	-12677.9
-2857.53	-12675.6
-2845.3	-12675.6
-2853.11	-12681.9
-2852.34	-12675.1
-2847.4	-12673.9
-2847.38	-12678.2
-2847.4	-12673.9
-2839.39	-12678.8
-2852.08	-12676.1
-2844.19	-12677
-2846.57	-12686.3
-2862.02	-12684.1
-2848.38	-12677.8
-2839.45	-12680.2
-2846	-12664.4
-2860.64	-12677.5
-2854.24	-12674
-2774.89	-12807.1
-2780.59	-12811.1
-2673.2	-12465.6
-2676.43	-12477.7
-2677.57	-12475.6
-2671.73	-12479.5
-2671.72	-12483.8
-2680.66	-12495.1
-2688.76	-12500.8
-2691.86	-12510.1
-2268.09	-11975.5
-2252.09	-11989.2
-2260.98	-11988.5
-2266.74	-11979.2
-2265.71	-11984.3
-2286.17	-13212.1
-2285.57	-13211.5
-2033.49	-13150.4
-2048.59	-13181.6
-2049.89	-13191
-2042.66	-13203.3
-2042.65	-13216.8
-2035.93	-13224.7
-2023.73	-13222.5
-2712.94	-12967.8
-2716.67	-12966.5
-2704.48	-12966.5
-2704.47	-12962.9
-2679.53	-12092.7
-2667.77	-12083.5
-1644.75	-12786.3
-1643.51	-12797.1
-1639.65	-12786.5
-1653.3	-12789.3
-1647.93	-12782.8
-1647.92	-12785.7
-1642.81	-12781.8
-1642.81	-12777
-1639.19	-12776.5
-1654.9	-12775.3
-1650.21	-12783.3
-1646.21	-12781.3
-1643.95	-12780.9
-1642.33	-12781.3
-1632.27	-12781.9
-1623.51	-12781.5
-1622.37	-12782
-1627.34	-12786.5
-1624.13	-12790.8
-1630.25	-12783.8
-1649.72	-12780.3
-1633.77	-12775
-1641.29	-12781.5
-1635.91	-12786.2
-1634.25	-12784
-1637.84	-12784
-1626.83	-12784.8
-1628.81	-12790.9
-1624.13	-12785.5
-1629.22	-12779.6
-1624.92	-12786.7
-1630.92	-12779.1
-1643.37	-12775.7
-1643.39	-12779.9
-1642.11	-12774.1
-1645.47	-12766.3
-1650.01	-12771.8
-1650.08	-12773.3
-1640.64	-12773.3
-1641.53	-12776
-1641.55	-12777.4
-1643	-12778.9
-1650.7	-12789.5
-2226.79	-12859.4
-2221.51	-12864.8
-2217.7	-12870.9
-2211.14	-12870
-1840.14	-12126.2
-1841.19	-12130.1
-1829.55	-12139.4
-1823.87	-12141.6
-1797.9	-12058.3
-1794	-12050.6
-2652.94	-12063.2
-1779.23	-12899.4
-1763.85	-12903.9
-1763.07	-12898.3
-1767.86	-12896.7
-1774.27	-12894
-1779.92	-12892.4
-1779.93	-12898.1
-2041.41	-12159.9
-1603.04	-12695.9
-1601.72	-12695.2
-1592.9	-12706.4
-1586.14	-12698.7
-1589.75	-12699.6
-1589.8	-12694.6
-1589.78	-12693.8
-1606.78	-12696
-1609.78	-12690.3
-1615.05	-12695.6
-2587.98	-12863.6
-2596.36	-12871.2
-2607.61	-12868.1
-2601.39	-12860.7
-2754.45	-12665.8
-2749.46	-12663
-2762.87	-12659
-2428.25	-12775.4
-2429.02	-12772.5
-1815.74	-13225.2
-1814.66	-13227.3
-2796.35	-12583.5
-2788.79	-12587.7
-2786.76	-12587.7
-2786.75	-12589.7
-2787.74	-12584
-2785.38	-12582.4
-2793.81	-12590.2
-3092.03	-13029.4
-3087.46	-13027
-3070.54	-13022.9
-3078.95	-13026.6
-3074.85	-13020.7
-3082.79	-13028.7
-3076.37	-13028.1
-3070.96	-13032.6
-3079.63	-13031.9
-3070.82	-13033.8
-3084.24	-13028.3
-3077.33	-13029
-3064.41	-13027.9
-3076.83	-13031.4
-3076.18	-13034.3
-3066.45	-13036.5
-3070.9	-13028.2
-3073.2	-13031.3
-3081.22	-13024.2
-3078.89	-13026.6
-3086.91	-13024.2
-3082.52	-13028.6
-3082.56	-13022.7
-3068.64	-13033.1
-3069.28	-13036.4
-3065.43	-13027.6
-3064.17	-13019.9
-3077.47	-13031.2
-3075.95	-13025.5
-3083.57	-13034.2
-3073.58	-13034.3
-3072.14	-13024.9
-3079.27	-13032.1
-3078.56	-13021.6
-1819.93	-13247.2
-3107.14	-12752
-3100.9	-12745.6
-3099.95	-12744.7
-3107.91	-12743.9
-3095.47	-12743.9
-3032.78	-12664.5
-3034.68	-12664.6
-3027.78	-12660.3
-3021.05	-12662.5
-1622.48	-12803.4
-1609.13	-12804.9
-1597.28	-12798.6
-1599.5	-12795.6
-1601.15	-12789.9
-1600.49	-12797.7
-2719.08	-12945.7
-2723.43	-12938.1
-3113.19	-13051.7
-3118.05	-13053.1
-3121.54	-13050.9
-3112.41	-13049
-3113.48	-13039
-3118.04	-13042.9
-3118.09	-13042.9
-3123.15	-13032.8
-3133.2	-13011
-3135.11	-13012.9
-3099.64	-12512.3
-3106.5	-12517.9
-2505.78	-12799.6
-2514.09	-12795.3
-2503.9	-12804.2
-2513.62	-12814
-2518.36	-12801.6
-2504.88	-12793.7
-2487.81	-12797.9
-2495.6	-12808.1
-2500.35	-12792.2
-2508.28	-12800.2
-2497.44	-12797.1
-2497.4	-12795.6
-2494.87	-12796.9
-2504.98	-12793.9
-2497.59	-12794.7
-1795.29	-12046.3
-1809.52	-12052.9
-1809.61	-12049.2
-1807.28	-12044.5
-1806.45	-12048.6
-1800.72	-12042.8
-1796.57	-12048.3
-1796.56	-12060.4
-1793.16	-12047.2
-1798.62	-12047.1
-1807.57	-12035.3
-1807.56	-12041.5
-1808.7	-12032.8
-1802.34	-12036
-1802.33	-12043.2
-2245.58	-12007.1
-2246.74	-12010.5
-2594.54	-12027.5
-2603.53	-12026.7
-2610.35	-12031.2
-2619.84	-12031.2
-2611.66	-12021.1
-2611.61	-12027.8
-2604.75	-12017.5
-2603.93	-12016.6
-2605.56	-12029.1
-2610.29	-12026.8
-2604.97	-12021.4
-2611.34	-12024.2
-2838.13	-12652.7
-2841	-12666.9
-2833.7	-12671.5
-2828.67	-12663.5
-2833.92	-12659.7
-2821.12	-12662.9
-2817.59	-12663.8
-2824.76	-12659.3
-2828.23	-12655.9
-2826.2	-12663.2
-2831.04	-12670.1
-2828.72	-12666.6
-2826.58	-12663.1
-2827.25	-12663.1
-2828.09	-12666.5
-2827.77	-12667.2
-2299.53	-13247.3
-2296.66	-13235.2
-2303.34	-13221.8
-2307.7	-13227.3
-2307.06	-13223.2
-2314.28	-13220.8
-2308.37	-13209.8
-2308.33	-13211.4
-2312.16	-13204.3
-2304.65	-13205.8
-2232.76	-11929.9
-2242.41	-11937.1
-2237.77	-11931.2
-1738.08	-13171
-1746.82	-13189.1
-1757.15	-13191.2
-1755.18	-13187.2
-1757.9	-13189
-1754.43	-13195.1
-1756.23	-13186.3
-1759.78	-13188.1
-1767.78	-13192.1
-1774.88	-13206.3
-1785.03	-13235.9
-1798.12	-13238
-1799.61	-13251.2
-1797.33	-13263.5
-1805.28	-13267.9
-2125.04	-11950.2
-2129.93	-11947.8
-2114.99	-11941.4
-2113.08	-11929.9
-3095.12	-12778.1
-3094.1	-12785.2
-3085.56	-12787
-3091.23	-12781.4
-3088.6	-12775.2
-3073.15	-12780.9
-3073.14	-12782.8
-3064.9	-12776.2
-2699.6	-12022.4
-2701.3	-12016.6
-2703.02	-12022.7
-2705.14	-12015.6
-2707.32	-12018.9
-2702.69	-12024.5
-2698.21	-12018.5
-2691.93	-12008
-2688.47	-12014.8
-2679.93	-12014.8
-2690.85	-12010.3
-2689.18	-11999.1
-2688.44	-11989.6
-2682.04	-11998.1
-2690.17	-12001.2
-2685.76	-12002.1
-2690.42	-12002.1
-2689.6	-11999.5
-2682.19	-11997.9
-2689.12	-11997.1
-2684.62	-11998.9
-2090.59	-13248.2
-2081.14	-13231
-2074.71	-13232.5
-2072.83	-13240.1
-2074.91	-13235
-2077.06	-13229.7
-2077.06	-13233.5
-2078.87	-13226.4
-2086.87	-13237.4
-2078.02	-13236.5
-2074.12	-13234.6
-2068.99	-13236.6
-2073.87	-13233.7
-2080.52	-13239.4
-2076.6	-13238.4
-2080.23	-13237.5
-2070.64	-13234.3
-2076.23	-13236
-2085.1	-13237.9
-2077.63	-13241.7
-2081	-13238.3
-2085.05	-13238.3
-2080.92	-13234.2
-2086.92	-13237.8
-2095.24	-13245.1
-2092.73	-13240.8
-2091.57	-13240.8
-2074.87	-13240
-2069.86	-13242
-2078.31	-13241
-2079.3	-13228.3
-2082.32	-13229.8
-2082.34	-13230.8
-2076.88	-13237.4
-2088.99	-13236
-2091.16	-13232.4
-2089.38	-13236
-2086.92	-13236.9
-2085.87	-13230.3
-2086.77	-13236.7
-2084.36	-13245.6
-2077.71	-13249.5
-2084.1	-13242.3
-2075.82	-13235.4
-2507.71	-12789.5
-2501.15	-12787.6
-2495.66	-12783.2
-2490.86	-12786.4
-2503.46	-12795.2
-2504.44	-12792.5
-2494.07	-12792.5
-2497.96	-12788.6
-1452.52	-12356.6
-1455.39	-12348
-1457.19	-12337.5
-1449.78	-12330.1
-3014.24	-12681.8
-3023.78	-12684.7
-3022.79	-12678.3
-3028.31	-12670.1
-3018.28	-12675.5
-3027.33	-12677.4
-3018.14	-12664.5
-3013.38	-12671.1
-3014.42	-12674.2
-3020.91	-12673.9
-2783.84	-12588.1
-2774.94	-12585.4
-2767.24	-12579.6
-2658.72	-11943
-2638.14	-11946
-2645.41	-11946
-2639.63	-11944.8
-1763.58	-13355.7
-1718.29	-13243.1
-1723.44	-13253.3
-1733.76	-13256.5
-1725.52	-13254.6
-1729.16	-13253.4
-1733.52	-13255
-1734.76	-13257.5
-1740.14	-13267.1
-1736.21	-13266.4
-1736.93	-13264.3
-1730.35	-13273.5
-1734.45	-13274.1
-1732.07	-13286.1
-1734.38	-13291.8
-1742.83	-13290.6
-2291.83	-12068.6
-2295.51	-12075.9
-2308.3	-12075
-2302.66	-12081.8
-2312.98	-12075.8
-2316.07	-12062.7
-2320.31	-12057.3
-2319.51	-12063.6
-2319.54	-12067.8
-2310.97	-12067.9
-2308.46	-12066.2
-2320.29	-12068
-2315.54	-12075.2
-2313.73	-12070.6
-2316.79	-12067.5
-2319.05	-12060.8
-2320.02	-12099.9
-2310.62	-12092.1
-2297.11	-12087.2
-3110.17	-13038.6
-3121.81	-13034.6
-3126.01	-13047.2
-3122.22	-13048.2
-3125.48	-13054.8
-3128.75	-13049.2
-3128.76	-13044.4
-3134.5	-13047.7
-3131.99	-13055.9
-3121.73	-13048.7
-3124.36	-13064.1
-3132.14	-13053.9
-3132.13	-13051
-3125.68	-13045.4
-3116.8	-13047.5
-3118.66	-13053.7
-3125.89	-13057.6
-3124.14	-13054.9
-3134.47	-13049.3
-3134.52	-13047.7
-3130.31	-13045.2
-3124.73	-13046.1
-3112.92	-13046.1
-3122.1	-13051.2
-3115.65	-13051.3
-3116.66	-13047.3
-3106.6	-13043.6
-3076.94	-13033.4
-3075.1	-13029.1
-3082.16	-13032.6
-3082.19	-13036.1
-3079.64	-13042.9
-3085.96	-13036.6
-3089.85	-13028
-3090.77	-13020.4
-3100.74	-13016.2
-3100.79	-13013.4
-3100.79	-13011.8
-3105.82	-13011.8
-3101	-13013
-3108.95	-13002.8
-3109.69	-13002.8
-3030.47	-12988.6
-3036.8	-12983.7
-3044.76	-12989.3
-2240.34	-12001.5
-2234.42	-12004.2
-2240.36	-12007.9
-2245.64	-12013.2
-2246.83	-12009.8
-2246.03	-12015.3
-2249.03	-12016.8
-2249.1	-12005
-2238.47	-11997.6
-2238.38	-12006.9
-2234.42	-12010
-2237.52	-12007.7
-2250.28	-12000.9
-2257.99	-11997.8
-2242.87	-11992.5
-2243.57	-11992.5
-2232.88	-11990.5
-2246.68	-11992.7
-2242.02	-12000.9
-2234.4	-11992.5
-2234.41	-11983
-2234.36	-11989.9
-2239.46	-11998.4
-2240.97	-11998.5
-2248.63	-12000.6
-2245.53	-11988.5
-2246.21	-12006.3
-2258.17	-11991.8
-2251.27	-11993.8
-2247.75	-12001.4
-2247.77	-12001.5
-2245.51	-11999.2
-2265.97	-11997.1
-2261.32	-12001
-2174.6	-13299.7
-2171.02	-13304.5
-2177.74	-13304.5
-2167.74	-13309.5
-2171.28	-13300.2
-1367.44	-12152.4
-1371.42	-12154.5
-1374.69	-12166
-1378.08	-12170.1
-1374.72	-12174.2
-1371.87	-12170.3
-1365.81	-12173.9
-1355.58	-12178.1
-1350.02	-12178.8
-1348.47	-12170.9
-1347.13	-12176.7
-1351.39	-12172
-2838.36	-12568.2
-2841.58	-12578.3
-2832.24	-12589.7
-2820.16	-12585
-2828.15	-12577
-2814.39	-12577
-2833.16	-12579.6
-1773.26	-13327.2
-1569.59	-12718.1
-1572.41	-12719
-1575.7	-12720.7
-2753.51	-12632.5
-2757.54	-12641.6
-2754.3	-12648.2
-2749.92	-12646.5
-2747.94	-12646.5
-2747.07	-12642.9
-2745.24	-12641.9
-2735.74	-12643.7
-2748.68	-12639.7
-2752.02	-12640.5
-2760.06	-12645.9
-2759.1	-12655.7
-2745.22	-12657.6
-2739.65	-12644.8
-2739.6	-12646.5
-2739.57	-12656.6
-3139.91	-12482.2
-3141.52	-12490
-3140.73	-12490
-3151.33	-12490
-3150.6	-12486.1
-3153.27	-12479.9
-3160.45	-12482.6
-3151.4	-12478.5
-3141.57	-12477
-3150.2	-12477.7
-3151.18	-12485.3
-2334.24	-12068.4
-2323.42	-12074.7
-2322.81	-12837.2
-2325.53	-12844.4
-2326.36	-12848.3
-2329.63	-12839.3
-2326.8	-12842.1
-2318.6	-12845.9
-2314.15	-12845
-2330.07	-12843.3
-2320.67	-12848
-2326.25	-12847.1
-2333.01	-12839.9
-2325.27	-12842.5
-2321.27	-12839.3
-2321.24	-12844.9
-2320.2	-12844.9
-2322.97	-12835
-2315.26	-12848.8
-2318.79	-12848.8
-2315.54	-12852.1
-2324.42	-12852.1
-2326.24	-12846.7
-2309.11	-12850.8
-2319.49	-12853.2
-2318.19	-12851.2
-2320.31	-12847
-2332.33	-12846
-2320.24	-12854.3
-3185.35	-13001.5
-3185.39	-13014.8
-3182.88	-13011.4
-3181.53	-13004.6
-3175.22	-12998.2
-3173.19	-13001.2
-3168.87	-13003.4
-3175.85	-13007.6
-3172.53	-13006.9
-3175.19	-13011.6
-3185.16	-13009
-3184.31	-13009.8
-1721.35	-13036.5
-1723.76	-13031.7
-1725.57	-13022.3
-1735.81	-13005.1
-1753.13	-12997.8
-1766.21	-12997.8
-2710.51	-12992.1
-2705.49	-12971.4
-2706.44	-12965.4
-2704.76	-12969.8
-2715.71	-12975.3
-2720.57	-12971.5
-2718.53	-12967.3
-2719.42	-12969.1
-2711.94	-12971.6
-2388	-12770.6
-2383.47	-12766.1
-2387.81	-12757.4
-2381.11	-12767.9
-2378.81	-12770.2
-2396.12	-12761.2
-2392.68	-12770.7
-2388.46	-12775.8
-2402.56	-12779.5
-2397.68	-12768.7
-2380.27	-12765.4
-2373.43	-12768.8
-2390.18	-12775.9
-2400.89	-12768.3
-2389.7	-12763.6
-2387.85	-12766.3
-2394.3	-12771.9
-2387.29	-12777.1
-2397.37	-12775.4
-2386.52	-12774.4
-2390.01	-12766.3
-2393.21	-12762
-2383.16	-12764.5
-2376.06	-12755.4
-2379.9	-12759.3
-2384.99	-12757.6
-2383.36	-12758.5
-2448.59	-12782.1
-2449.21	-12778.8
-2447.64	-12776.7
-2440.57	-12774
-2429.04	-12778
-2416.28	-12775.3
-2402.54	-12771.9
-2403.25	-12765.2
-1735.21	-12995.6
-1777.38	-12931.9
-1774.13	-12918.6
-1766.31	-12919.1
-1760.5	-12928.1
-1769.4	-12926.7
-1549.33	-12700.2
-1564.15	-12717.9
-1573.14	-12714
-1574.09	-12712.2
-1592.29	-12706.8
-1587.02	-12714.3
-1584.51	-12702
-1580.66	-12697.2
-1578.83	-12701.8
-1589.35	-12698
-1589.36	-12702.7
-1582.92	-12707.7
-1579.19	-12709.3
-1574.28	-12714.2
-1581.97	-12707.1
-2489.52	-12786.4
-2491.54	-12789.7
-2502.97	-12784
-2499.59	-12786.7
-2500.87	-12770.6
-2495.38	-12765.1
-2496.34	-12778.7
-2498.6	-12785.4
-2504.75	-12783.1
-2503.59	-12792.5
-2515.87	-12783.4
-2507.33	-12785.1
-2498.55	-12771.4
-2500.28	-12785.3
-2494.36	-12798.2
-2495.77	-12787.7
-2506.92	-12783.1
-2509.77	-12771.1
-2502.57	-12778.9
-2490.43	-12783
-2504.04	-12779.9
-2504.07	-12781.7
-2504.05	-12789.1
-2505.15	-12784.9
-2500.69	-12791.5
-2502.47	-12780.4
-2500.97	-12778.2
-2484.73	-12771.2
-2488.57	-12767.3
-1831.82	-13213.4
-1826.76	-13219.2
-1813.22	-13218.3
-1809.8	-13214.1
-1805.85	-13214.1
-1808.6	-13210.5
-1813.94	-13218.9
-1814.84	-13215.6
-1815.65	-13225
-1822.1	-13215.9
-1817.85	-13215.8
-1813.49	-13222.8
-1806.21	-13225.2
-1809.63	-13233.3
-1813.24	-13224.9
-1821.6	-13216.6
-1818.77	-13215.6
-1821.6	-13210
-1815.24	-13218.7
-1823.34	-13222
-1582.02	-12702.3
-1580	-12702.3
-1576.59	-12700
-1566.72	-12706.3
-2275.14	-12896
-2270.72	-12900.5
-2266.99	-12901.5
-2256.27	-12882.8
-2276.99	-12890.8
-2275.53	-12883.8
-2266.9	-12879
-2284.34	-12009.1
-2272.35	-11995.7
-2271.35	-11998.4
-2270.58	-11996.9
-2269.44	-11995.7
-2259.19	-11998.5
-2248.75	-11995
-2826.28	-12668.4
-2818.12	-12670.5
-2833.63	-12667.3
-2819.11	-12679.3
-2813.45	-12675.2
-2818.09	-12675.2
-2826.18	-12663.7
-2832.5	-12670.9
-2846.14	-12676.7
-2833.39	-12673.1
-2821.69	-12683.1
-2831.55	-12675.2
-2825.28	-12673.4
-2810.76	-12668
-1806.38	-13219.1
-1810.99	-13206.3
-1810.2	-13205.5
-1799.88	-13208.1
-1802.76	-13209.5
-1807.94	-13201.2
-1798.3	-13194.7
-1790.86	-13207.8
-1795.86	-13214.9
-1801.42	-13217.4
-1553.83	-12799.4
-1560.71	-12809.6
-1574.04	-12801.5
-1591.79	-12801.5
-1598.96	-12799.3
-1603.06	-12804.5
-1606.08	-12808.4
-1605.41	-12794.5
-1595.58	-12804.2
-1594.44	-12797.1
-1598.39	-12800.1
-2172.23	-13264.3
-2167.77	-13269.7
-2164.36	-13286
-2170.86	-13285.3
-2497.89	-12777.1
-3090.41	-13030.8
-3087.09	-13033.1
-3078.86	-13041.4
-3080.95	-13042.4
-3082.11	-13036.9
-3083.05	-13031.3
-3085.63	-13035.6
-3087.13	-13027.1
-3095.51	-13032.4
-3082.9	-13039.2
-3076.87	-13042.9
-3077.69	-13048.8
-3077.06	-13050.1
-3079.12	-13045.4
-2319.75	-12840
-2308.73	-12841.9
-2308.72	-12846.8
-2502.91	-12797
-2511.77	-12804
-2505.62	-12804.9
-2506.53	-12797
-2508.63	-12798.4
-2516.89	-12811.3
-2511.54	-12805.1
-3130.89	-12503.6
-3129.9	-12521.7
-3130.01	-12513.2
-3136.01	-12514.7
-3133.65	-12517.1
-3132.96	-12514.3
-3135.52	-12517.7
-3126.13	-12514.1
-3130.34	-12519.2
-3138.15	-12513.8
-3135.44	-12517.4
-3129.37	-12512.4
-3131.14	-12515.1
-3130.35	-12511.7
-3137.36	-12514.8
-3126.68	-12516.3
-3134.53	-12515.6
-3136.75	-12516.3
-3129.36	-12508.9
-3124.41	-12513.8
-3122.86	-12507.4
-3127.61	-12511.5
-3138.75	-12512.3
-3126.42	-12514
-3130.23	-12512.4
-3129.51	-12512.4
-3125.65	-12514.8
-3138	-12519.4
-3131.64	-12520.3
-3130.94	-12513.7
-3122.72	-12521
-3144.74	-12500.1
-3124.13	-12513.3
-3138.05	-12515.2
-3126.6	-12509.4
-3133.53	-12508.6
-3141.85	-12512.3
-3130.12	-12517.7
-3137.7	-12508.8
-3125.61	-12513.9
-3128.82	-12511.4
-3140.67	-12509.7
-3130.48	-12512.5
-3137.83	-12514.6
-3130.62	-12517.7
-3136.01	-12511.4
-3073.77	-12751.5
-3078.66	-12746.9
-3081.24	-12754.7
-2308.71	-12836.4
-2314.57	-12828.3
-2315.31	-12835.9
-2317.85	-12841.8
-3147.31	-12563.1
-3146.73	-12561.2
-3146.73	-12558.9
-3145.25	-12550.6
-3142.73	-12544.7
-3135.04	-12552.4
-3132.49	-12540.1
-3138.4	-12535.1
-3136.94	-12521.6
-3135.88	-12517.3
-3134.11	-12515.5
-3139.33	-12515.5
-3139.38	-12514.1
-3133.9	-12519.6
-3128.4	-12513.1
-3136.67	-12519.1
-3068.9	-13043.2
-3071.33	-13047.3
-3073.3	-13044.4
-3081.86	-13046.7
-2499.89	-12776
-2493.57	-12777.4
-2495.42	-12785
-2498.4	-12776.3
-2490.91	-12773.1
-2480.35	-12772.1
-2485.53	-12775.1
-2497.34	-12777.3
-2492.85	-12773.9
-2492.85	-12769.8
-2494.89	-12776.1
-2510.82	-12781.1
-2506.19	-12778.8
-2498.79	-12777.8
-2494.81	-12773.9
-2489.02	-12775.5
-2504.82	-12763.7
-2493.28	-12775.9
-2494.51	-12771.2
-2494.5	-12773.6
-2491.25	-12766.2
-2506.4	-12777.9
-2501.79	-12773.2
-2498.18	-12779.5
-2492.39	-12775.6
-2491.53	-12769.6
-2493.47	-12779.5
-2492.68	-12783.8
-2491.17	-12769.6
-2495.3	-12773.8
-2499.13	-12767
-2494.83	-12774.2
-2493.76	-12773.1
-2483.54	-12777.2
-2488.55	-12770.2
-2497.94	-12776.8
-2850.05	-12681.7
-2838.12	-12684.7
-2840.26	-12684.7
-2834.49	-12678.9
-1764.88	-12976.2
-1773.12	-12968.8
-1778.06	-12956
-1778.75	-12949.1
-1783	-12950.1
-1788.56	-12942.6
-1810.3	-12942.6
-1796.32	-12941.5
-1777.73	-12944.7
-1794.86	-12936.7
-2502.54	-12798.2
-2505.72	-12797.2
-2501.5	-12804.6
-2491.57	-12792.6
-2491.52	-12794.8
-2495.56	-12790
-2486.39	-12789.9
-2480.23	-12792.4
-2480.98	-12789.6
-2477.41	-12789.6
-2471.35	-12795.1
-2480.41	-12791.7
-2473.54	-12789.6
-2480.95	-12787.4
-2476.31	-12781.9
-2481.58	-12784.1
-2475.67	-12793.9
-2481.63	-12787.1
-2492.4	-12788.2
-2490.31	-12781
-2485.43	-12782.3
-2489.87	-12774.4
-2485.87	-12775.2
-2492.03	-12767.3
-2492.78	-12773.3
-2487.81	-12770.8
-2490.05	-12773.1
-2499.88	-12770.6
-2490.22	-12775.2
-2204.11	-12030.1
-2196.9	-12037.5
-2204.12	-12042.7
-2209.13	-12049.7
-2208.17	-12054.8
-2206.98	-12067.8
-2216.95	-12068.9
-2210.96	-12072.9
-2213.65	-12077.4
-2217.72	-12087.6
-2214.98	-12073.5
-2218.51	-12073.5
-2212.95	-12063.2
-2214.79	-12065.1
-2207.78	-12072.1
-2206.72	-12080.5
-2217.27	-12083.4
-2211.94	-12080.2
-2219	-12076.7
-2221.06	-12080.7
-2218.3	-12077
-2215.19	-12065.4
-2217.97	-12076.1
-2218.8	-12072.3
-2207.69	-12074.2
-2208.74	-12070.1
-2208.74	-12068.3
-2211.76	-12071.4
-2208.59	-12071.4
-2215.3	-12071.4
-2216.58	-12067.8
-2220.09	-12070.4
-1870.29	-12885
-1871.23	-12898.8
-1874.38	-12903.4
-1865.59	-12901.5
-1865.63	-12890.3
-1866.4	-12895.3
-1863.52	-12896.7
-1860.78	-12901.3
-1855.67	-12894.5
-1858.42	-12893.6
-1861.65	-12892
-1861.64	-12899.6
-1863.22	-12895.8
-1866.25	-12901.9
-1876.37	-12901.9
-1879.55	-12902.7
-1871.23	-12899.1
-1864.57	-12893.2
-1871.06	-12898.7
-1872.73	-12897.1
-1877.45	-12899.5
-1878.37	-12900.4
-1871.33	-12905.7
-1871.37	-12892.3
-1872.3	-12898.2
-1873.26	-12901
-2802.64	-12561.3
-2797.51	-12584.2
-2805.07	-12574.3
-1737.09	-13215
-1732.58	-13223
-2272.25	-12934.4
-2285.48	-12931.2
-2274.63	-12911.4
-2270.74	-12904.7
-2275.11	-12905.8
-2506.56	-12787.1
-2507.48	-12792.7
-1317.51	-12633.9
-1598.38	-12712.1
-1583.81	-12703.2
-1579.81	-12701.7
-1577.54	-12700.9
-1566.48	-12694.1
-1570.97	-12697.1
-1578.43	-12699.3
-1585.14	-12702.3
-1590.48	-12704.5
-1583.26	-12709.9
-1585.81	-12707.4
-1571.77	-12702.7
-1572.62	-12705.4
-1568.83	-12707.3
-1572.7	-12704.5
-1589.72	-12708.7
-1579.74	-12706.2
-1582.32	-12707.1
-1578.01	-12704.5
-1587.76	-12707.5
-1575.74	-12710.3
-2609.61	-11972.9
-1856.57	-12896.4
-1867.94	-12908.7
-1870.05	-12892.8
-1868.93	-12890.5
-1866.76	-12882.9
-1871.58	-12882.9
-1861.39	-12887.5
-1867.9	-12887.5
-1863.95	-12952.6
-1853.24	-12955.8
-1850.28	-12957.1
-1853.04	-12958.4
-1846.1	-12959.6
-1852.45	-12962.8
-1842.91	-12962.1
-1846.95	-12959.4
-1856.25	-12953.8
-1854.39	-12960.7
-1846	-12943.8
-1855.09	-12939.2
-1788.93	-12944.4
-1790.85	-12944.4
-1789.95	-12944.4
-1752.42	-12878.1
-1763.43	-12875.2
-1766.46	-12873.2
-1764.95	-12874
-1760.29	-12876.3
-1757.88	-12880.3
-1756.21	-12888.7
-1768.06	-12886.6
-1775.9	-12890.5
-1772.65	-12894.9
-1776.3	-12898.6
-1770.29	-12897.4
-3046.69	-12979.1
-3042.82	-12988.4
-3041.7	-13000.9
-3048.97	-13008.2
-3064.34	-13009.5
-3062.89	-13011
-3062.06	-13011.9
-3074.61	-13013.8
-3073.16	-13021.2
-3056.97	-13017.6
-3060.03	-13020.7
-3156.47	-12937.1
-3164.36	-12941.4
-3165.97	-12946.9
-3173.81	-12948.7
-3172.53	-12961.5
-3180.57	-12962.3
-3178.74	-12959.5
-2812.77	-12567.9
-2812.75	-12575.6
-2803.64	-12571
-2802.64	-12576.8
-2799.3	-12580.2
-2805.42	-12576.4
-2802.01	-12586.7
-2810.41	-12581.5
-2803.52	-12591.1
-2804.94	-12590.5
-3130.38	-12512.5
-3123.61	-12523.4
-3120.08	-12536.6
-1843.31	-12948.4
-1830.83	-12958.2
-1829.95	-12945.2
-1823.91	-12949.2
-2658.98	-12066.1
-2659.13	-12066.1
-2649.38	-12066.1
-2650.2	-12068.6
-2647.63	-12074.7
-2653.63	-12066.4
-2650.96	-12078.7
-2644.32	-12082.6
-1537.64	-11743.3
-1785.77	-12956.1
-1780.58	-12953.1
-1783.13	-12938
-1795.28	-12936.1
-1790.72	-12925.6
-1789.8	-12937.6
-2514.23	-12778.1
-2504	-12783.3
-2495.91	-12784
-2491.38	-12792
-2487.87	-12788.4
-2495.33	-12776.9
-2506.92	-12779.8
-2498.5	-12780.6
-2491.91	-12779.6
-2491.9	-12776.3
-2489.79	-12782.5
-2490.76	-12785.4
-2491.85	-12782.3
-2494.91	-12786.1
-2501.9	-12786.1
-2509.93	-12778.2
-2500.48	-12777.2
-2490.56	-12782.7
-2497.24	-12776.1
-2500.37	-12779.2
-3061.14	-12513.2
-3052.35	-12520.2
-3053.48	-12509.4
-3056	-12496.2
-3058.17	-12509.7
-2034.84	-12080.2
-2033.23	-12069.7
-2036.47	-12071.4
-2034.66	-12067.7
-2046.35	-12069.7
-2045.11	-12068.4
-2056.64	-12083.6
-2062.74	-12076.4
-1403.57	-12171.9
-1405.36	-12183.5
-1413.53	-12178.5
-1408.55	-12166.7
-1407.5	-12174.6
-1409.28	-12184.4
-1410.51	-12171.2
-2751.28	-12631.8
-2761.42	-12638.5
-2758.92	-12640.2
-2756.56	-12650.4
-2756.59	-12649.5
-2756.62	-12639
-1703.24	-12082.9
-1700.43	-12089.6
-1707.52	-12099.1
-3096.52	-12749.2
-3094.89	-12751.4
-3094.05	-12752.3
-3094.05	-12757.7
-3094.84	-12757.7
-3093.24	-12761.6
-3095.55	-12771
-3099.92	-12773.9
-3103.1	-12770.8
-3099.66	-12770.8
-3099.69	-12762.8
-3091.56	-12767.8
-3098.54	-12770.5
-3097.56	-12772.6
-2677.17	-12994.4
-2684.04	-13000.5
-1737.48	-12137.3
-1736.96	-12127.3
-1736.95	-12126.2
-1741.39	-12112.4
-1743.27	-12103.1
-2246.27	-12869.1
-2253.45	-12869.9
-2251.64	-12877.2
-2254.33	-12884.4
-2255.26	-12877.6
-2258.1	-12869.2
-2259.62	-12873.9
-2256.3	-12880.6
-2253.3	-12887.6
-2254.27	-12873.7
-2260.64	-12876.4
-2258.12	-12877.2
-2263.97	-12886
-2258.72	-12893.1
-1874.96	-12914.8
-1868.26	-12908.1
-1860.32	-12905.5
-1869.97	-12902.3
-1854.68	-12911
-1866.78	-12905.8
-1874.09	-12907.7
-1864.81	-12917
-1871.59	-12928.1
-1859.36	-12920.2
-1641.71	-12770
-1644.36	-12768.3
-1779.73	-13058.5
-1784.44	-13054.5
-1780.23	-12959
-1777.13	-12950.2
-1772.37	-12940.7
-1770.84	-12939.9
-1775.12	-12941.7
-1773.42	-12930.2
-1771.5	-12935.8
-1768.36	-12936.7
-1763.07	-12938.9
-1757.39	-12940.8
-1756.77	-12928.9
-1761.53	-12936.1
-1761.56	-12939
-1760.88	-12934.2
-1752.75	-12930.1
-1765.16	-12926.8
-1768.18	-12926.8
-2707.01	-12865.6
-2696.79	-12875
-2696.82	-12866.2
-3029.38	-12500.8
-3043.89	-12502.3
-3043.25	-12505.8
-3041.62	-12513.9
-1568.62	-12744.7
-1585.05	-12740.6
-1573.99	-12728.8
-1580.82	-12722.9
-1590.08	-12717.9
-1576.4	-12717.1
-1581.9	-12715.5
-1573.48	-12714.7
-1577.25	-12707.2
-1578.2	-12708.2
-1567.86	-12699.6
-1581.3	-12711.5
-1580.51	-12715.8
-1574.54	-12721.9
-2304.36	-13195.6
-2297.69	-13209.2
-2286.28	-13214.5
-2286.26	-13222.3
-2797.42	-12701.9
-2798.69	-12699.8
-2806.7	-12694.7
-2825.78	-12676.5
-2837.73	-12668.9
-2833.27	-12668.9
-2843.39	-12680
-2837.83	-12680
-2837.85	-12672.4
-2843.11	-12663.3
-2838.43	-12657.4
-2847.29	-12665.7
-2501.56	-12786.5
-2498.38	-12788.3
-2509.79	-12794.4
-2481.93	-12997.9
-2486.3	-13027
-2486.47	-13011.9
-2482.84	-13016.6
-2480.81	-13010.4
-2479.78	-13007.3
-2487.91	-13004.3
-2484.27	-12996.9
-2488.91	-12993.2
-2502.06	-12988.1
-2492.29	-13002.3
-2501.8	-12995.3
-2496.29	-12989.7
-2501.21	-12991.7
-2501.24	-12998.1
-2494.26	-12995.3
-2496.24	-13007.5
-2498.3	-12993.2
-2498.26	-12995.1
-2496.94	-12987.7
-2503.53	-12994.3
-2495.44	-12990.3
-2496.52	-12999.3
-2493.27	-12994.9
-2491.14	-12991.7
-2488.34	-12993.6
-2479.06	-12989.9
-2477.21	-12992.6
-2484.65	-12979.5
-2480.77	-12966.9
-2493.93	-12976.8
-2489.83	-12983.1
-2489.3	-12987.6
-2495.36	-12991.3
-2497.97	-12996
-2504.6	-12996.8
-2515.14	-13011.2
-2522.35	-13013.3
-2533.36	-13015.5
-2227.07	-12813.3
-2227.89	-12813.4
-2219.61	-12814
-2216.39	-12805.3
-2209.16	-12803.7
-2220.9	-12799.4
-2216.44	-12803.9
-2219.32	-12794.8
-2212.9	-12786.2
-2217.95	-12780.4
-2214.92	-12783.5
-2224.61	-12785.1
-2218.09	-12788.7
-2215.78	-12797.1
-2214.03	-12802.5
[truncated: 9,616 more rows]

## Sheet: ED Fig. 3C
ED Fig. 3C
HMSiR Localizations (Single Cluster)
x (nm)	y (nm)	z (nm)
74.38	-4.9	-32.9146
69.87	-7.9	-44.8219
57.25	-2.3	-51.084
62.38	14.1	-53.6193
68.83	20.6	-53.2308
67.19	15.5	-68.9304
59.62	-22	-35.7547
49.54	-24.8	-31.5223
51.92	-24.8	-30.0829
56.18	-28.2	-47.435
-34.93	-56.4	-12.5547
72.23	-41	7.00965
79.67	-37.5	10.2678
72.39	-20.8	11.4216
62.97	-10.2	7.39256
59.1	-4.4	4.1948
59.93	-9.4	8.12243
65.08	-3.3	12.34
72.51	-6.1	12.3744
83.08	8.8	14.2017
79.21	17.6	8.52185
83.11	32.4	6.67195
91.33	38.6	5.50304
-13.84	-38.3	21.8407
-16.51	-39.3	22.9018
-8.13	-36.7	33.0006
-12.38	-47.1	33.5811
-9.85	-46.2	32.2811
-10.7	-38.9	35.8732
-18.07	-44.5	41.846
-19.55	-41.6	44.1615
-6	-42.5	-90.1934
5.33	-30	-88.9694
-27.03	-76.2	-30.6599
-31.83	-65.4	-34.2764
-15.88	-61.3	9.67505
-18.24	-53.7	3.0443
-19.19	-61.4	-0.5217
-27.92	-62.3	-6.7344
-28.75	-59.3	-5.9971
-32.4	-70.4	-8.2986
-36.86	-70.5	-5.4927
-34.56	-64.2	-3.3068
-33.55	-54.9	-6.9189
-39.32	-41.8	-5.1697
-39.89	-50.2	-3.5934
-41.49	-47.9	-6.7165
-29.26	-47.9	-6.6686
-37.07	-54.2	-7.1335
-36.3	-47.4	-9.7075
-31.36	-46.2	-13.8363
-31.34	-50.5	-13.8097
-31.36	-46.2	-14.571
-23.35	-51.1	-15.8756
-36.04	-48.4	-18.9292
-28.15	-49.3	-21.1412
-30.53	-58.6	-19.9157
-45.98	-56.4	-18.9569
-32.34	-50.1	-13.9532
-23.41	-52.5	-16.225
-29.96	-36.7	-11.9668
-44.6	-49.8	-5.7956
-38.2	-46.3	-3.0918
61.59	-38.1	22.388
66.58	-35.3	25.0569
53.17	-31.3	19.3861
19.69	44.2	30.7112
27.25	40	34.8561
29.28	40	46.1159
29.29	38	51.3433
28.3	43.7	49.2349
30.66	45.3	52.9657
22.23	37.5	54.0297
-22.09	-25	45.6619
-24.96	-39.2	46.461
-17.66	-43.8	43.9806
-12.63	-35.8	40.8298
-17.88	-32	38.4715
-5.08	-35.2	38.0095
-1.55	-36.1	34.3442
-8.72	-31.6	31.5843
-12.19	-28.2	28.6612
-10.16	-35.5	29.1138
-15	-42.4	29.1591
-12.68	-38.9	21.5167
-10.54	-35.4	24.5497
-11.21	-35.4	20.7989
-12.05	-38.8	24.3317
-11.73	-39.5	25.5162
32.2	39.6	-41.9223
41.1	42.3	-32.6493
48.8	48.1	-26.8303
-22.32	59.5	-26.5693
-25.54	49.4	-26.566
-16.2	38	-27.6077
-4.12	42.7	-28.9371
-12.11	50.7	-31.4636
1.65	50.7	-33.8575
-17.12	48.1	-32.5545
62.53	-4.8	-47.8514
58.5	-13.9	-47.2918
61.74	-20.5	-38.4483
66.12	-18.8	-37.8924
68.1	-18.8	-38.5139
68.97	-15.2	-41.3483
70.8	-14.2	-46.1642
80.3	-16	-46.1583
67.36	-12	-50.3065
64.02	-12.8	-44.7763
55.98	-18.2	-45.4109
56.94	-28	-46.3362
70.82	-29.9	-48.7502
76.39	-17.1	-49.3782
76.44	-18.8	-53.0778
76.47	-28.9	-57.883
-10.24	-40.7	-52.3258
-2.08	-42.8	-50.6779
-17.59	-39.6	-45.4908
-3.07	-51.6	-34.7345
2.59	-47.5	-34.6837
-2.05	-47.5	-34.2788
-10.14	-36	-40.0347
-16.46	-43.2	-34.0483
-30.1	-49	-39.6094
-17.35	-45.4	-35.8209
-5.65	-55.4	-36.5783
-15.51	-47.5	-44.8019
-9.24	-45.7	-44.24
5.28	-40.3	-49.8023
-34.01	-54	30.1345
-22.08	-57	28.3084
-24.22	-57	35.2305
-18.45	-51.2	32.276
13.4	66.4	20.0083
18.53	43.5	20.0648
10.97	53.4	16.1393
3.27	59.8	19.0765
3.29	52.1	21.1082
12.4	56.7	26.5691
13.4	50.9	30.7727
16.74	47.5	23.9422
10.62	51.3	27.103
14.03	41	29.6147
5.63	46.2	36.5122
12.52	36.6	38.4016
11.1	37.2	35.4971
64.76	-4.1	-62.2363
54.62	-10.8	-60.4675
57.12	-12.5	-60.9285
59.48	-22.7	-54.0029
59.45	-21.8	-53.9708
59.42	-11.3	-48.2872
18.62	-74.2	-12.4882
17.35	-72.1	-12.8718
9.34	-67	-16.0689
-9.74	-48.8	-23.9307
-21.69	-41.2	-32.4203
-17.23	-41.2	-35.3036
-27.35	-52.3	-47.2969
-21.79	-52.3	-50.1582
-21.81	-44.7	-48.6548
-27.07	-35.6	-60.313
-22.39	-29.7	-59.037
-31.25	-38	-68.2733
-5.93	-35.1	-56.6177
0.72	-35.7	-63.4602
-12.95	-26.4	-57.0405
-13.64	-31.4	-61.6922
-26.82	-41.5	-53.9393
-29.78	-40.6	-54.7403
-15.12	-33.2	-54.0469
-14.04	-34.2	-55.6768
-21.97	-36.9	-62.0095
-17.27	-48.7	-63.8237
-19.76	-48.7	-68.3621
-12.77	-45.7	-68.9289
-11.77	-37.6	-76.4157
-19.81	-39.4	-73.2388
-26.69	-42.8	-79.335
-15.27	-68.1	-7.4603
-12.14	-70.2	-1.3113
-1.47	-68.2	8.12946
1.86	-69.1	18.9903
8.08	-69.1	23.2504
12.32	-59.7	21.3156
61.96	25.1	-34.9118
68.9	36.8	-43.5555
65.8	33.7	-44.0218
60.11	23.4	-43.961
57.61	25.8	-46.3109
51.89	29.8	-46.2804
56.94	21.7	-47.4755
55.79	29.5	-49.3965
51.26	23.8	-48.3307
50.21	28.9	-42.5163
60.4	27.2	-43.862
66.01	32.8	-48.1648
56.77	28.9	-55.4273
61.91	30	-52.0477
63.57	25.8	-48.4774
57.45	32.9	-45.7819
47.12	32	-53.453
49.68	35.5	-50.0635
53.87	31.4	-52.3533
54.73	29.6	-53.6564
44.3	30.6	-51.294
54.34	31.6	-48.6736
63.95	25.2	-52.2818
60.96	24.4	-59.1267
54.12	34.1	-63.321
56.76	28.9	-57.7363
54.91	29.7	-55.5529
63.53	23	-57.4808
67.75	31.5	-57.4498
53.6	34	-55.0435
64.82	31.2	-56.4077
72.33	25.9	-57.0076
64.55	31.3	-60.7233
57.78	28.8	-58.4191
55.63	30.9	-60.5052
56.55	41	-51.3319
47.22	39	-45.1587
39.21	44.6	-35.3742
36.37	46.7	-28.5098
33.6	52.2	-25.3966
26.75	53.7	-16.5413
23.37	61.5	-6.0878
18.39	65.4	2.9142
8.5	70.7	7.7023
22.29	66.5	26.8422
21.28	60.3	37.7281
24.08	45.5	38.9601
17.66	43.9	40.3516
19.91	50.8	45.6463
19.94	49.9	48.6008
10.75	57.1	52.8063
20.21	47.6	48.2761
14.33	56.9	46.0135
17.96	52.4	44.0817
18.89	40.4	49.8909
26.56	34.6	44.2701
24.01	43.3	46.2153
16.28	49	46.6538
28.58	51.7	41.6928
13.73	59.9	45.3534
23.17	57.1	51.078
17.22	62.2	49.3887
22.35	58.2	58.708
18.88	51.3	52.4927
15.35	46.9	53.8102
9.11	44.2	54.5786
-30.06	33.5	38.166
-26.92	25	39.2432
-38.16	23.6	37.1522
-37.72	27.6	38.0614
-35.63	39	32.2366
-34.54	38.5	24.3042
32.71	40.5	52.4109
44.84	42.5	49.6507
49.33	44.7	51.9775
43.23	41.7	50.1059
34.07	49.8	50.77
37.14	49.9	42.9639
37.12	53	52.7686
38.05	53.9	51.3089
46.58	55.8	51.3148
39.68	53.8	41.1635
36.24	51.2	39.6338
48.67	47.6	41.677
47.77	39.2	42.7947
44.47	42.4	42.8309
-47.26	21.9	-44.1661
-60.47	-4.3	-42.229
-57.09	-18.4	-52.4554
-46.2	-15.8	-56.3705
-43.76	-7.6	-64.3258
-36.23	-12.9	-50.9575
-45.72	-14.2	-51.5754
-53.85	-13.1	-51.1833
-42.27	-3.8	-46.4359
-40.04	1.7	-50.1008
-45.4	0.2	-49.6597
-41.7	-38.7	-59.3075
-35.55	-37.8	-61.4219
-41.97	-28.7	-62.8879
-45.91	-19.9	-59.2609
-45.88	-21.9	-55.4581
-49.22	-21.1	-57.4198
-48.44	-14.5	-56.3067
-50.82	-8.6	-55.0155
-39.95	-7.6	-53.6426
-51.12	-8.7	-55.3476
30.44	-29	-81.6161
36.17	-32.5	-80.1594
-46.78	10.5	-36.4241
-54.96	-1.3	-32.6309
-49.34	-5.4	-31.8472
-40.23	-7.5	-33.0101
-51.4	-14	-34.0671
-36.93	-9.2	-30.0856
-43.04	-15.4	-35.9905
-52.61	-15.4	-30.1872
-37.08	-19.7	-26.2415
-30.66	-18.9	-31.1832
-32.22	-12.1	-29.5944
-41.26	-3.1	-22.0655
-44.63	-4.2	-29.483
-47.75	-11.2	-19.2833
-61.53	-14.7	-22.5964
-44.65	-19.2	-23.1526
-45.43	-29	-34.3699
-33.04	39.4	-98.6954
-31.42	28.8	-90.1454
-22.08	27.5	-87.7534
-27.02	18.8	-82.2519
-26.37	13.9	-76.8764
-39.57	15.3	-73.5044
-42.75	11.4	-72.7972
-55.53	-6.3	-35.6037
54	67.8	47.5892
39.6	59.5	48.9252
40.99	46.6	41.6751
38.98	42.7	43.4754
39.97	41.6	41.5828
47.52	33	39.2997
44.93	34.7	44.8233
56.28	37	47.6079
71.24	41.4	53.3363
56.33	52.3	55.0708
51.08	55.5	51.478
56.11	46.2	41.7422
65.04	45.3	43.4383
48.44	47.5	40.7881
38.44	47.4	35.6327
33.7	41.5	42.5489
32.66	34.3	53.1315
31.84	42.7	53.5692
24.49	40.6	51.2106
41.89	43.9	40.9894
51.56	43.9	45.4365
54.87	43.9	47.0347
47.93	44.4	43.8066
42.97	44.4	43.9529
31.71	35.1	41.9523
26.86	27.9	37.9309
21.88	25.2	35.7229
-24.46	0.8	-21.9214
-31.88	-8.8	-25.7919
-42.66	-14.2	-25.7726
-36.42	-14.2	-25.7726
-50.42	-20	-27.9422
-56.38	-28	-24.4723
-52.56	-14.6	-28.1916
-46.21	-11.4	-24.6126
-52.19	-20	-29.4049
-41.2	-18	-30.2042
-42.96	-19.8	-26.4215
-43.03	-12.3	-22.3316
46.62	38.6	49.2506
-40.56	-15.3	-17.3371
-55.18	-20.9	-20.0515
-56.16	-16	-29.1388
-56.31	-12.5	-37.8181
-55.13	-19.3	-38.9916
-47.46	-6.2	-41.5344
-50.72	-7	-46.638
-45.55	-12.2	-42.9957
-54.03	-11.3	-50.3004
-59.28	-19.6	-39.5541
-59.34	-12	-41.0547
-60.29	-12	-41.0314
-57.78	-17	-41.4962
-46.58	-20	-38.9461
-54.51	-15.7	-37.5616
-62.79	-4.4	-34.3166
-60.13	-7.9	-30.0333
25.29	31.7	55.3714
33.72	31.6	51.181
29.47	45.1	50.616
38.39	50.1	45.9738
34.07	42.5	45.616
33.12	41.5	51.4814
34.94	45.2	51.1519
41.51	35.3	45.8391
24.22	34.2	47.1574
-58.21	3.1	-44.9472
-54.2	-2	-54.4834
-50.03	-9.6	-54.4591
-46.59	-6.1	-59.2487
-50.11	-5.2	-56.6082
-48.5	4	-58.9059
-55.36	2.3	-58.1488
-48.41	1.4	-51.6659
-54.29	-5.4	-48.2635
-45.31	-3.6	-50.5441
-40.15	3.6	-46.9019
-41.13	4.7	-51.7184
-31.48	20.9	63.2647
-37.35	33.3	61.8635
-40.67	31.1	56.233
-36.65	32.7	59.1391
-37.52	31	60.4088
-37.52	18.5	60.4091
-29.97	23.2	64.6323
-33.8	26.1	60.756
-33.84	34.9	53.1329
-26.16	32.7	48.4186
9.53	56.9	27.207
-6.43	64.4	31.7036
-4.53	57.4	29.7384
-57.96	-22.4	-44.6353
-53.29	-16.8	-44.6324
-50.84	-16.8	-45.2888
-49.9	-14.9	-40.0621
-44.75	-9.7	-38.584
-48	-16.3	-36.3879
-46.14	-16.3	-35.2081
-59.82	-22	-34.5156
-57.6	-24.3	-39.1472
-57.63	-13.8	-43.9923
-53.99	-21.9	-44.7224
-47.27	-19	-44.6935
-53.01	-5.3	-41.6284
-48.35	-2.9	-42.8554
-56.06	-2.1	-43.9965
-51.35	-13.9	-43.0047
-44.86	-21.5	-45.3931
-48.87	-15.9	-45.3649
-48.11	-4.6	-43.5376
-51.31	-9.5	-49.1747
-49.65	-10.3	-39.0819
-48.87	-24.8	-39.0782
-45.66	-19	-39.5016
-53.55	-12.9	-36.8328
-47.93	-25.7	-38.2907
-48.01	-12.2	-36.5417
-55.69	-14.8	-43.7049
-47.51	-19.4	-45.3366
-52.83	-20.2	-48.3238
-45.11	-16.9	-46.4673
-42.91	-25.5	-47.1683
-45.11	-22.3	-46.6204
-52.32	-24.7	-46.1968
-48.01	-8.2	-48.2443
-52.04	-14.2	-46.4063
-48.86	-14.3	-48.2597
-30.28	32.2	30.5078
-29.43	37.7	32.8735
0.98	64.7	-18.1845

## Sheet: ED Fig. 3D
ED Fig. 3D
Angle Histogram (single)
Angle (°)	Frequency
2.5	0.12269
7.5	0.12963
12.5	0.16898
17.5	0.16204
22.5	0.08565
27.5	0.06019
32.5	0.10417
37.5	0.07639
42.5	0.09028

## Sheet: ED Fig. 3E
ED Fig. 3E
	Nanobody-HMSiR Localizations
x (nm)	y (nm)	z (nm)
-24.5974	39.8719	-192.569
-51.067	34.5109	-191.947
-28.5668	31.4646	-191.734
-14.9346	39.8867	-190.104
-36.5802	33.578	-190.063
88.8282	2.72042	-162.041
87.1117	4.83145	-161.775
-42.796	134.099	-150.171
55.553	-15.6601	-150.083
-48.9896	142.388	-150.08
-80.25	7.97004	-149.64
-73.0953	2.28897	-149.437
-44.6642	142.563	-148.41
35.812	-2.21155	-146.945
-58.6249	-1.89218	-146.305
-63.8462	-4.37451	-146.276
-67.626	1.19765	-145.93
20.757	5.60257	-144.579
23.5146	5.47735	-144.021
17.4211	7.83552	-143.486
22.6588	13.7589	-142.054
20.2857	8.02504	-141.124
-60.7325	-128.335	-130.811
23.9634	94.1621	-125.763
73.4932	16.8756	-125.192
10.1505	-107.388	-124.051
-61.311	-125.057	-123.796
8.99114	-112.071	-123.258
9.31637	-86.8549	-120.685
8.95572	84.2019	-118.957
0.84625	-85.4697	-115.921
1.1295	-78.9096	-111.528
5.78746	69.8701	-110.896
4.39931	69.2756	-109.565
10.1622	88.5225	-108.398
-25.0508	-62.842	-107.677
13.6559	81.9579	-107.636
9.92284	64.705	-106.168
3.74498	65.0435	-105.087
4.60059	90.112	-105.07
41.318	-66.8707	-104.006
-14.9928	55.417	-102.035
-2.5326	45.951	-100.579
-1.54749	55.6848	-99.5523
4.302	-32.3618	-99.2297
-6.79931	-49.709	-99.1168
4.3718	-90.211	-98.3922
53.4239	4.58079	-98.2129
54.4461	40.4252	-97.5057
-3.21326	51.0611	-97.3799
19.1819	-13.1846	-97.0791
54.4988	15.8109	-96.3375
61.8178	19.4434	-96.2888
1.35858	34.233	-95.8774
42.3319	8.44457	-95.8418
50.7248	12.5002	-95.8054
57.8301	15.1306	-95.658
-2.1168	45.3907	-95.3981
19.0187	-10.3817	-95.0828
-0.56375	-44.786	-95.0599
-8.25248	50.9214	-94.8891
-20.8002	46.5028	-94.7366
-0.12985	-37.9143	-94.2416
-35.304	-16.4894	-94.1084
-0.82729	-29.9322	-93.9992
52.9814	42.8858	-93.8198
-8.22939	56.6671	-93.7989
1.37945	45.3964	-93.7617
-30.914	-11.4284	-93.7409
19.5931	-37.9324	-93.5865
46.0572	44.6732	-93.5701
-7.31365	71.47	-93.5055
-5.23679	-39.0327	-93.3503
17.048	-7.68031	-93.2821
21.4633	-3.91425	-93.2437
-32.8582	-19.0113	-93.1967
55.0609	47.0253	-93.1378
63.4311	48.7076	-92.9318
58.3179	50.4839	-92.9185
50.0763	42.7822	-92.88
26.3322	-31.6602	-92.6343
52.7526	1.02655	-92.4901
-13.3367	38.5318	-92.3982
-48.6074	-1.34822	-92.2998
50.9353	44.1794	-91.9909
60.1677	-79.1521	-91.9749
-27.9621	-23.7288	-91.8502
4.57655	54.9495	-91.7063
31.1452	-32.5217	-91.6912
50.8618	-27.0141	-91.0931
47.7589	32.2831	-91.0265
10.2578	3.96593	-90.8216
-10.4065	29.743	-90.718
-51.7964	-2.4112	-90.6553
9.69661	40.7756	-90.3293
21.6071	-7.35944	-90.2403
16.8335	-4.15389	-89.9872
-12.2141	35.0277	-89.791
-55.6779	-14.8768	-89.6933
25.6447	-29.57	-89.4856
57.6098	-80.4272	-89.3515
22.3602	-2.85375	-88.9761
41.641	-25.9969	-88.6917
10.5376	53.0911	-88.5292
30.9021	-14.0193	-88.4547
16.4193	6.1811	-88.421
-60.3927	-3.36688	-88.3974
26.784	2.63348	-88.3117
-46.7819	32.0705	-88.214
25.2957	61.6805	-88.1827
-73.0614	13.5059	-87.9913
-40.7954	-72.7699	-87.9611
42.8072	-57.598	-87.9324
47.0684	-51.6554	-87.892
1.98054	-33.4329	-87.8224
55.9779	-51.6521	-87.6461
3.1616	-30.5807	-87.6181
-21.9824	39.0132	-87.6178
44.0138	39.2304	-87.494
11.0309	50.4971	-87.1563
33.1851	-51.3933	-86.963
-56.9712	-10.5747	-86.9482
0.61465	58.3531	-86.7494
46.4305	11.787	-86.5878
15.4982	38.4684	-86.5784
-74.8914	15.2489	-86.403
11.0399	45.674	-86.3482
-69.4205	-8.99184	-86.3047
11.9683	1.01224	-86.2523
-15.906	-12.3346	-86.166
42.3523	47.4016	-86.1094
55.9664	47.0197	-86.0913
-3.03246	59.0677	-85.9802
6.06463	42.0472	-85.8952
21.0831	8.60455	-85.8605
28.6656	-4.29395	-85.6674
-41.3091	33.9641	-85.5838
34.6558	57.6065	-85.472
-36.3263	38.6088	-85.4129
6.32482	53.6056	-84.6057
-27.9825	22.3188	-84.4581
-78.0842	-17.2296	-84.1672
6.36946	51.6803	-83.8868
43.758	-3.39874	-83.8356
-118.562	31.4536	-83.7478
50.4368	13.1412	-83.7326
66.9149	30.0935	-83.7237
-58.0312	33.991	-83.7214
-44.4317	31.2919	-83.7073
-64.7307	21.6144	-83.4254
48.4659	1.97262	-83.2504
64.0667	35.6026	-83.2237
-70.931	19.7138	-82.9665
-56.1472	37.1885	-82.9385
-53.0509	36.5375	-82.8738
39.2664	-4.82945	-82.82
64.5084	31.7591	-82.7179
20.9013	-5.04035	-82.6657
-26.1733	36.6339	-82.6616
7.7042	51.5054	-82.2756
-38.0326	72.883	-82.2645
31.9719	47.152	-82.2036
-83.5544	-41.732	-82.1209
-31.0639	46.2884	-81.9673
6.72942	67.6804	-81.9389
-36.0255	32.368	-81.9271
-48.4638	41.1078	-81.8809
6.84407	47.3401	-81.8363
53.0923	-3.26316	-81.7087
48.3439	-2.52227	-81.7013
45.8554	24.0236	-81.6454
-40.1353	75.2915	-81.5837
18.8887	-1.61125	-81.4774
-45.3045	76.1449	-81.2765
-75.768	-34.055	-81.2667
37.3999	52.4752	-81.2456
-48.7105	26.2034	-81.1515
60.4636	35.1664	-81.0634
10.407	7.76131	-80.9978
44.9941	-13.7095	-80.978
14.2803	46.6123	-80.79
-21.7522	53.8021	-80.7695
-54.1689	1.48334	-80.5722
-0.91113	-11.8452	-80.5136
-36.0143	35.2227	-80.4686
-31.8333	31.4781	-80.3083
-31.8333	31.4781	-80.3083
48.4133	4.43329	-80.2875
9.62426	64.9	-80.0514
56.6149	30.2108	-79.8602
-76.2541	-38.0426	-79.8191
-42.304	26.8775	-79.8078
55.5247	20.0228	-79.7585
38.5139	-45.009	-79.649
-47.0351	16.3245	-79.6355
-49.3702	13.9586	-79.5967
-12.2744	58.877	-79.5466
-48.6275	43.0179	-79.5058
32.8452	-2.69379	-79.4698
8.05511	9.55015	-79.4676
-40.6616	-0.84765	-79.4178
-64.8218	-11.2216	-79.4132
47.8675	-9.55928	-79.4064
-68.83	-21.2008	-79.37
-46.1941	13.1277	-79.3665
-41.5802	74.2301	-79.3305
-10.3293	4.51623	-79.2735
-39.3137	21.3833	-79.1714
53.8019	40.862	-79.1152
57.1751	2.17904	-79.0224
27.4718	50.7088	-78.891
-21.4021	41.3148	-78.8713
-21.4021	41.3148	-78.8713
-31.0618	-48.8377	-78.8197
-75.2581	-2.42987	-78.7921
52.3942	11.8883	-78.749
-45.2067	76.0909	-78.6773
-71.6432	21.0358	-78.621
-62.2065	-6.13822	-78.5855
-32.1133	28.4362	-78.5838
48.2022	2.63638	-78.4516
-29.8545	38.7505	-78.3927
50.6919	60.2525	-78.2569
33.3307	-10.3518	-78.0495
-50.8226	15.1926	-78.0153
-47.7929	-3.07047	-77.9232
-52.1076	44.3727	-77.8836
-40.7966	-8.91746	-77.8487
-74.076	1.42503	-77.7328
-38.0827	43.8587	-77.7293
-44.2339	72.9782	-77.7055
-40.3767	7.74537	-77.6863
-61.0586	18.1141	-77.6538
22.3424	-13.7199	-77.6397
37.751	-7.43167	-77.5888
-10.0863	61.173	-77.5241
9.67189	58.237	-77.51
41.178	-37.6578	-77.4836
-25.4985	-49.0742	-77.3713
23.4726	-8.28171	-77.2564
53.507	35.9709	-77.105
-75.1911	-1.41972	-77.0569
-80.161	-3.26266	-77.0391
27.5743	-14.6984	-76.9792
32.8134	-2.75037	-76.9655
60.5848	-8.68252	-76.9482
50.1068	26.4225	-76.9191
45.7115	13.5926	-76.8833
32.3244	42.0557	-76.8657
-48.0292	11.8426	-76.8584
-50.4957	2.19546	-76.5884
-57.1475	14.4724	-76.5248
-28.4122	36.3962	-76.4933
55.6294	-6.97345	-76.4672
-6.80486	-52.7065	-76.4261
4.32524	76.2396	-76.244
7.5671	69.6645	-76.2076
-38.0628	18.0764	-76.1629
41.1391	-42.3205	-76.1574
55.1066	-13.087	-76.1362
-16.5703	86.6598	-76.1274
-62.4411	2.17036	-76.1188
-65.5195	-33.3657	-76.1141
-53.592	4.6318	-76.0277
-44.5838	-8.31632	-76.0112
-55.7206	23.7157	-75.9852
-57.5189	12.7988	-75.8911
-9.65312	-52.4964	-75.8697
-46.5432	6.0293	-75.8319
-51.4386	5.66619	-75.7695
-39.9856	13.9083	-75.6957
5.93491	15.39	-75.6874
40.2441	36.9286	-75.6652
-22.7305	60.7588	-75.6555
-1.30081	59.1703	-75.6125
-57.2996	0.41102	-75.5869
-39.6518	-8.25747	-75.5816
-52.977	11.0116	-75.5725
45.3933	15.436	-75.5626
-45.1275	26.7934	-75.5541
11.2679	-37.6895	-75.5316
54.0429	39.7448	-75.4707
-18.2053	-54.6918	-75.4531
24.7879	34.983	-75.4246
-64.527	11.3556	-75.3772
37.6774	30.1035	-75.3567
-45.1803	40.4338	-75.3186
52.7493	-4.94431	-75.3009
39.4773	2.82217	-75.1712
-53.1741	33.9416	-75.1125
-71.01	46.3784	-75.1078
-36.2686	53.1848	-75.0134
-63.7338	8.77458	-74.9566
-1.69692	35.9404	-74.9226
-42.747	5.64302	-74.9096
-25.9585	-79.5444	-74.8809
-56.8914	-9.45249	-74.8345
-49.4284	14.2488	-74.8334
-62.8913	28.8578	-74.7537
-57.4612	1.97216	-74.6762
-14.5197	-56.4654	-74.6749
-47.6826	-5.27556	-74.6238
-9.59004	-45.0576	-74.5123
37.2372	31.7577	-74.4771
-56.0227	23.4508	-74.3907
-14.6021	-55.9459	-74.378
-55.4368	-19.0455	-74.262
8.80751	32.6816	-74.2533
-15.2799	-61.2871	-74.2387
-60.8873	-33.4872	-74.2293
-57.8388	-22.078	-74.2125
-53.9898	18.1155	-74.1728
-56.6786	36.3886	-74.142
37.1981	-47.7801	-74.0971
-4.12996	-55.1198	-74.0706
-50.8115	43.3224	-74.0613
-33.0458	-12.9969	-74.0437
-12.5018	0.76958	-74.0173
-9.60222	-56.819	-74.0161
-38.6452	-23.6429	-73.9639
45.4426	55.9047	-73.9429
-45.5518	29.2236	-73.8137
45.4837	28.4556	-73.7827
34.4693	-43.7127	-73.7815
-44.3132	-6.10406	-73.6999
-39.0456	12.4284	-73.6856
-43.0116	-14.8793	-73.6545
18.5732	36.5165	-73.6509
42.8075	5.64871	-73.5576
43.9617	-35.8633	-73.5561
-41.9811	39.279	-73.5334
54.829	-7.30536	-73.5074
5.43602	50.1223	-73.4669
-53.6756	2.46408	-73.4426
-30.1015	-9.50006	-73.3896
-22.165	-84.8117	-73.3821
-32.4691	-31.4052	-73.3292
-40.7682	-13.3931	-73.2671
63.8092	-11.4249	-73.2124
36.938	-43.3622	-73.2026
46.0382	-29.1507	-73.1874
-51.3324	-13.5074	-73.1649
-0.12903	26.1541	-73.0767
-51.0844	12.3002	-73.0738
-46.9603	32.4287	-73.0505
-12.4468	-47.3918	-73.0045
-56.0981	31.7786	-72.9068
-49.2296	-7.86182	-72.7537
59.5569	-40.6947	-72.7501
4.81183	41.8581	-72.7282
-19.5225	16.2334	-72.6595
-22.4961	-11.2241	-72.5953
28.896	-45.7653	-72.5834
-30.0412	-52.6058	-72.5789
46.7325	-40.2511	-72.5098
5.3393	32.0374	-72.4654
-49.0285	40.4026	-72.4574
38.5875	-17.98	-72.4048
-51.3136	-34.1469	-72.3936
72.1646	42.4223	-72.3543
51.1	-18.9371	-72.3501
-31.4083	-43.0118	-72.347
-15.0292	64.4085	-72.3232
-6.06442	45.7595	-72.3103
-54.4063	33.3661	-72.2857
-46.0542	-7.7906	-72.2719
-44.7111	-12.7489	-72.2594
-42.5756	26.0885	-72.2502
-42.5662	50.0339	-72.2198
37.0821	-48.1961	-72.1741
-20.6007	48.5959	-72.1676
22.438	32.4493	-72.1533
74.765	-89.8489	-72.1376
-47.8455	7.20342	-72.1193
26.9251	-5.32678	-72.1042
-21.6657	-88.2186	-72.0376
48.904	12.9822	-72.036
-43.8717	22.696	-72.03
-29.8049	45.6633	-72.0201
-5.89823	-50.2768	-72.004
-52.5105	-39.8171	-72.0014
17.999	27.5326	-71.942
36.5016	-42.6514	-71.9355
-29.1085	35.7429	-71.893
-9.8866	41.9599	-71.8856
-26.0628	28.7797	-71.8728
-26.0628	28.7797	-71.8728
23.1358	33.488	-71.8699
36.1086	-32.4927	-71.8497
-52.1657	33.0826	-71.8447
-38.6823	23.7995	-71.842
-56.4778	-21.2133	-71.8265
-55.8574	-20.9931	-71.8193
-45.9474	-8.81802	-71.8066
0.57393	43.2451	-71.7496
32.6823	-52.6855	-71.7113
-35.1124	-3.7893	-71.7085
-42.4903	27.5262	-71.6932
-62.7849	41.8695	-71.6795
24.2089	30.8712	-71.6112
-59.5295	6.47065	-71.5931
10.4942	-11.2335	-71.568
-50.0774	-8.92345	-71.5652
13.2384	30.5228	-71.4969
55.7144	-14.4106	-71.4714
-26.849	-6.38953	-71.459
-32.6772	8.93112	-71.4502
-31.5719	38.401	-71.4417
52.8239	-2.20733	-71.4406
26.9328	-45.8356	-71.4357
-76.1276	-4.93921	-71.4112
32.6602	2.62992	-71.3936
0.72682	56.4802	-71.3744
-58.2538	-8.78997	-71.3432
-39.4638	46.7815	-71.3104
50.8018	-16.6164	-71.3037
-22.313	-19.1304	-71.276
-40.575	33.6448	-71.262
-30.7722	-3.29735	-71.2618
-4.27377	49.644	-71.2615
-50.195	-24.3962	-71.252
-36.9387	-19.6391	-71.2503
22.0068	30.7535	-71.2457
46.6435	-5.95033	-71.2226
47.3814	-58.6452	-71.2146
-52.6773	2.2505	-71.2015
-23.5329	-38.8298	-71.1952
-21.3856	32.1224	-71.192
-21.3856	32.1224	-71.192
30.6159	-47.3937	-71.1688
-67.5676	-0.28879	-71.168
60.6321	9.37804	-71.1239
50.1231	-17.8002	-71.0774
-58.168	8.95789	-71.0428
5.97098	24.0548	-71.0402
52.1556	-6.68298	-71.037
61.1607	6.87265	-71.0288
8.38415	-5.6805	-71.0176
34.2378	-47.2838	-70.9867
-0.99783	60.4979	-70.9762
2.06472	62.0688	-70.9151
-59.2318	-30.2866	-70.8872
64.4007	3.34263	-70.8464
4.756	59.0936	-70.8092
23.6621	35.9539	-70.7952
-50.7718	-44.6275	-70.7895
41.2035	-7.22373	-70.7759
-55.7706	5.64727	-70.7606
5.22293	53.147	-70.6969
-25.362	-3.91107	-70.6275
61.4302	5.44701	-70.6084
34.0773	-46.4181	-70.5978
8.90618	95.1609	-70.5915
-31.4946	-27.3728	-70.4982
-7.17047	-51.2348	-70.4807
-49.3676	5.22594	-70.4777
-29.5942	44.6343	-70.4732
-29.5942	44.6343	-70.4732
65.2296	3.41199	-70.4704
23.8241	45.0612	-70.4369
-52.8251	-15.0136	-70.3563
52.2443	1.4975	-70.3286
-55.3858	-6.1882	-70.2757
9.50225	-33.3824	-70.2636
-55.3253	-14.1137	-70.2607
-71.561	3.40621	-70.2205
22.2652	30.4467	-70.2181
66.946	-2.9827	-70.1603
-13.4607	-26.8167	-70.1569
-56.6575	12.636	-70.148
-28.7721	-40.6134	-70.1277
-28.1747	20.5463	-70.093
-28.1747	20.5463	-70.093
58.8305	-66.131	-70.0885
-41.3863	48.5271	-70.0882
46.4771	-45.2834	-70.0881
56.1649	17.1455	-70.0789
-10.5975	-53.6947	-70.0708
-10.3203	-49.6954	-70.0433
50.6501	-10.863	-70.0409
-50.0434	-8.29259	-70.0247
46.8327	9.54389	-70.0064
-12.5226	41.0545	-70.0058
-39.2734	34.0266	-69.9496
-39.2734	34.0266	-69.9496
-55.0024	14.3758	-69.9478
34.1605	-29.5147	-69.936
-36.8361	36.767	-69.9342
-36.8361	36.767	-69.9342
-10.5183	-52.3925	-69.9171
-69.8328	-1.62008	-69.8974
57.4652	-86.32	-69.8899
51.0222	-3.73341	-69.8586
4.56658	32.2176	-69.8572
-35.2896	-8.08099	-69.8181
-20.4079	-43.2981	-69.7583
-52.0926	-56.6002	-69.7347
-30.0513	101.281	-69.7228
-41.8188	15.2439	-69.7095
-19.5475	-5.78259	-69.7088
-11.9613	52.2732	-69.6989
46.7768	-6.68341	-69.6927
-45.6139	23.4712	-69.6848
-10.9198	18.7942	-69.6305
-31.3792	51.229	-69.6269
-16.5326	20.5865	-69.6012
-48.1811	16.2528	-69.5703
65.9107	-51.5598	-69.5147
57.8595	15.3783	-69.3457
54.1028	-13.4264	-69.3026
-60.0468	-24.0964	-69.2887
17.7948	32.1472	-69.192
-11.3783	-49.8413	-69.1735
-21.7605	-17.2218	-69.1231
36.8386	-25.4491	-69.1073
-25.1641	97.1711	-69.0647
-51.1085	-8.96087	-69.0619
-7.03698	81.7676	-69.0522
40.3109	-35.9101	-69.0386
-7.05451	42.5319	-69.0095
17.8724	36.5368	-68.9836
-1.07054	-77.8132	-68.9686
0.59053	17.319	-68.9156
-54.9476	-52.8896	-68.9144
0.61769	22.8371	-68.9123
19.7898	28.5123	-68.9043
-55.2865	-1.42293	-68.8906
46.0954	0.98557	-68.8806
-9.18705	63.1082	-68.8688
-19.5151	-76.1603	-68.8582
-65.8424	4.18925	-68.8295
-1.25	-48.6551	-68.8276
-30.6018	-0.62183	-68.812
28.4031	-0.79956	-68.7999
-36.6098	36.7105	-68.7934
16.909	-28.6869	-68.784
-18.2446	-13.4612	-68.7665
0.36942	-70.8841	-68.7646
-41.0038	37.4231	-68.7606
-41.0038	37.4231	-68.7606
-42.6947	47.6147	-68.7558
53.2694	-15.0248	-68.7422
-33.7158	47.0889	-68.658
55.8215	7.56187	-68.6228
-7.06589	-42.5127	-68.6046
-32.7663	-37.9333	-68.5952
-47.4827	27.6003	-68.5682
4.50878	-32.8766	-68.5656
49.0798	-6.36342	-68.5432
-45.6927	-45.5064	-68.5055
-17.9106	-3.11477	-68.4861
-7.6745	-57.602	-68.4764
-63.9575	-4.05119	-68.4678
-29.474	10.8215	-68.4425
-10.0116	-52.0386	-68.4132
59.9098	-45.0093	-68.4116
37.2269	-49.0059	-68.3994
-38.9825	42.3349	-68.3764
-1.66532	51.3929	-68.3709
24.3835	-23.2097	-68.3602
46.5357	6.78675	-68.3476
-8.89986	-47.4749	-68.2941
-49.2022	34.3952	-68.2783
47.6952	-5.08845	-68.2604
47.6952	-5.08845	-68.2604
-28.6504	33.9859	-68.2448
-28.6504	33.9859	-68.2448
74.2455	-96.2927	-68.2187
42.4827	-33.2991	-68.1857
42.9856	34.8954	-68.1675
-44.9839	-49.4251	-68.1435
27.5001	-24.6369	-68.1385
22.3249	-18.0841	-68.1326
-62.5955	-25.8411	-68.1075
13.409	25.5197	-68.1033
-48.9308	1.80437	-68.0639
-10.7741	-85.8143	-68.0489
29.6887	-28.3201	-68.0415
42.0573	-0.36874	-68.0042
-8.50349	47.9369	-68.0001
15.5222	-4.44502	-67.9989
28.3333	-50.059	-67.9789
-58.9425	-11.8404	-67.967
-29.7809	9.2159	-67.9602
-27.2332	-43.6591	-67.9541
51.6701	-29.8516	-67.9493
59.2916	7.82801	-67.9466
-19.4785	-31.0239	-67.9296
30.1865	-40.7255	-67.8897
27.0841	-15.1223	-67.8654
-45.0367	-0.87596	-67.8346
56.3813	7.10825	-67.8266
41.1955	-8.91482	-67.8235
51.9293	36.5025	-67.7837
-14.3134	-34.0889	-67.7831
-43.9423	-12.648	-67.7713
-37.2997	-48.3292	-67.751
-2.03374	-72.6041	-67.7004
-22.1402	54.7706	-67.678
-23.4695	-61.3153	-67.6615
7.67586	97.5851	-67.6398
33.645	-23.6935	-67.6246
-37.9338	-1.30142	-67.6206
39.2555	35.8642	-67.6063
-27.1277	52.3009	-67.582
43.2006	-45.7997	-67.5749
-11.0074	77.5876	-67.5722
-72.1705	3.23607	-67.5692
-77.1043	-36.844	-67.5672
63.4333	3.94287	-67.5637
38.7465	-14.9208	-67.5443
22.7413	-18.2534	-67.543
6.76258	-28.0172	-67.5127
-38.5187	-10.4154	-67.4813
51.3449	-16.0841	-67.4062
25.3139	-23.8761	-67.3954
-41.6749	-1.39227	-67.3831
63.3608	-65.327	-67.3693
-18.7217	51.4528	-67.3645
-66.9358	-26.5556	-67.3571
-97.5566	-20.5688	-67.3549
-16.5564	52.6629	-67.3474
1.14704	-30.6213	-67.3447
40.8331	-23.7799	-67.3421
50.6582	35.8912	-67.3406
-40.0574	-25.4978	-67.3335
-3.82806	56.7352	-67.3211
45.7027	16.6673	-67.3179
43.4174	-9.34997	-67.3123
-41.0046	-2.56337	-67.3121
39.4275	-44.0082	-67.2767
-5.6465	-15.8312	-67.2551
0.43666	-61.5144	-67.2033
-15.1382	-14.3463	-67.2021
-66.8361	7.61595	-67.1851
44.0374	3.44414	-67.1623
-51.6378	-53.2039	-67.122
-44.5705	41.7376	-67.1203
52.5732	-5.04362	-67.1064
-16.5029	57.0146	-67.1028
-41.7279	-24.7488	-67.0608
-17.6695	-0.16571	-67.0407
-43.5035	2.43304	-67.0393
-26.6497	9.35079	-67.0096
66.7827	-95.5148	-67.0025
-3.43606	-34.4215	-66.9909
-41.0388	2.26935	-66.9459
24.5355	-53.2816	-66.8798
51.18	-12.9719	-66.8501
-41.7556	53.4619	-66.828
-27.9369	-37.6218	-66.7964
52.2801	2.07565	-66.7838
-61.2441	-7.28925	-66.7783
-68.13	-0.77199	-66.7489
41.4657	-28.0606	-66.7363
-9.26059	-27.5721	-66.7145
-53.0851	-4.73565	-66.6748
28.6596	-46.1618	-66.6703
3.90645	101.004	-66.6655
-31.4187	3.01284	-66.6651
21.7928	29.6243	-66.6443
59.8119	4.95301	-66.5918
-47.0138	-29.0357	-66.5876
21.599	30.5631	-66.5834
52.5251	27.9901	-66.5782
-42.1839	10.6161	-66.5624
-53.004	21.6067	-66.5584
-5.42258	-45.1664	-66.5548
-35.9144	84.1739	-66.5469
24.2442	-3.86333	-66.5182
24.2442	-3.86333	-66.5182
-31.6885	-59.5946	-66.4345
-12.6906	-53.1246	-66.4239
47.3368	27.8262	-66.3969
0.44134	-47.3422	-66.3809
-30.3931	11.6738	-66.3407
77.0643	32.483	-66.3116
19.8282	-26.005	-66.2735
39.415	-11.7514	-66.2683
54.9055	7.41582	-66.1887
25.7992	38.834	-66.1697
39.8294	-33.4601	-66.162
34.8685	-51.9457	-66.1514
-60.0716	-26.4143	-66.1425
43.6712	30.9477	-66.1353
-26.4327	-38.1696	-66.1331
66.5054	14.7552	-66.133
12.21	14.8473	-66.1179
32.4699	-48.9729	-66.103
-52.0567	-25.4108	-66.0906
58.245	-6.78282	-66.0472
58.245	-6.78282	-66.0472
-5.32796	-22.5043	-66.0435
-53.0737	-12.1703	-66.035
-4.45249	77.4152	-66.011
-66.2369	5.2568	-65.9412
-28.9866	-79.6274	-65.8976
0.19108	-34.6982	-65.8954
-40.7857	-10.3928	-65.8947
30.2297	-0.66181	-65.8491
-59.591	-51.2147	-65.8344
12.8184	31.4724	-65.8312
69.591	-8.32465	-65.8267
33.7894	-42.4827	-65.8152
-3.4066	58.1985	-65.8018
17.7412	-34.3684	-65.8007
44.044	-43.1849	-65.7962
-2.97916	-55.0585	-65.7945
60.7975	-11.415	-65.7819
60.5713	4.93677	-65.721
-77.6469	6.53034	-65.7047
14.8903	35.7101	-65.7033
62.1676	12.6638	-65.6651
-13.3456	-25.2392	-65.6641
68.612	-3.65699	-65.6595
-42.0887	-5.75233	-65.6508
-55.9354	18.7239	-65.6493
37.2816	-48.6413	-65.6437
-50.2879	-44.8444	-65.6292
-1.82406	-55.937	-65.5981
-25.5976	-43.1964	-65.5948
-37.0704	0.79284	-65.594
-41.0725	22.3869	-65.5778
-70.7901	-38.7885	-65.5669
57.752	-25.8714	-65.5524
38.9234	-41.0286	-65.5136
45.7496	-22.8748	-65.5074
50.1493	13.8729	-65.4555
-13.548	61.3459	-65.4549
22.8833	-30.7849	-65.4502
-23.2828	-38.1458	-65.4142
48.87	-15.1677	-65.4099
1.41291	-46.254	-65.395
-37.7495	1.08112	-65.3817
22.1969	-25.1949	-65.3812
-40.3723	4.4792	-65.3636
-33.1019	28.6671	-65.3595
-53.257	38.309	-65.3545
34.9628	32.9788	-65.3362
-64.966	-20.0365	-65.3255
-21.8382	33.1765	-65.2989
-53.9827	57.6004	-65.2857
7.03153	-2.9923	-65.2578
-48.4343	-21.2437	-65.2519
-26.3077	50.2799	-65.2394
62.3846	-45.7427	-65.2324
-1.34026	-23.694	-65.2265
53.6471	-22.6774	-65.2254
-53.2421	-26.1671	-65.2145
45.5688	-19.4406	-65.2068
-65.8131	-20.8857	-65.1806
55.2754	7.89616	-65.1758
-1.70029	45.9813	-65.1706
1.07003	63.9896	-65.1649
-11.4438	53.6046	-65.1525
-75.9574	-4.89638	-65.1492
24.6284	-33.6801	-65.127
-36.3737	-56.9396	-65.1134
6.66346	-22.7193	-65.1069
-33.8755	-26.0263	-65.0957
32.3838	-16.8047	-65.0955
-18.6075	-43.1048	-65.0831
11.0005	101.699	-65.0701
-22.2536	-86.0983	-65.066
-89.8896	9.43758	-65.0604
32.2447	29.6179	-65.0302
-55.4582	-53.2119	-65.0269
-34.7438	-38.0698	-65.0183
-91.224	-1.82971	-65.0109
31.9138	-11.7901	-64.986
-32.8895	-34.7637	-64.9721
36.6938	24.5979	-64.9654
-51.8787	3.08666	-64.9361
-92.5694	6.03355	-64.8683
-40.2288	3.02471	-64.863
3.84958	23.0201	-64.8493
-1.62704	80.725	-64.8297
30.8368	-32.1272	-64.8123
-30.8143	7.37886	-64.807
16.6976	-24.5297	-64.7986
20.9749	-29.2162	-64.7849
-0.78446	-49.7713	-64.7794
98.3796	-6.57478	-64.7428
48.0781	37.8232	-64.6801
-21.6479	-56.0859	-64.6592
28.9881	19.015	-64.6476
-78.5705	13.4125	-64.6475
20.2188	35.8125	-64.6464
-22.6483	-41.6785	-64.6406
17.1552	-19.2092	-64.6268
-32.4151	-37.8933	-64.6248
-17.9712	-45.2008	-64.6067
-8.45777	-43.9153	-64.5983
-89.4958	-2.98644	-64.5896
54.2137	2.69604	-64.587
54.2137	2.69604	-64.587
-38.7378	-14.8175	-64.5845
-45.8982	-19.6605	-64.5364
61.0531	10.0359	-64.5363
-54.7214	1.44882	-64.4451
-53.0602	-16.9243	-64.4439
59.8835	-50.8542	-64.4438
2.59467	-29.9636	-64.4407
-31.2412	8.89313	-64.4404
36.6871	-36.5575	-64.4377
-6.96871	-29.1317	-64.4324
15.1426	-62.8277	-64.4242
-15.0277	-51.5142	-64.4119
20.1076	14.5445	-64.4093
-37.0456	-41.6069	-64.4021
20.7339	-46.3374	-64.3992
-58.4211	6.39036	-64.3983
-38.374	3.87928	-64.3856
46.5417	-10.3435	-64.381
-58.5434	-65.2662	-64.3798
-8.87632	-56.9336	-64.3611
5.92046	-37.7928	-64.3132
60.6099	-53.298	-64.3044
28.7055	-55.1971	-64.2938
-45.8311	-35.599	-64.2937
-2.07865	-84.0436	-64.2819
-10.3308	26.6513	-64.2805
61.1088	-2.62559	-64.28
-83.2832	14.9817	-64.2698
17.7494	-18.9638	-64.2673
-40.4327	-8.7034	-64.218
-41.432	38.4787	-64.2177
92.0401	0.21097	-64.2024
-35.0598	-51.1025	-64.2017
19.0996	34.4737	-64.1952
35.1403	-34.0047	-64.1666
-37.0182	-50.2862	-64.1655
32.0438	-49.9928	-64.1501
-36.5286	-48.1368	-64.1421
42.692	-29.4923	-64.1278
-64.6496	44.4246	-64.1256
39.1735	44.5486	-64.1249
-12.5716	-75.7997	-64.1238
11.8388	-7.7769	-64.1198
43.0498	-34.1834	-64.0827
18.4903	29.9379	-64.0826
-23.8696	48.8267	-64.06
-34.4063	-42.4514	-64.0241
41.8715	-52.5148	-64.015
57.9838	-81.2046	-64.012
-27.7609	-31.1432	-63.9803
1.30495	-51.5715	-63.9675
-39.5663	-23.6458	-63.9423
27.6996	-83.2493	-63.9272
-15.1162	-3.45216	-63.9042
35.9459	25.2252	-63.8883
-39.3206	-16.0886	-63.883
-90.2149	2.39418	-63.8723
59.2623	4.00249	-63.869
25.1519	36.956	-63.868
-97.2468	-1.07107	-63.8532
-44.8284	-52.1832	-63.8446
-25.7698	-80.8517	-63.8362
-14.4992	34.275	-63.8285
39.3219	-39.7417	-63.7909
-0.91061	89.6714	-63.7897
-25.8585	-84.9714	-63.7871
47.433	-18.071	-63.7784
-54.4474	-6.4628	-63.7462
-45.9495	-6.48134	-63.729
-53.498	-28.5061	-63.718
-55.5945	-1.52739	-63.7126
36.5862	30.6525	-63.6961
-23.8294	-26.7357	-63.682
38.6205	-16.4324	-63.6795
8.54635	-10.0549	-63.6597
34.8813	8.24677	-63.6528
-0.47449	-26.211	-63.6494
-26.3728	-4.52746	-63.6446
16.4987	19.1609	-63.6216
-65.4573	-25.8066	-63.6072
4.9691	33.6846	-63.6028
-88.5499	1.8025	-63.5905
15.6535	42.0151	-63.5847
-27.0601	9.11432	-63.5601
-81.4317	-0.37776	-63.5386
-49.8854	-7.32806	-63.5374
56.1951	6.19789	-63.5184
23.3118	26.6593	-63.5179
41.7374	35.0857	-63.5054
53.885	10.0276	-63.4984
53.885	10.0276	-63.4984
40.529	-35.4255	-63.4862
-23.0034	-52.8211	-63.4623
-42.3344	-12.1748	-63.4564
-0.0305	-52.6809	-63.4389
-53.5709	-47.4226	-63.4285
-33.0971	-49.7338	-63.3944
-51.7851	-27.5207	-63.3813
-40.3999	6.79504	-63.3804
-82.492	-0.40585	-63.363
-58.0911	20.6598	-63.3603
-28.428	-40.6399	-63.3562
49.547	-34.5274	-63.3454
-25.4198	-80.7218	-63.3446
-5.71065	-16.5911	-63.3421
6.88437	-39.0494	-63.3135
-5.94228	-81.2177	-63.3111
38.5498	20.5943	-63.2938
-31.654	3.3487	-63.2869
-22.0162	-48.1646	-63.2803
-13.0637	20.1628	-63.2639
66.4672	-0.37248	-63.2489
39.3265	26.2759	-63.2475
31.7526	-36.0355	-63.2152
-14.7882	38.3689	-63.1908
-39.0881	-46.5731	-63.1851
-45.7021	-53.9127	-63.1712
11.0792	-25.2497	-63.1409
17.4666	-17.8304	-63.1405
18.4788	27.5206	-63.1378
31.2534	-52.138	-63.1346
-57.398	-31.4819	-63.132
-38.7082	2.65376	-63.1266
21.5309	31.8634	-63.1
19.8572	38.0506	-63.0998
13.0037	-29.8485	-63.0677
-46.5636	1.25515	-63.0603
-85.1359	4.10666	-63.0573
-32.3724	-33.118	-63.0524
-25.5022	-44.1654	-63.0411
-32.8712	-30.1545	-63.0394
24.5104	-34.5182	-63.0349
-5.12894	62.7874	-63.0342
11.9141	-34.361	-63.0214
-89.5879	-3.08649	-63.011
37.5905	-37.5703	-63.0004
-23.7684	-23.37	-62.9948
26.1622	-32.6432	-62.9901
-49.391	1.58735	-62.9857
-4.7616	48.6308	-62.9848
-29.9722	-16.9522	-62.983
-45.4313	-38.632	-62.9656
-33.1321	4.66321	-62.9485
-30.2924	-7.41553	-62.947
33.2128	-13.9516	-62.9279
-26.9921	-46.45	-62.9252
-38.1875	23.6872	-62.9086
-29.3751	-0.52492	-62.9041
-18.7002	57.958	-62.8893
6.10501	33.499	-62.8772
34.8224	-22.7662	-62.8706
-36.3205	6.28779	-62.8628
-40.2068	-36.2339	-62.8498
-16.5415	-47.3783	-62.8478
-84.5766	0.50831	-62.836
-50.9798	1.65638	-62.8039
-38.2071	-11.4101	-62.7986
-77.5584	0.50404	-62.7941
39.5906	31.6093	-62.7771
62.0185	9.2763	-62.7623
-33.6461	20.6255	-62.7543
-33.1037	-48.128	-62.746
-51.5984	33.1637	-62.6916
-40.0116	13.6164	-62.6916
16.6027	47.7912	-62.6713
-68.5812	-29.4247	-62.667
-87.0988	3.48256	-62.6636
-45.0604	22.2574	-62.6629
-44.3196	20.2294	-62.6573
-21.6262	-21.9519	-62.6536
8.32151	-78.2017	-62.6497
25.1068	-28.2799	-62.6463
14.2016	-24.5961	-62.6385
-59.3182	-22.2204	-62.6277
10.2582	33.2089	-62.6217
35.2172	-23.8857	-62.619
55.2924	-23.9788	-62.6152
10.2144	-23.2327	-62.61
-23.7871	-59.2066	-62.6096
-39.8274	15.3281	-62.6051
-37.8947	-46.6821	-62.6025
-39.8205	-1.71125	-62.5854
-40.4861	-24.0699	-62.5775
-25.5188	7.97007	-62.5749
-33.9872	11.0119	-62.5531
-48.4817	-17.101	-62.5354
-9.05486	40.5176	-62.5346
-67.5809	-16.0839	-62.5284
71.8389	-2.66116	-62.5273
-1.28811	15.843	-62.5052
-35.3963	-5.66113	-62.4916
-9.47433	-31.6668	-62.4875
21.755	47.6629	-62.4828
-0.59639	-21.022	-62.4708
-10.4538	-50.1021	-62.4553
74.3635	-44.8725	-62.4505
-0.05038	33.7277	-62.4485
-53.6007	-15.1577	-62.4424
-8.0033	28.6775	-62.4422
29.0696	-20.1593	-62.4263
-14.829	16.9851	-62.4066
-45.1271	-3.97917	-62.4019
35.6523	21.0775	-62.3828
54.8023	-13.1282	-62.3821
-12.2859	-86.9046	-62.3565
115.115	-27.1014	-62.3391
-43.3614	-3.41444	-62.3299
-32.8643	-7.38748	-62.3273
-23.6951	-77.5605	-62.327
36.4102	21.8506	-62.3197
0.12831	-56.1612	-62.3044
-14.8205	-88.7528	-62.3014
-49.2321	51.7278	-62.2784
28.1881	26.6893	-62.277
-47.7593	-8.05081	-62.2763
-1.27947	-75.8263	-62.2662
-39.8555	56.5624	-62.2623
-15.4844	-44.8153	-62.2597
-56.951	20.3295	-62.2537
-36.9873	7.76405	-62.2177
-40.1646	1.13369	-62.2135
31.9368	38.224	-62.213
27.4617	26.641	-62.2065
-27.9696	11.2975	-62.1981
-17.0311	6.34585	-62.196
-48.109	-31.4366	-62.1839
37.5314	30.7187	-62.1822
-36.0695	-39.3895	-62.1595
22.8688	30.9905	-62.1592
-53.3255	-52.4802	-62.1548
63.1564	-4.9086	-62.1541
21.2842	14.6169	-62.1521
-93.3518	-1.7743	-62.1407
-48.1498	21.6853	-62.1322
3.49121	-53.6619	-62.1261
24.2701	10.5478	-62.1171
-43.2976	-24.8773	-62.1046
-91.0952	3.32777	-62.1006
-88.4081	-0.88169	-62.0992
-19.8337	9.61268	-62.0968
27.2382	-34.8999	-62.0889
-53.6901	-10.2066	-62.0861
30.1309	36.4007	-62.085
-39.5055	11.0435	-62.0839
-57.3929	41.3597	-62.0831
-27.8225	-25.7349	-62.0761
28.4683	29.3495	-62.0748
-4.60303	-54.3744	-62.0725
6.3779	22.9379	-62.0705
42.6152	0.10922	-62.067
-48.7278	18.1944	-62.0661
-28.5136	-47.8989	-62.0593
36.77	10.9722	-62.0523
29.654	-32.5577	-62.0506
58.7526	-4.13055	-62.0416
30.2587	33.6414	-62.0363
-13.7988	62.8754	-62.0325
59.0918	-3.81074	-62.0305
58.6864	19.2119	-62.0295
-57.9572	-28.0902	-62.0273
-49.6899	-11.2604	-62.0023
8.98071	-27.9487	-61.9927
2.71856	66.3654	-61.9832
31.8072	-25.7346	-61.9699
-45.1124	-28.9276	-61.9554
39.3835	-55.2987	-61.9471
-22.2826	-85.7871	-61.9362
-14.9649	33.5852	-61.9249
-31.9712	-16.9854	-61.9244
50.5752	-45.192	-61.9158
30.4516	-25.4766	-61.906
-40.3652	58.1339	-61.9059
60.2015	-9.02556	-61.8988
20.5911	54.7862	-61.8871
-26.2825	12.7032	-61.868
-38.9118	-6.27616	-61.8661
6.71135	40.0572	-61.8661
46.3093	31.9422	-61.8657
7.89982	-41.3486	-61.8634
-3.82314	-53.5828	-61.834
36.1801	29.1166	-61.8295
43.4834	15.8835	-61.8293
72.9648	15.7417	-61.8253
-89.3583	-2.8252	-61.8232
73.6167	32.8956	-61.8191
69.3686	-34.2265	-61.8083
-50.1555	-11.0536	-61.8079
-4.34672	-53.191	-61.8077
-39.0844	1.7207	-61.7901
44.3154	-9.64308	-61.767
-38.5763	5.47927	-61.7662
-16.0958	-81.9627	-61.7611
7.00723	34.7117	-61.7542
-66.0609	-26.0678	-61.7394
-86.8023	2.35893	-61.7386
-61.8406	-24.268	-61.7382
-46.3484	-52.9446	-61.7278
41.08	30.3839	-61.7275
-31.3917	-16.9603	-61.7246
-20.5071	39.0513	-61.7119
46.2273	48.8603	-61.7056
43.2732	-25.5682	-61.6681
41.9881	22.7959	-61.6424
-4.60369	-42.5092	-61.6172
17.8539	-45.3828	-61.6152
35.8544	-32.6508	-61.611
44.1414	-24.8182	-61.593
23.1679	32.3693	-61.5922
-51.5309	-4.52349	-61.5878
-3.75878	4.52751	-61.5853
45.6927	-14.8724	-61.5844
-46.0421	-20.7509	-61.5769
13.0162	-46.5183	-61.5753
43.7063	20.1576	-61.5589
-29.3944	-35.7332	-61.5538
-4.50123	-89.9168	-61.54
23.0372	44.7157	-61.5327
52.7075	8.27786	-61.5051
19.1182	-51.7421	-61.5049
0.6605	-76.5723	-61.4955
-5.54044	-86.0839	-61.4949
-41.6891	1.40608	-61.4916
-4.9905	-49.7629	-61.4744
-42.7798	-41.2442	-61.4719
-31.008	8.93937	-61.4288
-88.7486	0.01952	-61.4072
-12.5997	54.883	-61.4013
23.729	30.9929	-61.3976
-16.335	41.2327	-61.3945
-56.4137	-20.0981	-61.3943
-53.6429	-13.9183	-61.3937
56.2664	26.172	-61.3893
34.1178	-50.939	-61.3561
-0.21919	85.4654	-61.3517
-71.1838	-2.75576	-61.3508
-42.0274	-48.2467	-61.3468
-22.3835	47.9464	-61.3378
-35.7334	-41.3642	-61.3158
-30.9728	8.37967	-61.3144
30.0524	43.6731	-61.3114
27.7139	-29.4905	-61.2885
-45.6237	64.8278	-61.2831
43.4704	-32.2615	-61.2804
-31.8103	11.3521	-61.2766
-62.3574	-43.6907	-61.2745
-57.7895	11.0436	-61.2719
-45.7063	22.8726	-61.2642
38.6739	13.4131	-61.2622
-43.2509	-8.46626	-61.2556
46.4885	76.5186	-61.2336
44.2616	6.61822	-61.2279
-6.31239	37.4529	-61.2245
47.9295	15.788	-61.2219
47.9295	15.788	-61.2219
47.3809	-9.42774	-61.2166
-19.2484	-77.1551	-61.2153
15.955	-3.48685	-61.2151
34.7009	9.64569	-61.2034
53.1042	-2.86003	-61.198
-21.0756	-46.8463	-61.194
48.6855	17.865	-61.1908
-13.9423	-66.7437	-61.1858
-5.50989	22.4144	-61.182
-39.5947	-38.3493	-61.1802
63.1599	38.1001	-61.1776
33.5019	27.5102	-61.1691
-23.8962	-80.2856	-61.1655
-32.2963	-23.1053	-61.1602
-47.8608	-15.018	-61.1528
-42.4103	-50.9075	-61.1526
-28.3663	-32.85	-61.1445
38.3868	12.9004	-61.1402
-49.4949	-5.10025	-61.1312
10.5093	7.55435	-61.1228
-60.0507	-3.27502	-61.1169
-47.8057	-50.7087	-61.1148
-11.2658	-38.7042	-61.106
-40.0453	-0.75793	-61.1041
-29.9613	-32.6742	-61.101
29.6365	-39.8552	-61.0844
31.0238	-26.8411	-61.0803
-20.1382	-36.6083	-61.0566
-33.5284	-16.8528	-61.0433
-85.8621	-6.09961	-61.0425
34.0579	3.50691	-61.0416
65.2832	-18.7465	-61.0407
-37.816	0.50021	-61.0381
-34.6226	-20.5296	-61.0209
-72.1586	-23.6383	-61.0161
14.5003	-71.2377	-61.0079
26.4736	30.9947	-60.9971
-41.9876	-1.88172	-60.9914
-10.7649	66.7568	-60.99
-5.7808	-49.1728	-60.988
16.4952	50.0158	-60.9878
14.0039	-30.0788	-60.9862
-19.1125	1.52359	-60.9808
-31.2416	1.63952	-60.9723
-54.0242	-49.4496	-60.9635
-39.3761	-18.6638	-60.9539
-40.6619	14.7304	-60.9539
-46.3931	-11.5904	-60.9447
-46.0512	16.1242	-60.9384
4.58324	11.9469	-60.9353
55.7834	9.91768	-60.9254
-7.23855	-51.6193	-60.9161
27.212	-28.2081	-60.9028
37.0029	50.3267	-60.891
-33.891	11.4228	-60.8811
-44.308	-6.71042	-60.8808
34.2035	39.5784	-60.8757
-37.0294	-13.4618	-60.8683
38.7727	20.3363	-60.8657
-4.2881	35.3238	-60.8638
3.27304	-23.9918	-60.8451
42.1279	17.285	-60.8418
-86.4289	33.175	-60.8331
47.7887	-24.2699	-60.8325
28.5139	28.7001	-60.8321
-4.57568	17.1645	-60.8312
-30.2078	-31.4685	-60.8236
48.0318	-44.0549	-60.8234
85.7829	38.321	-60.821
-6.92212	-55.3551	-60.8203
-34.4527	-12.3887	-60.8054
-41.7406	-0.78628	-60.8038
-78.746	-8.31587	-60.7999
-45.219	-14.259	-60.7939
39.4036	-7.71239	-60.7911
-58.0063	-1.55733	-60.7801
-40.2089	-5.0136	-60.7635
-6.68972	14.1296	-60.7559
-4.94671	36.9254	-60.7505
20.3362	33.7269	-60.744
-5.64789	11.7165	-60.7427
44.8831	-49.011	-60.7383
-1.29418	-59.5861	-60.7349
-25.4107	-73.0924	-60.7281
10.8097	40.3148	-60.7094
34.3774	36.8545	-60.6901
43.266	19.2141	-60.6804
8.29053	7.73873	-60.6753
43.8277	16.199	-60.6624
21.6754	37.9096	-60.6545
-58.5882	-8.04543	-60.6493
82.4574	44.3965	-60.641
29.0965	-0.63199	-60.6388
-26.6764	28.2863	-60.6221
-23.4161	30.1056	-60.6131
-19.5185	41.9206	-60.613
-11.1235	24.3208	-60.6121
38.3915	20.9448	-60.6053
46.4479	-29.9022	-60.605
-37.1565	53.353	-60.6036
50.1393	-29.1561	-60.603
-46.967	-8.95751	-60.5889
-13.5731	53.182	-60.5868
-8.91623	32.6983	-60.5858
28.8332	22.3606	-60.5773
33.452	-32.2032	-60.574
-36.3907	-16.1831	-60.5735
59.9014	42.528	-60.553
-71.3951	-7.1707	-60.5478
27.3783	29.4534	-60.5468
-35.378	24.5299	-60.5459
-5.23772	-52.6502	-60.5422
-52.4215	-2.7824	-60.5421
-33.0858	10.8603	-60.5325
-10.1817	-59.6879	-60.5281
42.0869	76.5698	-60.5137
54.7282	-46.0235	-60.5122
-0.62819	55.353	-60.4981
-47.679	0.55342	-60.4939
-68.6075	-34.833	-60.4925
54.0764	44.9259	-60.4815
-2.74469	-17.3199	-60.4774
-24.9477	21.8631	-60.4731
35.6429	5.11307	-60.4695
21.0133	43.3925	-60.4535
-45.2042	-53.5768	-60.4476
-45.1822	7.52888	-60.447
32.8752	-30.5758	-60.436
64.6648	-21.3671	-60.4329
132.103	-19.2288	-60.4286
-6.46801	-49.9875	-60.4242
14.9617	36.3915	-60.4188
-1.3384	-51.837	-60.3989
-69.0762	37.3516	-60.3877
11.39	44.9179	-60.3853
-67.138	-46.3225	-60.3831
51.1641	42.6527	-60.3766
-2.16859	76.8281	-60.3645
-59.4548	-11.1193	-60.358
-53.5198	-43.7287	-60.3566
-37.5358	-3.52197	-60.3528
-47.6134	-30.2208	-60.3501
73.7064	-30.1883	-60.3487
-1.30232	-59.0641	-60.3373
49.8688	8.90282	-60.3349
-49.3621	32.5602	-60.3243
-55.3483	-6.13649	-60.3234
-29.988	14.359	-60.2997
0.20316	-43.2633	-60.2922
-11.2703	-50.0084	-60.2896
-32.9335	17.1019	-60.2883
-28.772	-22.7729	-60.2869
-16.9504	47.2437	-60.2807
-7.18625	40.4746	-60.2773
-39.5125	-11.6545	-60.2544
-41.4926	56.5441	-60.247
62.7632	0.5016	-60.2452
-30.2302	7.02648	-60.2363
60.1194	0.63827	-60.226
-31.1934	15.6115	-60.2212
27.2864	-32.1931	-60.2202
-35.9492	15.6073	-60.218
-56.5135	26.5107	-60.2163
-57.9264	24.6444	-60.2124
28.3072	-9.89056	-60.2091
-46.4517	22.1578	-60.2037
50.6024	-13.2254	-60.2011
-81.8268	-15.967	-60.2
-49.3279	1.24527	-60.1979
22.9471	-34.0484	-60.1855
3.44303	-43.9474	-60.1773
-36.2418	-2.47615	-60.175
38.6832	-34.8527	-60.1531
44.8557	-9.44424	-60.1487
-18.5388	13.4148	-60.1472
-45.6259	34.0737	-60.1415
-83.6084	-1.50861	-60.1405
109.773	0.27284	-60.1329
37.0923	-36.8413	-60.1296
50.2838	-19.9215	-60.1116
27.2476	-9.23015	-60.0985
15.8841	3.31278	-60.0958
-4.12376	-52.3723	-60.0904
-10.0349	-37.1688	-60.0888
-58.1329	-31.2493	-60.0764
66.4544	-33.8173	-60.0665
-56.3907	30.3844	-60.0564
-26.3752	-16.8442	-60.0532
30.6882	-37.6798	-60.0417
63.8244	-0.09871	-60.0396
9.44721	44.837	-60.0295
-54.794	31.1863	-60.0255
-13.4848	-57.9963	-60.0089
41.9232	36.1891	-60.0085
-51.4611	-10.8211	-59.9922
-11.4319	-42.1521	-59.9843
-21.6845	17.2659	-59.9828
-60.9909	-1.67067	-59.9782
-7.32337	58.319	-59.9764
-9.02575	-58.2187	-59.9605
-19.347	-51.8024	-59.9602
36.1467	10.9868	-59.9496
-0.08943	-52.0704	-59.9463
27.3651	-32.991	-59.94
24.4864	37.297	-59.9397
45.7772	9.69805	-59.9252
-60.6183	-1.09325	-59.9119
-6.36309	39.7245	-59.9111
-49.207	-7.21538	-59.8959
-26.7126	43.7441	-59.8953
-46.5263	-19.0125	-59.8919
10.1995	37.8953	-59.8913
23.9023	-24.505	-59.8764
-9.27183	20.9019	-59.8752
-40.6993	34.78	-59.8675
27.6851	15.8379	-59.8585
33.4725	-25.3006	-59.858
-65.8799	-20.8265	-59.8559
-5.69609	68.9932	-59.8481
101.457	0.68454	-59.8346
0.4396	41.9825	-59.8318
20.8967	38.2032	-59.8302
-81.1143	9.63632	-59.83
103.144	-1.03827	-59.8232
30.5459	-35.4017	-59.8213
110.677	-3.13962	-59.8008
32.4964	32.2436	-59.8006
-6.95351	-63.7898	-59.7775
-16.0937	-83.5151	-59.7665
-94.3459	-2.55099	-59.766
10.0389	9.88883	-59.7599
-56.056	-5.01546	-59.7581
-51.4932	31.5219	-59.7481
-32.4288	17.6766	-59.728
-39.1212	55.6975	-59.7194
-4.49401	-60.181	-59.7165
-3.88724	-51.3154	-59.7153
-39.6715	2.31593	-59.7137
-41.5142	-51.6678	-59.6957
12.3574	21.0574	-59.695
32.5067	-16.3267	-59.6938
-31.086	7.64859	-59.6924
-12.3005	-44.7224	-59.6888
-10.6141	11.5064	-59.6757
41.5431	-35.1725	-59.6617
30.9933	22.3176	-59.6615
31.0098	15.8078	-59.6605
-54.8172	-10.4452	-59.658
-29.7105	23.282	-59.656
-61.8475	3.89141	-59.6506
15.3695	45.3156	-59.6387
38.6794	-31.9849	-59.6277
13.2245	-44.2937	-59.622
0.61618	15.6828	-59.5964
-43.6004	12.4871	-59.5942
-4.07788	18.8007	-59.5913
-54.8075	-14.0653	-59.5882
-46.9941	-9.62956	-59.5805
1.29016	34.5241	-59.5647
45.0354	10.4247	-59.5565
-18.4724	14.4712	-59.5555
9.60552	25.7347	-59.5528
-21.9161	-1.05397	-59.543
17.7545	42.4616	-59.5303
27.8826	49.1	-59.5294
30.0815	11.5319	-59.5228
6.069	-51.5884	-59.5118
-81.4677	5.18137	-59.5083
41.2552	-22.7549	-59.503
-29.5482	14.3831	-59.4916
-46.8936	-31.0712	-59.4915
-32.8349	1.12566	-59.4836
-39.8291	-14.6793	-59.4785
77.8951	43.593	-59.4723
-21.5879	8.97644	-59.4615
29.8613	8.61782	-59.46
-64.7343	35.1014	-59.4409
-35.9335	0.05886	-59.429
-42.2831	6.2398	-59.4264
-35.9486	-46.6133	-59.3841
30.4162	15.9385	-59.3786
-9.64239	-59.2957	-59.3543
2.85592	-46.3069	-59.3347
-49.2255	-5.75524	-59.3059
-42.486	-46.6413	-59.3008
-52.554	-53.0861	-59.2966
-21.862	21.3244	-59.2915
-5.91369	-68.0966	-59.2712
16.507	-30.1992	-59.2622
32.6808	-25.6086	-59.2613
28.2391	39.8088	-59.2536
-48.1989	-6.12841	-59.2529
47.951	-12.1019	-59.2497
-22.7936	18.2457	-59.2185
-24.2731	11.8943	-59.2124
49.8535	-44.234	-59.2104
50.3469	1.77379	-59.2088
-0.21031	-24.6214	-59.194
-10.9673	69.2273	-59.1895
22.899	-25.7573	-59.1853
8.90528	-20.4184	-59.1772
-5.86772	-45.128	-59.1721
46.1445	63.3016	-59.1698
12.9052	-43.8355	-59.1677
-30.7075	-36.5527	-59.1669
-43.4645	-7.56639	-59.1414
-50.7547	-22.8262	-59.1372
56.9527	39.5849	-59.1219
59.667	-49.5887	-59.1206
-39.5486	15.7421	-59.1185
42.1048	40.7331	-59.1091
-3.01721	24.7586	-59.1061
18.2576	41.9335	-59.104
-84.3635	5.40233	-59.1031
10.699	-47.3509	-59.0894
48.4718	-41.9392	-59.0846
-41.842	22.6703	-59.0763
36.0436	36.4659	-59.0762
-36.6206	-2.81752	-59.0598
134.797	-29.3659	-59.043
34.2434	-9.73204	-59.0427
26.5324	38.78	-59.0365
-39.9186	59.4908	-59.0254
31.6619	31.3851	-59.0149
-58.3764	18.2922	-59.0071
-15.0076	62.2116	-58.9953
54.7926	26.9123	-58.9871
45.9925	52.3185	-58.985
-30.9652	16.2101	-58.9815
33.5577	6.36795	-58.979
-59.2156	-30.0635	-58.9711
24.8516	-38.9348	-58.9601
54.2496	-44.0482	-58.9569
-19.3274	15.4276	-58.9538
-71.2142	-46.1363	-58.9494
-33.7596	16.8444	-58.9468
3.85659	58.2884	-58.9366
-10.9906	51.5156	-58.9324
-37.8303	5.48175	-58.9297
-5.42009	41.6945	-58.9269
-40.4313	56.1153	-58.9242
-46.7819	-49.4612	-58.9068
-37.9766	-6.83616	-58.8989
46.7184	34.9758	-58.8929
-1.02229	-43.9169	-58.8886
-58.0047	-26.8181	-58.8853
-53.6001	27.0396	-58.8827
4.89781	47.1667	-58.8777
39.7998	-21.9428	-58.8744
-33.8691	12.543	-58.8657
-54.4447	58.532	-58.8447
42.408	12.4217	-58.8354
18.9975	-5.56803	-58.8302
-42.2601	-2.03385	-58.8302
68.6784	-21.742	-58.8241
7.44272	50.8016	-58.8199
24.8954	-7.45585	-58.8162
-8.01438	37.3798	-58.8149
-47.7357	-18.2143	-58.8115
25.281	-77.0983	-58.8089
34.9729	18.8339	-58.805
26.1068	46.2938	-58.8012
-57.771	55.7537	-58.799
-32.0201	59.6633	-58.7953
39.5977	-21.4559	-58.7926
22.924	-29.3183	-58.7891
54.5419	2.10952	-58.7752
60.4065	2.06477	-58.7736
38.3882	26.7199	-58.7723
43.1726	25.0428	-58.7708
-43.2936	59.4224	-58.7557
37.7271	21.9644	-58.7555
-12.7674	30.3813	-58.7508
-38.2584	-33.0501	-58.7406
40.1646	15.0207	-58.7335
-12.9848	29.5859	-58.7331
-64.2902	17.0127	-58.7189
-40.2368	16.5875	-58.7155
23.2577	-39.8729	-58.7097
-2.88716	-57.9868	-58.7086
-19.1315	-42.1079	-58.6997
-11.8851	34.1631	-58.6994
38.5881	-44.7974	-58.6932
87.7921	-35.5665	-58.6913
44.4235	-41.3295	-58.6865
31.8235	-29.7892	-58.6864
-42.2084	58.513	-58.681
39.9953	22.0729	-58.6777
-51.271	0.25973	-58.6702
-11.6849	-48.7184	-58.6621
-11.2078	55.3619	-58.6534
3.61835	-36.2795	-58.6456
32.2037	41.2775	-58.6453
41.2816	-3.43518	-58.6446
-54.4862	-1.25948	-58.6286
-46.0117	34.6836	-58.6235
9.73725	11.939	-58.613
-8.024	-57.4188	-58.6062
-36.5565	-15.1037	-58.5975
-9.90513	33.2199	-58.5906
-59.8491	17.6713	-58.584
20.3949	17.013	-58.5821
-31.7639	-3.84911	-58.5733
45.5658	30.899	-58.5611
-45.0451	-22.5515	-58.5533
-26.3276	16.493	-58.5526
41.7532	-32.59	-58.5485
21.1362	44.3528	-58.5405
60.5072	8.88737	-58.5357
28.4224	42.8505	-58.5326
-12.2528	-49.5471	-58.5275
-34.6039	13.8963	-58.5256
74.2259	-57.4435	-58.5076
-51.218	-44.0191	-58.5063
47.5262	-23.6034	-58.4999
55.4475	-8.14852	-58.4991
39.3289	-25.3368	-58.4925
18.0731	30.8494	-58.4889
-10.2064	39.3149	-58.4884
27.9595	7.59623	-58.4781
11.859	-38.6016	-58.4753
122.538	-9.09944	-58.4745
-38.4637	8.63027	-58.4632
32.43	-31.3283	-58.4586
26.4435	0.81553	-58.4575
-3.66257	-40.1539	-58.4542
-47.3735	52.4896	-58.4506
-48.6743	48.7471	-58.4502
32.4705	16.7525	-58.4486
-8.82872	-88.3694	-58.4483
-54.3653	17.1226	-58.4344
-44.5069	56.0063	-58.4298
-48.6975	18.347	-58.4271
72.746	-41.8462	-58.4252
39.9643	-54.0033	-58.4137
-59.3209	-9.79172	-58.3965
60.0825	-10.5812	-58.3879
-45.9986	-4.58757	-58.3795
-52.8201	1.33916	-58.3714
-0.75186	18.4406	-58.3708
-46.2073	-14.1037	-58.3593
30.2837	43.6203	-58.3467
-57.7732	-9.91789	-58.3463
29.391	35.3067	-58.3462
-19.7557	-52.8946	-58.3388
35.3122	19.4333	-58.3383
-57.5508	-25.8718	-58.3335
-23.6938	5.27682	-58.3156
32.0966	35.0881	-58.3106
3.39696	-54.7871	-58.3049
-32.2084	20.256	-58.2926
62.0722	-0.71302	-58.2909
14.7117	-71.2886	-58.2863
-66.2219	-40.4471	-58.2807
19.3567	32.9751	-58.2781
19.8987	-36.9357	-58.2704
-21.5795	-26.7122	-58.2651
47.5555	-40.8002	-58.2582
-39.7408	17.6791	-58.2391
-40.3292	21.5512	-58.2285
35.7201	20.6308	-58.2281
-49.6639	15.0666	-58.2263
30.7818	-26.8299	-58.2047
-32.3394	-2.45351	-58.2041
48.6529	41.3432	-58.191
-38.8857	17.6223	-58.1904
-3.86396	-58.1979	-58.1874
1.83381	-58.0697	-58.186
-15.6385	65.5316	-58.1844
31.5347	-33.6033	-58.1642
35.2112	-28.0436	-58.16
40.9465	-27.1543	-58.1571
-27.7714	8.00108	-58.1552
-20.6658	-12.0548	-58.139
45.1007	27.4095	-58.1308
3.47008	-53.0399	-58.1214
-45.6297	21.0267	-58.1056
26.3552	50.0265	-58.1018
32.2004	8.25042	-58.1017
-84.6255	3.21193	-58.0989
16.2286	37.3017	-58.0898
-46.6097	-0.08212	-58.0877
21.276	20.143	-58.0847
-48.3434	-2.98179	-58.0836
25.4235	33.2419	-58.0789
49.7468	31.6866	-58.0788
29.7149	31.9937	-58.0712
-44.4723	3.35999	-58.067
57.9178	18.5148	-58.0495
33.9344	39.0034	-58.0489
38.5781	-30.3909	-58.0469
-24.1983	-36.5327	-58.044
-49.7976	7.32723	-58.0397
3.91422	27.1688	-58.0389
24.4086	-11.7947	-58.0323
49.0183	11.7603	-58.0296
-29.9728	-22.5465	-58.0284
-47.9701	-1.66438	-58.0276
3.39775	-11.3096	-58.0195
-54.9166	-19.0971	-58.017
-43.8992	-16.5731	-58.0108
9.71134	-37.0398	-57.9888
18.1705	-11.3104	-57.9819
4.217	51.9394	-57.9805
8.95208	-49.2715	-57.9783
-18.694	-31.0205	-57.9744
-25.8068	-24.3522	-57.9594
-27.814	-11.1447	-57.948
51.257	-0.86025	-57.946
37.9308	-31.292	-57.9423
-54.9763	-10.5492	-57.9409
-3.89772	55.8045	-57.9391
-63.8912	28.3005	-57.9365
44.131	-9.23284	-57.935
-9.71925	-38.1773	-57.9345
-32.6608	13.5643	-57.8989
4.35299	45.7301	-57.8981
-58.304	4.85618	-57.8924
23.1417	53.8111	-57.8897
-6.31481	73.3856	-57.8876
11.8095	-45.1029	-57.8801
41.0249	49.587	-57.8738
-46.6478	-3.59754	-57.8651
-53.6959	34.3192	-57.8642
-50.4999	8.63318	-57.8607
-41.5923	37.6517	-57.8435
21.5229	-13.0885	-57.8305
-50.1065	57.5575	-57.824
-42.6999	9.57399	-57.803
-34.0981	8.2244	-57.8022
-1.34914	104.001	-57.8011
54.8259	-13.8707	-57.7867
57.163	15.7362	-57.7833
46.8314	-31.361	-57.7828
34.261	21.2687	-57.782
-44.1008	9.14951	-57.7793
4.17075	67.6715	-57.7724
60.2513	-21.0048	-57.7705
70.3059	-9.78533	-57.7664
15.1158	-27.7932	-57.7622
-9.0835	29.6012	-57.741
21.0673	-38.4043	-57.7375
-39.3117	3.20806	-57.7336
41.2224	-30.9103	-57.7227
-41.1391	11.9573	-57.7225
27.725	-31.1041	-57.7201
49.4045	0.34343	-57.713
-39.0738	-54.0309	-57.7126
26.5734	40.3487	-57.7108
-45.8696	-6.42271	-57.7083
52.3821	-30.8022	-57.7027
-62.7993	26.7968	-57.6937
28.212	35.0361	-57.6815
-60.5979	-3.98306	-57.6784
-17.0845	22.9966	-57.6672
-5.38485	63.1293	-57.6568
-13.2791	-48.9258	-57.6523
-20.8626	-17.0727	-57.6423
-52.4727	-80.5988	-57.6348
59.8123	30.6416	-57.6342
-34.552	-35.16	-57.6254
-55.2229	-2.67963	-57.624
-50.8175	50.7105	-57.6208
43.0872	71.6945	-57.6159
6.95816	-47.4167	-57.6077
-54.741	-81.0332	-57.5952
48.9761	-18.6782	-57.5821
5.63995	7.01406	-57.5778
-6.03953	60.3283	-57.5541
32.1008	-24.6422	-57.5423
30.3414	-1.69101	-57.5352
40.6178	39.5493	-57.5193
4.50743	-63.4077	-57.5137
-53.8923	-30.389	-57.5124
-33.5761	3.29075	-57.5115
-38.9614	-6.97897	-57.5057
-9.44994	56.9445	-57.501
-2.71566	-49.839	-57.5006
-32.2583	9.99228	-57.491
-10.9238	-44.4608	-57.4812
43.5245	-24.4508	-57.4809
-30.7803	-6.97028	-57.4807
-43.3766	9.67863	-57.4741
25.0336	-25.7078	-57.4725
14.7627	24.6514	-57.4599
-27.7236	-11.0399	-57.4588
36.6985	-13.0122	-57.4452
-40.2826	24.7975	-57.4388
-33.7395	-40.5237	-57.4348
-44.3282	8.19412	-57.4315
-48.2283	35.8804	-57.4274
-7.02917	-53.6414	-57.4268
-19.9152	-15.3956	-57.4248
-54.8847	12.4561	-57.4247
10.0372	-38.5529	-57.4203
21.3834	29.7171	-57.4158
-0.00046	37.465	-57.4155
-44.9307	18.6573	-57.4075
54.4323	-14.0831	-57.4001
-8.05654	-81.4543	-57.3996
-16.4025	42.6231	-57.3792
31.6848	-33.5474	-57.3742
56.2605	-9.59724	-57.3739
-35.8951	-24.4481	-57.3724
79.8632	-11.7732	-57.3642
-31.8814	56.5974	-57.3598
-54.8661	-20.396	-57.3437
-53.9277	46.7398	-57.3424
25.375	6.60813	-57.3423
33.3481	31.5349	-57.3385
55.6748	-3.74736	-57.3371
2.02794	-58.8474	-57.337
30.9654	20.1123	-57.333
-54.8748	51.3133	-57.3329
78.0275	30.1788	-57.3329
-7.35707	11.6833	-57.3287
14.3579	-22.1814	-57.3215
-61.8971	11.3975	-57.3113
-54.5001	-17.3192	-57.3083
23.4446	-2.96367	-57.3055
31.4065	30.9941	-57.2948
-56.2289	-50.6822	-57.2761
4.32334	-55.6041	-57.2754
23.1697	-54.7417	-57.271
-68.2101	-8.75785	-57.2692
39.8143	-28.7187	-57.2626
-5.19391	-53.0995	-57.2597
-36.1839	4.14961	-57.2542
38.5269	18.3537	-57.2411
31.2172	-33.2169	-57.2313
-58.4262	30.7704	-57.2281
-53.6076	-32.151	-57.2211
64.0682	-21.4858	-57.221
-53.225	-16.6902	-57.1732
36.933	-33.7584	-57.1641
34.978	-41.4021	-57.1627
-32.374	20.4072	-57.1616
37.7866	28.1634	-57.1606
-49.5579	57.3109	-57.1578
20.7259	50.469	-57.1532
-4.58589	-52.4471	-57.1504
37.3139	-35.7627	-57.1479
47.1264	-50.6869	-57.1446
-86.308	-13.6488	-57.1375
10.5774	30.416	-57.1346
30.8921	-42.7214	-57.131
-66.5943	-31.7573	-57.1149
-7.16465	-39.5934	-57.112
30.6062	-17.4374	-57.1056
-6.21796	-60.2031	-57.1019
-39.7325	-29.0183	-57.0884
-19.9984	33.6391	-57.0882
-1.68325	12.2979	-57.0865
35.8044	16.6591	-57.0756
27.2541	36.6901	-57.0697
21.9575	-52.5802	-57.0688
-44.7348	-5.03234	-57.0499
38.4399	-40.6392	-57.0467
56.4345	-4.51592	-57.041
32.1533	38.1681	-57.0357
-7.03714	50.7958	-57.0304
-64.1789	31.6861	-57.0273
-31.1227	-25.9709	-57.0249
-52.303	-3.738	-57.0127
44.0405	-11.3063	-57.0127
52.3	10.436	-56.997
25.854	-9.63033	-56.9921
36.8533	41.5641	-56.9848
-50.1861	-79.2409	-56.9796
-45.0534	0.89386	-56.9706
-78.759	-1.30775	-56.9407
45.4125	42.4386	-56.9244
8.52535	27.2005	-56.923
-44.2428	33.078	-56.912
-17.9128	-15.869	-56.9111
33.795	-34.6735	-56.9036
-1.23685	33.6932	-56.897
-88.0244	-12.0136	-56.8952
-3.76066	-83.6942	-56.8848
12.3029	28.9875	-56.8806
-70.3335	-15.2823	-56.8746
15.4179	45.297	-56.8626
48.3787	-29.9039	-56.8484
-93.7085	-30.1332	-56.8465
19.0298	-6.44035	-56.8449
45.9488	-27.4865	-56.8374
36.8581	12.7245	-56.8292
29.4002	-20.1741	-56.8271
29.6033	16.8139	-56.8227
57.5782	19.9937	-56.8227
-7.52348	79.0716	-56.8213
-2.42574	-58.8958	-56.8103
-27.9064	-48.3984	-56.8065
-37.3265	18.6043	-56.8062
-3.03957	-49.333	-56.8
-56.0664	-78.441	-56.7966
-62.9216	30.0886	-56.7925
29.3214	-36.9928	-56.7907
-5.84797	37.0596	-56.7848
37.3534	42.0626	-56.7796
39.4922	26.8292	-56.7772
38.8475	-8.47645	-56.7624
-11.5557	-84.581	-56.7592
7.88688	-38.8876	-56.7469
-44.8945	4.00908	-56.7426
50.4769	45.041	-56.735
20.6605	-98.386	-56.7342
25.9032	-88.2596	-56.7302
31.7648	-34.6806	-56.724
-67.7452	-4.73791	-56.7237
17.1088	21.2122	-56.7068
55.823	-46.1687	-56.7021
9.14055	-49.1833	-56.6738
-11.795	52.6355	-56.6701
-27.2943	-14.5344	-56.6691
-54.0889	-35.413	-56.6623
-29.8204	-7.23495	-56.6611
58.5928	-9.55098	-56.6504
-43.4079	-16.94	-56.6317
-56.9858	9.7795	-56.6283
28.3966	-30.0278	-56.6026
56.5251	-13.8176	-56.5936
-6.49159	-88.4363	-56.586
86.3682	-34.3527	-56.5814
-49.4791	29.0592	-56.5784
-17.9245	-80.548	-56.5772
-25.3762	16.3517	-56.5768
3.58488	124.164	-56.5609
63.481	-19.3689	-56.56
5.38354	-39.5189	-56.5578
-38.8916	-80.0916	-56.5459
23.1338	33.0063	-56.5445
-45.4691	-13.1068	-56.5425
13.8425	51.9387	-56.5399
50.2492	46.3183	-56.5363
30.4035	-31.5426	-56.5356
58.6676	-10.7446	-56.5322
31.2184	-4.31242	-56.5267
44.558	-54.6011	-56.5222
47.6127	-40.1824	-56.5157
35.3121	34.8763	-56.5097
-14.1718	-42.3366	-56.5038
47.6182	38.9159	-56.4995
-29.0638	4.67545	-56.4917
-22.0698	-78.9883	-56.4913
36.2178	-7.0587	-56.4902
34.7261	16.5569	-56.4888
27.3912	-29.4028	-56.4865
24.4392	53.2537	-56.4828
23.9412	33.0563	-56.4781
-17.7572	60.8323	-56.4756
38.654	-60.3179	-56.4742
70.3393	-50.7336	-56.4695
46.1511	-39.4274	-56.4695
-7.86002	35.276	-56.4656
-45.7794	4.13601	-56.461
-8.10298	48.0477	-56.4536
-44.1433	15.6429	-56.452
56.8343	-10.9065	-56.4494
30.5563	-22.6748	-56.4486
-61.6384	28.1915	-56.4371
-44.5829	3.08688	-56.4342
42.2223	-43.1773	-56.432
-9.58266	-81.9387	-56.4261
-58.5209	-0.72071	-56.4205
-26.7012	15.7995	-56.4184
-11.6363	-55.5219	-56.4153
-23.2746	-32.9176	-56.4138
-59.879	12.6393	-56.4099
32.6797	-33.2016	-56.4055
30.6883	11.0445	-56.404
2.5014	15.9506	-56.3972
-45.4358	15.4209	-56.3841
16.3228	-22.6323	-56.3831
75.3757	1.25232	-56.382
-20.8226	-58.9275	-56.3719
-17.1689	-50.3433	-56.3718
-58.374	23.2234	-56.3582
-2.79143	31.6606	-56.3463
-0.70712	-76.2124	-56.3451
-62.8589	32.9716	-56.3441
39.6025	-33.5858	-56.3344
-11.248	40.4707	-56.33
48.3026	11.9843	-56.3294
-47.7171	5.89992	-56.3195
-53.5774	15.957	-56.3094
-11.1461	40.0341	-56.307
-27.8199	22.1563	-56.2924
-44.7473	20.3313	-56.2889
39.095	-31.6604	-56.2853
49.2165	-5.61593	-56.284
-32.5188	-6.69435	-56.2803
19.4001	-82.8211	-56.2803
23.8506	38.1239	-56.2795
32.3318	42.4177	-56.2793
-5.42826	50.0394	-56.2753
-13.7292	63.9561	-56.2634
-25.9228	-16.7091	-56.2565
-49.4644	-1.40762	-56.2564
-2.4503	39.4687	-56.2486
0.92079	55.4086	-56.2465
40.4903	-11.7349	-56.2448
36.5949	-27.1277	-56.2426
-55.255	7.58443	-56.2423
-76.6492	-0.32014	-56.238
-61.67	13.1767	-56.2362
-15.9878	-2.1637	-56.2347
16.8066	27.7518	-56.2343
-31.3215	40.4177	-56.2339
30.8611	4.59758	-56.2238
-51.1354	57.7403	-56.2234
-98.3604	-24.7977	-56.2217
35.1185	36.737	-56.213
62.7407	-20.6269	-56.2087
-49.8542	0.45196	-56.2077
58.9461	-50.1507	-56.1915
45.5697	80.9402	-56.1719
12.5775	25.2237	-56.1719
-44.5362	14.8285	-56.1696
-56.6485	-1.99697	-56.1678
-60.7749	32.4142	-56.1665
40.6886	-44.8425	-56.1623
-16.9352	72.4462	-56.1617
33.8869	5.02513	-56.1603
42.4228	-27.0139	-56.1568
24.4953	-18.7002	-56.1548
-64.5494	-42.8086	-56.1478
11.2921	-28.133	-56.1439
-14.8711	57.7053	-56.1355
-45.0624	-36.0911	-56.1265
34.3477	-27.9797	-56.1212
25.3318	-39.2013	-56.1178
30.0786	-21.151	-56.1138
-8.04091	29.3799	-56.1064
-31.2015	-6.76144	-56.1061
-23.001	19.0438	-56.1029
-58.7704	1.83804	-56.0879
-10.7425	-34.1366	-56.0705
-48.393	27.627	-56.0646
-56.2774	-14.3589	-56.0508
-36.0412	-1.48063	-56.0474
40.3943	2.54276	-56.0414
-8.65089	18.9671	-56.0386
53.6768	1.21426	-56.0276
36.0049	-35.6403	-56.0229
-31.9646	-7.67641	-56.0185
-21.9683	-81.684	-56.0182
[truncated: 80,334 more rows]

## Sheet: ED Fig. 3F
ED Fig. 3F
Angle Histogram (total)
Angle (°)	Frequency
1	0.00786
3	0.0076
5	0.00723
7	0.00673
9	0.00578
11	0.00541
13	0.0052
15	0.00485
17	0.00403
19	0.0044
21	0.00384
23	0.0038
25	0.00368
27	0.00391
29	0.00395
31	0.00469
33	0.005
35	0.00522
37	0.00525
39	0.00622
41	0.00723
43	0.00742
45	0.00807
47	0.00805
49	0.00816
51	0.00732
53	0.00686
55	0.00565
57	0.00545
59	0.00466
61	0.00429
63	0.004
65	0.00334
67	0.00333
69	0.00341
71	0.00387
73	0.00383
75	0.0037
77	0.00445
79	0.00454
81	0.00568
83	0.00612
85	0.00695
87	0.00785
89	0.00712
91	0.00719
93	0.00753
95	0.00667
97	0.00607
99	0.00505
101	0.00482
103	0.00452
105	0.0043
107	0.00364
109	0.00347
111	0.00374
113	0.00369
115	0.00391
117	0.00423
119	0.0046
121	0.00541
123	0.0059
125	0.00655
127	0.00724
129	0.0082
131	0.00825
133	0.00839
135	0.0082
137	0.00877
139	0.00794
141	0.00742
143	0.00678
145	0.00619
147	0.00542
149	0.00458
151	0.00394
153	0.0042
155	0.00369
157	0.00341
159	0.00367
161	0.00332
163	0.00421
165	0.00442
167	0.0047
169	0.00526
171	0.00599
173	0.00714
175	0.00729
177	0.00785
179	0.00838
181	0.00866
183	0.0087
185	0.00762
187	0.00713
189	0.00669
191	0.00578
193	0.00511
195	0.005
197	0.00423
199	0.00349
201	0.00358
203	0.00326
205	0.0035
207	0.00353
209	0.00373
211	0.00396
213	0.00428
215	0.00486
217	0.0059
219	0.00628
221	0.00712
223	0.00742
225	0.00763
227	0.0076
229	0.00685
231	0.00674
233	0.0061
235	0.0053
237	0.00492
239	0.00452
241	0.00386
243	0.00364
245	0.00375
247	0.00294
249	0.00362
251	0.00387
253	0.00408
255	0.00459
257	0.00522
259	0.00564
261	0.00645
263	0.00681
265	0.00755
267	0.00834
269	0.00817
271	0.008
273	0.00765
275	0.007
277	0.00561
279	0.00599
281	0.00544
283	0.00489
285	0.00423
287	0.00415
289	0.004
291	0.00386
293	0.0039
295	0.00374
297	0.0044
299	0.00452
301	0.00485
303	0.00526
305	0.00599
307	0.00677
309	0.00726
311	0.00754
313	0.00867
315	0.00769
317	0.00715
319	0.00724
321	0.00691
323	0.00593
325	0.00583
327	0.00515
329	0.0044
331	0.00407
333	0.00347
335	0.00394
337	0.00334
339	0.00343
341	0.00333
343	0.00364
345	0.00432
347	0.00468
349	0.00543
351	0.00636
353	0.00679
355	0.00718
357	0.00796
359	0.00786

## Sheet: ED Fig. 3G
ED Fig. 3G
Localizations
per NPC	Frequency
94	0.05458
124	0.12671
154	0.18324
184	0.10526
214	0.07992
244	0.08772
274	0.07407
304	0.04288
334	0.05653
364	0.02339
394	0.01559
424	0.01365
454	0.01754
484	0.01365
514	0.01559
544	0.02534
574	0.0039
604	0.01559
634	0.00975
664	0.00195
694	0.00195
724	0.00975
754	0.0117
784	0.00975
