# Supplementary material for: Overlapping nuclear import and export paths unveiled by two-colour MINFLUX
Source: Nature. 2025 Mar 19;640(8059):821–7. doi: 10.1038/s41586-025-08738-0 (PMC12003200; doi:10.1038/s41586-025-08738-0)
Supplement: Supplementary file 19 — Source Data Extended Data Fig. 4 [file 41586_2025_8738_MOESM19_ESM.xlsx]

## Sheet: ED Fig. 4A
ED Fig. 4A
MINFLUX Localizations (uncorrected)
x (nm)	y (nm)	z (nm)
-24.5974	39.8719	-287.416
-51.067	34.5109	-286.488
-28.5668	31.4646	-286.171
-14.9346	39.8867	-283.738
-36.5802	33.578	-283.677
88.8282	2.72042	-241.852
87.1117	4.83145	-241.455
-42.796	134.099	-224.136
55.553	-15.6601	-224.004
-48.9896	142.388	-223.999
-80.25	7.97004	-223.344
-73.0953	2.28897	-223.04
-44.6642	142.563	-221.507
35.812	-2.21155	-219.321
-58.6249	-1.89218	-218.365
-63.8462	-4.37451	-218.322
-67.626	1.19765	-217.806
20.757	5.60257	-215.789
23.5146	5.47735	-214.957
17.4211	7.83552	-214.158
22.6588	13.7589	-212.021
20.2857	8.02504	-210.633
-60.7325	-128.335	-195.24
23.9634	94.1621	-187.706
73.4932	16.8756	-186.854
10.1505	-107.388	-185.151
-61.311	-125.057	-184.77
8.99114	-112.071	-183.967
9.31637	-86.8549	-180.127
8.95572	84.2019	-177.547
0.84625	-85.4697	-173.016
1.1295	-78.9096	-166.459
5.78746	69.8701	-165.516
4.39931	69.2756	-163.53
10.1622	88.5225	-161.787
-25.0508	-62.842	-160.712
13.6559	81.9579	-160.651
9.92284	64.705	-158.459
3.74498	65.0435	-156.846
4.60059	90.112	-156.822
41.318	-66.8707	-155.233
-14.9928	55.417	-152.291
-2.5326	45.951	-150.118
-1.54749	55.6848	-148.585
4.302	-32.3618	-148.104
-6.79931	-49.709	-147.936
4.3718	-90.211	-146.854
53.4239	4.58079	-146.586
54.4461	40.4252	-145.531
-3.21326	51.0611	-145.343
19.1819	-13.1846	-144.894
54.4988	15.8109	-143.787
61.8178	19.4434	-143.715
1.35858	34.233	-143.101
42.3319	8.44457	-143.048
50.7248	12.5002	-142.993
57.8301	15.1306	-142.773
-2.1168	45.3907	-142.385
19.0187	-10.3817	-141.915
-0.56375	-44.786	-141.88
-8.25248	50.9214	-141.625
-20.8002	46.5028	-141.398
-0.12985	-37.9143	-140.659
-35.304	-16.4894	-140.46
-0.82729	-29.9322	-140.297
52.9814	42.8858	-140.03
-8.22939	56.6671	-139.998
1.37945	45.3964	-139.943
-30.914	-11.4284	-139.912
19.5931	-37.9324	-139.681
46.0572	44.6732	-139.657
-7.31365	71.47	-139.561
-5.23679	-39.0327	-139.329
17.048	-7.68031	-139.227
21.4633	-3.91425	-139.17
-32.8582	-19.0113	-139.1
55.0609	47.0253	-139.012
63.4311	48.7076	-138.704
58.3179	50.4839	-138.684
50.0763	42.7822	-138.627
26.3322	-31.6602	-138.26
52.7526	1.02655	-138.045
-13.3367	38.5318	-137.908
-48.6074	-1.34822	-137.761
50.9353	44.1794	-137.3
60.1677	-79.1521	-137.276
-27.9621	-23.7288	-137.09
4.57655	54.9495	-136.875
31.1452	-32.5217	-136.853
50.8618	-27.0141	-135.96
47.7589	32.2831	-135.861
10.2578	3.96593	-135.555
-10.4065	29.743	-135.4
-51.7964	-2.4112	-135.306
9.69661	40.7756	-134.82
21.6071	-7.35944	-134.687
16.8335	-4.15389	-134.309
-12.2141	35.0277	-134.016
-55.6779	-14.8768	-133.871
25.6447	-29.57	-133.561
57.6098	-80.4272	-133.36
22.3602	-2.85375	-132.8
41.641	-25.9969	-132.376
10.5376	53.0911	-132.133
30.9021	-14.0193	-132.022
16.4193	6.1811	-131.972
-60.3927	-3.36688	-131.936
26.784	2.63348	-131.808
-46.7819	32.0705	-131.663
25.2957	61.6805	-131.616
-73.0614	13.5059	-131.33
-40.7954	-72.7699	-131.285
42.8072	-57.598	-131.242
47.0684	-51.6554	-131.182
1.98054	-33.4329	-131.078
55.9779	-51.6521	-130.815
3.1616	-30.5807	-130.773
-21.9824	39.0132	-130.773
44.0138	39.2304	-130.588
11.0309	50.4971	-130.084
33.1851	-51.3933	-129.796
-56.9712	-10.5747	-129.773
0.61465	58.3531	-129.477
46.4305	11.787	-129.236
15.4982	38.4684	-129.221
-74.8914	15.2489	-128.96
11.0399	45.674	-128.878
-69.4205	-8.99184	-128.813
11.9683	1.01224	-128.735
-15.906	-12.3346	-128.606
42.3523	47.4016	-128.521
55.9664	47.0197	-128.494
-3.03246	59.0677	-128.329
6.06463	42.0472	-128.202
21.0831	8.60455	-128.15
28.6656	-4.29395	-127.862
-41.3091	33.9641	-127.737
34.6558	57.6065	-127.57
-36.3263	38.6088	-127.482
6.32482	53.6056	-126.277
-27.9825	22.3188	-126.057
-78.0842	-17.2296	-125.623
6.36946	51.6803	-125.204
43.758	-3.39874	-125.128
-118.562	31.4536	-124.997
50.4368	13.1412	-124.974
66.9149	30.0935	-124.961
-58.0312	33.991	-124.957
-44.4317	31.2919	-124.936
-64.7307	21.6144	-124.516
48.4659	1.97262	-124.254
64.0667	35.6026	-124.214
-70.931	19.7138	-123.831
-56.1472	37.1885	-123.789
-53.0509	36.5375	-123.692
39.2664	-4.82945	-123.612
64.5084	31.7591	-123.46
20.9013	-5.04035	-123.382
-26.1733	36.6339	-123.375
7.7042	51.5054	-122.799
-38.0326	72.883	-122.783
31.9719	47.152	-122.692
-83.5544	-41.732	-122.569
-31.0639	46.2884	-122.339
6.72942	67.6804	-122.297
-36.0255	32.368	-122.279
-48.4638	41.1078	-122.21
6.84407	47.3401	-122.144
53.0923	-3.26316	-121.953
48.3439	-2.52227	-121.942
45.8554	24.0236	-121.859
-40.1353	75.2915	-121.767
18.8887	-1.61125	-121.608
-45.3045	76.1449	-121.308
-75.768	-34.055	-121.294
37.3999	52.4752	-121.262
-48.7105	26.2034	-121.122
60.4636	35.1664	-120.99
10.407	7.76131	-120.892
44.9941	-13.7095	-120.863
14.2803	46.6123	-120.582
-21.7522	53.8021	-120.552
-54.1689	1.48334	-120.257
-0.91113	-11.8452	-120.17
-36.0143	35.2227	-120.102
-31.8333	31.4781	-119.863
-31.8333	31.4781	-119.863
48.4133	4.43329	-119.832
9.62426	64.9	-119.48
56.6149	30.2108	-119.194
-76.2541	-38.0426	-119.133
-42.304	26.8775	-119.116
55.5247	20.0228	-119.042
38.5139	-45.009	-118.879
-47.0351	16.3245	-118.859
-49.3702	13.9586	-118.801
-12.2744	58.877	-118.726
-48.6275	43.0179	-118.665
32.8452	-2.69379	-118.612
8.05511	9.55015	-118.608
-40.6616	-0.84765	-118.534
-64.8218	-11.2216	-118.527
47.8675	-9.55928	-118.517
-68.83	-21.2008	-118.463
-46.1941	13.1277	-118.457
-41.5802	74.2301	-118.404
-10.3293	4.51623	-118.319
-39.3137	21.3833	-118.166
53.8019	40.862	-118.082
57.1751	2.17904	-117.944
27.4718	50.7088	-117.748
-21.4021	41.3148	-117.718
-21.4021	41.3148	-117.718
-31.0618	-48.8377	-117.641
-75.2581	-2.42987	-117.6
52.3942	11.8883	-117.536
-45.2067	76.0909	-117.429
-71.6432	21.0358	-117.345
-62.2065	-6.13822	-117.292
-32.1133	28.4362	-117.289
48.2022	2.63638	-117.092
-29.8545	38.7505	-117.004
50.6919	60.2525	-116.801
33.3307	-10.3518	-116.492
-50.8226	15.1926	-116.441
-47.7929	-3.07047	-116.303
-52.1076	44.3727	-116.244
-40.7966	-8.91746	-116.192
-74.076	1.42503	-116.019
-38.0827	43.8587	-116.014
-44.2339	72.9782	-115.978
-40.3767	7.74537	-115.95
-61.0586	18.1141	-115.901
22.3424	-13.7199	-115.88
37.751	-7.43167	-115.804
-10.0863	61.173	-115.708
9.67189	58.237	-115.686
41.178	-37.6578	-115.647
-25.4985	-49.0742	-115.48
23.4726	-8.28171	-115.308
53.507	35.9709	-115.082
-75.1911	-1.41972	-115.01
-80.161	-3.26266	-114.984
27.5743	-14.6984	-114.894
32.8134	-2.75037	-114.874
60.5848	-8.68252	-114.848
50.1068	26.4225	-114.805
45.7115	13.5926	-114.751
32.3244	42.0557	-114.725
-48.0292	11.8426	-114.714
-50.4957	2.19546	-114.311
-57.1475	14.4724	-114.216
-28.4122	36.3962	-114.169
55.6294	-6.97345	-114.13
-6.80486	-52.7065	-114.069
4.32524	76.2396	-113.797
7.5671	69.6645	-113.743
-38.0628	18.0764	-113.676
41.1391	-42.3205	-113.668
55.1066	-13.087	-113.636
-16.5703	86.6598	-113.623
-62.4411	2.17036	-113.61
-65.5195	-33.3657	-113.603
-53.592	4.6318	-113.474
-44.5838	-8.31632	-113.45
-55.7206	23.7157	-113.411
-57.5189	12.7988	-113.27
-9.65312	-52.4964	-113.238
-46.5432	6.0293	-113.182
-51.4386	5.66619	-113.089
-39.9856	13.9083	-112.979
5.93491	15.39	-112.966
40.2441	36.9286	-112.933
-22.7305	60.7588	-112.919
-1.30081	59.1703	-112.854
-57.2996	0.41102	-112.816
-39.6518	-8.25747	-112.808
-52.977	11.0116	-112.795
45.3933	15.436	-112.78
-45.1275	26.7934	-112.767
11.2679	-37.6895	-112.734
54.0429	39.7448	-112.643
-18.2053	-54.6918	-112.617
24.7879	34.983	-112.574
-64.527	11.3556	-112.503
37.6774	30.1035	-112.473
-45.1803	40.4338	-112.416
52.7493	-4.94431	-112.389
39.4773	2.82217	-112.196
-53.1741	33.9416	-112.108
-71.01	46.3784	-112.101
-36.2686	53.1848	-111.96
-63.7338	8.77458	-111.875
-1.69692	35.9404	-111.825
-42.747	5.64302	-111.805
-25.9585	-79.5444	-111.762
-56.8914	-9.45249	-111.693
-49.4284	14.2488	-111.692
-62.8913	28.8578	-111.573
-57.4612	1.97216	-111.457
-14.5197	-56.4654	-111.455
-47.6826	-5.27556	-111.379
-9.59004	-45.0576	-111.212
37.2372	31.7577	-111.16
-56.0227	23.4508	-111.031
-14.6021	-55.9459	-111.012
-55.4368	-19.0455	-110.839
8.80751	32.6816	-110.826
-15.2799	-61.2871	-110.804
-60.8873	-33.4872	-110.79
-57.8388	-22.078	-110.765
-53.9898	18.1155	-110.706
-56.6786	36.3886	-110.66
37.1981	-47.7801	-110.593
-4.12996	-55.1198	-110.553
-50.8115	43.3224	-110.539
-33.0458	-12.9969	-110.513
-12.5018	0.76958	-110.474
-9.60222	-56.819	-110.472
-38.6452	-23.6429	-110.394
45.4426	55.9047	-110.363
-45.5518	29.2236	-110.17
45.4837	28.4556	-110.123
34.4693	-43.7127	-110.122
-44.3132	-6.10406	-110
-39.0456	12.4284	-109.978
-43.0116	-14.8793	-109.932
18.5732	36.5165	-109.927
42.8075	5.64871	-109.787
43.9617	-35.8633	-109.785
-41.9811	39.279	-109.751
54.829	-7.30536	-109.712
5.43602	50.1223	-109.652
-53.6756	2.46408	-109.616
-30.1015	-9.50006	-109.537
-22.165	-84.8117	-109.526
-32.4691	-31.4052	-109.447
-40.7682	-13.3931	-109.354
63.8092	-11.4249	-109.272
36.938	-43.3622	-109.258
46.0382	-29.1507	-109.235
-51.3324	-13.5074	-109.201
-0.12903	26.1541	-109.07
-51.0844	12.3002	-109.065
-46.9603	32.4287	-109.031
-12.4468	-47.3918	-108.962
-56.0981	31.7786	-108.816
-49.2296	-7.86182	-108.588
59.5569	-40.6947	-108.582
4.81183	41.8581	-108.55
-19.5225	16.2334	-108.447
-22.4961	-11.2241	-108.351
28.896	-45.7653	-108.333
-30.0412	-52.6058	-108.327
46.7325	-40.2511	-108.224
5.3393	32.0374	-108.157
-49.0285	40.4026	-108.145
38.5875	-17.98	-108.067
-51.3136	-34.1469	-108.05
72.1646	42.4223	-107.991
51.1	-18.9371	-107.985
-31.4083	-43.0118	-107.981
-15.0292	64.4085	-107.945
-6.06442	45.7595	-107.926
-54.4063	33.3661	-107.889
-46.0542	-7.7906	-107.869
-44.7111	-12.7489	-107.85
-42.5756	26.0885	-107.836
-42.5662	50.0339	-107.791
37.0821	-48.1961	-107.723
-20.6007	48.5959	-107.713
22.438	32.4493	-107.691
74.765	-89.8489	-107.668
-47.8455	7.20342	-107.641
26.9251	-5.32678	-107.618
-21.6657	-88.2186	-107.519
48.904	12.9822	-107.516
-43.8717	22.696	-107.508
-29.8049	45.6633	-107.493
-5.89823	-50.2768	-107.469
-52.5105	-39.8171	-107.465
17.999	27.5326	-107.376
36.5016	-42.6514	-107.366
-29.1085	35.7429	-107.303
-9.8866	41.9599	-107.292
-26.0628	28.7797	-107.273
-26.0628	28.7797	-107.273
23.1358	33.488	-107.269
36.1086	-32.4927	-107.238
-52.1657	33.0826	-107.231
-38.6823	23.7995	-107.227
-56.4778	-21.2133	-107.204
-55.8574	-20.9931	-107.193
-45.9474	-8.81802	-107.174
0.57393	43.2451	-107.089
32.6823	-52.6855	-107.032
-35.1124	-3.7893	-107.028
-42.4903	27.5262	-107.005
-62.7849	41.8695	-106.984
24.2089	30.8712	-106.882
-59.5295	6.47065	-106.855
10.4942	-11.2335	-106.818
-50.0774	-8.92345	-106.814
13.2384	30.5228	-106.712
55.7144	-14.4106	-106.674
-26.849	-6.38953	-106.655
-32.6772	8.93112	-106.642
-31.5719	38.401	-106.629
52.8239	-2.20733	-106.628
26.9328	-45.8356	-106.62
-76.1276	-4.93921	-106.584
32.6602	2.62992	-106.558
0.72682	56.4802	-106.529
-58.2538	-8.78997	-106.482
-39.4638	46.7815	-106.433
50.8018	-16.6164	-106.424
-22.313	-19.1304	-106.382
-40.575	33.6448	-106.361
-30.7722	-3.29735	-106.361
-4.27377	49.644	-106.361
-50.195	-24.3962	-106.346
-36.9387	-19.6391	-106.344
22.0068	30.7535	-106.337
46.6435	-5.95033	-106.302
47.3814	-58.6452	-106.291
-52.6773	2.2505	-106.271
-23.5329	-38.8298	-106.262
-21.3856	32.1224	-106.257
-21.3856	32.1224	-106.257
30.6159	-47.3937	-106.222
-67.5676	-0.28879	-106.221
60.6321	9.37804	-106.155
50.1231	-17.8002	-106.086
-58.168	8.95789	-106.034
5.97098	24.0548	-106.03
52.1556	-6.68298	-106.025
61.1607	6.87265	-106.013
8.38415	-5.6805	-105.996
34.2378	-47.2838	-105.95
-0.99783	60.4979	-105.935
2.06472	62.0688	-105.843
-59.2318	-30.2866	-105.802
64.4007	3.34263	-105.741
4.756	59.0936	-105.685
23.6621	35.9539	-105.664
-50.7718	-44.6275	-105.656
41.2035	-7.22373	-105.636
-55.7706	5.64727	-105.613
5.22293	53.147	-105.518
-25.362	-3.91107	-105.414
61.4302	5.44701	-105.386
34.0773	-46.4181	-105.37
8.90618	95.1609	-105.36
-31.4946	-27.3728	-105.221
-7.17047	-51.2348	-105.195
-49.3676	5.22594	-105.191
-29.5942	44.6343	-105.184
-29.5942	44.6343	-105.184
65.2296	3.41199	-105.18
23.8241	45.0612	-105.13
-52.8251	-15.0136	-105.009
52.2443	1.4975	-104.968
-55.3858	-6.1882	-104.889
9.50225	-33.3824	-104.871
-55.3253	-14.1137	-104.867
-71.561	3.40621	-104.807
22.2652	30.4467	-104.803
66.946	-2.9827	-104.717
-13.4607	-26.8167	-104.712
-56.6575	12.636	-104.699
-28.7721	-40.6134	-104.668
-28.1747	20.5463	-104.616
-28.1747	20.5463	-104.616
58.8305	-66.131	-104.61
-41.3863	48.5271	-104.609
46.4771	-45.2834	-104.609
56.1649	17.1455	-104.595
-10.5975	-53.6947	-104.583
-10.3203	-49.6954	-104.542
50.6501	-10.863	-104.539
-50.0434	-8.29259	-104.514
46.8327	9.54389	-104.487
-12.5226	41.0545	-104.486
-39.2734	34.0266	-104.402
-39.2734	34.0266	-104.402
-55.0024	14.3758	-104.4
34.1605	-29.5147	-104.382
-36.8361	36.767	-104.379
-36.8361	36.767	-104.379
-10.5183	-52.3925	-104.354
-69.8328	-1.62008	-104.325
57.4652	-86.32	-104.313
51.0222	-3.73341	-104.267
4.56658	32.2176	-104.264
-35.2896	-8.08099	-104.206
-20.4079	-43.2981	-104.117
-52.0926	-56.6002	-104.082
-30.0513	101.281	-104.064
-41.8188	15.2439	-104.044
-19.5475	-5.78259	-104.043
-11.9613	52.2732	-104.028
46.7768	-6.68341	-104.019
-45.6139	23.4712	-104.007
-10.9198	18.7942	-103.926
-31.3792	51.229	-103.921
-16.5326	20.5865	-103.882
-48.1811	16.2528	-103.836
65.9107	-51.5598	-103.753
57.8595	15.3783	-103.501
54.1028	-13.4264	-103.437
-60.0468	-24.0964	-103.416
17.7948	32.1472	-103.272
-11.3783	-49.8413	-103.244
-21.7605	-17.2218	-103.169
36.8386	-25.4491	-103.145
-25.1641	97.1711	-103.082
-51.1085	-8.96087	-103.077
-7.03698	81.7676	-103.063
40.3109	-35.9101	-103.043
-7.05451	42.5319	-102.999
17.8724	36.5368	-102.961
-1.07054	-77.8132	-102.938
0.59053	17.319	-102.859
-54.9476	-52.8896	-102.857
0.61769	22.8371	-102.854
19.7898	28.5123	-102.842
-55.2865	-1.42293	-102.822
46.0954	0.98557	-102.807
-9.18705	63.1082	-102.789
-19.5151	-76.1603	-102.773
-65.8424	4.18925	-102.731
-1.25	-48.6551	-102.728
-30.6018	-0.62183	-102.705
28.4031	-0.79956	-102.686
-36.6098	36.7105	-102.677
16.909	-28.6869	-102.663
-18.2446	-13.4612	-102.637
0.36942	-70.8841	-102.634
-41.0038	37.4231	-102.628
-41.0038	37.4231	-102.628
-42.6947	47.6147	-102.621
53.2694	-15.0248	-102.6
-33.7158	47.0889	-102.475
55.8215	7.56187	-102.422
-7.06589	-42.5127	-102.395
-32.7663	-37.9333	-102.381
-47.4827	27.6003	-102.341
4.50878	-32.8766	-102.337
49.0798	-6.36342	-102.303
-45.6927	-45.5064	-102.247
-17.9106	-3.11477	-102.218
-7.6745	-57.602	-102.204
-63.9575	-4.05119	-102.191
-29.474	10.8215	-102.153
-10.0116	-52.0386	-102.109
59.9098	-45.0093	-102.107
37.2269	-49.0059	-102.089
-38.9825	42.3349	-102.054
-1.66532	51.3929	-102.046
24.3835	-23.2097	-102.03
46.5357	6.78675	-102.011
-8.89986	-47.4749	-101.931
-49.2022	34.3952	-101.908
47.6952	-5.08845	-101.881
47.6952	-5.08845	-101.881
-28.6504	33.9859	-101.858
-28.6504	33.9859	-101.858
74.2455	-96.2927	-101.819
42.4827	-33.2991	-101.77
42.9856	34.8954	-101.742
-44.9839	-49.4251	-101.707
27.5001	-24.6369	-101.699
22.3249	-18.0841	-101.69
-62.5955	-25.8411	-101.653
13.409	25.5197	-101.647
-48.9308	1.80437	-101.588
-10.7741	-85.8143	-101.566
29.6887	-28.3201	-101.555
42.0573	-0.36874	-101.499
-8.50349	47.9369	-101.493
15.5222	-4.44502	-101.491
28.3333	-50.059	-101.461
-58.9425	-11.8404	-101.443
-29.7809	9.2159	-101.433
-27.2332	-43.6591	-101.424
51.6701	-29.8516	-101.417
59.2916	7.82801	-101.413
-19.4785	-31.0239	-101.388
30.1865	-40.7255	-101.328
27.0841	-15.1223	-101.292
-45.0367	-0.87596	-101.246
56.3813	7.10825	-101.234
41.1955	-8.91482	-101.229
51.9293	36.5025	-101.17
-14.3134	-34.0889	-101.169
-43.9423	-12.648	-101.151
-37.2997	-48.3292	-101.121
-2.03374	-72.6041	-101.045
-22.1402	54.7706	-101.012
-23.4695	-61.3153	-100.987
7.67586	97.5851	-100.955
33.645	-23.6935	-100.932
-37.9338	-1.30142	-100.926
39.2555	35.8642	-100.905
-27.1277	52.3009	-100.869
43.2006	-45.7997	-100.858
-11.0074	77.5876	-100.854
-72.1705	3.23607	-100.85
-77.1043	-36.844	-100.847
63.4333	3.94287	-100.841
38.7465	-14.9208	-100.812
22.7413	-18.2534	-100.811
6.76258	-28.0172	-100.765
-38.5187	-10.4154	-100.718
51.3449	-16.0841	-100.606
25.3139	-23.8761	-100.59
-41.6749	-1.39227	-100.572
63.3608	-65.327	-100.551
-18.7217	51.4528	-100.544
-66.9358	-26.5556	-100.533
-97.5566	-20.5688	-100.53
-16.5564	52.6629	-100.519
1.14704	-30.6213	-100.515
40.8331	-23.7799	-100.511
50.6582	35.8912	-100.508
-40.0574	-25.4978	-100.498
-3.82806	56.7352	-100.479
45.7027	16.6673	-100.474
43.4174	-9.34997	-100.466
-41.0046	-2.56337	-100.466
39.4275	-44.0082	-100.413
-5.6465	-15.8312	-100.381
0.43666	-61.5144	-100.303
-15.1382	-14.3463	-100.302
-66.8361	7.61595	-100.276
44.0374	3.44414	-100.242
-51.6378	-53.2039	-100.182
-44.5705	41.7376	-100.179
52.5732	-5.04362	-100.159
-16.5029	57.0146	-100.153
-41.7279	-24.7488	-100.091
-17.6695	-0.16571	-100.061
-43.5035	2.43304	-100.059
-26.6497	9.35079	-100.014
66.7827	-95.5148	-100.004
-3.43606	-34.4215	-99.9864
-41.0388	2.26935	-99.9193
24.5355	-53.2816	-99.8206
51.18	-12.9719	-99.7763
-41.7556	53.4619	-99.7432
-27.9369	-37.6218	-99.6962
52.2801	2.07565	-99.6773
-61.2441	-7.28925	-99.6691
-68.13	-0.77199	-99.6253
41.4657	-28.0606	-99.6064
-9.26059	-27.5721	-99.5739
-53.0851	-4.73565	-99.5146
28.6596	-46.1618	-99.5079
3.90645	101.004	-99.5008
-31.4187	3.01284	-99.5001
21.7928	29.6243	-99.4691
59.8119	4.95301	-99.3908
-47.0138	-29.0357	-99.3845
21.599	30.5631	-99.3782
52.5251	27.9901	-99.3704
-42.1839	10.6161	-99.3469
-53.004	21.6067	-99.3408
-5.42258	-45.1664	-99.3355
-35.9144	84.1739	-99.3237
24.2442	-3.86333	-99.2809
24.2442	-3.86333	-99.2809
-31.6885	-59.5946	-99.1559
-12.6906	-53.1246	-99.1402
47.3368	27.8262	-99.0999
0.44134	-47.3422	-99.076
-30.3931	11.6738	-99.016
77.0643	32.483	-98.9725
19.8282	-26.005	-98.9156
39.415	-11.7514	-98.9079
54.9055	7.41582	-98.789
25.7992	38.834	-98.7607
39.8294	-33.4601	-98.7493
34.8685	-51.9457	-98.7335
-60.0716	-26.4143	-98.7202
43.6712	30.9477	-98.7095
-26.4327	-38.1696	-98.7062
66.5054	14.7552	-98.7059
12.21	14.8473	-98.6834
32.4699	-48.9729	-98.6612
-52.0567	-25.4108	-98.6427
58.245	-6.78282	-98.5779
58.245	-6.78282	-98.5779
-5.32796	-22.5043	-98.5724
-53.0737	-12.1703	-98.5597
-4.45249	77.4152	-98.5239
-66.2369	5.2568	-98.4198
-28.9866	-79.6274	-98.3547
0.19108	-34.6982	-98.3513
-40.7857	-10.3928	-98.3504
30.2297	-0.66181	-98.2823
-59.591	-51.2147	-98.2603
12.8184	31.4724	-98.2556
69.591	-8.32465	-98.2488
33.7894	-42.4827	-98.2317
-3.4066	58.1985	-98.2117
17.7412	-34.3684	-98.21
44.044	-43.1849	-98.2033
-2.97916	-55.0585	-98.2007
60.7975	-11.415	-98.1819
60.5713	4.93677	-98.091
-77.6469	6.53034	-98.0667
14.8903	35.7101	-98.0646
62.1676	12.6638	-98.0075
-13.3456	-25.2392	-98.0061
68.612	-3.65699	-97.9993
-42.0887	-5.75233	-97.9862
-55.9354	18.7239	-97.9841
37.2816	-48.6413	-97.9757
-50.2879	-44.8444	-97.954
-1.82406	-55.937	-97.9076
-25.5976	-43.1964	-97.9027
-37.0704	0.79284	-97.9015
-41.0725	22.3869	-97.8773
-70.7901	-38.7885	-97.8611
57.752	-25.8714	-97.8394
38.9234	-41.0286	-97.7815
45.7496	-22.8748	-97.7723
50.1493	13.8729	-97.6948
-13.548	61.3459	-97.6939
22.8833	-30.7849	-97.6869
-23.2828	-38.1458	-97.6332
48.87	-15.1677	-97.6267
1.41291	-46.254	-97.6045
-37.7495	1.08112	-97.5846
22.1969	-25.1949	-97.5839
-40.3723	4.4792	-97.5576
-33.1019	28.6671	-97.5515
-53.257	38.309	-97.544
34.9628	32.9788	-97.5167
-64.966	-20.0365	-97.5008
-21.8382	33.1765	-97.4611
-53.9827	57.6004	-97.4413
7.03153	-2.9923	-97.3996
-48.4343	-21.2437	-97.3908
-26.3077	50.2799	-97.3723
62.3846	-45.7427	-97.3618
-1.34026	-23.694	-97.3529
53.6471	-22.6774	-97.3514
-53.2421	-26.1671	-97.335
45.5688	-19.4406	-97.3235
-65.8131	-20.8857	-97.2845
55.2754	7.89616	-97.2773
-1.70029	45.9813	-97.2696
1.07003	63.9896	-97.2611
-11.4438	53.6046	-97.2426
-75.9574	-4.89638	-97.2376
24.6284	-33.6801	-97.2046
-36.3737	-56.9396	-97.1842
6.66346	-22.7193	-97.1745
-33.8755	-26.0263	-97.1577
32.3838	-16.8047	-97.1574
-18.6075	-43.1048	-97.1389
11.0005	101.699	-97.1195
-22.2536	-86.0983	-97.1134
-89.8896	9.43758	-97.1051
32.2447	29.6179	-97.0601
-55.4582	-53.2119	-97.055
-34.7438	-38.0698	-97.0423
-91.224	-1.82971	-97.0313
31.9138	-11.7901	-96.994
-32.8895	-34.7637	-96.9733
36.6938	24.5979	-96.9633
-51.8787	3.08666	-96.9196
-92.5694	6.03355	-96.8184
-40.2288	3.02471	-96.8105
3.84958	23.0201	-96.79
-1.62704	80.725	-96.7608
30.8368	-32.1272	-96.7348
-30.8143	7.37886	-96.7268
16.6976	-24.5297	-96.7144
20.9749	-29.2162	-96.6938
-0.78446	-49.7713	-96.6857
98.3796	-6.57478	-96.631
48.0781	37.8232	-96.5375
-21.6479	-56.0859	-96.5063
28.9881	19.015	-96.489
-78.5705	13.4125	-96.4889
20.2188	35.8125	-96.4872
-22.6483	-41.6785	-96.4784
17.1552	-19.2092	-96.4579
-32.4151	-37.8933	-96.4549
-17.9712	-45.2008	-96.4278
-8.45777	-43.9153	-96.4154
-89.4958	-2.98644	-96.4024
54.2137	2.69604	-96.3985
54.2137	2.69604	-96.3985
-38.7378	-14.8175	-96.3948
-45.8982	-19.6605	-96.3229
61.0531	10.0359	-96.3229
-54.7214	1.44882	-96.1868
-53.0602	-16.9243	-96.185
59.8835	-50.8542	-96.1848
2.59467	-29.9636	-96.1802
-31.2412	8.89313	-96.1798
36.6871	-36.5575	-96.1757
-6.96871	-29.1317	-96.1678
15.1426	-62.8277	-96.1556
-15.0277	-51.5142	-96.1371
20.1076	14.5445	-96.1332
-37.0456	-41.6069	-96.1225
20.7339	-46.3374	-96.1182
-58.4211	6.39036	-96.1169
-38.374	3.87928	-96.0979
46.5417	-10.3435	-96.0911
-58.5434	-65.2662	-96.0892
-8.87632	-56.9336	-96.0613
5.92046	-37.7928	-95.9898
60.6099	-53.298	-95.9767
28.7055	-55.1971	-95.9609
-45.8311	-35.599	-95.9608
-2.07865	-84.0436	-95.9432
-10.3308	26.6513	-95.9411
61.1088	-2.62559	-95.9403
-83.2832	14.9817	-95.925
17.7494	-18.9638	-95.9214
-40.4327	-8.7034	-95.8478
-41.432	38.4787	-95.8473
92.0401	0.21097	-95.8245
-35.0598	-51.1025	-95.8234
19.0996	34.4737	-95.8137
35.1403	-34.0047	-95.7711
-37.0182	-50.2862	-95.7695
32.0438	-49.9928	-95.7464
-36.5286	-48.1368	-95.7345
42.692	-29.4923	-95.7131
-64.6496	44.4246	-95.7098
39.1735	44.5486	-95.7088
-12.5716	-75.7997	-95.7072
11.8388	-7.7769	-95.7011
43.0498	-34.1834	-95.6459
18.4903	29.9379	-95.6456
-23.8696	48.8267	-95.6119
-34.4063	-42.4514	-95.5584
41.8715	-52.5148	-95.5448
57.9838	-81.2046	-95.5402
-27.7609	-31.1432	-95.4929
1.30495	-51.5715	-95.4739
-39.5663	-23.6458	-95.4362
27.6996	-83.2493	-95.4137
-15.1162	-3.45216	-95.3794
35.9459	25.2252	-95.3556
-39.3206	-16.0886	-95.3477
-90.2149	2.39418	-95.3318
59.2623	4.00249	-95.3269
25.1519	36.956	-95.3254
-97.2468	-1.07107	-95.3033
-44.8284	-52.1832	-95.2904
-25.7698	-80.8517	-95.2779
-14.4992	34.275	-95.2664
39.3219	-39.7417	-95.2103
-0.91061	89.6714	-95.2084
-25.8585	-84.9714	-95.2047
47.433	-18.071	-95.1916
-54.4474	-6.4628	-95.1436
-45.9495	-6.48134	-95.1179
-53.498	-28.5061	-95.1014
-55.5945	-1.52739	-95.0934
36.5862	30.6525	-95.0688
-23.8294	-26.7357	-95.0478
38.6205	-16.4324	-95.044
8.54635	-10.0549	-95.0145
34.8813	8.24677	-95.0042
-0.47449	-26.211	-94.999
-26.3728	-4.52746	-94.992
16.4987	19.1609	-94.9576
-65.4573	-25.8066	-94.9361
4.9691	33.6846	-94.9296
-88.5499	1.8025	-94.9112
15.6535	42.0151	-94.9026
-27.0601	9.11432	-94.8658
-81.4317	-0.37776	-94.8337
-49.8854	-7.32806	-94.832
56.1951	6.19789	-94.8035
23.3118	26.6593	-94.8028
41.7374	35.0857	-94.7841
53.885	10.0276	-94.7738
53.885	10.0276	-94.7738
40.529	-35.4255	-94.7556
-23.0034	-52.8211	-94.7198
-42.3344	-12.1748	-94.711
-0.0305	-52.6809	-94.685
-53.5709	-47.4226	-94.6694
-33.0971	-49.7338	-94.6185
-51.7851	-27.5207	-94.599
-40.3999	6.79504	-94.5976
-82.492	-0.40585	-94.5717
-58.0911	20.6598	-94.5675
-28.428	-40.6399	-94.5615
49.547	-34.5274	-94.5453
-25.4198	-80.7218	-94.5442
-5.71065	-16.5911	-94.5405
6.88437	-39.0494	-94.4977
-5.94228	-81.2177	-94.4941
38.5498	20.5943	-94.4684
-31.654	3.3487	-94.4581
-22.0162	-48.1646	-94.4482
-13.0637	20.1628	-94.4238
66.4672	-0.37248	-94.4013
39.3265	26.2759	-94.3993
31.7526	-36.0355	-94.3511
-14.7882	38.3689	-94.3146
-39.0881	-46.5731	-94.3061
-45.7021	-53.9127	-94.2853
11.0792	-25.2497	-94.2401
17.4666	-17.8304	-94.2395
18.4788	27.5206	-94.2355
31.2534	-52.138	-94.2307
-57.398	-31.4819	-94.2269
-38.7082	2.65376	-94.2188
21.5309	31.8634	-94.1791
19.8572	38.0506	-94.1787
13.0037	-29.8485	-94.1309
-46.5636	1.25515	-94.1199
-85.1359	4.10666	-94.1154
-32.3724	-33.118	-94.1081
-25.5022	-44.1654	-94.0912
-32.8712	-30.1545	-94.0887
24.5104	-34.5182	-94.0819
-5.12894	62.7874	-94.0809
11.9141	-34.361	-94.0618
-89.5879	-3.08649	-94.0463
37.5905	-37.5703	-94.0304
-23.7684	-23.37	-94.0221
26.1622	-32.6432	-94.015
-49.391	1.58735	-94.0086
-4.7616	48.6308	-94.0072
-29.9722	-16.9522	-94.0045
-45.4313	-38.632	-93.9786
-33.1321	4.66321	-93.953
-30.2924	-7.41553	-93.9507
33.2128	-13.9516	-93.9222
-26.9921	-46.45	-93.9182
-38.1875	23.6872	-93.8935
-29.3751	-0.52492	-93.8867
-18.7002	57.958	-93.8646
6.10501	33.499	-93.8465
34.8224	-22.7662	-93.8368
-36.3205	6.28779	-93.825
-40.2068	-36.2339	-93.8056
-16.5415	-47.3783	-93.8027
-84.5766	0.50831	-93.7851
-50.9798	1.65638	-93.7372
-38.2071	-11.4101	-93.7292
-77.5584	0.50404	-93.7226
39.5906	31.6093	-93.6972
62.0185	9.2763	-93.6751
-33.6461	20.6255	-93.6631
-33.1037	-48.128	-93.6507
-51.5984	33.1637	-93.5696
-40.0116	13.6164	-93.5695
16.6027	47.7912	-93.5393
-68.5812	-29.4247	-93.5329
-87.0988	3.48256	-93.5277
-45.0604	22.2574	-93.5267
-44.3196	20.2294	-93.5184
-21.6262	-21.9519	-93.5128
8.32151	-78.2017	-93.5071
25.1068	-28.2799	-93.502
14.2016	-24.5961	-93.4903
-59.3182	-22.2204	-93.4742
10.2582	33.2089	-93.4652
35.2172	-23.8857	-93.4613
55.2924	-23.9788	-93.4555
10.2144	-23.2327	-93.4478
-23.7871	-59.2066	-93.4471
-39.8274	15.3281	-93.4404
-37.8947	-46.6821	-93.4366
-39.8205	-1.71125	-93.411
-40.4861	-24.0699	-93.3992
-25.5188	7.97007	-93.3953
-33.9872	11.0119	-93.3628
-48.4817	-17.101	-93.3365
-9.05486	40.5176	-93.3353
-67.5809	-16.0839	-93.326
71.8389	-2.66116	-93.3244
-1.28811	15.843	-93.2913
-35.3963	-5.66113	-93.2711
-9.47433	-31.6668	-93.2649
21.755	47.6629	-93.2579
-0.59639	-21.022	-93.2401
-10.4538	-50.1021	-93.2169
74.3635	-44.8725	-93.2098
-0.05038	33.7277	-93.2068
-53.6007	-15.1577	-93.1976
-8.0033	28.6775	-93.1973
29.0696	-20.1593	-93.1735
-14.829	16.9851	-93.1442
-45.1271	-3.97917	-93.1372
35.6523	21.0775	-93.1086
54.8023	-13.1282	-93.1076
-12.2859	-86.9046	-93.0695
115.115	-27.1014	-93.0434
-43.3614	-3.41444	-93.0298
-32.8643	-7.38748	-93.0258
-23.6951	-77.5605	-93.0255
36.4102	21.8506	-93.0145
0.12831	-56.1612	-92.9917
-14.8205	-88.7528	-92.9871
-49.2321	51.7278	-92.9528
28.1881	26.6893	-92.9507
-47.7593	-8.05081	-92.9497
-1.27947	-75.8263	-92.9346
-39.8555	56.5624	-92.9288
-15.4844	-44.8153	-92.9249
-56.951	20.3295	-92.9159
-36.9873	7.76405	-92.8622
-40.1646	1.13369	-92.856
31.9368	38.224	-92.8552
27.4617	26.641	-92.8456
-27.9696	11.2975	-92.8329
-17.0311	6.34585	-92.8299
-48.109	-31.4366	-92.8118
37.5314	30.7187	-92.8093
-36.0695	-39.3895	-92.7754
22.8688	30.9905	-92.775
-53.3255	-52.4802	-92.7684
63.1564	-4.9086	-92.7673
21.2842	14.6169	-92.7644
-93.3518	-1.7743	-92.7473
-48.1498	21.6853	-92.7346
3.49121	-53.6619	-92.7255
24.2701	10.5478	-92.7121
-43.2976	-24.8773	-92.6934
-91.0952	3.32777	-92.6875
-88.4081	-0.88169	-92.6854
-19.8337	9.61268	-92.6817
27.2382	-34.8999	-92.67
-53.6901	-10.2066	-92.6658
30.1309	36.4007	-92.6642
-39.5055	11.0435	-92.6625
-57.3929	41.3597	-92.6613
-27.8225	-25.7349	-92.6509
28.4683	29.3495	-92.649
-4.60303	-54.3744	-92.6456
6.3779	22.9379	-92.6426
42.6152	0.10922	-92.6373
-48.7278	18.1944	-92.636
-28.5136	-47.8989	-92.6258
36.77	10.9722	-92.6154
29.654	-32.5577	-92.6128
58.7526	-4.13055	-92.5994
30.2587	33.6414	-92.5915
-13.7988	62.8754	-92.5858
59.0918	-3.81074	-92.5828
58.6864	19.2119	-92.5814
-57.9572	-28.0902	-92.578
-49.6899	-11.2604	-92.5407
8.98071	-27.9487	-92.5265
2.71856	66.3654	-92.5122
31.8072	-25.7346	-92.4924
-45.1124	-28.9276	-92.4707
39.3835	-55.2987	-92.4583
-22.2826	-85.7871	-92.4421
-14.9649	33.5852	-92.4252
-31.9712	-16.9854	-92.4245
50.5752	-45.192	-92.4116
30.4516	-25.4766	-92.397
-40.3652	58.1339	-92.3969
60.2015	-9.02556	-92.3862
20.5911	54.7862	-92.3688
-26.2825	12.7032	-92.3404
-38.9118	-6.27616	-92.3375
6.71135	40.0572	-92.3374
46.3093	31.9422	-92.3369
7.89982	-41.3486	-92.3335
-3.82314	-53.5828	-92.2896
36.1801	29.1166	-92.2828
43.4834	15.8835	-92.2826
72.9648	15.7417	-92.2766
-89.3583	-2.8252	-92.2734
73.6167	32.8956	-92.2673
69.3686	-34.2265	-92.2511
-50.1555	-11.0536	-92.2505
-4.34672	-53.191	-92.2504
-39.0844	1.7207	-92.2241
44.3154	-9.64308	-92.1896
-38.5763	5.47927	-92.1883
-16.0958	-81.9627	-92.1807
7.00723	34.7117	-92.1704
-66.0609	-26.0678	-92.1483
-86.8023	2.35893	-92.1471
-61.8406	-24.268	-92.1465
-46.3484	-52.9446	-92.131
41.08	30.3839	-92.1307
-31.3917	-16.9603	-92.1262
-20.5071	39.0513	-92.1073
46.2273	48.8603	-92.098
43.2732	-25.5682	-92.042
41.9881	22.7959	-92.0036
-4.60369	-42.5092	-91.966
17.8539	-45.3828	-91.963
35.8544	-32.6508	-91.9567
44.1414	-24.8182	-91.9298
23.1679	32.3693	-91.9286
-51.5309	-4.52349	-91.9221
-3.75878	4.52751	-91.9184
45.6927	-14.8724	-91.9171
-46.0421	-20.7509	-91.9058
13.0162	-46.5183	-91.9034
43.7063	20.1576	-91.879
-29.3944	-35.7332	-91.8714
-4.50123	-89.9168	-91.8508
23.0372	44.7157	-91.8399
52.7075	8.27786	-91.7987
19.1182	-51.7421	-91.7984
0.6605	-76.5723	-91.7844
-5.54044	-86.0839	-91.7834
-41.6891	1.40608	-91.7785
-4.9905	-49.7629	-91.7529
-42.7798	-41.2442	-91.7491
-31.008	8.93937	-91.6848
-88.7486	0.01952	-91.6525
-12.5997	54.883	-91.6438
23.729	30.9929	-91.6382
-16.335	41.2327	-91.6336
-56.4137	-20.0981	-91.6333
-53.6429	-13.9183	-91.6324
56.2664	26.172	-91.6258
34.1178	-50.939	-91.5763
-0.21919	85.4654	-91.5696
-71.1838	-2.75576	-91.5684
-42.0274	-48.2467	-91.5624
-22.3835	47.9464	-91.5489
-35.7334	-41.3642	-91.5161
-30.9728	8.37967	-91.514
30.0524	43.6731	-91.5096
27.7139	-29.4905	-91.4753
-45.6237	64.8278	-91.4673
43.4704	-32.2615	-91.4633
-31.8103	11.3521	-91.4577
-62.3574	-43.6907	-91.4545
-57.7895	11.0436	-91.4505
-45.7063	22.8726	-91.4391
38.6739	13.4131	-91.4361
-43.2509	-8.46626	-91.4263
46.4885	76.5186	-91.3935
44.2616	6.61822	-91.3849
-6.31239	37.4529	-91.3799
47.9295	15.788	-91.3759
47.9295	15.788	-91.3759
47.3809	-9.42774	-91.3681
-19.2484	-77.1551	-91.3662
15.955	-3.48685	-91.3658
34.7009	9.64569	-91.3483
53.1042	-2.86003	-91.3402
-21.0756	-46.8463	-91.3344
48.6855	17.865	-91.3296
-13.9423	-66.7437	-91.3221
-5.50989	22.4144	-91.3164
-39.5947	-38.3493	-91.3137
63.1599	38.1001	-91.3098
33.5019	27.5102	-91.2972
-23.8962	-80.2856	-91.2918
-32.2963	-23.1053	-91.2839
-47.8608	-15.018	-91.2728
-42.4103	-50.9075	-91.2725
-28.3663	-32.85	-91.2605
38.3868	12.9004	-91.254
-49.4949	-5.10025	-91.2406
10.5093	7.55435	-91.2281
-60.0507	-3.27502	-91.2192
-47.8057	-50.7087	-91.2161
-11.2658	-38.7042	-91.203
-40.0453	-0.75793	-91.2001
-29.9613	-32.6742	-91.1955
29.6365	-39.8552	-91.1707
31.0238	-26.8411	-91.1647
-20.1382	-36.6083	-91.1293
-33.5284	-16.8528	-91.1094
-85.8621	-6.09961	-91.1081
34.0579	3.50691	-91.1068
65.2832	-18.7465	-91.1056
-37.816	0.50021	-91.1016
-34.6226	-20.5296	-91.0759
-72.1586	-23.6383	-91.0688
14.5003	-71.2377	-91.0566
26.4736	30.9947	-91.0404
-41.9876	-1.88172	-91.032
-10.7649	66.7568	-91.0298
-5.7808	-49.1728	-91.0269
16.4952	50.0158	-91.0266
14.0039	-30.0788	-91.0242
-19.1125	1.52359	-91.0161
-31.2416	1.63952	-91.0035
-54.0242	-49.4496	-90.9903
-39.3761	-18.6638	-90.976
-40.6619	14.7304	-90.976
-46.3931	-11.5904	-90.9622
-46.0512	16.1242	-90.9529
4.58324	11.9469	-90.9482
55.7834	9.91768	-90.9334
-7.23855	-51.6193	-90.9196
27.212	-28.2081	-90.8997
37.0029	50.3267	-90.8821
-33.891	11.4228	-90.8674
-44.308	-6.71042	-90.8668
34.2035	39.5784	-90.8593
-37.0294	-13.4618	-90.8483
38.7727	20.3363	-90.8443
-4.2881	35.3238	-90.8415
3.27304	-23.9918	-90.8136
42.1279	17.285	-90.8086
-86.4289	33.175	-90.7957
47.7887	-24.2699	-90.7948
28.5139	28.7001	-90.7942
-4.57568	17.1645	-90.7929
-30.2078	-31.4685	-90.7815
48.0318	-44.0549	-90.7812
85.7829	38.321	-90.7776
-6.92212	-55.3551	-90.7765
-34.4527	-12.3887	-90.7543
-41.7406	-0.78628	-90.752
-78.746	-8.31587	-90.7461
-45.219	-14.259	-90.7372
39.4036	-7.71239	-90.733
-58.0063	-1.55733	-90.7165
-40.2089	-5.0136	-90.6918
-6.68972	14.1296	-90.6804
-4.94671	36.9254	-90.6724
20.3362	33.7269	-90.6626
-5.64789	11.7165	-90.6608
44.8831	-49.011	-90.6542
-1.29418	-59.5861	-90.6491
-25.4107	-73.0924	-90.639
10.8097	40.3148	-90.611
34.3774	36.8545	-90.5823
43.266	19.2141	-90.5678
8.29053	7.73873	-90.5602
43.8277	16.199	-90.5408
21.6754	37.9096	-90.529
-58.5882	-8.04543	-90.5213
82.4574	44.3965	-90.509
29.0965	-0.63199	-90.5058
-26.6764	28.2863	-90.4808
-23.4161	30.1056	-90.4674
-19.5185	41.9206	-90.4672
-11.1235	24.3208	-90.4657
38.3915	20.9448	-90.4557
46.4479	-29.9022	-90.4552
-37.1565	53.353	-90.4531
50.1393	-29.1561	-90.4523
-46.967	-8.95751	-90.4312
-13.5731	53.182	-90.428
-8.91623	32.6983	-90.4265
28.8332	22.3606	-90.4138
33.452	-32.2032	-90.4089
-36.3907	-16.1831	-90.4082
59.9014	42.528	-90.3776
-71.3951	-7.1707	-90.3699
27.3783	29.4534	-90.3683
-35.378	24.5299	-90.367
-5.23772	-52.6502	-90.3614
-52.4215	-2.7824	-90.3614
-33.0858	10.8603	-90.3471
-10.1817	-59.6879	-90.3405
42.0869	76.5698	-90.3189
54.7282	-46.0235	-90.3166
-0.62819	55.353	-90.2957
-47.679	0.55342	-90.2894
-68.6075	-34.833	-90.2873
54.0764	44.9259	-90.2709
-2.74469	-17.3199	-90.2648
-24.9477	21.8631	-90.2583
35.6429	5.11307	-90.2529
21.0133	43.3925	-90.2291
-45.2042	-53.5768	-90.2204
-45.1822	7.52888	-90.2195
32.8752	-30.5758	-90.203
64.6648	-21.3671	-90.1983
132.103	-19.2288	-90.1919
-6.46801	-49.9875	-90.1854
14.9617	36.3915	-90.1773
-1.3384	-51.837	-90.1475
-69.0762	37.3516	-90.1309
11.39	44.9179	-90.1273
-67.138	-46.3225	-90.124
51.1641	42.6527	-90.1143
-2.16859	76.8281	-90.0963
-59.4548	-11.1193	-90.0866
-53.5198	-43.7287	-90.0845
-37.5358	-3.52197	-90.0788
-47.6134	-30.2208	-90.0748
73.7064	-30.1883	-90.0727
-1.30232	-59.0641	-90.0557
49.8688	8.90282	-90.0521
-49.3621	32.5602	-90.0363
-55.3483	-6.13649	-90.035
-29.988	14.359	-89.9995
0.20316	-43.2633	-89.9884
-11.2703	-50.0084	-89.9844
-32.9335	17.1019	-89.9826
-28.772	-22.7729	-89.9805
-16.9504	47.2437	-89.9711
-7.18625	40.4746	-89.9662
-39.5125	-11.6545	-89.9319
-41.4926	56.5441	-89.9209
62.7632	0.5016	-89.9182
-30.2302	7.02648	-89.9049
60.1194	0.63827	-89.8896
-31.1934	15.6115	-89.8824
27.2864	-32.1931	-89.8809
-35.9492	15.6073	-89.8776
-56.5135	26.5107	-89.875
-57.9264	24.6444	-89.8693
28.3072	-9.89056	-89.8643
-46.4517	22.1578	-89.8562
50.6024	-13.2254	-89.8524
-81.8268	-15.967	-89.8507
-49.3279	1.24527	-89.8475
22.9471	-34.0484	-89.8292
3.44303	-43.9474	-89.8169
-36.2418	-2.47615	-89.8134
38.6832	-34.8527	-89.7807
44.8557	-9.44424	-89.7742
-18.5388	13.4148	-89.7719
-45.6259	34.0737	-89.7635
-83.6084	-1.50861	-89.7619
109.773	0.27284	-89.7506
37.0923	-36.8413	-89.7457
50.2838	-19.9215	-89.7188
27.2476	-9.23015	-89.6992
15.8841	3.31278	-89.6953
-4.12376	-52.3723	-89.6872
-10.0349	-37.1688	-89.6848
-58.1329	-31.2493	-89.6663
66.4544	-33.8173	-89.6516
-56.3907	30.3844	-89.6363
-26.3752	-16.8442	-89.6316
30.6882	-37.6798	-89.6145
63.8244	-0.09871	-89.6113
9.44721	44.837	-89.5962
-54.794	31.1863	-89.5902
-13.4848	-57.9963	-89.5656
41.9232	36.1891	-89.565
-51.4611	-10.8211	-89.5405
-11.4319	-42.1521	-89.5287
-21.6845	17.2659	-89.5266
-60.9909	-1.67067	-89.5196
-7.32337	58.319	-89.517
-9.02575	-58.2187	-89.4932
-19.347	-51.8024	-89.4929
36.1467	10.9868	-89.477
-0.08943	-52.0704	-89.4721
27.3651	-32.991	-89.4626
24.4864	37.297	-89.4623
45.7772	9.69805	-89.4406
-60.6183	-1.09325	-89.4207
-6.36309	39.7245	-89.4196
-49.207	-7.21538	-89.3969
-26.7126	43.7441	-89.3959
-46.5263	-19.0125	-89.3909
10.1995	37.8953	-89.3899
23.9023	-24.505	-89.3678
-9.27183	20.9019	-89.366
-40.6993	34.78	-89.3544
27.6851	15.8379	-89.341
33.4725	-25.3006	-89.3403
-65.8799	-20.8265	-89.3372
-5.69609	68.9932	-89.3256
101.457	0.68454	-89.3054
0.4396	41.9825	-89.3012
20.8967	38.2032	-89.2988
-81.1143	9.63632	-89.2986
103.144	-1.03827	-89.2883
30.5459	-35.4017	-89.2855
110.677	-3.13962	-89.2549
32.4964	32.2436	-89.2547
-6.95351	-63.7898	-89.2202
-16.0937	-83.5151	-89.2037
-94.3459	-2.55099	-89.203
10.0389	9.88883	-89.1939
-56.056	-5.01546	-89.1912
-51.4932	31.5219	-89.1763
-32.4288	17.6766	-89.1462
-39.1212	55.6975	-89.1334
-4.49401	-60.181	-89.1291
-3.88724	-51.3154	-89.1274
-39.6715	2.31593	-89.125
-41.5142	-51.6678	-89.0981
12.3574	21.0574	-89.097
32.5067	-16.3267	-89.0952
-31.086	7.64859	-89.0931
-12.3005	-44.7224	-89.0878
-10.6141	11.5064	-89.0682
41.5431	-35.1725	-89.0474
30.9933	22.3176	-89.047
31.0098	15.8078	-89.0455
-54.8172	-10.4452	-89.0418
-29.7105	23.282	-89.0388
-61.8475	3.89141	-89.0307
15.3695	45.3156	-89.013
38.6794	-31.9849	-88.9966
13.2245	-44.2937	-88.988
0.61618	15.6828	-88.9498
-43.6004	12.4871	-88.9466
-4.07788	18.8007	-88.9422
-54.8075	-14.0653	-88.9376
-46.9941	-9.62956	-88.9261
1.29016	34.5241	-88.9026
45.0354	10.4247	-88.8903
-18.4724	14.4712	-88.8888
9.60552	25.7347	-88.8848
-21.9161	-1.05397	-88.8701
17.7545	42.4616	-88.8513
27.8826	49.1	-88.8499
30.0815	11.5319	-88.84
6.069	-51.5884	-88.8235
-81.4677	5.18137	-88.8183
41.2552	-22.7549	-88.8105
-29.5482	14.3831	-88.7935
-46.8936	-31.0712	-88.7933
-32.8349	1.12566	-88.7814
-39.8291	-14.6793	-88.7739
77.8951	43.593	-88.7647
-21.5879	8.97644	-88.7485
29.8613	8.61782	-88.7463
-64.7343	35.1014	-88.7177
-35.9335	0.05886	-88.6999
-42.2831	6.2398	-88.6962
-35.9486	-46.6133	-88.633
30.4162	15.9385	-88.6248
-9.64239	-59.2957	-88.5885
2.85592	-46.3069	-88.5592
-49.2255	-5.75524	-88.5163
-42.486	-46.6413	-88.5086
-52.554	-53.0861	-88.5023
-21.862	21.3244	-88.4947
-5.91369	-68.0966	-88.4645
16.507	-30.1992	-88.451
32.6808	-25.6086	-88.4497
28.2391	39.8088	-88.4382
-48.1989	-6.12841	-88.4372
47.951	-12.1019	-88.4325
-22.7936	18.2457	-88.3858
-24.2731	11.8943	-88.3767
49.8535	-44.234	-88.3737
50.3469	1.77379	-88.3714
-0.21031	-24.6214	-88.3492
-10.9673	69.2273	-88.3426
22.899	-25.7573	-88.3363
8.90528	-20.4184	-88.3242
-5.86772	-45.128	-88.3166
46.1445	63.3016	-88.3132
12.9052	-43.8355	-88.31
-30.7075	-36.5527	-88.3088
-43.4645	-7.56639	-88.2707
-50.7547	-22.8262	-88.2645
56.9527	39.5849	-88.2417
59.667	-49.5887	-88.2396
-39.5486	15.7421	-88.2365
42.1048	40.7331	-88.2225
-3.01721	24.7586	-88.218
18.2576	41.9335	-88.215
-84.3635	5.40233	-88.2135
10.699	-47.3509	-88.1931
48.4718	-41.9392	-88.186
-41.842	22.6703	-88.1736
36.0436	36.4659	-88.1734
-36.6206	-2.81752	-88.1489
134.797	-29.3659	-88.1239
34.2434	-9.73204	-88.1234
26.5324	38.78	-88.1142
-39.9186	59.4908	-88.0977
31.6619	31.3851	-88.0819
-58.3764	18.2922	-88.0703
-15.0076	62.2116	-88.0527
54.7926	26.9123	-88.0404
45.9925	52.3185	-88.0374
-30.9652	16.2101	-88.0321
33.5577	6.36795	-88.0284
-59.2156	-30.0635	-88.0166
24.8516	-38.9348	-88.0001
54.2496	-44.0482	-87.9953
-19.3274	15.4276	-87.9908
-71.2142	-46.1363	-87.9841
-33.7596	16.8444	-87.9803
3.85659	58.2884	-87.965
-10.9906	51.5156	-87.9589
-37.8303	5.48175	-87.9548
-5.42009	41.6945	-87.9506
-40.4313	56.1153	-87.9466
-46.7819	-49.4612	-87.9205
-37.9766	-6.83616	-87.9088
46.7184	34.9758	-87.8999
-1.02229	-43.9169	-87.8934
-58.0047	-26.8181	-87.8885
-53.6001	27.0396	-87.8846
4.89781	47.1667	-87.8772
39.7998	-21.9428	-87.8722
-33.8691	12.543	-87.8593
-54.4447	58.532	-87.828
42.408	12.4217	-87.8141
18.9975	-5.56803	-87.8063
-42.2601	-2.03385	-87.8062
68.6784	-21.742	-87.7971
7.44272	50.8016	-87.7908
24.8954	-7.45585	-87.7854
-8.01438	37.3798	-87.7834
-47.7357	-18.2143	-87.7784
25.281	-77.0983	-87.7745
34.9729	18.8339	-87.7686
26.1068	46.2938	-87.763
-57.771	55.7537	-87.7597
-32.0201	59.6633	-87.7542
39.5977	-21.4559	-87.7502
22.924	-29.3183	-87.7449
54.5419	2.10952	-87.7241
60.4065	2.06477	-87.7218
38.3882	26.7199	-87.7199
43.1726	25.0428	-87.7176
-43.2936	59.4224	-87.6951
37.7271	21.9644	-87.6947
-12.7674	30.3813	-87.6878
-38.2584	-33.0501	-87.6725
40.1646	15.0207	-87.6619
-12.9848	29.5859	-87.6614
-64.2902	17.0127	-87.6401
-40.2368	16.5875	-87.635
23.2577	-39.8729	-87.6265
-2.88716	-57.9868	-87.6248
-19.1315	-42.1079	-87.6115
-11.8851	34.1631	-87.6111
38.5881	-44.7974	-87.6017
87.7921	-35.5665	-87.599
44.4235	-41.3295	-87.5918
31.8235	-29.7892	-87.5916
-42.2084	58.513	-87.5837
39.9953	22.0729	-87.5787
-51.271	0.25973	-87.5674
-11.6849	-48.7184	-87.5553
-11.2078	55.3619	-87.5425
3.61835	-36.2795	-87.5308
32.2037	41.2775	-87.5303
41.2816	-3.43518	-87.5293
-54.4862	-1.25948	-87.5054
-46.0117	34.6836	-87.4978
9.73725	11.939	-87.4821
-8.024	-57.4188	-87.4719
-36.5565	-15.1037	-87.459
-9.90513	33.2199	-87.4486
-59.8491	17.6713	-87.4389
20.3949	17.013	-87.436
-31.7639	-3.84911	-87.4228
45.5658	30.899	-87.4047
-45.0451	-22.5515	-87.393
-26.3276	16.493	-87.392
41.7532	-32.59	-87.3859
21.1362	44.3528	-87.3739
60.5072	8.88737	-87.3667
28.4224	42.8505	-87.3622
-12.2528	-49.5471	-87.3544
-34.6039	13.8963	-87.3516
74.2259	-57.4435	-87.3247
-51.218	-44.0191	-87.3228
47.5262	-23.6034	-87.3133
55.4475	-8.14852	-87.3121
39.3289	-25.3368	-87.3023
18.0731	30.8494	-87.2968
-10.2064	39.3149	-87.2961
27.9595	7.59623	-87.2808
11.859	-38.6016	-87.2766
122.538	-9.09944	-87.2754
-38.4637	8.63027	-87.2585
32.43	-31.3283	-87.2517
26.4435	0.81553	-87.25
-3.66257	-40.1539	-87.2451
-47.3735	52.4896	-87.2397
-48.6743	48.7471	-87.2391
32.4705	16.7525	-87.2367
-8.82872	-88.3694	-87.2363
-54.3653	17.1226	-87.2156
-44.5069	56.0063	-87.2087
-48.6975	18.347	-87.2047
72.746	-41.8462	-87.2019
39.9643	-54.0033	-87.1846
-59.3209	-9.79172	-87.1589
60.0825	-10.5812	-87.1461
-45.9986	-4.58757	-87.1336
-52.8201	1.33916	-87.1215
-0.75186	18.4406	-87.1206
-46.2073	-14.1037	-87.1034
30.2837	43.6203	-87.0846
-57.7732	-9.91789	-87.084
29.391	35.3067	-87.0839
-19.7557	-52.8946	-87.0728
35.3122	19.4333	-87.0721
-57.5508	-25.8718	-87.0649
-23.6938	5.27682	-87.0383
32.0966	35.0881	-87.0307
3.39696	-54.7871	-87.0222
-32.2084	20.256	-87.0039
62.0722	-0.71302	-87.0014
14.7117	-71.2886	-86.9945
-66.2219	-40.4471	-86.9861
19.3567	32.9751	-86.9823
19.8987	-36.9357	-86.9707
-21.5795	-26.7122	-86.9629
47.5555	-40.8002	-86.9526
-39.7408	17.6791	-86.924
-40.3292	21.5512	-86.9082
35.7201	20.6308	-86.9076
-49.6639	15.0666	-86.9049
30.7818	-26.8299	-86.8727
-32.3394	-2.45351	-86.8718
48.6529	41.3432	-86.8522
-38.8857	17.6223	-86.8514
-3.86396	-58.1979	-86.8468
1.83381	-58.0697	-86.8448
-15.6385	65.5316	-86.8423
31.5347	-33.6033	-86.8122
35.2112	-28.0436	-86.8059
40.9465	-27.1543	-86.8016
-27.7714	8.00108	-86.7988
-20.6658	-12.0548	-86.7746
45.1007	27.4095	-86.7625
3.47008	-53.0399	-86.7484
-45.6297	21.0267	-86.7248
26.3552	50.0265	-86.7191
32.2004	8.25042	-86.7189
-84.6255	3.21193	-86.7147
16.2286	37.3017	-86.7012
-46.6097	-0.08212	-86.6981
21.276	20.143	-86.6935
-48.3434	-2.98179	-86.6919
25.4235	33.2419	-86.685
49.7468	31.6866	-86.6848
29.7149	31.9937	-86.6734
-44.4723	3.35999	-86.6672
57.9178	18.5148	-86.6411
33.9344	39.0034	-86.6402
38.5781	-30.3909	-86.6372
-24.1983	-36.5327	-86.6329
-49.7976	7.32723	-86.6264
3.91422	27.1688	-86.6253
24.4086	-11.7947	-86.6153
49.0183	11.7603	-86.6113
-29.9728	-22.5465	-86.6095
-47.9701	-1.66438	-86.6084
3.39775	-11.3096	-86.5962
-54.9166	-19.0971	-86.5925
-43.8992	-16.5731	-86.5832
9.71134	-37.0398	-86.5504
18.1705	-11.3104	-86.5402
4.217	51.9394	-86.5381
8.95208	-49.2715	-86.5348
-18.694	-31.0205	-86.5289
-25.8068	-24.3522	-86.5066
-27.814	-11.1447	-86.4896
51.257	-0.86025	-86.4865
37.9308	-31.292	-86.4811
-54.9763	-10.5492	-86.479
-3.89772	55.8045	-86.4763
-63.8912	28.3005	-86.4724
44.131	-9.23284	-86.4701
-9.71925	-38.1773	-86.4694
-32.6608	13.5643	-86.4163
4.35299	45.7301	-86.415
-58.304	4.85618	-86.4066
23.1417	53.8111	-86.4026
-6.31481	73.3856	-86.3994
11.8095	-45.1029	-86.3882
41.0249	49.587	-86.3789
-46.6478	-3.59754	-86.3658
-53.6959	34.3192	-86.3644
-50.4999	8.63318	-86.3592
-41.5923	37.6517	-86.3336
21.5229	-13.0885	-86.3141
-50.1065	57.5575	-86.3046
-42.6999	9.57399	-86.2732
-34.0981	8.2244	-86.272
-1.34914	104.001	-86.2703
54.8259	-13.8707	-86.2488
57.163	15.7362	-86.2437
46.8314	-31.361	-86.243
34.261	21.2687	-86.2418
-44.1008	9.14951	-86.2378
4.17075	67.6715	-86.2274
60.2513	-21.0048	-86.2246
70.3059	-9.78533	-86.2185
15.1158	-27.7932	-86.2122
-9.0835	29.6012	-86.1806
21.0673	-38.4043	-86.1753
-39.3117	3.20806	-86.1695
41.2224	-30.9103	-86.1533
-41.1391	11.9573	-86.153
27.725	-31.1041	-86.1493
49.4045	0.34343	-86.1389
-39.0738	-54.0309	-86.1382
26.5734	40.3487	-86.1355
-45.8696	-6.42271	-86.1318
52.3821	-30.8022	-86.1235
-62.7993	26.7968	-86.1099
28.212	35.0361	-86.0918
-60.5979	-3.98306	-86.0872
-17.0845	22.9966	-86.0705
-5.38485	63.1293	-86.055
-13.2791	-48.9258	-86.0482
-20.8626	-17.0727	-86.0333
-52.4727	-80.5988	-86.0221
59.8123	30.6416	-86.0212
-34.552	-35.16	-86.0081
-55.2229	-2.67963	-86.006
-50.8175	50.7105	-86.0013
43.0872	71.6945	-85.9939
6.95816	-47.4167	-85.9816
-54.741	-81.0332	-85.963
48.9761	-18.6782	-85.9434
5.63995	7.01406	-85.937
-6.03953	60.3283	-85.9017
32.1008	-24.6422	-85.884
30.3414	-1.69101	-85.8734
40.6178	39.5493	-85.8497
4.50743	-63.4077	-85.8413
-53.8923	-30.389	-85.8395
-33.5761	3.29075	-85.8381
-38.9614	-6.97897	-85.8294
-9.44994	56.9445	-85.8224
-2.71566	-49.839	-85.8218
-32.2583	9.99228	-85.8075
-10.9238	-44.4608	-85.7928
43.5245	-24.4508	-85.7925
-30.7803	-6.97028	-85.7921
-43.3766	9.67863	-85.7822
25.0336	-25.7078	-85.7798
14.7627	24.6514	-85.761
-27.7236	-11.0399	-85.7594
36.6985	-13.0122	-85.7391
-40.2826	24.7975	-85.7296
-33.7395	-40.5237	-85.7235
-44.3282	8.19412	-85.7187
-48.2283	35.8804	-85.7126
-7.02917	-53.6414	-85.7117
-19.9152	-15.3956	-85.7087
-54.8847	12.4561	-85.7085
10.0372	-38.5529	-85.702
21.3834	29.7171	-85.6952
-0.00046	37.465	-85.6948
-44.9307	18.6573	-85.6829
54.4323	-14.0831	-85.6718
-8.05654	-81.4543	-85.6711
-16.4025	42.6231	-85.6406
31.6848	-33.5474	-85.6331
56.2605	-9.59724	-85.6327
-35.8951	-24.4481	-85.6304
79.8632	-11.7732	-85.6182
-31.8814	56.5974	-85.6116
-54.8661	-20.396	-85.5877
-53.9277	46.7398	-85.5857
25.375	6.60813	-85.5855
33.3481	31.5349	-85.5799
55.6748	-3.74736	-85.5778
2.02794	-58.8474	-85.5775
30.9654	20.1123	-85.5717
-54.8748	51.3133	-85.5716
78.0275	30.1788	-85.5715
-7.35707	11.6833	-85.5652
14.3579	-22.1814	-85.5544
-61.8971	11.3975	-85.5393
-54.5001	-17.3192	-85.5348
23.4446	-2.96367	-85.5307
31.4065	30.9941	-85.5146
-56.2289	-50.6822	-85.4867
4.32334	-55.6041	-85.4857
23.1697	-54.7417	-85.4791
-68.2101	-8.75785	-85.4764
39.8143	-28.7187	-85.4666
-5.19391	-53.0995	-85.4622
-36.1839	4.14961	-85.454
38.5269	18.3537	-85.4346
31.2172	-33.2169	-85.4199
-58.4262	30.7704	-85.4151
-53.6076	-32.151	-85.4046
64.0682	-21.4858	-85.4044
-53.225	-16.6902	-85.3332
36.933	-33.7584	-85.3195
34.978	-41.4021	-85.3174
-32.374	20.4072	-85.3158
37.7866	28.1634	-85.3144
-49.5579	57.3109	-85.3102
20.7259	50.469	-85.3033
-4.58589	-52.4471	-85.2991
37.3139	-35.7627	-85.2953
47.1264	-50.6869	-85.2905
-86.308	-13.6488	-85.2799
10.5774	30.416	-85.2755
30.8921	-42.7214	-85.2702
-66.5943	-31.7573	-85.2461
-7.16465	-39.5934	-85.2418
30.6062	-17.4374	-85.2322
-6.21796	-60.2031	-85.2267
-39.7325	-29.0183	-85.2065
-19.9984	33.6391	-85.2063
-1.68325	12.2979	-85.2037
35.8044	16.6591	-85.1875
27.2541	36.6901	-85.1787
21.9575	-52.5802	-85.1774
-44.7348	-5.03234	-85.1492
38.4399	-40.6392	-85.1444
56.4345	-4.51592	-85.1359
32.1533	38.1681	-85.1279
-7.03714	50.7958	-85.12
-64.1789	31.6861	-85.1154
-31.1227	-25.9709	-85.1117
-52.303	-3.738	-85.0936
44.0405	-11.3063	-85.0935
52.3	10.436	-85.0701
25.854	-9.63033	-85.0629
36.8533	41.5641	-85.0519
-50.1861	-79.2409	-85.0442
-45.0534	0.89386	-85.0307
-78.759	-1.30775	-84.9861
45.4125	42.4386	-84.9618
8.52535	27.2005	-84.9597
-44.2428	33.078	-84.9432
-17.9128	-15.869	-84.942
33.795	-34.6735	-84.9308
-1.23685	33.6932	-84.9209
-88.0244	-12.0136	-84.9182
-3.76066	-83.6942	-84.9026
12.3029	28.9875	-84.8964
-70.3335	-15.2823	-84.8874
15.4179	45.297	-84.8696
48.3787	-29.9039	-84.8484
-93.7085	-30.1332	-84.8455
19.0298	-6.44035	-84.8431
45.9488	-27.4865	-84.832
36.8581	12.7245	-84.8197
29.4002	-20.1741	-84.8166
29.6033	16.8139	-84.8101
57.5782	19.9937	-84.81
-7.52348	79.0716	-84.8079
-2.42574	-58.8958	-84.7915
-27.9064	-48.3984	-84.7858
-37.3265	18.6043	-84.7853
-3.03957	-49.333	-84.7761
-56.0664	-78.441	-84.771
-62.9216	30.0886	-84.7649
29.3214	-36.9928	-84.7622
-5.84797	37.0596	-84.7535
37.3534	42.0626	-84.7456
39.4922	26.8292	-84.7421
38.8475	-8.47645	-84.72
-11.5557	-84.581	-84.7152
7.88688	-38.8876	-84.6968
-44.8945	4.00908	-84.6905
50.4769	45.041	-84.6791
20.6605	-98.386	-84.6778
25.9032	-88.2596	-84.6719
31.7648	-34.6806	-84.6627
-67.7452	-4.73791	-84.6622
17.1088	21.2122	-84.637
55.823	-46.1687	-84.63
9.14055	-49.1833	-84.5878
-11.795	52.6355	-84.5823
-27.2943	-14.5344	-84.5807
-54.0889	-35.413	-84.5706
-29.8204	-7.23495	-84.5689
58.5928	-9.55098	-84.5528
-43.4079	-16.94	-84.5249
-56.9858	9.7795	-84.5199
28.3966	-30.0278	-84.4815
56.5251	-13.8176	-84.4681
-6.49159	-88.4363	-84.4568
86.3682	-34.3527	-84.4498
-49.4791	29.0592	-84.4454
-17.9245	-80.548	-84.4436
-25.3762	16.3517	-84.443
3.58488	124.164	-84.4193
63.481	-19.3689	-84.4179
5.38354	-39.5189	-84.4146
-38.8916	-80.0916	-84.3969
23.1338	33.0063	-84.3948
-45.4691	-13.1068	-84.3918
13.8425	51.9387	-84.3879
50.2492	46.3183	-84.3826
30.4035	-31.5426	-84.3815
58.6676	-10.7446	-84.3764
31.2184	-4.31242	-84.3682
44.558	-54.6011	-84.3615
47.6127	-40.1824	-84.3518
35.3121	34.8763	-84.3428
-14.1718	-42.3366	-84.3341
47.6182	38.9159	-84.3276
-29.0638	4.67545	-84.316
-22.0698	-78.9883	-84.3153
36.2178	-7.0587	-84.3137
34.7261	16.5569	-84.3117
27.3912	-29.4028	-84.3082
24.4392	53.2537	-84.3026
23.9412	33.0563	-84.2956
-17.7572	60.8323	-84.2919
38.654	-60.3179	-84.2898
70.3393	-50.7336	-84.2828
46.1511	-39.4274	-84.2828
-7.86002	35.276	-84.2769
-45.7794	4.13601	-84.2701
-8.10298	48.0477	-84.2591
-44.1433	15.6429	-84.2567
56.8343	-10.9065	-84.2528
30.5563	-22.6748	-84.2516
-61.6384	28.1915	-84.2344
-44.5829	3.08688	-84.2302
42.2223	-43.1773	-84.2268
-9.58266	-81.9387	-84.218
-58.5209	-0.72071	-84.2096
-26.7012	15.7995	-84.2066
-11.6363	-55.5219	-84.202
-23.2746	-32.9176	-84.1996
-59.879	12.6393	-84.1939
32.6797	-33.2016	-84.1873
30.6883	11.0445	-84.1851
2.5014	15.9506	-84.1749
-45.4358	15.4209	-84.1553
16.3228	-22.6323	-84.1539
75.3757	1.25232	-84.1523
-20.8226	-58.9275	-84.1371
-17.1689	-50.3433	-84.1371
-58.374	23.2234	-84.1168
-2.79143	31.6606	-84.099
-0.70712	-76.2124	-84.0971
-62.8589	32.9716	-84.0957
39.6025	-33.5858	-84.0811
-11.248	40.4707	-84.0746
48.3026	11.9843	-84.0738
-47.7171	5.89992	-84.059
-53.5774	15.957	-84.0439
-11.1461	40.0341	-84.0403
-27.8199	22.1563	-84.0185
-44.7473	20.3313	-84.0132
39.095	-31.6604	-84.0079
49.2165	-5.61593	-84.0059
-32.5188	-6.69435	-84.0004
19.4001	-82.8211	-84.0004
23.8506	38.1239	-83.9992
32.3318	42.4177	-83.9989
-5.42826	50.0394	-83.993
-13.7292	63.9561	-83.9752
-25.9228	-16.7091	-83.965
-49.4644	-1.40762	-83.9648
-2.4503	39.4687	-83.9531
0.92079	55.4086	-83.95
40.4903	-11.7349	-83.9475
36.5949	-27.1277	-83.9441
-55.255	7.58443	-83.9437
-76.6492	-0.32014	-83.9373
-61.67	13.1767	-83.9346
-15.9878	-2.1637	-83.9324
16.8066	27.7518	-83.9317
-31.3215	40.4177	-83.9312
30.8611	4.59758	-83.9161
-51.1354	57.7403	-83.9155
-98.3604	-24.7977	-83.913
35.1185	36.737	-83.9001
62.7407	-20.6269	-83.8935
-49.8542	0.45196	-83.8921
58.9461	-50.1507	-83.8679
45.5697	80.9402	-83.8387
12.5775	25.2237	-83.8386
-44.5362	14.8285	-83.8352
-56.6485	-1.99697	-83.8325
-60.7749	32.4142	-83.8305
40.6886	-44.8425	-83.8243
-16.9352	72.4462	-83.8234
33.8869	5.02513	-83.8214
42.4228	-27.0139	-83.8161
24.4953	-18.7002	-83.8132
-64.5494	-42.8086	-83.8027
11.2921	-28.133	-83.7969
-14.8711	57.7053	-83.7843
-45.0624	-36.0911	-83.7709
34.3477	-27.9797	-83.763
25.3318	-39.2013	-83.7578
30.0786	-21.151	-83.752
-8.04091	29.3799	-83.7409
-31.2015	-6.76144	-83.7405
-23.001	19.0438	-83.7356
-58.7704	1.83804	-83.7133
-10.7425	-34.1366	-83.6873
-48.393	27.627	-83.6786
-56.2774	-14.3589	-83.6579
-36.0412	-1.48063	-83.6528
40.3943	2.54276	-83.6439
-8.65089	18.9671	-83.6397
53.6768	1.21426	-83.6233
36.0049	-35.6403	-83.6163
-31.9646	-7.67641	-83.6097
-21.9683	-81.684	-83.6093
[truncated: 80,334 more rows]

## Sheet: ED Fig. 4B
ED Fig. 4B
z Histogram
z (nm)	Frequency
-317.5	0
-312.5	0
-307.5	0
-302.5	0
-297.5	0
-292.5	0
-287.5	3.64383e-05
-282.5	2.42922e-05
-277.5	0
-272.5	0
-267.5	0
-262.5	0
-257.5	0
-252.5	0
-247.5	0
-242.5	2.42922e-05
-237.5	0
-232.5	0
-227.5	0
-222.5	7.28766e-05
-217.5	6.07305e-05
-212.5	4.85844e-05
-207.5	0
-202.5	0
-197.5	1.21461e-05
-192.5	0
-187.5	3.64383e-05
-182.5	3.64383e-05
-177.5	1.21461e-05
-172.5	1.21461e-05
-167.5	2.42922e-05
-162.5	4.85844e-05
-157.5	4.85844e-05
-152.5	2.42922e-05
-147.5	8.50227e-05
-142.5	0.000194337
-137.5	0.000340091
-132.5	0.000315798
-127.5	0.000291506
-122.5	0.00049799
-117.5	0.000692327
-112.5	0.00099598
-107.5	0.00166
-102.5	0.00223
-97.5	0.00276
-92.5	0.00516
-87.5	0.00635
-82.5	0.00768
-77.5	0.01082
-72.5	0.01379
-67.5	0.01922
-62.5	0.02592
-57.5	0.03128
-52.5	0.04124
-47.5	0.04699
-42.5	0.04749
-37.5	0.04684
-32.5	0.04742
-27.5	0.04439
-22.5	0.03762
-17.5	0.03187
-12.5	0.02349
-7.5	0.01855
-2.5	0.01552
2.5	0.01478
7.5	0.01794
12.5	0.02173
17.5	0.02732
22.5	0.03244
27.5	0.03941
32.5	0.04449
37.5	0.04642
42.5	0.04529
47.5	0.0422
52.5	0.03473
57.5	0.02665
62.5	0.01874
67.5	0.01379
72.5	0.01008
77.5	0.00791
82.5	0.00602
87.5	0.00454
92.5	0.00383
97.5	0.00312
102.5	0.00186
107.5	0.00117
112.5	0.000862373
117.5	0.000595159
122.5	0.000388675
127.5	0.000291506
132.5	0.000242922
137.5	0.000109315
142.5	3.64383e-05
147.5	4.85844e-05
152.5	6.07305e-05
157.5	0.000109315
162.5	0.000121461
167.5	2.42922e-05
172.5	1.21461e-05
177.5	1.21461e-05
182.5	2.42922e-05
187.5	0
192.5	1.21461e-05
197.5	2.42922e-05
202.5	1.21461e-05
207.5	1.21461e-05
212.5	2.42922e-05
217.5	1.21461e-05
222.5	3.64383e-05
227.5	0
232.5	2.42922e-05
237.5	2.42922e-05
242.5	0
247.5	3.64383e-05
252.5	0
257.5	0
262.5	1.21461e-05
267.5	1.21461e-05
272.5	1.21461e-05
277.5	1.21461e-05
282.5	0
287.5	2.42922e-05
292.5	0
297.5	0
302.5	3.64383e-05
307.5	2.42922e-05
312.5	2.42922e-05
317.5	0
322.5	0
327.5	0
332.5	0
337.5	0
342.5	0
347.5	0
352.5	0
357.5	0
362.5	0
367.5	0
372.5	0
377.5	0
382.5	1.21461e-05
387.5	0
392.5	0
397.5	0

## Sheet: ED Fig. 4C
ED Fig. 4C
Radial Histogram
Radius (nm)	Frequency
2.5	0.000485844
7.5	0.00155
12.5	0.00479
17.5	0.00992
22.5	0.01768
27.5	0.03255
32.5	0.05463
37.5	0.08092
42.5	0.11982
47.5	0.14128
52.5	0.14557
57.5	0.13096
62.5	0.10148
67.5	0.06521
72.5	0.03791
77.5	0.02167
82.5	0.01296
87.5	0.00814
92.5	0.00465
97.5	0.00261
102.5	0.00179
107.5	0.000643743
112.5	0.000570866
117.5	0.000376529
122.5	0.000303652
127.5	0.000303652
132.5	0.000242922
137.5	0.000255068
142.5	0.00021863
147.5	9.71687e-05
152.5	3.64383e-05
157.5	6.07305e-05
162.5	3.64383e-05
167.5	2.42922e-05
172.5	8.50227e-05
177.5	2.42922e-05
182.5	1.21461e-05
187.5	8.50227e-05
192.5	3.64383e-05
197.5	0

## Sheet: ED Fig. 4D
ED Fig. 4D
Astigmatism Localizations
x (nm)	y (nm)	z (nm)
45.3762	-53.212	1.57388
-6.31044	-45.0224	32.4062
-61.0442	-24.5931	-21.0157
-7.61456	-46.5825	40.3735
12.954	-42.1088	17.2708
48.3667	17.758	28.9429
47.7634	-38.6477	28.9471
-37.9236	-34.9487	-12.1863
-56.5432	-32.4647	-37.7636
41.8445	-39.6976	-3.25238
-10.2331	-67.7721	30.5596
47.0915	37.7259	21.0097
35.9704	27.2311	-30.8999
-58.3376	-24.1312	-83.0853
22.929	26.6341	-19.551
38.1954	60.7418	-30.0292
54.9575	17.7663	16.6824
-38.7184	39.4149	11.2406
-19.0949	50.6951	12.8434
47.2169	24.9698	41.563
-4.92829	-32.6122	-29.8172
-20.8183	82.6693	45.6496
-49.5187	-0.04544	-4.65188
-38.1121	5.45841	17.7865
-2.83234	-60.7505	-36.1632
-24.2811	26.7255	24.8312
-28.6123	49.3207	29.9541
40.0674	-15.1646	19.1099
27.5452	0.86596	-25.022
60.0007	-30.5841	-15.8872
11.1341	-48.4469	10.838
-26.887	-29.0238	-7.97437
38.6928	25.4376	16.5605
-53.6951	45.7268	0.18395
25.4023	-32.6535	-30.7362
46.7734	-26.1755	3.43379
13.9457	75.5926	9.15157
-36.3335	-25.861	-18.8343
31.0411	20.1681	-0.07571
-11.4947	50.5235	41.681
37.5598	-30.3556	-20.7667
17.9619	43.3767	16.4615
18.4705	-40.1852	23.7419
-65.8754	32.9746	32.7463
-79.9422	14.7435	-20.2923
33.0722	-38.3533	-33.4387
18.1431	44.0516	64.6777
41.8423	45.7594	-16.1473
38.3683	37.1508	25.959
-54.6887	45.1291	26.8566
40.9537	-59.2947	-21.5044
-13.5799	-61.8007	23.1935
10.066	-54.0322	-9.85843
51.8956	-36.5848	-24.5996
0.83238	-55.1447	29.5056
-63.2753	-18.7036	23.4248
-8.1334	-61.1974	30.1276
-61.4963	-0.54343	45.9428
39.4714	32.3564	-35.3156
-51.1146	-27.7803	29.9855
-32.5014	-45.6808	-17.5213
47.3705	-45.6151	-30.1696
68.7666	20.2321	27.6303
27.6752	32.8024	32.8685
76.4419	-1.79723	-41.3441
58.3666	-25.0239	-4.28613
-2.37985	-56.3617	20.718
40.687	-41.4252	18.0693
-14.8155	41.8827	25.0802
53.629	-29.7806	32.127
-40.401	-51.3732	-28.8649
20.9954	-43.3128	-22.2765
-14.7535	-45.4086	-22.7189
-70.8753	4.66226	-32.4549
-18.9936	32.9355	-10.5804
11.7741	51.7403	-47.4626
-49.6511	-36.9664	-31.7498
47.5282	40.3689	3.98119
37.5117	-2.29992	46.5627
-22.2636	58.1817	30.8861
-62.5072	17.4379	-29.1937
9.97231	51.9476	18.0855
-15.2983	-48.8097	18.8252
5.27964	-70.5458	-15.7092
31.9786	-45.289	17.1597
33.8532	34.8894	13.6016
61.0063	2.03018	-22.822
44.5046	17.3628	-40.2435
-4.64982	47.6874	-25.0251
-24.3747	1.67588	19.5902
-11.5152	-40.847	-35.3051
13.9237	-19.9058	2.62415
-57.1458	-18.2812	-1.39744
26.407	-60.2463	-22.416
-35.2348	25.0652	33.3537
-30.4291	-38.7783	25.4053
20.4459	21.5209	-19.6349
-60.2005	10.0205	21.796
58.0871	-7.42979	12.9133
37.52	-38.8725	-28.4505
-13.6596	-17.1787	-24.2997
-46.507	-21.7883	34.8394
-18.675	82.4182	-18.3493
16.5429	51.3786	35.0936
-26.1267	-52.6509	44.4902
-39.1305	-20.6921	-21.9252
-22.6859	-28.9937	-6.58131
48.223	6.26536	-10.1971
47.7194	8.00361	-15.8691
19.0012	30.9459	30.0863
-1.79389	-47.0445	-43.0552
17.9172	-25.6487	-20.3595
-35.2735	-32.7362	30.1166
32.4077	7.84035	30.602
-36.2019	51.1731	-9.00141
-38.7705	-10.2631	-24.465
39.5871	-18.4609	-24.5833
-43.2965	-7.07184	-13.5933
14.9962	18.299	32.5741
25.6425	33.6464	-36.6806
-33.2995	-25.454	20.5749
-6.70021	-55.8798	-30.1678
50.7684	11.9032	30.3352
26.6302	23.7797	-27.2231
34.2373	-32.9605	-25.2723
18.6971	-35.4915	15.822
60.3829	-15.4418	31.7246
-43.4076	32.3766	-35.0022
32.6648	-38.0534	39.4606
50.9486	-4.30882	-29.6349
-34.1506	-39.824	-25.0795
2.70135	-50.4079	-26.304
-4.25059	61.1754	-33.8855
-33.1663	38.4253	-40.3376
-78.7298	-10.6319	30.8095
-48.1563	-30.5462	-1.11744
14.616	19.7925	-21.3867
-37.0745	54.5757	-56.2262
54.581	38.0346	-10.038
22.9407	-32.5199	46.7034
-46.5705	-35.6292	21.3171
-4.42236	-60.1459	25.4509
-51.2792	-44.2414	19.0935
-67.9941	-33.9325	-22.3077
27.6991	-26.3316	54.3375
7.41994	39.7888	4.42919
40.454	32.0949	-25.7532
62.6147	9.61094	68.1482
-37.8014	-34.2782	-52.7758
49.0317	5.79535	46.8781
31.0889	-33.0864	13.3952
41.9424	38.8709	-39.3608
41.0442	-17.3908	2.34521
32.9989	38.7335	26.3334
19.1179	49.0166	-7.34987
59.5577	35.7863	-47.7054
-50.2786	-34.3679	-18.8355
14.1379	-49.4466	-2.34524
-68.9861	9.2682	24.008
18.1744	42.1273	-41.0019
18.7524	58.239	-26.9414
-61.7241	-37.5016	-22.1686
36.5466	-42.7315	-24.8289
-20.1634	-30.1032	-30.1118
-34.1772	14.37	-19.8349
-3.29712	-24.4491	25.4952
-3.09994	-44.9053	-14.078
-10.9792	22.2019	-46.1424
-17.2042	51.7295	-4.41238
44.7078	-47.3116	5.52615
50.8681	45.162	38.1169
-42.6145	6.99484	25.9598
-32.6234	44.1258	-23.2377
-47.4661	28.8884	24.9428
38.5623	-48.2241	40.6716
48.7381	-6.75899	-11.6898
-42.2013	-26.9077	-21.0114
18.2891	26.7296	-40.5304
28.5568	-1.11231	-4.10952
8.63678	-54.8279	20.8064
-18.403	-38.2857	-30.0472
-15.5007	46.6142	27.7808
17.7804	41.0512	63.1849
-14.7254	-55.1767	32.77
-47.7534	19.3241	-44.7148
31.2637	-41.7401	10.253
56.4056	-20.2553	-47.7038
51.4442	-37.5082	-41.7512
-40.2326	-36.4934	31.3941
1.94966	40.3002	-12.9638
52.963	-21.7354	2.22943
65.9982	-29.7165	-9.77395
32.391	9.95953	-10.1797
-33.7676	10.8467	-47.5516
36.0224	6.76008	-37.9808
-33.3365	-13.4387	51.8658
-60.6706	0.48624	37.6574
-32.5987	15.7208	-4.6519
36.3283	31.9177	25.2662
53.1307	21.7189	19.9965
-45.8998	11.0155	30.1912
-14.049	-49.0621	15.3541
5.7416	41.4609	18.9736
-30.7605	-18.3333	21.2323
-51.9387	-47.2516	-14.4489
-1.48314	42.1608	28.4671
-55.1675	-0.16495	37.7207
52.3708	-43.1113	15.0065
41.3134	-15.7359	34.0522
62.4173	4.07055	-28.1879
-30.3525	26.6709	35.7268
19.3744	-43.2978	-16.4906
-32.1874	-30.0279	-19.7419
-11.3341	-20.6023	-9.77507
-72.0589	7.97276	-31.9596
12.5024	-43.5078	-13.023
27.5898	56.0722	-28.4106
-6.97705	25.0548	22.8105
-34.8283	34.2782	-32.9314
1.0484	-38.2291	-23.3595
67.8754	-16.1975	16.4412
-56.9508	-2.84956	-15.6991
40.2276	23.1118	52.5955
4.73178	36.8615	17.4661
-63.5274	-8.61522	30.8875
62.9742	-11.4139	-12.9753
-38.6129	59.8999	25.7432
-33.2603	-44.9596	21.0257
39.6579	-50.4526	22.3449
-24.4256	36.3869	21.6452
-15.8196	-46.2711	10.1721
-47.7291	29.8106	25.3074
-6.92123	58.1634	-15.2333
-36.1373	-33.9112	28.601
-38.4642	-49.0928	-24.1792
-33.3698	51.0063	-27.0569
44.0098	-3.36117	26.1795
55.8661	-4.96343	36.1224
43.9221	24.7952	18.9139
-46.131	59.2688	12.662
27.0987	19.5036	5.89248
74.7396	7.13118	-26.2189
-58.6258	5.91202	-21.1249
-9.32758	72.208	54.4702
-22.8981	23.1189	8.76629
54.6931	-22.0055	8.57682
64.4485	-29.965	-52.9451
43.5626	20.7507	-33.6327
-19.6416	18.7101	21.7887
-42.618	-2.4932	25.4382
61.8099	-10.1763	18.78
34.1881	49.1759	-34.2088
0.03511	42.5499	25.3026
35.8321	35.1576	-19.0436
-75.8328	9.11863	2.66919
29.4481	46.6525	-28.016
-48.1329	-26.1863	-37.6519
75.2472	16.7168	-36.6533
-48.3618	19.4091	19.5163
15.8765	45.6826	29.7494
22.9159	18.9177	-14.968
21.0141	-38.7445	35.6703
26.5992	-38.9132	-35.5567
-36.2888	-13.7488	14.5903
39.9714	-1.01697	22.2933
-40.2062	15.9422	-7.12409
29.6779	-10.7552	-21.6867
-33.4985	25.3895	-38.4543
-39.759	-32.5727	37.4514
34.651	-49.8385	37.785
-12.6614	-41.2337	9.55696
-63.7828	25.7703	28.9747
32.5524	27.7111	28.2229
-51.6917	10.7887	-10.5974
34.3662	-43.864	-10.6816
-33.4792	37.2682	-9.41415
-38.7963	37.9134	-33.8681
-24.9839	45.8603	-0.3008
23.6711	-39.6531	23.7698
13.4688	43.9588	-14.0669
-15.7801	35.7214	-41.4353
16.8432	-34.3062	-36.463
48.2108	-33.0418	33.4697
23.5879	-27.5966	-20.8198
8.00386	42.522	-20.2389
-40.2019	-24.7839	-40.14
45.1543	34.7884	-13.0442
6.84249	16.0026	-5.46244
-48.4285	-3.82288	-16.1701
-67.6196	-5.76993	-21.8511
39.5294	25.6739	50.3345
47.4303	-50.6396	32.2007
50.503	-9.45907	19.6954
-20.0623	17.2151	-21.1027
17.9752	-53.2527	41.4703
-40.0571	-44.0413	-30.0687
8.64565	-59.2688	-25.3684
2.45562	-59.2887	-23.6544
-10.7863	48.6624	26.5509
-67.0779	23.4955	39.9154
-33.3637	-36.4736	-39.9592
4.81283	50.4427	-20.3128
10.0627	25.0647	-17.3404
45.7611	36.3989	12.8474
-53.6626	24.9031	23.3466
6.35493	-57.1976	38.8214
34.3359	35.9833	20.0294
-0.31863	-66.7085	36.5483
-14.281	8.85465	15.842
10.7842	36.8129	20.3002
-41.4524	-20.6587	-9.96563
-36.342	25.3438	57.6054
-6.16085	-60.6551	11.511
-32.0906	26.9422	-32.5716
-8.23337	-57.2995	40.3633
-19.521	-38.7267	4.10551
18.9981	-47.5367	-38.5075
10.772	-58.5453	-27.6122
-44.2851	-48.6903	-23.7926
-54.9563	21.4203	-11.8819
27.6996	27.5089	28.4399
44.7943	5.65162	-24.9666
20.4067	44.3535	47.345
25.3787	-36.9134	33.1331
-47.563	32.2712	-33.0827
-7.47576	-76.5828	-20.248
9.83394	55.3134	15.0446
8.00063	-41.6907	11.6495
42.0409	-35.9023	30.5506
-43.5817	46.5848	32.9025
-33.8093	-41.8374	61.4522
28.8014	36.5222	38.9154
-23.4035	19.4473	12.4604
71.4793	-17.6189	-35.3625
-29.6594	34.1817	16.989
-43.2021	9.57625	-30.1546
-33.4256	56.5106	-21.5159
-53.8405	-5.24713	17.6697
17.089	-46.603	22.5129
-23.93	-42.9661	42.0567
36.5083	-13.0073	19.4352
-53.092	-0.40058	29.6137
-42.4601	-36.2619	23.5
-71.1075	18.7737	-40.3216
31.6858	-28.2547	-30.0971
-51.0102	-26.8877	38.7479
21.125	53.2769	-19.6043
19.6031	43.3363	16.1792
-15.0494	-58.2009	32.7799
-10.7965	-42.0347	-38.8732
62.4691	15.2688	37.4568
-59.5296	-3.62032	-31.2739
33.978	41.0557	16.8472
50.3796	-20.1752	30.3059
-47.3246	-7.45436	0.7874
3.61026	-46.5744	34.1691
-48.111	-6.46452	5.70272
49.6465	17.4892	21.324
7.53765	-75.1501	32.1457
33.3059	-31.3528	-5.5743
6.35872	36.3734	43.6602
31.888	-48.2383	24.9324
4.05617	-45.3106	34.1154
-0.98034	-45.279	-45.1054
5.35938	73.9506	-36.0561
-23.1169	-55.5426	-18.6901
13.1051	39.0229	-10.3027
33.3319	-55.6626	12.1733
67.0576	-8.61351	-36.7933
-34.2823	-38.6798	42.3892
17.8176	43.7678	-37.688
-54.486	-22.8932	1.73881
25.6244	-39.0495	-30.2217
-45.9147	47.3964	22.8571
-45.649	4.09351	-27.0948
15.2094	-69.1413	-28.9619
-43.7278	-47.28	38.9187
-41.9723	-18.7421	35.0655
-39.3099	-27.7357	20.9619
14.1046	37.387	-17.0733
-21.7206	-53.5357	-22.0654
37.7707	-30.1158	-23.9621
1.97879	-47.0003	-30.2368
40.085	-46.6211	-21.3068
-28.9232	29.2935	38.8666
5.25883	-51.6131	-28.7368
-13.4552	-30.4698	25.3807
-12.7544	-55.6334	-11.7937
42.159	-39.8332	35.7745
-47.896	-17.9047	-12.9095
9.27601	53.6243	-22.1901
-56.8029	12.5214	-6.14292
49.9036	-8.13993	29.4949
32.5619	-34.8881	-41.8458
23.6517	-23.5939	-33.0136
-2.44981	60.6596	31.5078
4.50311	52.9569	24.0575
-67.8383	9.50778	15.6674
49.5682	-0.39237	-56.714
-8.61351	51.1185	22.4759
33.8272	-36.5877	-40.4963
11.4426	-50.2354	-33.6088
2.67734	-78.7609	36.7876
38.6019	-21.6509	35.9753
-53.4574	-2.08716	36.4385
-44.3394	4.93527	40.6363
11.0925	45.9551	-6.90768
-26.9175	-10.4185	-32.8188
59.5216	-24.5821	-22.1108
-30.6393	24.8817	6.52547
-5.72283	-38.6635	-61.3531
-13.2849	20.6253	-10.8673
-32.3306	27.3561	-30.1032
-9.10567	48.3616	-8.01324
-0.65435	49.7626	44.2138
-42.8487	-24.0059	46.0844
48.1241	-11.7679	-15.7022
26.8669	24.7709	9.017
-5.16963	-31.2697	-16.5434
25.2632	-14.7218	-36.8413
-42.1776	-40.4724	6.59054
18.2891	-50.7305	33.1315
19.4937	30.3521	-21.6971
-8.29788	54.483	24.8999
25.1102	47.1504	-40.8006
-15.2251	-37.8896	-16.054
-25.6025	42.6906	28.0341
-16.6321	49.3582	29.6359
-21.6355	70.2494	12.9702
-3.48361	45.4209	12.6351
43.9744	-4.02924	-26.8125
72.1164	-4.60104	-21.3282
34.0551	-60.9989	-32.1701
-9.17352	-39.5626	-19.7613
-47.8106	-18.1051	-16.6697
40.7635	-39.1946	26.3786
-10.5803	53.0912	9.57431
-27.0621	24.4102	-33.4441
16.8442	-53.3504	31.1951
-46.7033	2.77007	-5.72302
48.8865	-7.86061	-35.5724
-53.7032	-0.01586	40.0005
-54.5164	14.4311	29.8456
41.8941	4.74886	-42.0971
-42.3181	-21.799	8.96914
57.0176	-22.7753	-13.7041
60.9033	19.6312	34.9261
-45.8518	-17.7249	-14.9925
9.34208	-43.028	13.2338
-2.19607	43.9992	22.7426
-23.9619	-15.7807	-6.67823
-18.6897	-40.7902	-21.9904
-63.1362	-16.8568	43.0527
-21.5538	-52.5814	25.9269
-32.0706	16.1882	60.9955
60.2045	-19.8679	-21.9173
-36.6425	36.7161	-18.0821
4.5933	46.241	-31.4302
-56.4703	-30.0336	-43.7545
37.4195	41.1349	-1.75568
-58.8673	-43.9614	38.9651
-49.9558	-6.66065	-22.438
-27.127	-29.6895	-24.0682
-15.3385	53.0181	0.65044
45.0047	14.1266	15.6932
-59.4971	20.2849	-26.4466
55.9243	-14.5606	-43.5734
8.58319	52.4224	-19.0362
47.6328	-7.32394	45.7891
-66.2662	-12.0868	-30.72
-44.4067	45.7197	-37.626
30.8578	43.2988	41.0078
-54.3221	-1.10701	-20.9579
5.64648	-49.2117	28.7292
-40.2879	42.9022	-20.6166
34.9402	24.359	-34.3954
9.96732	-50.5775	-27.343
-20.8029	39.9535	-9.79688
12.2676	-40.3749	-19.8763
34.1301	22.1933	-30.3588
34.0205	-35.7819	-13.0763
-58.2953	-19.5617	-15.6273
-45.4648	-16.0007	-25.6923
31.5963	-21.2336	-29.2754
39.0565	-51.378	-43.6427
-27.3125	-37.7173	-2.10844
-16.3714	34.459	-41.8896
-60.8325	-54.1651	11.4668
19.4689	45.957	26.3692
27.4564	-32.6058	-32.219
-30.3543	-29.6244	-52.1935
-31.3413	-44.5775	-19.0026
-26.2308	31.5978	36.8652
-19.5722	-37.4455	39.243
36.4203	-43.2479	-35.7206
-31.1507	39.4614	-45.0312
10.676	-22.1165	-32.6238
21.8943	-59.5918	-18.5825
20.2539	24.4942	22.1235
-27.1803	28.9865	16.3569
14.0886	-16.8817	-22.0888
2.99769	-49.8874	12.1133
48.403	-52.6236	21.9798
-17.6454	-50.7393	-40.9538
-34.9142	-38.7111	8.40317
25.8499	2.51782	13.6632
-31.3913	13.0131	-15.939
56.575	17.5384	43.9049
39.5724	-35.6127	9.36366
17.7732	-51.0288	-14.5499
31.9011	-59.1523	-14.1631
52.8616	22.6088	-22.4089
-13.1206	50.0108	34.3876
37.8062	41.1889	38.9629
-6.5626	-23.362	-17.8401
14.5292	-40.0848	-10.727
-14.1253	54.7892	-36.4363
38.3601	0.74082	-26.0193
32.1806	-24.5084	26.4903
-25.8304	-32.885	34.4569
-31.9995	35.09	-43.7634
-27.4214	56.7018	-46.2102
-61.936	-2.95357	-24.8616
2.33218	-42.5232	-20.0485
-39.3059	39.5044	7.37688
13.805	48.2694	20.0141
-57.5406	0.7696	17.408
38.7126	29.0056	-22.4176
-6.9735	-66.7974	18.9571
42.1564	-12.369	30.1167
-7.99188	51.5313	-37.2131
-46.8408	39.4977	31.0907
-42.2275	-23.1022	-19.6183
21.9905	27.7041	-13.1338
-15.8511	38.3679	-36.489
-79.6389	2.8704	9.68467
-15.8595	64.3854	40.4183
-54.0386	-26.0592	14.0774
-55.503	-8.15671	-37.3429
36.6429	-39.2068	1.66692
38.2477	-34.7262	-26.0234
-7.29804	-29.4955	16.2594
-54.644	-7.53278	17.488
5.56649	24.3435	9.92788
23.03	52.2815	0.36607
8.521	-19.6574	-5.14986
9.73715	-45.7264	56.1435
-10.3111	-69.8754	-36.3849
-29.6744	32.8124	10.6764
40.5598	33.1171	18.3443
53.4703	-10.2148	-19.7677
-22.9027	-60.4918	-10.6548
36.6813	44.9251	-17.8133
-56.1977	19.617	-1.74686
-37.7259	52.3111	-24.6286
-8.03152	-35.9638	-32.2602
59.3948	6.03252	-33.1581
44.9002	-37.142	-16.7713
15.7216	52.5618	-25.2396
17.4786	45.2167	-38.764
-44.7294	32.2343	-29.9236
-5.0991	34.3027	-36.1118
57.1801	5.37777	-0.26173
-32.1773	-8.13142	0.85138
-3.68085	49.5058	-16.839
-63.645	-14.8674	-32.1605
4.30568	43.6487	21.0854
63.9731	10.4754	-7.89882
-36.8807	-4.03646	-41.6385
0.7977	-52.1613	-19.3838
39.1525	56.5031	5.27017
-36.9828	45.7374	-16.6778
-45.0847	-58.6753	-14.6195
-56.1052	-16.9809	14.1454
45.4768	44.229	-38.2329
-1.22227	56.4814	-2.24375
28.8162	-34.3988	34.9555
-58.7117	-5.1504	16.4649
-11.1768	51.0571	-21.5811
-46.0664	12.7433	-35.456
-31.8845	-8.85323	-4.06611
41.2882	2.85501	-19.455
43.8588	2.00424	23.2133
44.3837	-11.0018	-37.5071
-3.31987	-48.2655	-20.474
14.9771	-43.7575	-14.2048
12.3566	8.6135	42.9366
2.10698	-69.3349	-7.35841
51.0371	23.5283	42.5053
35.0824	-56.5693	25.2517
54.0612	-28.5303	26.081
-55.2719	29.7876	-17.8357
27.7677	-23.6442	-39.6758
11.2965	-59.0947	8.50137
-65.1487	1.37637	49.3012
27.8493	-44.7141	-18.7448
35.7865	24.2732	18.9281
1.81936	-64.8828	-39.6179
11.7216	36.9819	5.0655
-10.4723	-16.993	35.189
-10.8249	-57.4524	-34.4313
-32.1775	-27.5238	-27.9237
42.7384	23.8087	-39.2564
53.2121	13.2682	5.46303
53.03	31.4831	-35.185
23.9728	39.8313	-21.2122
-39.7972	-2.43805	-35.8252
-51.752	-7.29474	24.34
-49.672	17.9949	-31.0746
51.4435	-12.536	32.8384
51.6235	18.7728	26.7658
25.4655	-4.99224	25.2274
40.1616	9.24023	37.6608
-58.9318	-12.0215	24.4153
-24.3334	30.9091	26.2864
-58.4714	-3.20185	-28.6086
-13.2914	32.5385	-36.4505
60.6958	-27.7665	-21.9729
-0.55809	50.6351	21.1558
-23.2496	-48.5142	15.3655
-39.6063	59.2432	-12.8559
-34.7978	38.4769	-37.0624
-50.4309	-30.5994	12.2587
-34.5618	13.0549	23.2587
-23.7809	-55.0453	-24.523
30.7723	53.4191	-27.5517
20.6627	35.6793	-17.5345
15.7559	-39.0132	-42.4582
51.1886	9.00592	-21.8607
3.52266	-68.1837	-57.3205
-20.6955	35.261	-21.0827
33.9301	14.4366	-31.1593
25.3247	72.867	-35.9276
-22.9256	32.3208	19.1347
-17.6927	-51.7697	26.2131
46.7044	13.8357	-17.0562
-9.84208	-30.5903	33.2396
24.2628	-31.5745	-5.42466
8.84665	40.2925	-20.6082
4.97727	-56.0505	8.23602
22.265	27.928	-59.7519
50.8645	34.1299	-25.9913
24.0403	-37.1827	49.6895
-39.0848	-21.732	10.3476
44.3029	-16.9073	23.6509
8.9812	-45.2097	-31.6037
-37.0985	1.80978	42.6242
-25.3865	-28.9927	22.4108
-57.441	-9.58476	40.8922
35.5614	-35.5018	-22.1961
-34.2137	-37.3106	37.5773
2.60845	44.2901	-23.0922
60.7539	20.7526	22.8015
-43.4812	-12.899	11.6651
-5.35889	69.0152	-11.8798
23.6749	-30.202	-21.6232
44.0855	36.1661	19.2779
29.9885	40.5107	-30.3676
-31.0944	-43.6015	-1.26449
-33.5795	-34.3936	-3.46867
-31.2343	-32.2194	15.3227
2.58745	-56.4563	-12.4202
-10.9151	-45.7364	26.7549
12.7721	-29.8126	-17.6703
31.7268	66.4252	-33.9751
-33.3495	18.1868	-22.2659
32.7979	-29.9188	-16.0312
50.4077	-23.4431	42.9126
-23.8788	48.0354	-20.6859
41.8945	-21.6078	-21.4039
-42.9509	-42.8214	-39.1418
0.81515	63.7133	34.3484
58.3752	43.0416	15.3653
52.3559	-2.17221	-15.2733
-37.5583	-12.2629	-40.5203
-32.5814	-49.1008	26.0207
24.242	43.4815	19.2019
-41.7243	-7.8694	11.9015
57.185	4.46476	30.0447
-54.1352	-7.01005	26.2262
10.2904	-63.0139	23.1777
-6.8347	48.3734	-31.1482
56.8251	0.59522	-21.3781
69.406	18.5108	-18.0573
51.2832	-2.19406	11.9831
29.6815	-35.0083	12.3855
24.0276	-36.5898	26.6264
15.8078	-35.3799	37.3864
-43.6201	1.95729	17.6475
-29.6621	23.7524	-25.1316
35.1518	-27.7403	-28.077
50.058	-22.1835	18.6988
-42.9543	7.05758	8.29396
22.8709	-41.2213	13.0786
0.95792	-39.8732	15.5386
-46.5142	-21.0354	34.7451
17.8009	-56.9008	-9.79194
3.22636	43.6992	19.8732
8.76198	-80.0682	-39.6308
-22.4616	28.0257	8.19122
45.0207	2.96128	-33.6971
-36.5071	10.0036	-29.5457
-22.3995	-36.3444	-24.1256
-42.9117	-2.82784	22.824
23.9338	-36.1121	34.538
-52.6779	-21.6654	-41.0056
-29.2019	-41.6076	-19.6031
-40.1838	29.9741	33.7706
2.47424	-49.6856	18.4648
-32.6828	-7.87998	-35.2372
-32.211	-22.385	15.5155
-47.7419	3.59339	-38.6825
-18.9584	37.2782	-22.3536
37.1091	11.6728	-22.3132
57.9799	6.93454	28.2321
6.5279	38.7943	-32.2369
-18.1048	-61.8669	-38.3539
49.8315	34.6928	43.4921
-13.4375	51.0511	-58.3119
15.7094	-40.4742	-44.851
28.4929	-50.1139	-26.637
-51.2959	-28.4565	-9.19751
-33.6831	-58.0372	-11.7241
-34.7406	25.4027	-22.8858
48.9152	-0.40263	18.5927
-7.42626	-51.0555	-20.6247
-50.6354	-34.4725	25.4381
16.484	33.5057	-34.5186
23.6833	35.8013	1.19837
-0.3636	62.676	-27.4831
39.442	12.3032	-49.107
-51.0019	-41.8228	30.5164
30.0464	-10.3349	8.19151
-4.27738	34.1119	62.428
-56.4124	35.4308	-24.381
-34.6757	16.5239	-30.672
68.4183	15.2508	-37.3403
-38.9466	13.659	-49.4866
29.0233	32.55	-32.8982
-28.8021	38.5762	-38.9907
62.6581	-8.76846	-37.2467
59.0191	24.7568	27.5957
-50.4622	-10.1927	-31.55
18.0963	57.7469	-17.0433
37.8048	-11.4648	14.2174
5.21936	47.5471	10.7933
34.1622	-1.28405	-11.1064
-0.73862	-73.2824	28.3204
4.44882	-63.4759	-7.94248
48.8679	6.07761	-17.6498
-51.4071	6.93489	43.5355
53.5125	8.00971	29.0496
-12.5551	52.9041	-38.1752
-57.2268	9.26823	-50.4523
35.9276	-44.362	-25.1285
24.0759	43.5645	-49.3884
-48.8442	-38.6687	20.038
-46.1423	-33.7944	18.8281
-55.5363	36.4657	-12.0663
23.4628	-13.712	-16.1115
69.5659	-4.10559	-29.6774
-44.459	-32.0282	-12.2675
-3.69055	-49.0716	34.756
-25.6763	-42.3438	0.14488
60.6119	30.6243	-32.623
-40.2735	44.6928	-33.5118
-2.96801	-55.3867	-27.7201
27.0325	1.66494	44.1443
47.0871	-42.2699	3.77759
-0.23738	-43.6058	24.5262
-17.0632	23.1368	38.5939
46.7326	-12.9516	-28.0796
-4.03981	34.587	-16.5694
-41.6177	41.5415	-22.7794
-0.6399	68.2887	19.6069
-31.2488	-11.8869	30.5025
0.99475	60.1079	-2.79866
2.79836	-77.6849	53.4005
-63.6148	13.0472	-22.8075
29.8404	-14.742	-49.5283
-41.8118	-16.3215	31.2971
32.7491	-34.7957	-29.9343
19.5861	53.4079	12.7618
-26.0876	42.1078	-24.3542
-50.2783	9.62627	16.7332
-0.09432	-36.8572	-15.7227
40.7466	-38.0083	26.5536
-19.1937	-19.3899	-16.0873
-67.4655	3.41722	-23.6143
-48.8321	-21.5608	14.3484
-30.5962	-20.4758	-27.136
37.138	-0.18735	-27.1933
17.7747	-51.3347	-36.6448
45.7932	29.575	29.8736
-13.7898	-10.2713	53.9425
-46.5019	1.22043	-30.3124
38.795	31.8571	-18.6582
-26.5383	58.8279	-11.0782
56.589	4.14949	-33.5744
-22.4805	-48.3196	34.7816
-25.7201	23.4082	-28.2692
-9.22598	-33.2485	-28.7378
-55.5098	4.59662	22.1257
-27.9532	-56.1934	-23.8072
-38.1051	-36.1783	-26.2397
33.3873	-52.7122	-32.5615
-45.6563	16.7093	-29.4523
35.1203	-50.7988	28.5507
24.3148	-34.52	11.0938
49.0184	24.2283	-1.39684
-7.60969	36.6493	-19.9544
15.2961	44.5828	4.47826
44.6298	-35.8175	-28.4726
37.1972	-66.0684	11.5326
31.5403	37.7658	27.5117
-22.2936	35.5712	40.8577
17.9018	-53.2287	-34.8568
34.203	-28.278	10.8284
-38.7045	-36.1127	-8.37708
46.0411	50.5767	-12.5652
1.80016	-47.3735	-34.5057
22.9439	-31.053	17.579
52.448	39.5438	49.1087
-44.3665	15.0929	13.898
-54.7684	26.3916	-42.0915
24.2135	53.5397	-21.7349
-60.0376	13.9039	33.4348
4.98775	-34.697	-20.0635
24.3778	-43.959	31.9855
-51.6093	31.8501	-25.0042
21.4643	-54.2961	-2.91203
-42.1878	-17.7742	20.1404
44.9066	-12.6018	-30.0636
6.90326	46.1941	-6.66649
14.9405	-59.7317	41.3068
-39.4951	19.2548	-19.5313
-23.3362	31.5021	27.7844
1.50704	34.236	20.3256
-5.10389	-39.5982	21.7604
20.7574	27.7709	-25.6667
38.1726	46.3177	31.6618
8.20726	42.2298	32.3394
-14.9458	-33.3147	-43.9498
-15.4852	-29.3781	-54.1433
21.8938	-27.904	15.0304
-19.483	-41.4798	6.05438
60.1441	-4.7256	32.4715
-32.3975	-65.638	9.41665
-44.9138	-1.73	31.4087
3.5963	45.1856	-21.5839
15.0076	-50.4961	-38.1705
38.2977	-32.658	14.5418
-44.2983	-14.9032	-31.1617
-17.4234	26.3501	-22.9371
-56.2702	-8.89955	-5.80686
-33.1429	-12.6591	-27.1483
3.48719	-55.694	-18.4312
-37.4655	23.5513	-5.38332
-9.66195	39.7431	28.7994
44.9591	-2.30921	-9.63962
0.8739	-49.9373	3.88552
50.3316	30.6715	-2.89726
-1.1011	-38.4091	18.9883
-3.83268	-52.6352	18.5204
-65.6272	27.3066	-0.98316
8.53854	-31.4735	45.1277
29.0333	33.4372	34.3867
2.07578	-36.9065	-6.28538
0.35192	46.5227	-5.53933
-49.4088	-0.68473	36.4531
-15.779	-41.6891	21.8248
62.1894	-31.8724	13.5672
-24.6748	8.06805	-25.1793
-43.1507	1.65936	28.5592
3.69416	55.0737	-47.2658
-0.94456	25.3941	-27.2703
-6.02876	52.0651	28.5108
34.1553	26.1498	26.4536
21.1537	52.917	-31.6003
-38.2497	-6.39273	23.5936
-31.808	-35.0109	38.7518
41.7263	-42.8016	18.1128
31.7367	32.6477	-8.33859
-34.0233	-6.54724	-22.7177
-3.00371	-48.66	24.6553
21.2528	-52.2252	23.1105
27.2483	25.5687	19.8239
-36.8767	-22.0228	-9.11263
4.77715	47.7961	-28.1117
24.2094	-45.192	-8.77961
54.55	24.4082	51.8773
42.1926	-52.3632	-22.5392
6.34944	-34.7968	-8.61834
47.5586	9.53509	25.5209
24.7959	41.993	37.6756
35.9343	-20.6996	-30.8862
-55.0182	16.6833	-26.2658
49.8848	-10.5092	-10.0868
76.2932	-9.02318	-4.46057
-54.8116	9.75339	-2.88966
36.7084	18.6032	25.3534
26.0344	47.0485	13.8169
-33.6547	-32.9016	-27.6273
-54.2916	-34.2985	-17.5162
-39.6157	-28.7622	33.2279
-7.04381	32.5432	-38.1077
18.6436	-17.0168	-14.7023
-41.3991	-13.2715	-4.98782
-33.0982	42.4911	15.3224
52.3717	-5.18907	42.0349
-35.0562	-56.4589	30.4438
54.9051	-4.24518	23.8752
-36.7116	42.5997	-33.483
53.2457	2.15381	12.4778
61.6203	-45.6255	34.8171
-37.0684	19.7873	-4.08292
55.8291	55.4472	-12.4258
44.3609	25.2306	-51.0197
-42.6264	10.2477	8.92237
34.9555	4.70473	48.3947
-41.7206	3.85742	-23.1057
-34.5806	-27.957	33.6243
15.4853	45.0256	-32.5828
43.0559	-44.0357	-27.4481
40.4353	-45.5461	-10.1932
2.56862	38.4761	18.7772
21.8986	26.4891	23.0528
-18.6035	2.81077	-8.10268
50.4706	-1.40489	-19.429
51.0055	39.141	16.4384
-25.6397	39.5684	-3.8832
54.0035	4.07285	-13.2483
35.553	-24.5877	22.4828
36.4051	-30.9742	11.3788
-50.3151	-24.4836	-47.457
40.1885	-9.99755	27.9731
47.5935	-5.82173	22.2572
-40.05	35.44	26.2433
15.6838	10.084	-23.1669
13.5058	-29.4565	51.0804
10.4915	-70.3366	-10.3768
45.8809	9.25723	12.8866
-50.9423	5.78115	33.2058
-5.98216	55.1449	-6.84322
-47.3775	-18.1775	-25.6352
-64.772	0.78445	20.0051
-58.2827	10.6971	12.5456
3.65469	57.9323	26.1579
23.6724	-5.56613	46.8124
2.22182	-39.4974	10.6149
-1.50259	51.34	-12.7938
9.16706	50.8828	38.0526
0.99251	-42.2077	-22.3993
-10.7332	42.0656	-20.1737
-37.3451	-39.33	13.2908
15.1538	55.5509	-19.5062
-14.1561	38.4522	0.1413
-33.2405	23.5467	-7.25054
-22.3353	-34.4431	9.27935
-61.5247	18.8285	-24.0299
-40.1146	-21.9848	34.5785
67.1065	-34.1028	-2.37365
-45.027	41.4479	-48.6056
-23.3276	-50.5043	-45.5012
50.1561	47.2242	-21.37
39.3966	31.521	-7.71068
-25.1053	32.775	21.712
-40.7578	-40.0723	48.8765
5.20555	24.7141	26.5911
37.8171	-45.0134	25.8677
31.1275	40.2997	32.6753
-33.9608	24.7398	-26.5841
-21.7262	46.075	-42.0406
8.78839	-32.7741	0.77398
36.2821	-20.609	37.379
-4.98379	-38.0542	-21.4407
-63.5674	-6.30711	-30.0131
-46.7687	30.5551	39.238
-45.561	-26.4641	30.5985
41.604	-41.9447	16.787
47.7571	14.5792	-23.9388
-26.9646	16.3045	23.5554
31.986	-32.7429	-28.1128
-22.8932	49.0986	43.7774
42.3555	-8.16739	16.9685
28.6655	-35.7733	-23.9357
64.611	6.24587	-31.2973
-32.5216	50.5803	-22.3421
-2.54071	65.4922	-49.5361
-5.7226	-39.0775	9.54162
47.8772	-27.4957	15.8105
-1.69198	52.5939	23.5078
32.6915	-33.2277	-6.69595
2.70173	41.8334	1.37139
49.6382	28.8693	30.5554
45.1809	29.292	-43.4447
0.70114	-51.5046	39.8018
12.6461	-57.7109	57.7673
-40.2619	-9.61496	-31.5285
-52.2192	-45.4418	-18.35
42.2226	49.032	-29.4798
49.5099	20.0001	27.4956
-58.5906	-3.61774	-17.5917
7.71517	37.2507	-44.2859
47.8715	17.2394	-25.2078
48.6686	12.4897	-45.5151
-14.6134	56.7641	-18.12
-49.2965	-21.5579	19.1652
-51.1214	53.1603	-35.2642
41.6127	33.2998	-34.8373
41.1886	-7.19467	-26.1789
64.4318	20.5852	-16.8882
46.4015	-32.2389	24.901
-52.1272	-12.9925	-23.1055
-61.224	-47.4923	-0.37989
-36.0846	-30.4899	14.0474
-11.5301	60.6989	-22.2375
-13.8433	50.1893	-10.783
-36.6555	32.675	-16.3753
-34.1578	21.4537	22.5434
7.51444	41.5752	43.2737
-39.344	65.199	-6.18899
-9.5729	-39.9925	15.308
43.572	45.9525	-28.3797
-34.8848	18.3042	32.7371
42.9724	62.0283	30.3553
-45.5269	36.9747	-24.5007
43.6418	34.6446	47.6721
45.7533	38.4724	35.1609
-2.95931	59.9645	15.6323
43.7957	-26.953	14.1209
7.93024	48.3132	-14.9361
25.1973	-52.8589	-3.21657
-19.611	24.2226	24.0798
-6.61203	-65.5596	36.8622
26.2301	28.3195	28.61
-49.0664	27.4633	-21.6947
25.2613	-52.8176	18.955
-36.2649	9.43544	-18.0036
-16.4147	39.634	-24.8346
-10.5383	60.8521	28.8654
38.2976	1.57211	-4.6116
30.9478	20.1807	-35.5262
41.2495	-33.587	-30.8731
46.7711	16.336	29.1714
-29.0262	34.7035	29.5393
-59.1068	13.5938	14.2989
-57.7715	-7.5849	-54.3152
22.9061	-54.4418	37.1325
-44.8581	-42.5896	25.2699
30.3378	-41.8756	35.5735
18.0126	-38.747	34.681
-21.9897	-33.2481	-44.0819
-20.7632	48.3121	-24.3279
-4.87496	-62.4805	-18.7431
-11.6934	70.4722	14.1969
29.9259	-14.0928	17.076
30.1898	-42.7672	-42.8431
0.8315	52.9739	20.1569
22.369	-42.7058	-24.6187
-4.17543	52.6698	-13.973
-41.0302	20.0246	-9.26501
-41.9594	-6.87669	-23.1394
-43.4289	24.2682	-37.1295
21.6602	61.0318	24.7058
-3.47329	-47.494	-23.4408
25.805	-34.2205	36.9309
-20.8727	-56.2933	-20.1833
-31.9016	32.0399	-37.881
-53.2046	-41.3584	46.4856
42.2363	8.84624	10.302
41.6518	-15.4535	24.679
-43.0209	38.7271	-46.4524
36.4232	-21.9465	-34.03
-51.3539	39.3563	-38.9991
7.94175	45.1036	26.0863
47.1326	41.5915	23.5588
-49.3847	34.2387	-25.1503
6.65189	63.3843	-25.656
-25.6144	53.9193	39.9285
31.5897	41.8092	29.4462
-21.0943	26.455	29.9051
34.1627	41.0648	31.4057
-49.8257	25.279	-13.6965
13.0687	-45.9469	-43.1237
-17.5026	65.9986	-15.0514
39.7272	14.7546	45.2788
12.408	-64.2121	34.2944
-50.2021	-10.6725	-51.5593
-23.925	-30.3907	3.12851
-6.27564	-55.6111	-8.86801
4.93209	-48.6653	-28.0216
23.0445	-35.6722	-11.9819
-41.7996	-34.9119	37.3621
16.6876	64.9576	13.5397
-34.8576	-23.2923	-15.7276
-41.5517	-15.7902	-34.5599
61.4996	16.894	-18.7819
24.2286	56.554	22.1508
51.1787	22.4065	11.951
33.1568	-54.8626	31.5789
-45.8902	-14.4308	-5.78196
-45.243	-18.8938	-32.3674
28.4325	38.366	-37.2814
-4.74891	-58.2492	-15.5636
-14.1369	-59.5538	32.6115
50.2385	12.7795	-21.9505
-63.4793	6.69275	-15.9686
53.1381	-17.5985	-29.7139
-33.5714	38.3099	-22.7827
59.0689	-4.01369	34.556
-74.6328	11.1503	-21.4838
69.2807	-32.6117	36.1746
39.7205	-29.2653	-7.81819
23.8905	32.3492	-20.0152
-39.245	37.4421	32.1248
57.764	-26.3773	43.9144
-44.1916	39.0769	-13.0175
35.3005	25.2026	12.421
-35.8961	-17.7404	-9.25684
14.3493	-49.1024	-12.8181
44.3939	-3.51942	37.1875
13.8	-52.1133	-43.8484
-21.1392	25.1033	-34.6852
37.7054	53.0831	7.31033
-41.6157	29.1009	-37.4103
-27.8764	45.3214	23.1576
37.813	18.4987	-38.9962
26.1295	-39.0941	17.6767
-0.43394	66.5094	16.7167
4.31468	62.2411	-29.6968
40.5826	54.6418	-20.9817
34.6212	34.0983	-29.7167
-55.0529	8.17446	-39.3191
-6.29863	-51.4528	-35.2606
-8.66211	49.9895	40.3273
65.746	21.5758	32.6278
-36.5573	49.7454	17.8685
-16.7795	-48.3879	-24.1507
-48.405	-28.975	22.7835
-28.9211	7.16823	-26.2625
-13.9467	32.5832	-13.9224
21.7806	-40.7705	30.7796
25.3256	-24.5666	42.3834
22.0118	-44.7173	-26.4859
36.4663	-25.8431	38.2462
21.8348	39.6664	-5.80397
31.7629	-54.7231	-32.4776
52.5321	1.51619	28.7496
-53.2329	17.2196	-21.0924
-8.94305	63.5087	33.9543
37.9925	37.7218	38.791
64.7043	-13.4514	35.5678
-27.5954	33.528	18.1212
-37.7778	-6.78925	29.2569
-19.5085	-73.4544	-31.0138
-31.9214	3.23378	-21.9457
-29.0544	28.0104	-23.397
43.391	1.98102	-20.8628
-75.8166	-0.02804	-26.2324
-29.0073	25.2467	33.1132
-33.3973	13.411	-36.9348
-32.6039	35.996	28.6659
-30.1855	-12.52	42.8628
66.3958	-1.65007	40.4193
31.1895	-36.7198	-16.7212
41.8885	7.38527	5.93549
-48.7929	-3.40267	32.9161
40.6033	40.8978	-23.1474
31.4989	-27.8864	-30.4643
37.9297	25.0793	39.1491
2.3999	-42.0657	-6.79629
52.421	-2.29755	-1.21596
-39.3113	37.3464	-11.1037
-30.9044	43.0465	-45.6486
-52.3342	-29.541	-28.4478
34.8321	41.9063	-10.6646
23.2266	23.6827	11.453
37.4426	-41.3536	-12.8485
38.6311	-31.253	-17.8328
-5.93203	71.7827	54.6487
-39.9513	4.05238	22.0365
-5.25489	-63.787	28.4799
20.2788	-58.6136	25.3343
-34.6027	-19.8357	34.6469
-35.6705	-8.39627	36.691
-39.7645	-33.1655	18.897
58.4578	-27.71	-46.958
-15.8143	44.2979	13.878
14.478	48.3253	-36.0652
42.9552	7.49281	-22.0105
37.0506	-6.34324	-8.79999
10.875	-57.8264	-13.4837
-49.7456	18.1654	36.3308
-51.4035	-27.8521	10.8534
-18.9003	-33.498	31.2953
-32.9474	24.7762	24.4971
8.82042	-48.8699	23.471
-64.7805	-18.4588	35.5466
13.8278	-32.452	-11.185
13.3868	58.6247	-22.5752
11.668	39.7675	12.3379
-65.1078	-4.06037	3.59203
-22.5029	38.9702	-37.5724
13.5066	-50.2739	-21.5667
-9.41096	-48.2575	-21.7488
-17.2064	61.3523	-24.3624
-48.6237	-5.87327	28.7483
-14.8599	-39.4886	15.5019
-4.76812	-31.0923	27.2275
-25.3552	-46.7468	-25.0937
31.1363	10.6616	-20.4556
28.9093	71.1258	-4.01289
-34.0981	4.59075	-33.073
-18.9894	-56.7907	-23.4627
-30.4101	-38.7486	-32.1996
-2.19843	38.0659	21.6638
-27.5727	7.87167	44.157
15.2178	55.6252	-22.6974
-46.4762	-7.38237	-35.6956
8.88564	44.4924	-42.8066
50.5779	-30.1319	-22.0418
50.6549	19.4048	-9.29773
46.9606	-6.82449	-5.41101
-50.7862	1.40303	14.6766
-30.4983	-43.9747	43.7485
29.6099	-53.2131	-12.2771
-40.7225	17.9151	-40.885
3.71558	31.9782	13.0288
-12.1631	-40.3961	-17.1789
35.3327	16.7376	-8.0529
-9.04051	44.2474	-13.0474
53.7251	-26.5377	17.5086
45.5906	-24.4593	-5.28489
37.5526	-34.6643	-41.7803
39.8762	-20.5024	-25.3665
-40.9453	-16.1728	22.7842
-15.813	52.2661	12.5346
-1.71744	-49.5025	-28.4166
36.169	33.7632	34.5971
8.54072	45.2136	14.6214
-27.0024	48.2381	37.2864
-6.83427	-63.1767	-22.7699
-47.3684	-16.3282	6.63694
6.74044	-34.9564	29.7195
-3.42127	36.8472	-30.9659
-34.3419	-16.2816	33.3692
-56.6741	8.33081	44.9062
-23.2429	33.7741	39.8631
37.0283	9.36273	-11.5447
-13.5139	-27.7426	38.848
14.1974	39.6939	28.6314
40.6743	-31.6531	-10.1938
55.776	-25.7291	19.9347
-49.0923	-33.1872	-61.7616
-60.3536	-4.92127	-28.1755
44.7525	-25.0433	-2.50639
50.3085	-35.0037	-46.0393
-5.0314	-64.7589	-14.3389
-46.7342	4.13108	-33.2445
25.5275	39.0122	20.9395
45.824	10.0746	-7.50758
20.0436	-40.6079	-52.7532
69.4896	-13.3075	-45.009
20.8313	-70.8629	-5.65877
-14.8206	41.0339	-36.4854
46.4211	-30.0083	-12.6655
-4.3415	-47.2372	21.0607
-60.6215	-47.7595	-19.3451
-2.46102	-57.0394	25.8521
23.6026	-35.4684	-17.0097
33.6037	-51.1381	9.99449
17.7048	-39.9864	-11.3131
59.3312	-42.1919	-10.5326
-47.6891	-46.9249	-13.5639
-2.39195	-50.2621	-18.2592
51.3661	-3.85465	9.31449
-18.2854	-23.1065	-24.1913
-57.6187	13.7625	-11.3547
-52.7778	15.7249	-12.9188
46.242	-3.33191	31.3287
39.4564	-5.7008	20.2656
-6.50163	45.8698	-28.925
-28.2008	7.34519	13.7882
26.0923	-40.5382	-25.8112
-48.1096	6.37767	13.1206
-44.5874	32.2602	24.069
44.3458	13.5237	25.7842
24.6913	33.7852	33.9161
-28.574	-34.0691	-53.3764
-45.769	28.3109	11.1248
-59.6567	-0.93064	-34.4168
-22.6224	-17.8134	-30.8039
50.3857	-4.22293	0.9093
15.3173	-63.1269	-43.3323
-10.0023	42.9311	27.5249
15.9846	-47.7653	-8.04535
-32.1593	-25.4469	6.44817
-9.44671	-31.3427	-36.175
27.2269	33.4681	-45.1199
-0.9251	55.6661	19.7219
-16.2043	-61.984	11.6036
37.1715	43.7211	56.0128
-54.1104	-5.12052	-33.4338
-53.6992	0.39474	27.8632
49.8874	-2.09494	-33.1776
-35.7984	9.89836	45.9729
27.4123	35.5858	-32.0762
4.40918	64.3752	-14.7346
-18.087	35.9187	-28.4558
-58.8986	-9.20039	7.35618
-39.0817	-23.1317	14.9537
34.8763	34.9051	20.3829
-50.5169	2.73509	-21.482
45.5043	39.0014	-9.43205
61.1876	-5.66147	-1.135
-44.176	19.5918	9.69478
-21.7257	-18.2702	45.6524
-26.3618	-24.5521	24.1459
-42.026	41.5106	10.9295
-35.475	-35.3322	34.0498
26.5987	-1.59619	-15.7336
56.604	-0.64833	-23.1195
-18.801	47.5578	49.7046
-43.1722	18.3526	-24.3955
-44.6235	32.3342	-23.7185
10.2399	-47.9087	-33.1881
29.1643	-11.8408	-23.4389
-35.0919	37.6296	-13.4884
45.7299	36.9679	33.3207
-28.1831	-32.2482	-20.5846
-35.1918	-8.79648	-15.6429
41.6622	43.4445	21.6022
-7.81128	61.9693	26.6982
-40.4997	-21.4266	27.2417
-10.8545	50.7251	-14.5584
34.6301	13.8143	-48.1905
48.399	-17.8889	-18.1459
44.9398	15.2895	20.4838
1.58647	60.7235	-14.9641
47.9324	28.0957	-21.8132
57.3528	-30.2982	9.8863
42.2876	23.7868	19.3187
8.22747	-48.2919	-18.8784
11.9885	-33.5758	47.7198
28.2044	39.5162	-8.86977
44.3956	-10.026	-31.27
-39.2302	-13.8958	15.5009
-46.2445	17.9983	-4.71404
17.4971	-34.8412	-20.498
-29.6853	-29.3191	22.7475
3.47541	48.9134	34.2754
36.895	-60.1341	28.4559
-23.1523	-20.4211	-27.3534
-25.0518	33.8947	-7.88222
15.1473	-39.0895	33.5486
29.2785	4.31429	-36.9093
-8.16784	-55.0747	-47.506
47.5901	-26.6608	19.9604
-4.94224	-17.543	-17.7774
3.73696	-44.3164	17.7785
-36.422	23.4278	16.1401
0.88054	61.1106	-38.4556
-18.5748	62.6598	19.6134
-35.2471	-31.8928	-25.7351
54.7888	-35.34	-19.1434
-52.2131	-12.7339	-14.9316
43.7577	-31.4866	23.5076
15.5083	-18.5974	10.8452
-29.0427	-16.3906	16.7224
49.1414	-0.93327	37.0099
-52.0491	15.3346	-24.2454
-11.4923	-42.2833	-37.4522
-28.7087	25.0668	-26.6631
-43.8953	-45.1337	-14.7017
9.09088	51.4706	28.1007
-25.4321	-44.0797	-10.8547
0.97372	38.3123	29.4417
-47.6728	57.5749	-16.4812
-57.3605	10.9554	28.276
-50.8156	11.031	44.8306
-16.3207	-83.1168	-34.9413
30.42	-14.4214	40.713
-35.7465	1.758	-37.9768
38.3457	-35.4569	-21.3403
-60.6476	-10.2781	24.1087
-7.53621	-49.4423	10.4734
14.3231	-46.3636	-48.6255
-30.1964	31.8944	37.6705
41.0452	-50.9259	13.6335
57.9081	5.23074	-19.9157
-30.872	-44.7075	28.3833
42.6923	15.5441	37.0377
67.9814	-8.36716	-29.3906
16.7478	35.8841	23.1187
-23.6307	35.2425	25.7162
-42.0182	23.1583	-26.2135
33.6789	33.0927	-19.1557
-10.8641	-28.2694	30.5825
-4.08367	53.1166	36.0502
-23.8259	46.29	42.6499
-54.4902	-40.4988	24.734
-24.5949	16.7791	17.6903
66.6477	-13.253	-33.309
-1.05881	57.4988	-18.1332
6.88737	-57.7045	45.2526
-40.0498	31.4975	23.6779
-40.365	-24.263	-27.3607
-52.4161	-4.0029	-26.302
71.7956	-19.4918	-27.471
-47.0989	-0.34382	-40.6342
-48.1837	37.0229	34.6239
-42.1471	-30.4435	41.7718
-13.5035	61.9838	31.9635
20.3105	42.0898	-9.80983
31.4471	33.3192	16.676
35.329	6.29672	3.74052
-36.7445	39.2374	41.3731
-29.4376	-26.6527	26.2631
48.8376	5.95747	25.5894
-2.62941	-47.8369	7.42887
52.2419	-9.11915	17.2151
32.977	-31.2153	-38.5876
-38.1203	4.13605	30.4932
-39.801	46.3631	-31.4093
-34.679	20.7358	43.6152
-42.6255	-45.1574	9.62852
50.4879	-14.6242	-16.6808
-36.0008	22.4035	-45.8214
56.2474	-47.5172	36.3033
34.1094	44.7299	-21.7895
39.1853	21.7049	9.97274
31.4323	-4.96605	24.179
-45.9885	-27.5099	-37.5146
-9.51864	-49.7519	-35.676
40.3436	15.7881	-4.67154
-3.97167	-46.7576	11.1839
-45.5782	3.20169	-21.0461
-61.8904	11.5948	-14.8922
-12.9744	-43.3676	17.9153
26.8643	27.8223	12.0724
7.35238	-64.2856	44.1895
45.1358	3.68203	-36.0856
-46.0789	0.8464	-10.9973
38.9791	30.0196	-32.5845
42.4523	2.91521	-13.8567
32.2872	-51.9385	-0.58911
-51.9571	-16.5178	-17.3282
28.9092	32.7987	-2.98519
52.0298	-19.2009	-25.0206
-33.7155	-30.5573	19.824
-0.64504	-76.1042	-18.5537
-35.6811	35.1282	-3.29264
37.3011	12.1697	-28.6808
-31.9758	-55.3418	28.4254
21.5134	25.2271	22.198
7.95094	-47.8128	-0.92205
-11.8404	55.9908	24.9897
-47.7562	-36.6659	26.8407
-10.8353	-49.1453	12.921
-28.3555	35.9139	13.486
-3.92891	-27.3131	14.223
37.5136	-41.0624	13.8967
19.7973	-56.9052	31.1504
5.79473	44.057	44.9266
-33.069	33.8804	-32.5507
25.917	-43.4045	-40.027
-15.962	-50.4522	13.91
42.687	-55.4096	-24.4255
-47.6878	59.1885	-37.0348
27.77	-21.1194	40.2327
-51.5815	6.11976	31.2805
-41.6989	22.0261	17.8137
-24.8245	48.5746	22.1906
-25.6101	36.2026	43.5398
-3.81677	59.3111	-25.4441
40.7522	-10.5462	22.7182
-49.0201	-45.6971	40.1058
14.9605	69.5591	-22.0435
20.2756	-37.3923	9.75465
-25.4265	-21.7402	17.1327
25.6964	32.6137	-16.1051
22.7687	11.1006	-4.44966
-47.585	-23.4652	-1.06805
-9.94283	54.1215	47.1158
28.6053	-18.3128	8.37581
36.6039	51.9772	-19.8078
-13.1805	-77.2959	38.6041
-20.5557	-44.9252	-14.6222
-11.3875	59.2387	-19.6545
1.86437	-73.8505	43.7639
14.0335	23.9878	19.1331
-60.5048	-0.4818	-33.6024
13.0091	-48.0439	-21.1178
44.361	50.1796	40.9667
35.1728	-45.5173	5.34293
-8.05269	-64.7276	3.79762
-20.2225	39.2124	13.7292
54.5887	45.6852	24.0857
-22.0139	-45.8631	-37.877
61.0454	28.1711	-49.4143
49.4389	29.9477	39.8798
-3.97718	49.9107	24.5415
67.6489	34.1391	47.3032
18.3468	45.9605	17.9017
57.0702	-5.20179	-27.4572
-52.3732	-17.5434	-9.00508
-10.4593	-58.7938	24.0149
-37.4672	-49.3247	17.514
-31.0614	-65.3884	-9.42739
-12.4953	61.5441	-37.8015
-49.4297	18.4607	-36.8625
22.9078	-75.953	19.981
-33.199	-50.572	-10.7477
34.0027	-52.9078	-25.9881
37.1903	-17.4925	-56.9094
58.1713	14.562	26.1974
25.9541	63.1183	-39.2959
20.0633	-22.4343	-40.1614
-25.7752	30.1019	-36.0196
17.8874	30.9263	16.5009
-13.0178	-48.9117	0.26637
-41.3294	41.0864	-27.8035
-57.3846	44.5727	29.4554
16.828	39.1752	-15.5056
-13.3495	-50.7403	16.2934
37.0461	36.2458	-36.8611
1.92155	-51.6282	-2.85618
-31.917	15.8496	-31.5472
-44.1001	31.2624	10.7067
-27.3663	44.4564	-41.017
32.4943	-30.9077	-13.6907
-43.8758	-41.9565	-28.1209
-25.3478	29.9898	-31.0731
9.61067	-46.4192	31.6367
52.1883	22.0108	-21.0007
-64.9832	-10.9777	36.0395
29.6768	-27.1702	-23.2905
-16.2762	-11.6174	-28.6438
40.9206	22.4619	-35.1204
-63.2639	32.2173	-38.4614
-13.3968	-22.3668	0.76562
22.9939	-35.8411	11.6019
-31.4836	-23.3593	0.43921
-52.438	45.6862	-38.2126
-19.1705	-64.5706	4.08358
26.6385	-54.2803	-36.5196
27.4821	-55.8514	-24.8059
35.5508	-40.0697	46.7393
-47.6836	-17.2878	18.532
20.2512	-53.182	-23.2795
-10.1753	58.919	-29.4301
52.5108	-20.1798	-28.5944
37.8606	-40.1128	-22.4997
43.7814	16.7752	-17.9759
58.0899	17.3286	-48.4617
40.5828	32.9968	16.5487
51.0534	-7.64242	20.7336
38.4408	34.0566	9.58273
-44.988	32.7267	24.1997
-14.1704	-57.5611	23.4761
57.1436	-15.901	4.87311
-20.1026	0.93246	18.8776
5.41677	56.0275	19.6675
73.8961	-5.03214	47.0878
-28.9416	-44.8139	-19.5363
13.7489	-56.9788	-3.36664
-33.6827	-13.1075	36.3317
-24.7021	74.9473	23.3043
-8.35245	-49.535	-30.189
-10.9019	36.1949	16.0853
17.5071	-50.541	-41.7382
-2.09189	54.136	25.9991
-15.2862	56.4831	8.68138
-23.1041	33.8437	-14.7672
42.136	36.6911	-19.0089
-10.0607	41.3532	6.79952
50.9234	-2.10722	39.2165
-45.0064	53.7767	54.2878
-21.3454	36.9611	-31.1992
-46.4798	21.4131	32.6001
-52.2121	-21.3138	-33.5381
-26.2332	-48.4573	22.1579
3.38635	-38.7772	6.45323
55.3046	-10.3122	-17.203
13.0345	-33.3598	-3.37818
38.5531	-12.2363	30.2929
-2.51976	55.6955	-19.196
52.2004	11.6488	10.4523
31.0399	7.02738	35.6388
-2.11878	32.545	27.3255
33.2182	37.2162	-34.5463
47.9376	-9.71368	-32.7596
37.3948	33.5512	41.4028
-8.22945	59.1314	19.6609
-20.63	-61.3874	24.0287
55.9124	20.7991	-42.772
3.66746	43.7039	37.3133
41.4552	42.1871	20.3698
-66.1636	13.2733	-32.3013
47.4168	28.4373	37.5657
4.36458	47.696	-34.6704
-18.0522	-13.202	42.5154
48.2627	-9.89675	30.135
38.2478	17.7132	-20.1032
6.90029	50.9321	-44.527
-58.5663	-1.85392	14.8842
25.3562	23.2533	6.5426
-53.801	-35.6216	12.2751
-46.3632	13.7826	29.8747
-35.4971	-21.1355	29.4874
49.2837	-14.6226	-36.6377
37.3436	-32.9091	-15.3057
-62.3558	-3.15651	46.9405
-45.3373	-5.89731	11.6018
-42.1245	8.34761	42.6097
-29.3506	-70.6754	-31.1559
-34.1444	-48.3082	2.03343
22.3979	48.6231	34.8036
-67.1252	5.01939	2.85967
45.1037	-18.8321	-35.4591
45.3741	-25.3023	-5.79213
40.6677	21.1895	49.1712
3.87703	47.424	-14.6536
-48.3513	-19.2244	13.757
33.2737	11.0014	29.3567
45.5784	-29.2667	18.8968
-2.87923	58.4126	34.8675
25.2935	-28.959	-30.9736
-57.0804	45.6053	-1.72227
-38.8468	4.74044	11.3129
-20.145	-45.7961	25.3766
70.9612	-6.77974	-11.7971
46.1793	-13.9587	-21.0347
-30.0797	25.016	-22.9544
-42.6221	50.0289	55.4225
-36.5949	48.6387	28.5685
-7.52266	-45.7357	-11.2858
-44.3809	9.71066	-27.6117
46.5822	5.17297	-35.1912
38.9361	55.8105	22.9226
-31.8064	-36.0727	-8.46418
33.1981	-31.2298	-55.6771
-56.1521	8.84357	-32.1196
5.71997	69.921	23.7127
-36.9343	-27.6141	25.3019
-41.9676	-50.3417	13.5848
52.8966	-30.0855	16.1391
-14.4027	50.1781	6.82924
-33.5159	25.6525	-22.4952
26.8804	14.1666	-3.73721
42.4084	-36.9993	-27.4348
51.0541	-11.9869	-25.5368
-2.93392	45.9766	-41.6409
-30.7371	-67.5084	38.5239
-74.9807	-30.1957	27.1163
-2.53508	-38.806	-21.7553
-20.2037	-25.888	4.02801
-60.6932	26.8753	-15.8751
60.6379	-10.9514	-20.4234
-34.5864	-19.7171	24.6562
-5.62698	45.4261	-22.8693
24.2472	-41.7984	26.0637
10.1349	44.4153	21.0559
62.8855	31.0048	-0.71461
6.29074	56.2739	14.2714
-41.8742	24.6435	-18.8373
-12.6453	46.0408	15.4436
18.085	-29.5851	-31.2354
38.0837	-8.15224	0.86127
17.1527	61.1392	19.2324
19.6251	35.1124	32.3899
47.7485	-5.28072	30.485
-10.5072	-43.2359	30.6795
-39.2156	-30.1558	-9.85444
44.2261	-40.8415	33.8132
-72.7337	12.2	8.29397
11.7035	59.4503	20.3379
46.1226	-39.0556	-23.009
-11.7162	46.3392	-34.3851
18.742	-47.8394	20.4972
41.1945	0.19973	33.3081
-19.5991	-43.9317	19.0843
-36.8524	-39.0009	-27.7429
-23.9969	-42.24	12.3701
62.6694	-8.23311	35.1143
33.3895	-9.83075	25.7846
0.18616	-54.5378	19.3428
70.5762	11.1121	-2.496
38.7029	-13.8945	-23.2974
47.692	39.8221	-24.121
-64.2368	17.2338	13.8189
-25.3759	-14.3126	-15.5979
-41.7906	-15.8465	-19.8862
43.7689	37.6827	5.29199
-63.1481	-53.4725	-31.1182
-62.0245	10.1164	-3.25663
-10.857	-57.7874	24.3778
-50.3819	-38.2612	-38.7304
49.7466	9.93794	-29.7229
-2.86795	-76.8848	-22.187
-14.8215	33.2055	-23.9882
33.9675	36.3192	28.2221
-38.2061	1.43683	22.1513
29.2584	-19.0864	33.1175
30.935	27.5365	54.9072
53.0289	36.9435	6.68532
-48.8812	-53.3462	-17.2454
-15.0559	45.6577	26.2023
-63.4996	-8.86952	-13.5429
-20.5345	-52.0864	47.3006
48.7425	-10.4678	-2.69039
8.96317	-35.689	50.1019
29.8983	58.475	27.5743
16.1122	-24.1648	-41.1973
-59.8238	-16.3954	-26.6295
-52.8645	-49.5104	-2.08255
-4.44925	-59.4744	-33.0597
2.02123	-39.2204	-26.8496
22.5065	-50.2438	-34.094
-63.5874	-32.8235	-24.9112
16.6448	14.4116	33.9093
17.9332	33.0943	-9.21661
56.8535	23.473	-26.1465
49.2343	-20.6369	35.337
-24.4666	30.0789	-15.2559
2.49281	-39.8986	18.3038
4.70227	66.2459	15.9597
21.3406	66.6077	-16.7196
28.0916	22.2031	14.8129
5.66208	-35.7066	-33.2
6.20918	46.0867	-10.1375
34.7891	-13.378	-13.6681
43.111	-31.8818	-28.674
72.891	-3.51605	42.2931
34.815	50.6675	-23.5496
59.8328	1.64221	45.3775
4.06742	49.4844	-21.4084
42.5639	-44.8198	33.1667
25.7305	-31.1661	-26.3533
-32.9969	-47.1681	-22.057
-34.6243	-28.0615	40.0503
33.6816	-15.197	-26.384
-56.7803	-10.7086	-27.7361
-29.8481	9.38376	47.5612
-50.5843	14.2217	21.8301
13.0826	45.2452	9.58134
-14.4862	61.3012	-38.9815
22.8399	43.5105	-12.4474
8.82508	-48.3847	-49.3784
46.574	25.49	39.8077
6.89286	22.042	-11.0871
-50.9411	-17.6227	16.0524
-30.562	54.1008	12.4444
46.2673	-37.9644	30.4894
-39.6998	47.1256	10.2088
15.1784	22.9114	22.2905
42.9428	-5.03214	7.61294
-36.3575	-40.3078	-44.1302
17.4318	70.3294	28.3963
34.1006	-20.7965	-20.7609
-37.5006	43.9236	5.06287
59.8512	-10.3966	26.4632
39.8318	24.1319	14.4068
59.4001	-21.2138	34.835
19.9987	40.2014	14.6089
42.5485	-40.2332	19.3477
-6.1685	29.0272	13.1104
29.3126	-2.8612	18.2595
-40.8353	5.3837	24.6403
43.6836	-55.7679	29.7994
27.7815	-55.591	41.2079
5.95159	-48.0262	-24.8963
-53.7242	9.59696	-20.3008
26.8956	-64.5176	38.2
66.1885	-12.7926	4.16479
35.0914	29.8155	51.0463
61.2916	11.8198	-7.51781
33.5993	-50.4696	14.2918
5.76875	-39.184	24.2461
39.6691	42.078	-31.5938
-9.49187	48.8432	-21.2405
-37.2863	-39.7561	32.3168
-4.54985	40.1693	29.3565
86.106	1.69324	51.7004
67.1803	-37.7767	-24.8678
-10.4288	-47.862	17.1529
33.6054	-45.3156	-22.62
-29.6718	-13.4802	35.7968
3.78966	50.2246	39.9854
-39.509	18.5979	-32.9154
49.492	14.5591	18.662
47.7068	28.6304	-8.10072
47.6988	-0.94479	-29.1229
-53.8049	4.70382	-16.2816
-23.6176	30.0513	18.5053
32.7899	-0.23404	-48.4395
-59.2029	9.24084	-32.465
35.0396	33.6753	23.0948
54.2504	8.25678	14.6997
-54.9431	-35.263	-20.3705
42.6354	37.849	-42.8908
42.1234	-6.88297	-19.4643
39.4288	-27.6554	-24.3653
36.0277	-51.381	-42.0711
28.4569	-38.359	19.0692
0.29228	32.3622	14.123
-46.4654	-48.3075	38.1929
-43.8385	7.59118	-19.314
-48.7449	-32.402	19.244
-37.1618	-2.22851	-55.2748
45.8979	-8.07564	-15.0331
52.8314	-8.74288	-26.2205
36.8336	-40.8768	-21.3274
33.7083	-41.8703	27.344
50.4477	-6.61737	-13.4595
-11.8623	56.193	-14.5139
-7.52554	65.6824	37.8982
45.4537	48.1816	26.7983
31.9536	14.7953	-25.5698
-20.3739	-63.8787	16.6603
-0.92175	74.3902	21.5485
-42.9792	24.9659	41.1962
-17.7124	54.9541	28.5737
16.2517	-24.9726	23.0163
-37.8312	-38.7828	25.9599
38.1564	-34.2329	-10.4241
-53.3812	-40.1301	13.8104
21.4634	-49.0043	60.0644
45.646	-11.0959	-6.9084
11.3849	-45.8127	34.2212
-49.3524	15.9906	26.1449
-2.95963	34.9412	-51.4109
-28.183	27.8842	10.6584
42.2603	-35.7594	17.1685
53.8387	-46.5078	-25.6801
-40.061	13.9089	-38.8899
-16.6884	27.2977	17.0756
-33.798	31.4135	14.9893
33.8678	-34.7472	-30.1354
4.763	33.7908	2.60178
-9.57279	-51.1209	0.28147
27.8764	34.5232	29.2269
36.5826	7.82593	-27.8065
58.2361	37.1315	-36.4203
-27.2866	-31.6536	-53.9391
13.5767	51.1202	-9.70664
-54.2015	-10.6577	3.12596
50.9825	4.42737	-19.2941
-32.7592	-40.2857	-42.7266
-52.6578	-47.7995	-25.5753
-9.17542	-57.5849	36.2319
-39.5745	10.9943	42.2821
26.8824	-66.5058	20.1546
48.6122	-22.7905	39.1022
23.9518	-21.4972	-18.8815
20.2984	31.4119	27.5466
-52.2827	-15.1937	-14.4795
45.3675	29.8705	30.0408
-8.23542	39.3524	-21.7154
53.4287	-13.5933	43.0958
-24.3756	-21.2956	-12.8458
-5.77337	56.2782	-25.1302
-56.2822	-13.7804	28.9164
-57.0694	-7.19725	-30.8909
36.2623	-40.1848	27.207
-30.2138	45.9546	-44.5903
21.0008	-47.227	-30.2645
41.8767	2.32773	-24.9514
-38.4159	28.1221	25.7923
55.2479	26.0981	30.2566
-43.7374	-29.2836	-21.6759
-45.5037	8.11726	-22.2252
-35.0307	-49.2468	29.3679
41.5185	-27.1707	35.6472
13.0482	-51.6319	19.755
4.07	65.7357	35.9562
32.4975	28.2302	16.1243
-33.8582	-5.75475	-3.18255
25.0283	46.0301	-51.5502
28.5065	39.6014	49.6387
-56.1123	-2.62756	6.39983
-10.0969	41.1708	-28.1529
64.9666	-33.9756	34.4396
-54.4494	-34.5918	17.2106
27.5636	-35.8093	11.55
7.25089	35.7307	28.6652
23.3523	46.4688	25.3943
-48.9783	-32.6698	2.65158
58.8561	-5.50304	-42.3386
-22.0364	30.5234	-13.4422
32.0003	-5.84722	25.1853
47.3604	1.39874	16.5264
69.6332	6.25642	-32.3238
-41.4987	-9.47801	20.3027
-6.46626	-44.9125	-41.0773
17.2374	-19.8509	27.8977
40.8596	-29.9461	10.2548
-47.3197	50.1356	-9.08716
18.3554	-67.8733	4.19335
2.98474	42.7784	24.3281
-33.548	32.4086	18.498
-12.6694	-25.0116	31.7966
-15.4231	16.9561	-14.8418
-39.7031	64.3405	35.2071
3.95213	31.688	-15.6961
44.6002	26.3961	10.5146
27.2371	0.02256	38.807
50.4367	6.31175	-34.1277
62.6007	3.01051	-12.9063
-31.4264	22.8329	-39.9825
-48.4543	8.72	25.2901
45.4052	11.5361	-9.04172
30.339	38.1951	40.1377
-54.4338	-9.65226	-22.0406
54.1507	11.6334	29.0869
36.2908	3.029	-27.4651
-38.1818	5.737	10.0059
17.7075	25.6482	19.2358
-2.8093	-49.2877	-18.163
64.3987	-43.9079	32.1871
-0.24877	-72.6146	27.4207
38.3267	4.11938	0.85012
33.3591	46.7521	-16.2517
27.9117	12.176	33.9776
28.6725	-0.10309	18.2365
-46.5848	-23.184	-31.9907
31.8981	-54.3723	-33.9594
39.8433	7.30419	-18.4602
32.0097	-42.7237	-2.56842
33.5597	-35.8867	33.3192
-55.693	-21.8752	-15.8064
51.006	0.35618	22.7521
-17.6265	-36.3363	22.2382
15.6434	-51.2202	-23.6623
50.7413	-34.2028	22.8097
39.0595	-5.96551	0.18038
41.0903	15.4473	-11.7779
-37.3398	-8.72743	30.4613
-34.788	23.097	-31.272
-8.87163	-59.8756	23.2638
-9.50307	62.4882	6.96756
43.3206	1.44025	30.9055
-54.6292	37.228	-24.158
-32.376	48.5381	-23.3818
-42.1856	-33.9367	-20.3005
-55.3112	17.6817	20.2222
1.51824	-55.5546	-7.01682
54.1843	-4.04477	45.3721
-31.7201	37.1294	-19.4555
-14.6338	-49.563	-11.8803
-41.1395	-37.1288	31.0346
-4.9111	50.2499	9.27557
-56.4326	41.3817	-20.6681
13.4739	-55.0362	37.0725
-24.7107	-47.2181	26.4581
-70.3107	-7.58132	-11.5203
52.9857	-32.6733	39.9237
-30.9793	46.2257	-26.914
-6.05935	-51.479	-31.0197
-1.23191	-36.1448	6.41967
-52.3847	14.8467	-19.9923
64.9954	45.8829	-18.7935
-46.4187	-12.8577	-29.8965
-68.2722	0.66547	27.1703
17.2648	-49.1134	-30.3
-54.0501	-29.9043	-10.6188
70.4376	14.8881	31.3316
26.8835	-60.2056	-28.9736
-36.8177	-33.601	-7.97472
-35.6443	-26.4027	-18.4145
-33.4971	53.203	-16.7346
-56.5869	15.5488	21.0185
7.26163	-43.0114	12.5337
-53.2006	-25.2939	-41.8395
6.97542	56.3293	-31.2791
28.867	-23.1924	-15.4476
-40.2328	17.5349	-49.9009
37.4202	-25.2857	-30.3425
12.4105	46.565	10.2872
-31.7209	-29.5518	29.3334
-52.3962	47.9346	20.9371
17.3797	37.492	-11.8782
63.2917	-7.39923	-30.8837
-8.52091	-51.7484	-22.8416
35.6331	57.7758	-12.3134
-49.1184	0.08987	28.2464
13.8057	-66.9535	-24.8901
-2.64946	63.8965	5.73793
10.6657	47.9186	32.3783
-10.6382	24.1385	25.202
-3.86088	47.5577	-9.96657
-5.56148	-47.7353	-36.921
39.9936	-27.5467	22.2163
-45.5799	20.2514	-8.83115
-3.52326	32.5481	-11.443
60.2763	-7.36632	-30.4062
[truncated: 15,237 more rows]

## Sheet: ED Fig. 4E
ED Fig. 4E
z Histogram
z (nm)	Frequency
-157.5	0
-152.5	5.77234e-05
-147.5	5.77234e-05
-142.5	0
-137.5	0.000230894
-132.5	5.77234e-05
-127.5	0.00017317
-122.5	0.00017317
-117.5	0.000288617
-112.5	0.00017317
-107.5	0.000230894
-102.5	0.000404064
-97.5	0.000577234
-92.5	0.00104
-87.5	0.000461787
-82.5	0.00115
-77.5	0.00133
-72.5	0.00202
-67.5	0.00225
-62.5	0.00537
-57.5	0.00831
-52.5	0.01414
-47.5	0.02367
-42.5	0.03977
-37.5	0.05264
-32.5	0.06944
-27.5	0.07273
-22.5	0.07319
-17.5	0.06713
-12.5	0.04906
-7.5	0.03723
-2.5	0.02615
2.5	0.02367
7.5	0.03215
12.5	0.04618
17.5	0.05253
22.5	0.05795
27.5	0.05974
32.5	0.05409
37.5	0.04173
42.5	0.0299
47.5	0.01882
52.5	0.01154
57.5	0.00722
62.5	0.00381
67.5	0.00185
72.5	0.00133
77.5	0.000634957
82.5	0.000692681
87.5	0.000404064
92.5	0.000115447
97.5	0.000288617
102.5	0.000288617
107.5	5.77234e-05
112.5	0.00017317
117.5	0
122.5	5.77234e-05
127.5	5.77234e-05
132.5	0
137.5	0

## Sheet: ED Fig. 4F
ED Fig. 4F
Radial Histogram
Radius (nm)	Frequency
2.5	0
7.5	0.000986422
12.5	0.00238
17.5	0.00632
22.5	0.013
27.5	0.02797
32.5	0.05303
37.5	0.09104
42.5	0.12435
47.5	0.16143
52.5	0.16259
57.5	0.13601
62.5	0.1016
67.5	0.06342
72.5	0.03232
77.5	0.01416
82.5	0.00609
87.5	0.00162
92.5	0.000638273
97.5	0.000174075
102.5	0.000232099
107.5	0
112.5	0.00011605
117.5	5.80248e-05
122.5	0.00011605
127.5	0.00011605
132.5	0.000232099
137.5	0

## Sheet: ED Fig. 4G
ED Fig. 4G
MINFLUX Localizations (corrected)
x (nm)	y (nm)	z (nm)
-24.5974	39.8719	-192.569
-51.067	34.5109	-191.947
-28.5668	31.4646	-191.734
-14.9346	39.8867	-190.104
-36.5802	33.578	-190.063
88.8282	2.72042	-162.041
87.1117	4.83145	-161.775
-42.796	134.099	-150.171
55.553	-15.6601	-150.083
-48.9896	142.388	-150.08
-80.25	7.97004	-149.64
-73.0953	2.28897	-149.437
-44.6642	142.563	-148.41
35.812	-2.21155	-146.945
-58.6249	-1.89218	-146.305
-63.8462	-4.37451	-146.276
-67.626	1.19765	-145.93
20.757	5.60257	-144.579
23.5146	5.47735	-144.021
17.4211	7.83552	-143.486
22.6588	13.7589	-142.054
20.2857	8.02504	-141.124
-60.7325	-128.335	-130.811
23.9634	94.1621	-125.763
73.4932	16.8756	-125.192
10.1505	-107.388	-124.051
-61.311	-125.057	-123.796
8.99114	-112.071	-123.258
9.31637	-86.8549	-120.685
8.95572	84.2019	-118.957
0.84625	-85.4697	-115.921
1.1295	-78.9096	-111.528
5.78746	69.8701	-110.896
4.39931	69.2756	-109.565
10.1622	88.5225	-108.398
-25.0508	-62.842	-107.677
13.6559	81.9579	-107.636
9.92284	64.705	-106.168
3.74498	65.0435	-105.087
4.60059	90.112	-105.07
41.318	-66.8707	-104.006
-14.9928	55.417	-102.035
-2.5326	45.951	-100.579
-1.54749	55.6848	-99.5523
4.302	-32.3618	-99.2297
-6.79931	-49.709	-99.1168
4.3718	-90.211	-98.3922
53.4239	4.58079	-98.2129
54.4461	40.4252	-97.5057
-3.21326	51.0611	-97.3799
19.1819	-13.1846	-97.0791
54.4988	15.8109	-96.3375
61.8178	19.4434	-96.2888
1.35858	34.233	-95.8774
42.3319	8.44457	-95.8418
50.7248	12.5002	-95.8054
57.8301	15.1306	-95.658
-2.1168	45.3907	-95.3981
19.0187	-10.3817	-95.0828
-0.56375	-44.786	-95.0599
-8.25248	50.9214	-94.8891
-20.8002	46.5028	-94.7366
-0.12985	-37.9143	-94.2416
-35.304	-16.4894	-94.1084
-0.82729	-29.9322	-93.9992
52.9814	42.8858	-93.8198
-8.22939	56.6671	-93.7989
1.37945	45.3964	-93.7617
-30.914	-11.4284	-93.7409
19.5931	-37.9324	-93.5865
46.0572	44.6732	-93.5701
-7.31365	71.47	-93.5055
-5.23679	-39.0327	-93.3503
17.048	-7.68031	-93.2821
21.4633	-3.91425	-93.2437
-32.8582	-19.0113	-93.1967
55.0609	47.0253	-93.1378
63.4311	48.7076	-92.9318
58.3179	50.4839	-92.9185
50.0763	42.7822	-92.88
26.3322	-31.6602	-92.6343
52.7526	1.02655	-92.4901
-13.3367	38.5318	-92.3982
-48.6074	-1.34822	-92.2998
50.9353	44.1794	-91.9909
60.1677	-79.1521	-91.9749
-27.9621	-23.7288	-91.8502
4.57655	54.9495	-91.7063
31.1452	-32.5217	-91.6912
50.8618	-27.0141	-91.0931
47.7589	32.2831	-91.0265
10.2578	3.96593	-90.8216
-10.4065	29.743	-90.718
-51.7964	-2.4112	-90.6553
9.69661	40.7756	-90.3293
21.6071	-7.35944	-90.2403
16.8335	-4.15389	-89.9872
-12.2141	35.0277	-89.791
-55.6779	-14.8768	-89.6933
25.6447	-29.57	-89.4856
57.6098	-80.4272	-89.3515
22.3602	-2.85375	-88.9761
41.641	-25.9969	-88.6917
10.5376	53.0911	-88.5292
30.9021	-14.0193	-88.4547
16.4193	6.1811	-88.421
-60.3927	-3.36688	-88.3974
26.784	2.63348	-88.3117
-46.7819	32.0705	-88.214
25.2957	61.6805	-88.1827
-73.0614	13.5059	-87.9913
-40.7954	-72.7699	-87.9611
42.8072	-57.598	-87.9324
47.0684	-51.6554	-87.892
1.98054	-33.4329	-87.8224
55.9779	-51.6521	-87.6461
3.1616	-30.5807	-87.6181
-21.9824	39.0132	-87.6178
44.0138	39.2304	-87.494
11.0309	50.4971	-87.1563
33.1851	-51.3933	-86.963
-56.9712	-10.5747	-86.9482
0.61465	58.3531	-86.7494
46.4305	11.787	-86.5878
15.4982	38.4684	-86.5784
-74.8914	15.2489	-86.403
11.0399	45.674	-86.3482
-69.4205	-8.99184	-86.3047
11.9683	1.01224	-86.2523
-15.906	-12.3346	-86.166
42.3523	47.4016	-86.1094
55.9664	47.0197	-86.0913
-3.03246	59.0677	-85.9802
6.06463	42.0472	-85.8952
21.0831	8.60455	-85.8605
28.6656	-4.29395	-85.6674
-41.3091	33.9641	-85.5838
34.6558	57.6065	-85.472
-36.3263	38.6088	-85.4129
6.32482	53.6056	-84.6057
-27.9825	22.3188	-84.4581
-78.0842	-17.2296	-84.1672
6.36946	51.6803	-83.8868
43.758	-3.39874	-83.8356
-118.562	31.4536	-83.7478
50.4368	13.1412	-83.7326
66.9149	30.0935	-83.7237
-58.0312	33.991	-83.7214
-44.4317	31.2919	-83.7073
-64.7307	21.6144	-83.4254
48.4659	1.97262	-83.2504
64.0667	35.6026	-83.2237
-70.931	19.7138	-82.9665
-56.1472	37.1885	-82.9385
-53.0509	36.5375	-82.8738
39.2664	-4.82945	-82.82
64.5084	31.7591	-82.7179
20.9013	-5.04035	-82.6657
-26.1733	36.6339	-82.6616
7.7042	51.5054	-82.2756
-38.0326	72.883	-82.2645
31.9719	47.152	-82.2036
-83.5544	-41.732	-82.1209
-31.0639	46.2884	-81.9673
6.72942	67.6804	-81.9389
-36.0255	32.368	-81.9271
-48.4638	41.1078	-81.8809
6.84407	47.3401	-81.8363
53.0923	-3.26316	-81.7087
48.3439	-2.52227	-81.7013
45.8554	24.0236	-81.6454
-40.1353	75.2915	-81.5837
18.8887	-1.61125	-81.4774
-45.3045	76.1449	-81.2765
-75.768	-34.055	-81.2667
37.3999	52.4752	-81.2456
-48.7105	26.2034	-81.1515
60.4636	35.1664	-81.0634
10.407	7.76131	-80.9978
44.9941	-13.7095	-80.978
14.2803	46.6123	-80.79
-21.7522	53.8021	-80.7695
-54.1689	1.48334	-80.5722
-0.91113	-11.8452	-80.5136
-36.0143	35.2227	-80.4686
-31.8333	31.4781	-80.3083
-31.8333	31.4781	-80.3083
48.4133	4.43329	-80.2875
9.62426	64.9	-80.0514
56.6149	30.2108	-79.8602
-76.2541	-38.0426	-79.8191
-42.304	26.8775	-79.8078
55.5247	20.0228	-79.7585
38.5139	-45.009	-79.649
-47.0351	16.3245	-79.6355
-49.3702	13.9586	-79.5967
-12.2744	58.877	-79.5466
-48.6275	43.0179	-79.5058
32.8452	-2.69379	-79.4698
8.05511	9.55015	-79.4676
-40.6616	-0.84765	-79.4178
-64.8218	-11.2216	-79.4132
47.8675	-9.55928	-79.4064
-68.83	-21.2008	-79.37
-46.1941	13.1277	-79.3665
-41.5802	74.2301	-79.3305
-10.3293	4.51623	-79.2735
-39.3137	21.3833	-79.1714
53.8019	40.862	-79.1152
57.1751	2.17904	-79.0224
27.4718	50.7088	-78.891
-21.4021	41.3148	-78.8713
-21.4021	41.3148	-78.8713
-31.0618	-48.8377	-78.8197
-75.2581	-2.42987	-78.7921
52.3942	11.8883	-78.749
-45.2067	76.0909	-78.6773
-71.6432	21.0358	-78.621
-62.2065	-6.13822	-78.5855
-32.1133	28.4362	-78.5838
48.2022	2.63638	-78.4516
-29.8545	38.7505	-78.3927
50.6919	60.2525	-78.2569
33.3307	-10.3518	-78.0495
-50.8226	15.1926	-78.0153
-47.7929	-3.07047	-77.9232
-52.1076	44.3727	-77.8836
-40.7966	-8.91746	-77.8487
-74.076	1.42503	-77.7328
-38.0827	43.8587	-77.7293
-44.2339	72.9782	-77.7055
-40.3767	7.74537	-77.6863
-61.0586	18.1141	-77.6538
22.3424	-13.7199	-77.6397
37.751	-7.43167	-77.5888
-10.0863	61.173	-77.5241
9.67189	58.237	-77.51
41.178	-37.6578	-77.4836
-25.4985	-49.0742	-77.3713
23.4726	-8.28171	-77.2564
53.507	35.9709	-77.105
-75.1911	-1.41972	-77.0569
-80.161	-3.26266	-77.0391
27.5743	-14.6984	-76.9792
32.8134	-2.75037	-76.9655
60.5848	-8.68252	-76.9482
50.1068	26.4225	-76.9191
45.7115	13.5926	-76.8833
32.3244	42.0557	-76.8657
-48.0292	11.8426	-76.8584
-50.4957	2.19546	-76.5884
-57.1475	14.4724	-76.5248
-28.4122	36.3962	-76.4933
55.6294	-6.97345	-76.4672
-6.80486	-52.7065	-76.4261
4.32524	76.2396	-76.244
7.5671	69.6645	-76.2076
-38.0628	18.0764	-76.1629
41.1391	-42.3205	-76.1574
55.1066	-13.087	-76.1362
-16.5703	86.6598	-76.1274
-62.4411	2.17036	-76.1188
-65.5195	-33.3657	-76.1141
-53.592	4.6318	-76.0277
-44.5838	-8.31632	-76.0112
-55.7206	23.7157	-75.9852
-57.5189	12.7988	-75.8911
-9.65312	-52.4964	-75.8697
-46.5432	6.0293	-75.8319
-51.4386	5.66619	-75.7695
-39.9856	13.9083	-75.6957
5.93491	15.39	-75.6874
40.2441	36.9286	-75.6652
-22.7305	60.7588	-75.6555
-1.30081	59.1703	-75.6125
-57.2996	0.41102	-75.5869
-39.6518	-8.25747	-75.5816
-52.977	11.0116	-75.5725
45.3933	15.436	-75.5626
-45.1275	26.7934	-75.5541
11.2679	-37.6895	-75.5316
54.0429	39.7448	-75.4707
-18.2053	-54.6918	-75.4531
24.7879	34.983	-75.4246
-64.527	11.3556	-75.3772
37.6774	30.1035	-75.3567
-45.1803	40.4338	-75.3186
52.7493	-4.94431	-75.3009
39.4773	2.82217	-75.1712
-53.1741	33.9416	-75.1125
-71.01	46.3784	-75.1078
-36.2686	53.1848	-75.0134
-63.7338	8.77458	-74.9566
-1.69692	35.9404	-74.9226
-42.747	5.64302	-74.9096
-25.9585	-79.5444	-74.8809
-56.8914	-9.45249	-74.8345
-49.4284	14.2488	-74.8334
-62.8913	28.8578	-74.7537
-57.4612	1.97216	-74.6762
-14.5197	-56.4654	-74.6749
-47.6826	-5.27556	-74.6238
-9.59004	-45.0576	-74.5123
37.2372	31.7577	-74.4771
-56.0227	23.4508	-74.3907
-14.6021	-55.9459	-74.378
-55.4368	-19.0455	-74.262
8.80751	32.6816	-74.2533
-15.2799	-61.2871	-74.2387
-60.8873	-33.4872	-74.2293
-57.8388	-22.078	-74.2125
-53.9898	18.1155	-74.1728
-56.6786	36.3886	-74.142
37.1981	-47.7801	-74.0971
-4.12996	-55.1198	-74.0706
-50.8115	43.3224	-74.0613
-33.0458	-12.9969	-74.0437
-12.5018	0.76958	-74.0173
-9.60222	-56.819	-74.0161
-38.6452	-23.6429	-73.9639
45.4426	55.9047	-73.9429
-45.5518	29.2236	-73.8137
45.4837	28.4556	-73.7827
34.4693	-43.7127	-73.7815
-44.3132	-6.10406	-73.6999
-39.0456	12.4284	-73.6856
-43.0116	-14.8793	-73.6545
18.5732	36.5165	-73.6509
42.8075	5.64871	-73.5576
43.9617	-35.8633	-73.5561
-41.9811	39.279	-73.5334
54.829	-7.30536	-73.5074
5.43602	50.1223	-73.4669
-53.6756	2.46408	-73.4426
-30.1015	-9.50006	-73.3896
-22.165	-84.8117	-73.3821
-32.4691	-31.4052	-73.3292
-40.7682	-13.3931	-73.2671
63.8092	-11.4249	-73.2124
36.938	-43.3622	-73.2026
46.0382	-29.1507	-73.1874
-51.3324	-13.5074	-73.1649
-0.12903	26.1541	-73.0767
-51.0844	12.3002	-73.0738
-46.9603	32.4287	-73.0505
-12.4468	-47.3918	-73.0045
-56.0981	31.7786	-72.9068
-49.2296	-7.86182	-72.7537
59.5569	-40.6947	-72.7501
4.81183	41.8581	-72.7282
-19.5225	16.2334	-72.6595
-22.4961	-11.2241	-72.5953
28.896	-45.7653	-72.5834
-30.0412	-52.6058	-72.5789
46.7325	-40.2511	-72.5098
5.3393	32.0374	-72.4654
-49.0285	40.4026	-72.4574
38.5875	-17.98	-72.4048
-51.3136	-34.1469	-72.3936
72.1646	42.4223	-72.3543
51.1	-18.9371	-72.3501
-31.4083	-43.0118	-72.347
-15.0292	64.4085	-72.3232
-6.06442	45.7595	-72.3103
-54.4063	33.3661	-72.2857
-46.0542	-7.7906	-72.2719
-44.7111	-12.7489	-72.2594
-42.5756	26.0885	-72.2502
-42.5662	50.0339	-72.2198
37.0821	-48.1961	-72.1741
-20.6007	48.5959	-72.1676
22.438	32.4493	-72.1533
74.765	-89.8489	-72.1376
-47.8455	7.20342	-72.1193
26.9251	-5.32678	-72.1042
-21.6657	-88.2186	-72.0376
48.904	12.9822	-72.036
-43.8717	22.696	-72.03
-29.8049	45.6633	-72.0201
-5.89823	-50.2768	-72.004
-52.5105	-39.8171	-72.0014
17.999	27.5326	-71.942
36.5016	-42.6514	-71.9355
-29.1085	35.7429	-71.893
-9.8866	41.9599	-71.8856
-26.0628	28.7797	-71.8728
-26.0628	28.7797	-71.8728
23.1358	33.488	-71.8699
36.1086	-32.4927	-71.8497
-52.1657	33.0826	-71.8447
-38.6823	23.7995	-71.842
-56.4778	-21.2133	-71.8265
-55.8574	-20.9931	-71.8193
-45.9474	-8.81802	-71.8066
0.57393	43.2451	-71.7496
32.6823	-52.6855	-71.7113
-35.1124	-3.7893	-71.7085
-42.4903	27.5262	-71.6932
-62.7849	41.8695	-71.6795
24.2089	30.8712	-71.6112
-59.5295	6.47065	-71.5931
10.4942	-11.2335	-71.568
-50.0774	-8.92345	-71.5652
13.2384	30.5228	-71.4969
55.7144	-14.4106	-71.4714
-26.849	-6.38953	-71.459
-32.6772	8.93112	-71.4502
-31.5719	38.401	-71.4417
52.8239	-2.20733	-71.4406
26.9328	-45.8356	-71.4357
-76.1276	-4.93921	-71.4112
32.6602	2.62992	-71.3936
0.72682	56.4802	-71.3744
-58.2538	-8.78997	-71.3432
-39.4638	46.7815	-71.3104
50.8018	-16.6164	-71.3037
-22.313	-19.1304	-71.276
-40.575	33.6448	-71.262
-30.7722	-3.29735	-71.2618
-4.27377	49.644	-71.2615
-50.195	-24.3962	-71.252
-36.9387	-19.6391	-71.2503
22.0068	30.7535	-71.2457
46.6435	-5.95033	-71.2226
47.3814	-58.6452	-71.2146
-52.6773	2.2505	-71.2015
-23.5329	-38.8298	-71.1952
-21.3856	32.1224	-71.192
-21.3856	32.1224	-71.192
30.6159	-47.3937	-71.1688
-67.5676	-0.28879	-71.168
60.6321	9.37804	-71.1239
50.1231	-17.8002	-71.0774
-58.168	8.95789	-71.0428
5.97098	24.0548	-71.0402
52.1556	-6.68298	-71.037
61.1607	6.87265	-71.0288
8.38415	-5.6805	-71.0176
34.2378	-47.2838	-70.9867
-0.99783	60.4979	-70.9762
2.06472	62.0688	-70.9151
-59.2318	-30.2866	-70.8872
64.4007	3.34263	-70.8464
4.756	59.0936	-70.8092
23.6621	35.9539	-70.7952
-50.7718	-44.6275	-70.7895
41.2035	-7.22373	-70.7759
-55.7706	5.64727	-70.7606
5.22293	53.147	-70.6969
-25.362	-3.91107	-70.6275
61.4302	5.44701	-70.6084
34.0773	-46.4181	-70.5978
8.90618	95.1609	-70.5915
-31.4946	-27.3728	-70.4982
-7.17047	-51.2348	-70.4807
-49.3676	5.22594	-70.4777
-29.5942	44.6343	-70.4732
-29.5942	44.6343	-70.4732
65.2296	3.41199	-70.4704
23.8241	45.0612	-70.4369
-52.8251	-15.0136	-70.3563
52.2443	1.4975	-70.3286
-55.3858	-6.1882	-70.2757
9.50225	-33.3824	-70.2636
-55.3253	-14.1137	-70.2607
-71.561	3.40621	-70.2205
22.2652	30.4467	-70.2181
66.946	-2.9827	-70.1603
-13.4607	-26.8167	-70.1569
-56.6575	12.636	-70.148
-28.7721	-40.6134	-70.1277
-28.1747	20.5463	-70.093
-28.1747	20.5463	-70.093
58.8305	-66.131	-70.0885
-41.3863	48.5271	-70.0882
46.4771	-45.2834	-70.0881
56.1649	17.1455	-70.0789
-10.5975	-53.6947	-70.0708
-10.3203	-49.6954	-70.0433
50.6501	-10.863	-70.0409
-50.0434	-8.29259	-70.0247
46.8327	9.54389	-70.0064
-12.5226	41.0545	-70.0058
-39.2734	34.0266	-69.9496
-39.2734	34.0266	-69.9496
-55.0024	14.3758	-69.9478
34.1605	-29.5147	-69.936
-36.8361	36.767	-69.9342
-36.8361	36.767	-69.9342
-10.5183	-52.3925	-69.9171
-69.8328	-1.62008	-69.8974
57.4652	-86.32	-69.8899
51.0222	-3.73341	-69.8586
4.56658	32.2176	-69.8572
-35.2896	-8.08099	-69.8181
-20.4079	-43.2981	-69.7583
-52.0926	-56.6002	-69.7347
-30.0513	101.281	-69.7228
-41.8188	15.2439	-69.7095
-19.5475	-5.78259	-69.7088
-11.9613	52.2732	-69.6989
46.7768	-6.68341	-69.6927
-45.6139	23.4712	-69.6848
-10.9198	18.7942	-69.6305
-31.3792	51.229	-69.6269
-16.5326	20.5865	-69.6012
-48.1811	16.2528	-69.5703
65.9107	-51.5598	-69.5147
57.8595	15.3783	-69.3457
54.1028	-13.4264	-69.3026
-60.0468	-24.0964	-69.2887
17.7948	32.1472	-69.192
-11.3783	-49.8413	-69.1735
-21.7605	-17.2218	-69.1231
36.8386	-25.4491	-69.1073
-25.1641	97.1711	-69.0647
-51.1085	-8.96087	-69.0619
-7.03698	81.7676	-69.0522
40.3109	-35.9101	-69.0386
-7.05451	42.5319	-69.0095
17.8724	36.5368	-68.9836
-1.07054	-77.8132	-68.9686
0.59053	17.319	-68.9156
-54.9476	-52.8896	-68.9144
0.61769	22.8371	-68.9123
19.7898	28.5123	-68.9043
-55.2865	-1.42293	-68.8906
46.0954	0.98557	-68.8806
-9.18705	63.1082	-68.8688
-19.5151	-76.1603	-68.8582
-65.8424	4.18925	-68.8295
-1.25	-48.6551	-68.8276
-30.6018	-0.62183	-68.812
28.4031	-0.79956	-68.7999
-36.6098	36.7105	-68.7934
16.909	-28.6869	-68.784
-18.2446	-13.4612	-68.7665
0.36942	-70.8841	-68.7646
-41.0038	37.4231	-68.7606
-41.0038	37.4231	-68.7606
-42.6947	47.6147	-68.7558
53.2694	-15.0248	-68.7422
-33.7158	47.0889	-68.658
55.8215	7.56187	-68.6228
-7.06589	-42.5127	-68.6046
-32.7663	-37.9333	-68.5952
-47.4827	27.6003	-68.5682
4.50878	-32.8766	-68.5656
49.0798	-6.36342	-68.5432
-45.6927	-45.5064	-68.5055
-17.9106	-3.11477	-68.4861
-7.6745	-57.602	-68.4764
-63.9575	-4.05119	-68.4678
-29.474	10.8215	-68.4425
-10.0116	-52.0386	-68.4132
59.9098	-45.0093	-68.4116
37.2269	-49.0059	-68.3994
-38.9825	42.3349	-68.3764
-1.66532	51.3929	-68.3709
24.3835	-23.2097	-68.3602
46.5357	6.78675	-68.3476
-8.89986	-47.4749	-68.2941
-49.2022	34.3952	-68.2783
47.6952	-5.08845	-68.2604
47.6952	-5.08845	-68.2604
-28.6504	33.9859	-68.2448
-28.6504	33.9859	-68.2448
74.2455	-96.2927	-68.2187
42.4827	-33.2991	-68.1857
42.9856	34.8954	-68.1675
-44.9839	-49.4251	-68.1435
27.5001	-24.6369	-68.1385
22.3249	-18.0841	-68.1326
-62.5955	-25.8411	-68.1075
13.409	25.5197	-68.1033
-48.9308	1.80437	-68.0639
-10.7741	-85.8143	-68.0489
29.6887	-28.3201	-68.0415
42.0573	-0.36874	-68.0042
-8.50349	47.9369	-68.0001
15.5222	-4.44502	-67.9989
28.3333	-50.059	-67.9789
-58.9425	-11.8404	-67.967
-29.7809	9.2159	-67.9602
-27.2332	-43.6591	-67.9541
51.6701	-29.8516	-67.9493
59.2916	7.82801	-67.9466
-19.4785	-31.0239	-67.9296
30.1865	-40.7255	-67.8897
27.0841	-15.1223	-67.8654
-45.0367	-0.87596	-67.8346
56.3813	7.10825	-67.8266
41.1955	-8.91482	-67.8235
51.9293	36.5025	-67.7837
-14.3134	-34.0889	-67.7831
-43.9423	-12.648	-67.7713
-37.2997	-48.3292	-67.751
-2.03374	-72.6041	-67.7004
-22.1402	54.7706	-67.678
-23.4695	-61.3153	-67.6615
7.67586	97.5851	-67.6398
33.645	-23.6935	-67.6246
-37.9338	-1.30142	-67.6206
39.2555	35.8642	-67.6063
-27.1277	52.3009	-67.582
43.2006	-45.7997	-67.5749
-11.0074	77.5876	-67.5722
-72.1705	3.23607	-67.5692
-77.1043	-36.844	-67.5672
63.4333	3.94287	-67.5637
38.7465	-14.9208	-67.5443
22.7413	-18.2534	-67.543
6.76258	-28.0172	-67.5127
-38.5187	-10.4154	-67.4813
51.3449	-16.0841	-67.4062
25.3139	-23.8761	-67.3954
-41.6749	-1.39227	-67.3831
63.3608	-65.327	-67.3693
-18.7217	51.4528	-67.3645
-66.9358	-26.5556	-67.3571
-97.5566	-20.5688	-67.3549
-16.5564	52.6629	-67.3474
1.14704	-30.6213	-67.3447
40.8331	-23.7799	-67.3421
50.6582	35.8912	-67.3406
-40.0574	-25.4978	-67.3335
-3.82806	56.7352	-67.3211
45.7027	16.6673	-67.3179
43.4174	-9.34997	-67.3123
-41.0046	-2.56337	-67.3121
39.4275	-44.0082	-67.2767
-5.6465	-15.8312	-67.2551
0.43666	-61.5144	-67.2033
-15.1382	-14.3463	-67.2021
-66.8361	7.61595	-67.1851
44.0374	3.44414	-67.1623
-51.6378	-53.2039	-67.122
-44.5705	41.7376	-67.1203
52.5732	-5.04362	-67.1064
-16.5029	57.0146	-67.1028
-41.7279	-24.7488	-67.0608
-17.6695	-0.16571	-67.0407
-43.5035	2.43304	-67.0393
-26.6497	9.35079	-67.0096
66.7827	-95.5148	-67.0025
-3.43606	-34.4215	-66.9909
-41.0388	2.26935	-66.9459
24.5355	-53.2816	-66.8798
51.18	-12.9719	-66.8501
-41.7556	53.4619	-66.828
-27.9369	-37.6218	-66.7964
52.2801	2.07565	-66.7838
-61.2441	-7.28925	-66.7783
-68.13	-0.77199	-66.7489
41.4657	-28.0606	-66.7363
-9.26059	-27.5721	-66.7145
-53.0851	-4.73565	-66.6748
28.6596	-46.1618	-66.6703
3.90645	101.004	-66.6655
-31.4187	3.01284	-66.6651
21.7928	29.6243	-66.6443
59.8119	4.95301	-66.5918
-47.0138	-29.0357	-66.5876
21.599	30.5631	-66.5834
52.5251	27.9901	-66.5782
-42.1839	10.6161	-66.5624
-53.004	21.6067	-66.5584
-5.42258	-45.1664	-66.5548
-35.9144	84.1739	-66.5469
24.2442	-3.86333	-66.5182
24.2442	-3.86333	-66.5182
-31.6885	-59.5946	-66.4345
-12.6906	-53.1246	-66.4239
47.3368	27.8262	-66.3969
0.44134	-47.3422	-66.3809
-30.3931	11.6738	-66.3407
77.0643	32.483	-66.3116
19.8282	-26.005	-66.2735
39.415	-11.7514	-66.2683
54.9055	7.41582	-66.1887
25.7992	38.834	-66.1697
39.8294	-33.4601	-66.162
34.8685	-51.9457	-66.1514
-60.0716	-26.4143	-66.1425
43.6712	30.9477	-66.1353
-26.4327	-38.1696	-66.1331
66.5054	14.7552	-66.133
12.21	14.8473	-66.1179
32.4699	-48.9729	-66.103
-52.0567	-25.4108	-66.0906
58.245	-6.78282	-66.0472
58.245	-6.78282	-66.0472
-5.32796	-22.5043	-66.0435
-53.0737	-12.1703	-66.035
-4.45249	77.4152	-66.011
-66.2369	5.2568	-65.9412
-28.9866	-79.6274	-65.8976
0.19108	-34.6982	-65.8954
-40.7857	-10.3928	-65.8947
30.2297	-0.66181	-65.8491
-59.591	-51.2147	-65.8344
12.8184	31.4724	-65.8312
69.591	-8.32465	-65.8267
33.7894	-42.4827	-65.8152
-3.4066	58.1985	-65.8018
17.7412	-34.3684	-65.8007
44.044	-43.1849	-65.7962
-2.97916	-55.0585	-65.7945
60.7975	-11.415	-65.7819
60.5713	4.93677	-65.721
-77.6469	6.53034	-65.7047
14.8903	35.7101	-65.7033
62.1676	12.6638	-65.6651
-13.3456	-25.2392	-65.6641
68.612	-3.65699	-65.6595
-42.0887	-5.75233	-65.6508
-55.9354	18.7239	-65.6493
37.2816	-48.6413	-65.6437
-50.2879	-44.8444	-65.6292
-1.82406	-55.937	-65.5981
-25.5976	-43.1964	-65.5948
-37.0704	0.79284	-65.594
-41.0725	22.3869	-65.5778
-70.7901	-38.7885	-65.5669
57.752	-25.8714	-65.5524
38.9234	-41.0286	-65.5136
45.7496	-22.8748	-65.5074
50.1493	13.8729	-65.4555
-13.548	61.3459	-65.4549
22.8833	-30.7849	-65.4502
-23.2828	-38.1458	-65.4142
48.87	-15.1677	-65.4099
1.41291	-46.254	-65.395
-37.7495	1.08112	-65.3817
22.1969	-25.1949	-65.3812
-40.3723	4.4792	-65.3636
-33.1019	28.6671	-65.3595
-53.257	38.309	-65.3545
34.9628	32.9788	-65.3362
-64.966	-20.0365	-65.3255
-21.8382	33.1765	-65.2989
-53.9827	57.6004	-65.2857
7.03153	-2.9923	-65.2578
-48.4343	-21.2437	-65.2519
-26.3077	50.2799	-65.2394
62.3846	-45.7427	-65.2324
-1.34026	-23.694	-65.2265
53.6471	-22.6774	-65.2254
-53.2421	-26.1671	-65.2145
45.5688	-19.4406	-65.2068
-65.8131	-20.8857	-65.1806
55.2754	7.89616	-65.1758
-1.70029	45.9813	-65.1706
1.07003	63.9896	-65.1649
-11.4438	53.6046	-65.1525
-75.9574	-4.89638	-65.1492
24.6284	-33.6801	-65.127
-36.3737	-56.9396	-65.1134
6.66346	-22.7193	-65.1069
-33.8755	-26.0263	-65.0957
32.3838	-16.8047	-65.0955
-18.6075	-43.1048	-65.0831
11.0005	101.699	-65.0701
-22.2536	-86.0983	-65.066
-89.8896	9.43758	-65.0604
32.2447	29.6179	-65.0302
-55.4582	-53.2119	-65.0269
-34.7438	-38.0698	-65.0183
-91.224	-1.82971	-65.0109
31.9138	-11.7901	-64.986
-32.8895	-34.7637	-64.9721
36.6938	24.5979	-64.9654
-51.8787	3.08666	-64.9361
-92.5694	6.03355	-64.8683
-40.2288	3.02471	-64.863
3.84958	23.0201	-64.8493
-1.62704	80.725	-64.8297
30.8368	-32.1272	-64.8123
-30.8143	7.37886	-64.807
16.6976	-24.5297	-64.7986
20.9749	-29.2162	-64.7849
-0.78446	-49.7713	-64.7794
98.3796	-6.57478	-64.7428
48.0781	37.8232	-64.6801
-21.6479	-56.0859	-64.6592
28.9881	19.015	-64.6476
-78.5705	13.4125	-64.6475
20.2188	35.8125	-64.6464
-22.6483	-41.6785	-64.6406
17.1552	-19.2092	-64.6268
-32.4151	-37.8933	-64.6248
-17.9712	-45.2008	-64.6067
-8.45777	-43.9153	-64.5983
-89.4958	-2.98644	-64.5896
54.2137	2.69604	-64.587
54.2137	2.69604	-64.587
-38.7378	-14.8175	-64.5845
-45.8982	-19.6605	-64.5364
61.0531	10.0359	-64.5363
-54.7214	1.44882	-64.4451
-53.0602	-16.9243	-64.4439
59.8835	-50.8542	-64.4438
2.59467	-29.9636	-64.4407
-31.2412	8.89313	-64.4404
36.6871	-36.5575	-64.4377
-6.96871	-29.1317	-64.4324
15.1426	-62.8277	-64.4242
-15.0277	-51.5142	-64.4119
20.1076	14.5445	-64.4093
-37.0456	-41.6069	-64.4021
20.7339	-46.3374	-64.3992
-58.4211	6.39036	-64.3983
-38.374	3.87928	-64.3856
46.5417	-10.3435	-64.381
-58.5434	-65.2662	-64.3798
-8.87632	-56.9336	-64.3611
5.92046	-37.7928	-64.3132
60.6099	-53.298	-64.3044
28.7055	-55.1971	-64.2938
-45.8311	-35.599	-64.2937
-2.07865	-84.0436	-64.2819
-10.3308	26.6513	-64.2805
61.1088	-2.62559	-64.28
-83.2832	14.9817	-64.2698
17.7494	-18.9638	-64.2673
-40.4327	-8.7034	-64.218
-41.432	38.4787	-64.2177
92.0401	0.21097	-64.2024
-35.0598	-51.1025	-64.2017
19.0996	34.4737	-64.1952
35.1403	-34.0047	-64.1666
-37.0182	-50.2862	-64.1655
32.0438	-49.9928	-64.1501
-36.5286	-48.1368	-64.1421
42.692	-29.4923	-64.1278
-64.6496	44.4246	-64.1256
39.1735	44.5486	-64.1249
-12.5716	-75.7997	-64.1238
11.8388	-7.7769	-64.1198
43.0498	-34.1834	-64.0827
18.4903	29.9379	-64.0826
-23.8696	48.8267	-64.06
-34.4063	-42.4514	-64.0241
41.8715	-52.5148	-64.015
57.9838	-81.2046	-64.012
-27.7609	-31.1432	-63.9803
1.30495	-51.5715	-63.9675
-39.5663	-23.6458	-63.9423
27.6996	-83.2493	-63.9272
-15.1162	-3.45216	-63.9042
35.9459	25.2252	-63.8883
-39.3206	-16.0886	-63.883
-90.2149	2.39418	-63.8723
59.2623	4.00249	-63.869
25.1519	36.956	-63.868
-97.2468	-1.07107	-63.8532
-44.8284	-52.1832	-63.8446
-25.7698	-80.8517	-63.8362
-14.4992	34.275	-63.8285
39.3219	-39.7417	-63.7909
-0.91061	89.6714	-63.7897
-25.8585	-84.9714	-63.7871
47.433	-18.071	-63.7784
-54.4474	-6.4628	-63.7462
-45.9495	-6.48134	-63.729
-53.498	-28.5061	-63.718
-55.5945	-1.52739	-63.7126
36.5862	30.6525	-63.6961
-23.8294	-26.7357	-63.682
38.6205	-16.4324	-63.6795
8.54635	-10.0549	-63.6597
34.8813	8.24677	-63.6528
-0.47449	-26.211	-63.6494
-26.3728	-4.52746	-63.6446
16.4987	19.1609	-63.6216
-65.4573	-25.8066	-63.6072
4.9691	33.6846	-63.6028
-88.5499	1.8025	-63.5905
15.6535	42.0151	-63.5847
-27.0601	9.11432	-63.5601
-81.4317	-0.37776	-63.5386
-49.8854	-7.32806	-63.5374
56.1951	6.19789	-63.5184
23.3118	26.6593	-63.5179
41.7374	35.0857	-63.5054
53.885	10.0276	-63.4984
53.885	10.0276	-63.4984
40.529	-35.4255	-63.4862
-23.0034	-52.8211	-63.4623
-42.3344	-12.1748	-63.4564
-0.0305	-52.6809	-63.4389
-53.5709	-47.4226	-63.4285
-33.0971	-49.7338	-63.3944
-51.7851	-27.5207	-63.3813
-40.3999	6.79504	-63.3804
-82.492	-0.40585	-63.363
-58.0911	20.6598	-63.3603
-28.428	-40.6399	-63.3562
49.547	-34.5274	-63.3454
-25.4198	-80.7218	-63.3446
-5.71065	-16.5911	-63.3421
6.88437	-39.0494	-63.3135
-5.94228	-81.2177	-63.3111
38.5498	20.5943	-63.2938
-31.654	3.3487	-63.2869
-22.0162	-48.1646	-63.2803
-13.0637	20.1628	-63.2639
66.4672	-0.37248	-63.2489
39.3265	26.2759	-63.2475
31.7526	-36.0355	-63.2152
-14.7882	38.3689	-63.1908
-39.0881	-46.5731	-63.1851
-45.7021	-53.9127	-63.1712
11.0792	-25.2497	-63.1409
17.4666	-17.8304	-63.1405
18.4788	27.5206	-63.1378
31.2534	-52.138	-63.1346
-57.398	-31.4819	-63.132
-38.7082	2.65376	-63.1266
21.5309	31.8634	-63.1
19.8572	38.0506	-63.0998
13.0037	-29.8485	-63.0677
-46.5636	1.25515	-63.0603
-85.1359	4.10666	-63.0573
-32.3724	-33.118	-63.0524
-25.5022	-44.1654	-63.0411
-32.8712	-30.1545	-63.0394
24.5104	-34.5182	-63.0349
-5.12894	62.7874	-63.0342
11.9141	-34.361	-63.0214
-89.5879	-3.08649	-63.011
37.5905	-37.5703	-63.0004
-23.7684	-23.37	-62.9948
26.1622	-32.6432	-62.9901
-49.391	1.58735	-62.9857
-4.7616	48.6308	-62.9848
-29.9722	-16.9522	-62.983
-45.4313	-38.632	-62.9656
-33.1321	4.66321	-62.9485
-30.2924	-7.41553	-62.947
33.2128	-13.9516	-62.9279
-26.9921	-46.45	-62.9252
-38.1875	23.6872	-62.9086
-29.3751	-0.52492	-62.9041
-18.7002	57.958	-62.8893
6.10501	33.499	-62.8772
34.8224	-22.7662	-62.8706
-36.3205	6.28779	-62.8628
-40.2068	-36.2339	-62.8498
-16.5415	-47.3783	-62.8478
-84.5766	0.50831	-62.836
-50.9798	1.65638	-62.8039
-38.2071	-11.4101	-62.7986
-77.5584	0.50404	-62.7941
39.5906	31.6093	-62.7771
62.0185	9.2763	-62.7623
-33.6461	20.6255	-62.7543
-33.1037	-48.128	-62.746
-51.5984	33.1637	-62.6916
-40.0116	13.6164	-62.6916
16.6027	47.7912	-62.6713
-68.5812	-29.4247	-62.667
-87.0988	3.48256	-62.6636
-45.0604	22.2574	-62.6629
-44.3196	20.2294	-62.6573
-21.6262	-21.9519	-62.6536
8.32151	-78.2017	-62.6497
25.1068	-28.2799	-62.6463
14.2016	-24.5961	-62.6385
-59.3182	-22.2204	-62.6277
10.2582	33.2089	-62.6217
35.2172	-23.8857	-62.619
55.2924	-23.9788	-62.6152
10.2144	-23.2327	-62.61
-23.7871	-59.2066	-62.6096
-39.8274	15.3281	-62.6051
-37.8947	-46.6821	-62.6025
-39.8205	-1.71125	-62.5854
-40.4861	-24.0699	-62.5775
-25.5188	7.97007	-62.5749
-33.9872	11.0119	-62.5531
-48.4817	-17.101	-62.5354
-9.05486	40.5176	-62.5346
-67.5809	-16.0839	-62.5284
71.8389	-2.66116	-62.5273
-1.28811	15.843	-62.5052
-35.3963	-5.66113	-62.4916
-9.47433	-31.6668	-62.4875
21.755	47.6629	-62.4828
-0.59639	-21.022	-62.4708
-10.4538	-50.1021	-62.4553
74.3635	-44.8725	-62.4505
-0.05038	33.7277	-62.4485
-53.6007	-15.1577	-62.4424
-8.0033	28.6775	-62.4422
29.0696	-20.1593	-62.4263
-14.829	16.9851	-62.4066
-45.1271	-3.97917	-62.4019
35.6523	21.0775	-62.3828
54.8023	-13.1282	-62.3821
-12.2859	-86.9046	-62.3565
115.115	-27.1014	-62.3391
-43.3614	-3.41444	-62.3299
-32.8643	-7.38748	-62.3273
-23.6951	-77.5605	-62.327
36.4102	21.8506	-62.3197
0.12831	-56.1612	-62.3044
-14.8205	-88.7528	-62.3014
-49.2321	51.7278	-62.2784
28.1881	26.6893	-62.277
-47.7593	-8.05081	-62.2763
-1.27947	-75.8263	-62.2662
-39.8555	56.5624	-62.2623
-15.4844	-44.8153	-62.2597
-56.951	20.3295	-62.2537
-36.9873	7.76405	-62.2177
-40.1646	1.13369	-62.2135
31.9368	38.224	-62.213
27.4617	26.641	-62.2065
-27.9696	11.2975	-62.1981
-17.0311	6.34585	-62.196
-48.109	-31.4366	-62.1839
37.5314	30.7187	-62.1822
-36.0695	-39.3895	-62.1595
22.8688	30.9905	-62.1592
-53.3255	-52.4802	-62.1548
63.1564	-4.9086	-62.1541
21.2842	14.6169	-62.1521
-93.3518	-1.7743	-62.1407
-48.1498	21.6853	-62.1322
3.49121	-53.6619	-62.1261
24.2701	10.5478	-62.1171
-43.2976	-24.8773	-62.1046
-91.0952	3.32777	-62.1006
-88.4081	-0.88169	-62.0992
-19.8337	9.61268	-62.0968
27.2382	-34.8999	-62.0889
-53.6901	-10.2066	-62.0861
30.1309	36.4007	-62.085
-39.5055	11.0435	-62.0839
-57.3929	41.3597	-62.0831
-27.8225	-25.7349	-62.0761
28.4683	29.3495	-62.0748
-4.60303	-54.3744	-62.0725
6.3779	22.9379	-62.0705
42.6152	0.10922	-62.067
-48.7278	18.1944	-62.0661
-28.5136	-47.8989	-62.0593
36.77	10.9722	-62.0523
29.654	-32.5577	-62.0506
58.7526	-4.13055	-62.0416
30.2587	33.6414	-62.0363
-13.7988	62.8754	-62.0325
59.0918	-3.81074	-62.0305
58.6864	19.2119	-62.0295
-57.9572	-28.0902	-62.0273
-49.6899	-11.2604	-62.0023
8.98071	-27.9487	-61.9927
2.71856	66.3654	-61.9832
31.8072	-25.7346	-61.9699
-45.1124	-28.9276	-61.9554
39.3835	-55.2987	-61.9471
-22.2826	-85.7871	-61.9362
-14.9649	33.5852	-61.9249
-31.9712	-16.9854	-61.9244
50.5752	-45.192	-61.9158
30.4516	-25.4766	-61.906
-40.3652	58.1339	-61.9059
60.2015	-9.02556	-61.8988
20.5911	54.7862	-61.8871
-26.2825	12.7032	-61.868
-38.9118	-6.27616	-61.8661
6.71135	40.0572	-61.8661
46.3093	31.9422	-61.8657
7.89982	-41.3486	-61.8634
-3.82314	-53.5828	-61.834
36.1801	29.1166	-61.8295
43.4834	15.8835	-61.8293
72.9648	15.7417	-61.8253
-89.3583	-2.8252	-61.8232
73.6167	32.8956	-61.8191
69.3686	-34.2265	-61.8083
-50.1555	-11.0536	-61.8079
-4.34672	-53.191	-61.8077
-39.0844	1.7207	-61.7901
44.3154	-9.64308	-61.767
-38.5763	5.47927	-61.7662
-16.0958	-81.9627	-61.7611
7.00723	34.7117	-61.7542
-66.0609	-26.0678	-61.7394
-86.8023	2.35893	-61.7386
-61.8406	-24.268	-61.7382
-46.3484	-52.9446	-61.7278
41.08	30.3839	-61.7275
-31.3917	-16.9603	-61.7246
-20.5071	39.0513	-61.7119
46.2273	48.8603	-61.7056
43.2732	-25.5682	-61.6681
41.9881	22.7959	-61.6424
-4.60369	-42.5092	-61.6172
17.8539	-45.3828	-61.6152
35.8544	-32.6508	-61.611
44.1414	-24.8182	-61.593
23.1679	32.3693	-61.5922
-51.5309	-4.52349	-61.5878
-3.75878	4.52751	-61.5853
45.6927	-14.8724	-61.5844
-46.0421	-20.7509	-61.5769
13.0162	-46.5183	-61.5753
43.7063	20.1576	-61.5589
-29.3944	-35.7332	-61.5538
-4.50123	-89.9168	-61.54
23.0372	44.7157	-61.5327
52.7075	8.27786	-61.5051
19.1182	-51.7421	-61.5049
0.6605	-76.5723	-61.4955
-5.54044	-86.0839	-61.4949
-41.6891	1.40608	-61.4916
-4.9905	-49.7629	-61.4744
-42.7798	-41.2442	-61.4719
-31.008	8.93937	-61.4288
-88.7486	0.01952	-61.4072
-12.5997	54.883	-61.4013
23.729	30.9929	-61.3976
-16.335	41.2327	-61.3945
-56.4137	-20.0981	-61.3943
-53.6429	-13.9183	-61.3937
56.2664	26.172	-61.3893
34.1178	-50.939	-61.3561
-0.21919	85.4654	-61.3517
-71.1838	-2.75576	-61.3508
-42.0274	-48.2467	-61.3468
-22.3835	47.9464	-61.3378
-35.7334	-41.3642	-61.3158
-30.9728	8.37967	-61.3144
30.0524	43.6731	-61.3114
27.7139	-29.4905	-61.2885
-45.6237	64.8278	-61.2831
43.4704	-32.2615	-61.2804
-31.8103	11.3521	-61.2766
-62.3574	-43.6907	-61.2745
-57.7895	11.0436	-61.2719
-45.7063	22.8726	-61.2642
38.6739	13.4131	-61.2622
-43.2509	-8.46626	-61.2556
46.4885	76.5186	-61.2336
44.2616	6.61822	-61.2279
-6.31239	37.4529	-61.2245
47.9295	15.788	-61.2219
47.9295	15.788	-61.2219
47.3809	-9.42774	-61.2166
-19.2484	-77.1551	-61.2153
15.955	-3.48685	-61.2151
34.7009	9.64569	-61.2034
53.1042	-2.86003	-61.198
-21.0756	-46.8463	-61.194
48.6855	17.865	-61.1908
-13.9423	-66.7437	-61.1858
-5.50989	22.4144	-61.182
-39.5947	-38.3493	-61.1802
63.1599	38.1001	-61.1776
33.5019	27.5102	-61.1691
-23.8962	-80.2856	-61.1655
-32.2963	-23.1053	-61.1602
-47.8608	-15.018	-61.1528
-42.4103	-50.9075	-61.1526
-28.3663	-32.85	-61.1445
38.3868	12.9004	-61.1402
-49.4949	-5.10025	-61.1312
10.5093	7.55435	-61.1228
-60.0507	-3.27502	-61.1169
-47.8057	-50.7087	-61.1148
-11.2658	-38.7042	-61.106
-40.0453	-0.75793	-61.1041
-29.9613	-32.6742	-61.101
29.6365	-39.8552	-61.0844
31.0238	-26.8411	-61.0803
-20.1382	-36.6083	-61.0566
-33.5284	-16.8528	-61.0433
-85.8621	-6.09961	-61.0425
34.0579	3.50691	-61.0416
65.2832	-18.7465	-61.0407
-37.816	0.50021	-61.0381
-34.6226	-20.5296	-61.0209
-72.1586	-23.6383	-61.0161
14.5003	-71.2377	-61.0079
26.4736	30.9947	-60.9971
-41.9876	-1.88172	-60.9914
-10.7649	66.7568	-60.99
-5.7808	-49.1728	-60.988
16.4952	50.0158	-60.9878
14.0039	-30.0788	-60.9862
-19.1125	1.52359	-60.9808
-31.2416	1.63952	-60.9723
-54.0242	-49.4496	-60.9635
-39.3761	-18.6638	-60.9539
-40.6619	14.7304	-60.9539
-46.3931	-11.5904	-60.9447
-46.0512	16.1242	-60.9384
4.58324	11.9469	-60.9353
55.7834	9.91768	-60.9254
-7.23855	-51.6193	-60.9161
27.212	-28.2081	-60.9028
37.0029	50.3267	-60.891
-33.891	11.4228	-60.8811
-44.308	-6.71042	-60.8808
34.2035	39.5784	-60.8757
-37.0294	-13.4618	-60.8683
38.7727	20.3363	-60.8657
-4.2881	35.3238	-60.8638
3.27304	-23.9918	-60.8451
42.1279	17.285	-60.8418
-86.4289	33.175	-60.8331
47.7887	-24.2699	-60.8325
28.5139	28.7001	-60.8321
-4.57568	17.1645	-60.8312
-30.2078	-31.4685	-60.8236
48.0318	-44.0549	-60.8234
85.7829	38.321	-60.821
-6.92212	-55.3551	-60.8203
-34.4527	-12.3887	-60.8054
-41.7406	-0.78628	-60.8038
-78.746	-8.31587	-60.7999
-45.219	-14.259	-60.7939
39.4036	-7.71239	-60.7911
-58.0063	-1.55733	-60.7801
-40.2089	-5.0136	-60.7635
-6.68972	14.1296	-60.7559
-4.94671	36.9254	-60.7505
20.3362	33.7269	-60.744
-5.64789	11.7165	-60.7427
44.8831	-49.011	-60.7383
-1.29418	-59.5861	-60.7349
-25.4107	-73.0924	-60.7281
10.8097	40.3148	-60.7094
34.3774	36.8545	-60.6901
43.266	19.2141	-60.6804
8.29053	7.73873	-60.6753
43.8277	16.199	-60.6624
21.6754	37.9096	-60.6545
-58.5882	-8.04543	-60.6493
82.4574	44.3965	-60.641
29.0965	-0.63199	-60.6388
-26.6764	28.2863	-60.6221
-23.4161	30.1056	-60.6131
-19.5185	41.9206	-60.613
-11.1235	24.3208	-60.6121
38.3915	20.9448	-60.6053
46.4479	-29.9022	-60.605
-37.1565	53.353	-60.6036
50.1393	-29.1561	-60.603
-46.967	-8.95751	-60.5889
-13.5731	53.182	-60.5868
-8.91623	32.6983	-60.5858
28.8332	22.3606	-60.5773
33.452	-32.2032	-60.574
-36.3907	-16.1831	-60.5735
59.9014	42.528	-60.553
-71.3951	-7.1707	-60.5478
27.3783	29.4534	-60.5468
-35.378	24.5299	-60.5459
-5.23772	-52.6502	-60.5422
-52.4215	-2.7824	-60.5421
-33.0858	10.8603	-60.5325
-10.1817	-59.6879	-60.5281
42.0869	76.5698	-60.5137
54.7282	-46.0235	-60.5122
-0.62819	55.353	-60.4981
-47.679	0.55342	-60.4939
-68.6075	-34.833	-60.4925
54.0764	44.9259	-60.4815
-2.74469	-17.3199	-60.4774
-24.9477	21.8631	-60.4731
35.6429	5.11307	-60.4695
21.0133	43.3925	-60.4535
-45.2042	-53.5768	-60.4476
-45.1822	7.52888	-60.447
32.8752	-30.5758	-60.436
64.6648	-21.3671	-60.4329
132.103	-19.2288	-60.4286
-6.46801	-49.9875	-60.4242
14.9617	36.3915	-60.4188
-1.3384	-51.837	-60.3989
-69.0762	37.3516	-60.3877
11.39	44.9179	-60.3853
-67.138	-46.3225	-60.3831
51.1641	42.6527	-60.3766
-2.16859	76.8281	-60.3645
-59.4548	-11.1193	-60.358
-53.5198	-43.7287	-60.3566
-37.5358	-3.52197	-60.3528
-47.6134	-30.2208	-60.3501
73.7064	-30.1883	-60.3487
-1.30232	-59.0641	-60.3373
49.8688	8.90282	-60.3349
-49.3621	32.5602	-60.3243
-55.3483	-6.13649	-60.3234
-29.988	14.359	-60.2997
0.20316	-43.2633	-60.2922
-11.2703	-50.0084	-60.2896
-32.9335	17.1019	-60.2883
-28.772	-22.7729	-60.2869
-16.9504	47.2437	-60.2807
-7.18625	40.4746	-60.2773
-39.5125	-11.6545	-60.2544
-41.4926	56.5441	-60.247
62.7632	0.5016	-60.2452
-30.2302	7.02648	-60.2363
60.1194	0.63827	-60.226
-31.1934	15.6115	-60.2212
27.2864	-32.1931	-60.2202
-35.9492	15.6073	-60.218
-56.5135	26.5107	-60.2163
-57.9264	24.6444	-60.2124
28.3072	-9.89056	-60.2091
-46.4517	22.1578	-60.2037
50.6024	-13.2254	-60.2011
-81.8268	-15.967	-60.2
-49.3279	1.24527	-60.1979
22.9471	-34.0484	-60.1855
3.44303	-43.9474	-60.1773
-36.2418	-2.47615	-60.175
38.6832	-34.8527	-60.1531
44.8557	-9.44424	-60.1487
-18.5388	13.4148	-60.1472
-45.6259	34.0737	-60.1415
-83.6084	-1.50861	-60.1405
109.773	0.27284	-60.1329
37.0923	-36.8413	-60.1296
50.2838	-19.9215	-60.1116
27.2476	-9.23015	-60.0985
15.8841	3.31278	-60.0958
-4.12376	-52.3723	-60.0904
-10.0349	-37.1688	-60.0888
-58.1329	-31.2493	-60.0764
66.4544	-33.8173	-60.0665
-56.3907	30.3844	-60.0564
-26.3752	-16.8442	-60.0532
30.6882	-37.6798	-60.0417
63.8244	-0.09871	-60.0396
9.44721	44.837	-60.0295
-54.794	31.1863	-60.0255
-13.4848	-57.9963	-60.0089
41.9232	36.1891	-60.0085
-51.4611	-10.8211	-59.9922
-11.4319	-42.1521	-59.9843
-21.6845	17.2659	-59.9828
-60.9909	-1.67067	-59.9782
-7.32337	58.319	-59.9764
-9.02575	-58.2187	-59.9605
-19.347	-51.8024	-59.9602
36.1467	10.9868	-59.9496
-0.08943	-52.0704	-59.9463
27.3651	-32.991	-59.94
24.4864	37.297	-59.9397
45.7772	9.69805	-59.9252
-60.6183	-1.09325	-59.9119
-6.36309	39.7245	-59.9111
-49.207	-7.21538	-59.8959
-26.7126	43.7441	-59.8953
-46.5263	-19.0125	-59.8919
10.1995	37.8953	-59.8913
23.9023	-24.505	-59.8764
-9.27183	20.9019	-59.8752
-40.6993	34.78	-59.8675
27.6851	15.8379	-59.8585
33.4725	-25.3006	-59.858
-65.8799	-20.8265	-59.8559
-5.69609	68.9932	-59.8481
101.457	0.68454	-59.8346
0.4396	41.9825	-59.8318
20.8967	38.2032	-59.8302
-81.1143	9.63632	-59.83
103.144	-1.03827	-59.8232
30.5459	-35.4017	-59.8213
110.677	-3.13962	-59.8008
32.4964	32.2436	-59.8006
-6.95351	-63.7898	-59.7775
-16.0937	-83.5151	-59.7665
-94.3459	-2.55099	-59.766
10.0389	9.88883	-59.7599
-56.056	-5.01546	-59.7581
-51.4932	31.5219	-59.7481
-32.4288	17.6766	-59.728
-39.1212	55.6975	-59.7194
-4.49401	-60.181	-59.7165
-3.88724	-51.3154	-59.7153
-39.6715	2.31593	-59.7137
-41.5142	-51.6678	-59.6957
12.3574	21.0574	-59.695
32.5067	-16.3267	-59.6938
-31.086	7.64859	-59.6924
-12.3005	-44.7224	-59.6888
-10.6141	11.5064	-59.6757
41.5431	-35.1725	-59.6617
30.9933	22.3176	-59.6615
31.0098	15.8078	-59.6605
-54.8172	-10.4452	-59.658
-29.7105	23.282	-59.656
-61.8475	3.89141	-59.6506
15.3695	45.3156	-59.6387
38.6794	-31.9849	-59.6277
13.2245	-44.2937	-59.622
0.61618	15.6828	-59.5964
-43.6004	12.4871	-59.5942
-4.07788	18.8007	-59.5913
-54.8075	-14.0653	-59.5882
-46.9941	-9.62956	-59.5805
1.29016	34.5241	-59.5647
45.0354	10.4247	-59.5565
-18.4724	14.4712	-59.5555
9.60552	25.7347	-59.5528
-21.9161	-1.05397	-59.543
17.7545	42.4616	-59.5303
27.8826	49.1	-59.5294
30.0815	11.5319	-59.5228
6.069	-51.5884	-59.5118
-81.4677	5.18137	-59.5083
41.2552	-22.7549	-59.503
-29.5482	14.3831	-59.4916
-46.8936	-31.0712	-59.4915
-32.8349	1.12566	-59.4836
-39.8291	-14.6793	-59.4785
77.8951	43.593	-59.4723
-21.5879	8.97644	-59.4615
29.8613	8.61782	-59.46
-64.7343	35.1014	-59.4409
-35.9335	0.05886	-59.429
-42.2831	6.2398	-59.4264
-35.9486	-46.6133	-59.3841
30.4162	15.9385	-59.3786
-9.64239	-59.2957	-59.3543
2.85592	-46.3069	-59.3347
-49.2255	-5.75524	-59.3059
-42.486	-46.6413	-59.3008
-52.554	-53.0861	-59.2966
-21.862	21.3244	-59.2915
-5.91369	-68.0966	-59.2712
16.507	-30.1992	-59.2622
32.6808	-25.6086	-59.2613
28.2391	39.8088	-59.2536
-48.1989	-6.12841	-59.2529
47.951	-12.1019	-59.2497
-22.7936	18.2457	-59.2185
-24.2731	11.8943	-59.2124
49.8535	-44.234	-59.2104
50.3469	1.77379	-59.2088
-0.21031	-24.6214	-59.194
-10.9673	69.2273	-59.1895
22.899	-25.7573	-59.1853
8.90528	-20.4184	-59.1772
-5.86772	-45.128	-59.1721
46.1445	63.3016	-59.1698
12.9052	-43.8355	-59.1677
-30.7075	-36.5527	-59.1669
-43.4645	-7.56639	-59.1414
-50.7547	-22.8262	-59.1372
56.9527	39.5849	-59.1219
59.667	-49.5887	-59.1206
-39.5486	15.7421	-59.1185
42.1048	40.7331	-59.1091
-3.01721	24.7586	-59.1061
18.2576	41.9335	-59.104
-84.3635	5.40233	-59.1031
10.699	-47.3509	-59.0894
48.4718	-41.9392	-59.0846
-41.842	22.6703	-59.0763
36.0436	36.4659	-59.0762
-36.6206	-2.81752	-59.0598
134.797	-29.3659	-59.043
34.2434	-9.73204	-59.0427
26.5324	38.78	-59.0365
-39.9186	59.4908	-59.0254
31.6619	31.3851	-59.0149
-58.3764	18.2922	-59.0071
-15.0076	62.2116	-58.9953
54.7926	26.9123	-58.9871
45.9925	52.3185	-58.985
-30.9652	16.2101	-58.9815
33.5577	6.36795	-58.979
-59.2156	-30.0635	-58.9711
24.8516	-38.9348	-58.9601
54.2496	-44.0482	-58.9569
-19.3274	15.4276	-58.9538
-71.2142	-46.1363	-58.9494
-33.7596	16.8444	-58.9468
3.85659	58.2884	-58.9366
-10.9906	51.5156	-58.9324
-37.8303	5.48175	-58.9297
-5.42009	41.6945	-58.9269
-40.4313	56.1153	-58.9242
-46.7819	-49.4612	-58.9068
-37.9766	-6.83616	-58.8989
46.7184	34.9758	-58.8929
-1.02229	-43.9169	-58.8886
-58.0047	-26.8181	-58.8853
-53.6001	27.0396	-58.8827
4.89781	47.1667	-58.8777
39.7998	-21.9428	-58.8744
-33.8691	12.543	-58.8657
-54.4447	58.532	-58.8447
42.408	12.4217	-58.8354
18.9975	-5.56803	-58.8302
-42.2601	-2.03385	-58.8302
68.6784	-21.742	-58.8241
7.44272	50.8016	-58.8199
24.8954	-7.45585	-58.8162
-8.01438	37.3798	-58.8149
-47.7357	-18.2143	-58.8115
25.281	-77.0983	-58.8089
34.9729	18.8339	-58.805
26.1068	46.2938	-58.8012
-57.771	55.7537	-58.799
-32.0201	59.6633	-58.7953
39.5977	-21.4559	-58.7926
22.924	-29.3183	-58.7891
54.5419	2.10952	-58.7752
60.4065	2.06477	-58.7736
38.3882	26.7199	-58.7723
43.1726	25.0428	-58.7708
-43.2936	59.4224	-58.7557
37.7271	21.9644	-58.7555
-12.7674	30.3813	-58.7508
-38.2584	-33.0501	-58.7406
40.1646	15.0207	-58.7335
-12.9848	29.5859	-58.7331
-64.2902	17.0127	-58.7189
-40.2368	16.5875	-58.7155
23.2577	-39.8729	-58.7097
-2.88716	-57.9868	-58.7086
-19.1315	-42.1079	-58.6997
-11.8851	34.1631	-58.6994
38.5881	-44.7974	-58.6932
87.7921	-35.5665	-58.6913
44.4235	-41.3295	-58.6865
31.8235	-29.7892	-58.6864
-42.2084	58.513	-58.681
39.9953	22.0729	-58.6777
-51.271	0.25973	-58.6702
-11.6849	-48.7184	-58.6621
-11.2078	55.3619	-58.6534
3.61835	-36.2795	-58.6456
32.2037	41.2775	-58.6453
41.2816	-3.43518	-58.6446
-54.4862	-1.25948	-58.6286
-46.0117	34.6836	-58.6235
9.73725	11.939	-58.613
-8.024	-57.4188	-58.6062
-36.5565	-15.1037	-58.5975
-9.90513	33.2199	-58.5906
-59.8491	17.6713	-58.584
20.3949	17.013	-58.5821
-31.7639	-3.84911	-58.5733
45.5658	30.899	-58.5611
-45.0451	-22.5515	-58.5533
-26.3276	16.493	-58.5526
41.7532	-32.59	-58.5485
21.1362	44.3528	-58.5405
60.5072	8.88737	-58.5357
28.4224	42.8505	-58.5326
-12.2528	-49.5471	-58.5275
-34.6039	13.8963	-58.5256
74.2259	-57.4435	-58.5076
-51.218	-44.0191	-58.5063
47.5262	-23.6034	-58.4999
55.4475	-8.14852	-58.4991
39.3289	-25.3368	-58.4925
18.0731	30.8494	-58.4889
-10.2064	39.3149	-58.4884
27.9595	7.59623	-58.4781
11.859	-38.6016	-58.4753
122.538	-9.09944	-58.4745
-38.4637	8.63027	-58.4632
32.43	-31.3283	-58.4586
26.4435	0.81553	-58.4575
-3.66257	-40.1539	-58.4542
-47.3735	52.4896	-58.4506
-48.6743	48.7471	-58.4502
32.4705	16.7525	-58.4486
-8.82872	-88.3694	-58.4483
-54.3653	17.1226	-58.4344
-44.5069	56.0063	-58.4298
-48.6975	18.347	-58.4271
72.746	-41.8462	-58.4252
39.9643	-54.0033	-58.4137
-59.3209	-9.79172	-58.3965
60.0825	-10.5812	-58.3879
-45.9986	-4.58757	-58.3795
-52.8201	1.33916	-58.3714
-0.75186	18.4406	-58.3708
-46.2073	-14.1037	-58.3593
30.2837	43.6203	-58.3467
-57.7732	-9.91789	-58.3463
29.391	35.3067	-58.3462
-19.7557	-52.8946	-58.3388
35.3122	19.4333	-58.3383
-57.5508	-25.8718	-58.3335
-23.6938	5.27682	-58.3156
32.0966	35.0881	-58.3106
3.39696	-54.7871	-58.3049
-32.2084	20.256	-58.2926
62.0722	-0.71302	-58.2909
14.7117	-71.2886	-58.2863
-66.2219	-40.4471	-58.2807
19.3567	32.9751	-58.2781
19.8987	-36.9357	-58.2704
-21.5795	-26.7122	-58.2651
47.5555	-40.8002	-58.2582
-39.7408	17.6791	-58.2391
-40.3292	21.5512	-58.2285
35.7201	20.6308	-58.2281
-49.6639	15.0666	-58.2263
30.7818	-26.8299	-58.2047
-32.3394	-2.45351	-58.2041
48.6529	41.3432	-58.191
-38.8857	17.6223	-58.1904
-3.86396	-58.1979	-58.1874
1.83381	-58.0697	-58.186
-15.6385	65.5316	-58.1844
31.5347	-33.6033	-58.1642
35.2112	-28.0436	-58.16
40.9465	-27.1543	-58.1571
-27.7714	8.00108	-58.1552
-20.6658	-12.0548	-58.139
45.1007	27.4095	-58.1308
3.47008	-53.0399	-58.1214
-45.6297	21.0267	-58.1056
26.3552	50.0265	-58.1018
32.2004	8.25042	-58.1017
-84.6255	3.21193	-58.0989
16.2286	37.3017	-58.0898
-46.6097	-0.08212	-58.0877
21.276	20.143	-58.0847
-48.3434	-2.98179	-58.0836
25.4235	33.2419	-58.0789
49.7468	31.6866	-58.0788
29.7149	31.9937	-58.0712
-44.4723	3.35999	-58.067
57.9178	18.5148	-58.0495
33.9344	39.0034	-58.0489
38.5781	-30.3909	-58.0469
-24.1983	-36.5327	-58.044
-49.7976	7.32723	-58.0397
3.91422	27.1688	-58.0389
24.4086	-11.7947	-58.0323
49.0183	11.7603	-58.0296
-29.9728	-22.5465	-58.0284
-47.9701	-1.66438	-58.0276
3.39775	-11.3096	-58.0195
-54.9166	-19.0971	-58.017
-43.8992	-16.5731	-58.0108
9.71134	-37.0398	-57.9888
18.1705	-11.3104	-57.9819
4.217	51.9394	-57.9805
8.95208	-49.2715	-57.9783
-18.694	-31.0205	-57.9744
-25.8068	-24.3522	-57.9594
-27.814	-11.1447	-57.948
51.257	-0.86025	-57.946
37.9308	-31.292	-57.9423
-54.9763	-10.5492	-57.9409
-3.89772	55.8045	-57.9391
-63.8912	28.3005	-57.9365
44.131	-9.23284	-57.935
-9.71925	-38.1773	-57.9345
-32.6608	13.5643	-57.8989
4.35299	45.7301	-57.8981
-58.304	4.85618	-57.8924
23.1417	53.8111	-57.8897
-6.31481	73.3856	-57.8876
11.8095	-45.1029	-57.8801
41.0249	49.587	-57.8738
-46.6478	-3.59754	-57.8651
-53.6959	34.3192	-57.8642
-50.4999	8.63318	-57.8607
-41.5923	37.6517	-57.8435
21.5229	-13.0885	-57.8305
-50.1065	57.5575	-57.824
-42.6999	9.57399	-57.803
-34.0981	8.2244	-57.8022
-1.34914	104.001	-57.8011
54.8259	-13.8707	-57.7867
57.163	15.7362	-57.7833
46.8314	-31.361	-57.7828
34.261	21.2687	-57.782
-44.1008	9.14951	-57.7793
4.17075	67.6715	-57.7724
60.2513	-21.0048	-57.7705
70.3059	-9.78533	-57.7664
15.1158	-27.7932	-57.7622
-9.0835	29.6012	-57.741
21.0673	-38.4043	-57.7375
-39.3117	3.20806	-57.7336
41.2224	-30.9103	-57.7227
-41.1391	11.9573	-57.7225
27.725	-31.1041	-57.7201
49.4045	0.34343	-57.713
-39.0738	-54.0309	-57.7126
26.5734	40.3487	-57.7108
-45.8696	-6.42271	-57.7083
52.3821	-30.8022	-57.7027
-62.7993	26.7968	-57.6937
28.212	35.0361	-57.6815
-60.5979	-3.98306	-57.6784
-17.0845	22.9966	-57.6672
-5.38485	63.1293	-57.6568
-13.2791	-48.9258	-57.6523
-20.8626	-17.0727	-57.6423
-52.4727	-80.5988	-57.6348
59.8123	30.6416	-57.6342
-34.552	-35.16	-57.6254
-55.2229	-2.67963	-57.624
-50.8175	50.7105	-57.6208
43.0872	71.6945	-57.6159
6.95816	-47.4167	-57.6077
-54.741	-81.0332	-57.5952
48.9761	-18.6782	-57.5821
5.63995	7.01406	-57.5778
-6.03953	60.3283	-57.5541
32.1008	-24.6422	-57.5423
30.3414	-1.69101	-57.5352
40.6178	39.5493	-57.5193
4.50743	-63.4077	-57.5137
-53.8923	-30.389	-57.5124
-33.5761	3.29075	-57.5115
-38.9614	-6.97897	-57.5057
-9.44994	56.9445	-57.501
-2.71566	-49.839	-57.5006
-32.2583	9.99228	-57.491
-10.9238	-44.4608	-57.4812
43.5245	-24.4508	-57.4809
-30.7803	-6.97028	-57.4807
-43.3766	9.67863	-57.4741
25.0336	-25.7078	-57.4725
14.7627	24.6514	-57.4599
-27.7236	-11.0399	-57.4588
36.6985	-13.0122	-57.4452
-40.2826	24.7975	-57.4388
-33.7395	-40.5237	-57.4348
-44.3282	8.19412	-57.4315
-48.2283	35.8804	-57.4274
-7.02917	-53.6414	-57.4268
-19.9152	-15.3956	-57.4248
-54.8847	12.4561	-57.4247
10.0372	-38.5529	-57.4203
21.3834	29.7171	-57.4158
-0.00046	37.465	-57.4155
-44.9307	18.6573	-57.4075
54.4323	-14.0831	-57.4001
-8.05654	-81.4543	-57.3996
-16.4025	42.6231	-57.3792
31.6848	-33.5474	-57.3742
56.2605	-9.59724	-57.3739
-35.8951	-24.4481	-57.3724
79.8632	-11.7732	-57.3642
-31.8814	56.5974	-57.3598
-54.8661	-20.396	-57.3437
-53.9277	46.7398	-57.3424
25.375	6.60813	-57.3423
33.3481	31.5349	-57.3385
55.6748	-3.74736	-57.3371
2.02794	-58.8474	-57.337
30.9654	20.1123	-57.333
-54.8748	51.3133	-57.3329
78.0275	30.1788	-57.3329
-7.35707	11.6833	-57.3287
14.3579	-22.1814	-57.3215
-61.8971	11.3975	-57.3113
-54.5001	-17.3192	-57.3083
23.4446	-2.96367	-57.3055
31.4065	30.9941	-57.2948
-56.2289	-50.6822	-57.2761
4.32334	-55.6041	-57.2754
23.1697	-54.7417	-57.271
-68.2101	-8.75785	-57.2692
39.8143	-28.7187	-57.2626
-5.19391	-53.0995	-57.2597
-36.1839	4.14961	-57.2542
38.5269	18.3537	-57.2411
31.2172	-33.2169	-57.2313
-58.4262	30.7704	-57.2281
-53.6076	-32.151	-57.2211
64.0682	-21.4858	-57.221
-53.225	-16.6902	-57.1732
36.933	-33.7584	-57.1641
34.978	-41.4021	-57.1627
-32.374	20.4072	-57.1616
37.7866	28.1634	-57.1606
-49.5579	57.3109	-57.1578
20.7259	50.469	-57.1532
-4.58589	-52.4471	-57.1504
37.3139	-35.7627	-57.1479
47.1264	-50.6869	-57.1446
-86.308	-13.6488	-57.1375
10.5774	30.416	-57.1346
30.8921	-42.7214	-57.131
-66.5943	-31.7573	-57.1149
-7.16465	-39.5934	-57.112
30.6062	-17.4374	-57.1056
-6.21796	-60.2031	-57.1019
-39.7325	-29.0183	-57.0884
-19.9984	33.6391	-57.0882
-1.68325	12.2979	-57.0865
35.8044	16.6591	-57.0756
27.2541	36.6901	-57.0697
21.9575	-52.5802	-57.0688
-44.7348	-5.03234	-57.0499
38.4399	-40.6392	-57.0467
56.4345	-4.51592	-57.041
32.1533	38.1681	-57.0357
-7.03714	50.7958	-57.0304
-64.1789	31.6861	-57.0273
-31.1227	-25.9709	-57.0249
-52.303	-3.738	-57.0127
44.0405	-11.3063	-57.0127
52.3	10.436	-56.997
25.854	-9.63033	-56.9921
36.8533	41.5641	-56.9848
-50.1861	-79.2409	-56.9796
-45.0534	0.89386	-56.9706
-78.759	-1.30775	-56.9407
45.4125	42.4386	-56.9244
8.52535	27.2005	-56.923
-44.2428	33.078	-56.912
-17.9128	-15.869	-56.9111
33.795	-34.6735	-56.9036
-1.23685	33.6932	-56.897
-88.0244	-12.0136	-56.8952
-3.76066	-83.6942	-56.8848
12.3029	28.9875	-56.8806
-70.3335	-15.2823	-56.8746
15.4179	45.297	-56.8626
48.3787	-29.9039	-56.8484
-93.7085	-30.1332	-56.8465
19.0298	-6.44035	-56.8449
45.9488	-27.4865	-56.8374
36.8581	12.7245	-56.8292
29.4002	-20.1741	-56.8271
29.6033	16.8139	-56.8227
57.5782	19.9937	-56.8227
-7.52348	79.0716	-56.8213
-2.42574	-58.8958	-56.8103
-27.9064	-48.3984	-56.8065
-37.3265	18.6043	-56.8062
-3.03957	-49.333	-56.8
-56.0664	-78.441	-56.7966
-62.9216	30.0886	-56.7925
29.3214	-36.9928	-56.7907
-5.84797	37.0596	-56.7848
37.3534	42.0626	-56.7796
39.4922	26.8292	-56.7772
38.8475	-8.47645	-56.7624
-11.5557	-84.581	-56.7592
7.88688	-38.8876	-56.7469
-44.8945	4.00908	-56.7426
50.4769	45.041	-56.735
20.6605	-98.386	-56.7342
25.9032	-88.2596	-56.7302
31.7648	-34.6806	-56.724
-67.7452	-4.73791	-56.7237
17.1088	21.2122	-56.7068
55.823	-46.1687	-56.7021
9.14055	-49.1833	-56.6738
-11.795	52.6355	-56.6701
-27.2943	-14.5344	-56.6691
-54.0889	-35.413	-56.6623
-29.8204	-7.23495	-56.6611
58.5928	-9.55098	-56.6504
-43.4079	-16.94	-56.6317
-56.9858	9.7795	-56.6283
28.3966	-30.0278	-56.6026
56.5251	-13.8176	-56.5936
-6.49159	-88.4363	-56.586
86.3682	-34.3527	-56.5814
-49.4791	29.0592	-56.5784
-17.9245	-80.548	-56.5772
-25.3762	16.3517	-56.5768
3.58488	124.164	-56.5609
63.481	-19.3689	-56.56
5.38354	-39.5189	-56.5578
-38.8916	-80.0916	-56.5459
23.1338	33.0063	-56.5445
-45.4691	-13.1068	-56.5425
13.8425	51.9387	-56.5399
50.2492	46.3183	-56.5363
30.4035	-31.5426	-56.5356
58.6676	-10.7446	-56.5322
31.2184	-4.31242	-56.5267
44.558	-54.6011	-56.5222
47.6127	-40.1824	-56.5157
35.3121	34.8763	-56.5097
-14.1718	-42.3366	-56.5038
47.6182	38.9159	-56.4995
-29.0638	4.67545	-56.4917
-22.0698	-78.9883	-56.4913
36.2178	-7.0587	-56.4902
34.7261	16.5569	-56.4888
27.3912	-29.4028	-56.4865
24.4392	53.2537	-56.4828
23.9412	33.0563	-56.4781
-17.7572	60.8323	-56.4756
38.654	-60.3179	-56.4742
70.3393	-50.7336	-56.4695
46.1511	-39.4274	-56.4695
-7.86002	35.276	-56.4656
-45.7794	4.13601	-56.461
-8.10298	48.0477	-56.4536
-44.1433	15.6429	-56.452
56.8343	-10.9065	-56.4494
30.5563	-22.6748	-56.4486
-61.6384	28.1915	-56.4371
-44.5829	3.08688	-56.4342
42.2223	-43.1773	-56.432
-9.58266	-81.9387	-56.4261
-58.5209	-0.72071	-56.4205
-26.7012	15.7995	-56.4184
-11.6363	-55.5219	-56.4153
-23.2746	-32.9176	-56.4138
-59.879	12.6393	-56.4099
32.6797	-33.2016	-56.4055
30.6883	11.0445	-56.404
2.5014	15.9506	-56.3972
-45.4358	15.4209	-56.3841
16.3228	-22.6323	-56.3831
75.3757	1.25232	-56.382
-20.8226	-58.9275	-56.3719
-17.1689	-50.3433	-56.3718
-58.374	23.2234	-56.3582
-2.79143	31.6606	-56.3463
-0.70712	-76.2124	-56.3451
-62.8589	32.9716	-56.3441
39.6025	-33.5858	-56.3344
-11.248	40.4707	-56.33
48.3026	11.9843	-56.3294
-47.7171	5.89992	-56.3195
-53.5774	15.957	-56.3094
-11.1461	40.0341	-56.307
-27.8199	22.1563	-56.2924
-44.7473	20.3313	-56.2889
39.095	-31.6604	-56.2853
49.2165	-5.61593	-56.284
-32.5188	-6.69435	-56.2803
19.4001	-82.8211	-56.2803
23.8506	38.1239	-56.2795
32.3318	42.4177	-56.2793
-5.42826	50.0394	-56.2753
-13.7292	63.9561	-56.2634
-25.9228	-16.7091	-56.2565
-49.4644	-1.40762	-56.2564
-2.4503	39.4687	-56.2486
0.92079	55.4086	-56.2465
40.4903	-11.7349	-56.2448
36.5949	-27.1277	-56.2426
-55.255	7.58443	-56.2423
-76.6492	-0.32014	-56.238
-61.67	13.1767	-56.2362
-15.9878	-2.1637	-56.2347
16.8066	27.7518	-56.2343
-31.3215	40.4177	-56.2339
30.8611	4.59758	-56.2238
-51.1354	57.7403	-56.2234
-98.3604	-24.7977	-56.2217
35.1185	36.737	-56.213
62.7407	-20.6269	-56.2087
-49.8542	0.45196	-56.2077
58.9461	-50.1507	-56.1915
45.5697	80.9402	-56.1719
12.5775	25.2237	-56.1719
-44.5362	14.8285	-56.1696
-56.6485	-1.99697	-56.1678
-60.7749	32.4142	-56.1665
40.6886	-44.8425	-56.1623
-16.9352	72.4462	-56.1617
33.8869	5.02513	-56.1603
42.4228	-27.0139	-56.1568
24.4953	-18.7002	-56.1548
-64.5494	-42.8086	-56.1478
11.2921	-28.133	-56.1439
-14.8711	57.7053	-56.1355
-45.0624	-36.0911	-56.1265
34.3477	-27.9797	-56.1212
25.3318	-39.2013	-56.1178
30.0786	-21.151	-56.1138
-8.04091	29.3799	-56.1064
-31.2015	-6.76144	-56.1061
-23.001	19.0438	-56.1029
-58.7704	1.83804	-56.0879
-10.7425	-34.1366	-56.0705
-48.393	27.627	-56.0646
-56.2774	-14.3589	-56.0508
-36.0412	-1.48063	-56.0474
40.3943	2.54276	-56.0414
-8.65089	18.9671	-56.0386
53.6768	1.21426	-56.0276
36.0049	-35.6403	-56.0229
-31.9646	-7.67641	-56.0185
-21.9683	-81.684	-56.0182
[truncated: 80,334 more rows]

## Sheet: ED Fig. 4H
ED Fig. 4H
z Histogram
z (nm)	Frequency
-197.5	0
-192.5	6.07305e-05
-187.5	0
-182.5	0
-177.5	0
-172.5	0
-167.5	0
-162.5	2.42922e-05
-157.5	0
-152.5	3.64383e-05
-147.5	8.50227e-05
-142.5	6.07305e-05
-137.5	0
-132.5	1.21461e-05
-127.5	2.42922e-05
-122.5	4.85844e-05
-117.5	2.42922e-05
-112.5	2.42922e-05
-107.5	8.50227e-05
-102.5	3.64383e-05
-97.5	0.000206484
-92.5	0.000437259
-87.5	0.000522282
-82.5	0.000607305
-77.5	0.00125
-72.5	0.00232
-67.5	0.00347
-62.5	0.00698
-57.5	0.01014
-52.5	0.01515
-47.5	0.023
-42.5	0.03638
-37.5	0.05134
-32.5	0.0687
-27.5	0.07118
-22.5	0.06986
-17.5	0.06374
-12.5	0.04917
-7.5	0.03304
-2.5	0.0242
2.5	0.02303
7.5	0.03102
12.5	0.04217
17.5	0.05632
22.5	0.06627
27.5	0.06904
32.5	0.0612
37.5	0.04286
42.5	0.02681
47.5	0.01652
52.5	0.01127
57.5	0.00771
62.5	0.00555
67.5	0.00329
72.5	0.00172
77.5	0.00103
82.5	0.000595159
87.5	0.000364383
92.5	0.000182191
97.5	6.07305e-05
102.5	0.000109315
107.5	0.000170045
112.5	4.85844e-05
117.5	1.21461e-05
122.5	2.42922e-05
127.5	1.21461e-05
132.5	2.42922e-05
137.5	2.42922e-05
142.5	2.42922e-05
147.5	4.85844e-05
152.5	0
157.5	4.85844e-05
162.5	0
167.5	3.64383e-05
172.5	1.21461e-05
177.5	0
182.5	3.64383e-05
187.5	0
192.5	2.42922e-05
197.5	0
202.5	3.64383e-05
207.5	3.64383e-05
212.5	1.21461e-05
217.5	0
222.5	0
227.5	0
232.5	0
237.5	0
242.5	0
247.5	0
252.5	1.21461e-05
257.5	0

## Sheet: ED Fig. 4I
ED Fig. 4I
Radial Histogram
Radius (nm)	Frequency
2.5	0
7.5	0.000986422
12.5	0.00238
17.5	0.00632
22.5	0.013
27.5	0.02797
32.5	0.05303
37.5	0.09104
42.5	0.12435
47.5	0.16143
52.5	0.16259
57.5	0.13601
62.5	0.1016
67.5	0.06342
72.5	0.03232
77.5	0.01416
82.5	0.00609
87.5	0.00162
92.5	0.000638273
97.5	0.000174075
102.5	0.000232099
107.5	0
112.5	0.00011605
117.5	5.80248e-05
122.5	0.00011605
127.5	0.00011605
132.5	0.000232099
137.5	0
