# Supplementary material for: Overlapping nuclear import and export paths unveiled by two-colour MINFLUX
Source: Nature. 2025 Mar 19;640(8059):821–7. doi: 10.1038/s41586-025-08738-0 (PMC12003200; doi:10.1038/s41586-025-08738-0)
Supplement: Supplementary file 20 — Source Data Extended Data Fig. 5 [file 41586_2025_8738_MOESM20_ESM.xlsx]

## Sheet: ED Fig. 5A
Fig. 5A
R (µm)	0.5 ms	1 ms	1.5 ms	2 ms	2.5 ms	3 ms	3.5 ms	4 ms	4.5 ms	5 ms
0.001	0.00503	0.00201	0.00094	0.00065	0.00042	0.00034	0.0002	0.00022	0.00025	0.00011
0.003	0.03317	0.01223	0.00674	0.00441	0.00292	0.00235	0.00197	0.0014	0.00119	0.00123
0.005	0.07697	0.03205	0.01819	0.01149	0.00745	0.00698	0.00497	0.00411	0.00347	0.00325
0.007	0.12265	0.05494	0.03266	0.02145	0.01575	0.01191	0.00978	0.00825	0.00675	0.00565
0.009	0.14911	0.07728	0.04671	0.03314	0.02401	0.01877	0.01475	0.01296	0.01078	0.00949
0.011	0.15598	0.0955	0.06256	0.04555	0.03397	0.02721	0.02192	0.01835	0.01535	0.01367
0.013	0.13986	0.10777	0.0766	0.05559	0.04367	0.03407	0.02884	0.02391	0.02115	0.01748
0.015	0.11569	0.11041	0.08653	0.06661	0.05238	0.04269	0.03604	0.03044	0.02602	0.02336
0.017	0.08361	0.10766	0.08983	0.07226	0.05848	0.05003	0.04248	0.03639	0.0311	0.02753
0.019	0.05321	0.09548	0.09206	0.07771	0.06625	0.05553	0.04752	0.04086	0.03672	0.03264
0.021	0.03213	0.08305	0.08544	0.08002	0.06855	0.05949	0.05293	0.04684	0.04171	0.03671
0.023	0.01708	0.06639	0.0809	0.07878	0.07016	0.06393	0.05585	0.04906	0.04497	0.04033
0.025	0.00884	0.05099	0.07105	0.07452	0.07074	0.06518	0.05895	0.05371	0.04819	0.04374
0.027	0.00411	0.0369	0.05965	0.06802	0.06725	0.06403	0.05985	0.05622	0.04955	0.04647
0.029	0.00173	0.02549	0.04922	0.0618	0.06344	0.06284	0.06038	0.05503	0.05203	0.04714
0.031	0.00055	0.01673	0.03931	0.05217	0.06052	0.05933	0.05896	0.05492	0.05246	0.04948
0.033	0.00018	0.01105	0.03045	0.04329	0.05199	0.05514	0.05479	0.05419	0.05173	0.0496
0.035	6e-05	0.00586	0.02235	0.03717	0.04643	0.04964	0.05277	0.05232	0.05161	0.05179
0.037	2e-05	0.00368	0.01583	0.02915	0.0398	0.04633	0.04872	0.04955	0.04883	0.04759
0.039	0	0.00215	0.01149	0.02339	0.03351	0.03964	0.04385	0.04621	0.04833	0.04779
0.041	0	0.00122	0.00771	0.01794	0.02756	0.03494	0.04006	0.04281	0.04544	0.04518
0.043	1e-05	0.00058	0.00549	0.01271	0.02316	0.02919	0.03643	0.03944	0.04034	0.04242
0.045	0	0.00025	0.00318	0.00978	0.01798	0.02536	0.03082	0.03568	0.03765	0.03905
0.047	0	0.00016	0.00204	0.00721	0.01426	0.02059	0.02654	0.03086	0.03606	0.03705
0.049	0	0.00011	0.00143	0.00478	0.01106	0.01724	0.02223	0.02698	0.03068	0.03393
0.051	0	4e-05	0.00072	0.0036	0.00815	0.01418	0.01802	0.02353	0.02697	0.02968
0.053	0	3e-05	0.00036	0.00255	0.00576	0.01106	0.01534	0.02046	0.02434	0.02711
0.055	0	0	0.00023	0.00183	0.004	0.0088	0.01295	0.01713	0.02024	0.02405
0.057	0	0	0.00019	0.00117	0.00314	0.0063	0.00998	0.01454	0.01769	0.02147
0.059	0	0	4e-05	0.00049	0.00219	0.00467	0.00782	0.01133	0.01494	0.01828
0.061	0	0	5e-05	0.00029	0.00165	0.00382	0.00635	0.00899	0.01244	0.01556
0.063	0	0	3e-05	0.00022	0.00117	0.00242	0.00454	0.00785	0.01082	0.01355
0.065	0	0	2e-05	0.00013	0.00067	0.00167	0.00363	0.00586	0.00866	0.01086
0.067	0	0	0	5e-05	0.00065	0.0012	0.00248	0.00499	0.00684	0.00932
0.069	0	0	0	2e-05	0.00032	0.00114	0.00209	0.00372	0.0057	0.00771
0.071	0	0	0	3e-05	0.0003	0.00079	0.00149	0.00292	0.00406	0.00627
0.073	0	0	0	0	0.00013	0.00036	0.00121	0.00208	0.00389	0.005
0.075	0	0	0	1e-05	8e-05	0.0003	0.00085	0.00142	0.00282	0.00415
0.077	0	0	0	0	7e-05	0.00023	0.00052	0.00122	0.00197	0.0033
0.079	0	0	0	0	4e-05	0.00014	0.00033	0.00108	0.00154	0.00284
0.081	0	0	0	3e-05	0	7e-05	0.0002	0.00067	0.00134	0.00193
0.083	0	0	0	0	1e-05	4e-05	0.00011	0.00045	0.00098	0.00168
0.085	0	0	0	0	0	2e-05	0.00011	0.00031	0.00072	0.0012
0.087	0	0	0	0	0	1e-05	6e-05	0.0002	0.00049	0.00084
0.089	0	0	0	0	0	1e-05	5e-05	0.00021	0.00036	0.00057
0.091	0	0	0	0	0	1e-05	9e-05	7e-05	0.00029	0.00052
0.093	0	0	0	0	0	0	4e-05	0.00014	0.00013	0.00034
0.095	0	0	0	0	0	0	5e-05	2e-05	0.00014	0.00036
0.097	0	0	0	0	0	0	1e-05	2e-05	7e-05	0.00016
0.099	0	0	0	0	0	0	0	5e-05	4e-05	0.00018
0.101	0	0	0	0	0	0	1e-05	1e-05	3e-05	9e-05
0.103	0	0	0	0	0	0	3e-05	1e-05	3e-05	0.00013
0.105	0	0	0	0	0	0	0	0	2e-05	5e-05
0.107	0	0	0	0	0	1e-05	0	0	1e-05	4e-05
0.109	0	0	0	0	0	0	0	0	1e-05	2e-05
0.111	0	0	0	0	0	0	0	0	4e-05	0
0.113	0	0	0	0	0	0	0	1e-05	0	1e-05
0.115	0	0	0	0	0	0	0	0	0	1e-05
0.117	0	0	0	0	0	0	0	0	0	1e-05
0.119	0	0	0	0	0	0	0	0	0	0
0.121	0	0	0	0	0	0	0	0	0	0
0.123	0	0	0	0	0	0	0	0	0	1e-05
0.125	0	0	0	0	0	0	0	0	0	0
0.127	0	0	0	0	0	0	0	0	0	0
0.129	0	0	0	0	0	0	0	0	1e-05	0
0.131	0	0	0	0	0	0	0	0	0	0
0.133	0	0	0	0	0	0	0	0	0	0
0.135	0	0	0	0	0	0	0	0	0	0
0.137	0	0	0	0	0	0	0	0	0	0
0.139	0	0	0	0	0	0	0	0	0	0
0.141	0	0	0	0	0	0	0	0	0	0
0.143	0	0	0	0	0	0	0	0	0	0
0.145	0	0	0	0	0	0	0	0	0	0
0.147	0	0	0	0	0	0	0	0	0	0
0.149	0	0	0	0	0	0	0	0	0	0
0.151	0	0	0	0	0	0	0	0	0	0
0.153	0	0	0	0	0	0	0	0	0	0
0.155	0	0	0	0	0	0	0	0	0	0
0.157	0	0	0	0	0	0	0	0	0	0
0.159	0	0	0	0	0	0	0	0	0	0
0.161	0	0	0	0	0	0	0	0	0	0
0.163	0	0	0	0	0	0	0	0	0	0
0.165	0	0	0	0	0	0	0	0	0	0
0.167	0	0	0	0	0	0	0	0	0	0
0.169	0	0	0	0	0	0	0	0	0	0
0.171	0	0	0	0	0	0	0	0	0	0
0.173	0	0	0	0	0	0	0	0	0	0
0.175	0	0	0	0	0	0	0	0	0	0
0.177	0	0	0	0	0	0	0	0	0	0
0.179	0	0	0	0	0	0	0	0	0	0
0.181	0	0	0	0	0	0	0	0	0	0
0.183	0	0	0	0	0	0	0	0	0	0
0.185	0	0	0	0	0	0	0	0	0	0
0.187	0	0	0	0	0	0	0	0	0	0
0.189	0	0	0	0	0	0	0	0	0	0
0.191	0	0	0	0	0	0	0	0	0	0
0.193	0	0	0	0	0	0	0	0	0	0
0.195	0	0	0	0	0	0	0	0	0	0
0.197	0	0	0	0	0	0	0	0	0	0
0.199	0	0	0	0	0	0	0	0	0	0
0.201	0	0	0	0	0	0	0	0	0	0
0.203	0	0	0	0	0	0	0	0	0	0
0.205	0	0	0	0	0	0	0	0	0	0
0.207	0	0	0	0	0	0	0	0	0	0
0.209	0	0	0	0	0	0	0	0	0	0
0.211	0	0	0	0	0	0	0	0	0	0
0.213	0	0	0	0	0	0	0	0	0	0
0.215	0	0	0	0	0	0	0	0	0	0
0.217	0	0	0	0	0	0	0	0	0	0
0.219	0	0	0	0	0	0	0	0	0	0
0.221	0	0	0	0	0	0	0	0	0	0
0.223	0	0	0	0	0	0	0	0	0	0
0.225	0	0	0	0	0	0	0	0	0	0
0.227	0	0	0	0	0	0	0	0	0	0
0.229	0	0	0	0	0	0	0	0	0	0
0.231	0	0	0	0	0	0	0	0	0	0
0.233	0	0	0	0	0	0	0	0	0	0
0.235	0	0	0	0	0	0	0	0	0	0
0.237	0	0	0	0	0	0	0	0	0	0
0.239	0	0	0	0	0	0	0	0	0	0
0.241	0	0	0	0	0	0	0	0	0	0
0.243	0	0	0	0	0	0	0	0	0	0
0.245	0	0	0	0	0	0	0	0	0	0
0.247	0	0	0	0	0	0	0	0	0	0
0.249	0	0	0	0	0	0	0	0	0	0
0.251	0	0	0	0	0	0	0	0	0	0
0.253	0	0	0	0	0	0	0	0	0	0
0.255	0	0	0	0	0	0	0	0	0	0
0.257	0	0	0	0	0	0	0	0	0	0
0.259	0	0	0	0	0	0	0	0	0	0
0.261	0	0	0	0	0	0	0	0	0	0
0.263	0	0	0	0	0	0	0	0	0	0
0.265	0	0	0	0	0	0	0	0	0	0
0.267	0	0	0	0	0	0	0	0	0	0
0.269	0	0	0	0	0	0	0	0	0	0
0.271	0	0	0	0	0	0	0	0	0	0
0.273	0	0	0	0	0	0	0	0	0	0
0.275	0	0	0	0	0	0	0	0	0	0
0.277	0	0	0	0	0	0	0	0	0	0
0.279	0	0	0	0	0	0	0	0	0	0
0.281	0	0	0	0	0	0	0	0	0	0
0.283	0	0	0	0	0	0	0	0	0	0
0.285	0	0	0	0	0	0	0	0	0	0
0.287	0	0	0	0	0	0	0	0	0	0
0.289	0	0	0	0	0	0	0	0	0	0
0.291	0	0	0	0	0	0	0	0	0	0
0.293	0	0	0	0	0	0	0	0	0	0
0.295	0	0	0	0	0	0	0	0	0	0
0.297	0	0	0	0	0	0	0	0	0	0
0.299	0	0	0	0	0	0	0	0	0	0
0.301	0	0	0	0	0	0	0	0	0	0
0.303	0	0	0	0	0	0	0	0	0	0
0.305	0	0	0	0	0	0	0	0	0	0
0.307	0	0	0	0	0	0	0	0	0	0
0.309	0	0	0	0	0	0	0	0	0	0
0.311	0	0	0	0	0	0	0	0	0	0
0.313	0	0	0	0	0	0	0	0	0	0
0.315	0	0	0	0	0	0	0	0	0	0
0.317	0	0	0	0	0	0	0	0	0	0
0.319	0	0	0	0	0	0	0	0	0	0
0.321	0	0	0	0	0	0	0	0	0	0
0.323	0	0	0	0	0	0	0	0	0	0
0.325	0	0	0	0	0	0	0	0	0	0
0.327	0	0	0	0	0	0	0	0	0	0
0.329	0	0	0	0	0	0	0	0	0	0
0.331	0	0	0	0	0	0	0	0	0	0
0.333	0	0	0	0	0	0	0	0	0	0
0.335	0	0	0	0	0	0	0	0	0	0
0.337	0	0	0	0	0	0	0	0	0	0
0.339	0	0	0	0	0	0	0	0	0	0
0.341	0	0	0	0	0	0	0	0	0	0
0.343	0	0	0	0	0	0	0	0	0	0
0.345	0	0	0	0	0	0	0	0	0	0
0.347	0	0	0	0	0	0	0	0	0	0
0.349	0	0	0	0	0	0	0	0	0	0
0.351	0	0	0	0	0	0	0	0	0	0
0.353	0	0	0	0	0	0	0	0	0	0
0.355	0	0	0	0	0	0	0	0	0	0
0.357	0	0	0	0	0	0	0	0	0	0
0.359	0	0	0	0	0	0	0	0	0	0
0.361	0	0	0	0	0	0	0	0	0	0
0.363	0	0	0	0	0	0	0	0	0	0
0.365	0	0	0	0	0	0	0	0	0	0
0.367	0	0	0	0	0	0	0	0	0	0
0.369	0	0	0	0	0	0	0	0	0	0
0.371	0	0	0	0	0	0	0	0	0	0
0.373	0	0	0	0	0	0	0	0	0	0
0.375	0	0	0	0	0	0	0	0	0	0
0.377	0	0	0	0	0	0	0	0	0	0
0.379	0	0	0	0	0	0	0	0	0	0
0.381	0	0	0	0	0	0	0	0	0	0
0.383	0	0	0	0	0	0	0	0	0	0
0.385	0	0	0	0	0	0	0	0	0	0
0.387	0	0	0	0	0	0	0	0	0	0
0.389	0	0	0	0	0	0	0	0	0	0
0.391	0	0	0	0	0	0	0	0	0	0
0.393	0	0	0	0	0	0	0	0	0	0
0.395	0	0	0	0	0	0	0	0	0	0
0.397	0	0	0	0	0	0	0	0	0	0
0.399	0	0	0	0	0	0	0	0	0	0

## Sheet: ED Fig. 5B
Fig. 5B
R^2/t
(µm^2/s)	0.5 ms	1 ms	1.5 ms	2 ms	2.5 ms	3 ms	3.5 ms	4 ms	4.5 ms	5 ms
0.01	0.019802	0.020177	0.019656	0.019427	0.018063	0.019677	0.019167	0.019302	0.019219	0.019729
0.03	0.032813	0.033396	0.033948	0.032708	0.032479	0.032427	0.032188	0.032875	0.033156	0.032479
0.05	0.037906	0.039271	0.038688	0.039448	0.038625	0.038833	0.03924	0.039094	0.038677	0.039688
0.07	0.042167	0.042604	0.041073	0.042375	0.042469	0.041604	0.042479	0.042646	0.042542	0.04251
0.09	0.04326	0.043063	0.04301	0.042854	0.043781	0.044063	0.043604	0.042969	0.04425	0.04299
0.11	0.043615	0.043635	0.044635	0.044479	0.042292	0.045083	0.04525	0.044875	0.043531	0.044688
0.13	0.044365	0.043552	0.044396	0.043406	0.044104	0.04251	0.043323	0.042375	0.044115	0.043719
0.15	0.042115	0.04225	0.042958	0.042063	0.043469	0.042146	0.042719	0.042667	0.042635	0.042177
0.17	0.041604	0.041958	0.041938	0.042	0.041677	0.042208	0.040969	0.043479	0.04099	0.040813
0.19	0.039281	0.039635	0.03925	0.040094	0.039729	0.041073	0.040792	0.040479	0.040115	0.039677
0.21	0.038354	0.038188	0.038677	0.038865	0.037656	0.038625	0.03899	0.037563	0.03801	0.038385
0.23	0.03701	0.036646	0.036615	0.037469	0.037677	0.03749	0.036521	0.035896	0.036677	0.037646
0.25	0.0345	0.034885	0.035927	0.035115	0.034865	0.03449	0.036115	0.035333	0.034604	0.036594
0.27	0.03324	0.033521	0.033219	0.034479	0.033594	0.033573	0.033427	0.033094	0.033531	0.03225
0.29	0.031594	0.032323	0.031594	0.03201	0.031281	0.031552	0.031479	0.031313	0.0315	0.031375
0.31	0.030146	0.029375	0.029167	0.030333	0.029292	0.029375	0.029885	0.029552	0.028979	0.030333
0.33	0.027813	0.028188	0.027667	0.027719	0.028313	0.028229	0.027219	0.027563	0.028188	0.027938
0.35	0.025615	0.025688	0.026948	0.025906	0.026052	0.025969	0.026948	0.026531	0.027354	0.026802
0.37	0.023896	0.024313	0.025052	0.025531	0.025813	0.024698	0.024458	0.023885	0.025229	0.024375
0.39	0.022656	0.022656	0.022823	0.023406	0.023688	0.0225	0.022771	0.023448	0.023042	0.022604
0.41	0.021875	0.02151	0.021896	0.022146	0.021917	0.021188	0.021667	0.021635	0.021427	0.02175
0.43	0.020708	0.020708	0.020844	0.01976	0.019906	0.020448	0.019854	0.020219	0.019823	0.020698
0.45	0.019479	0.019656	0.018656	0.019354	0.018917	0.019406	0.018969	0.019458	0.018448	0.018698
0.47	0.01875	0.017885	0.017615	0.016854	0.018385	0.01751	0.017479	0.017542	0.018271	0.017677
0.49	0.016708	0.015885	0.015802	0.017	0.016198	0.016135	0.016979	0.016854	0.018083	0.017083
0.51	0.015375	0.015927	0.015875	0.015125	0.01525	0.014688	0.014979	0.016063	0.015313	0.014792
0.53	0.014854	0.014458	0.013625	0.014104	0.014208	0.014927	0.015302	0.013854	0.014115	0.014417
0.55	0.01424	0.013229	0.013417	0.012771	0.01349	0.013615	0.013573	0.01324	0.013448	0.013396
0.57	0.012375	0.012583	0.012667	0.012	0.012469	0.01176	0.012948	0.012188	0.012208	0.012438
0.59	0.011698	0.011188	0.011438	0.011271	0.011781	0.010948	0.011063	0.011688	0.011448	0.011604
0.61	0.010813	0.011167	0.010917	0.010646	0.010792	0.01075	0.011063	0.010479	0.010865	0.010406
0.63	0.009604	0.009792	0.009688	0.010177	0.009438	0.00974	0.009563	0.010365	0.00976	0.010479
0.65	0.009104	0.009323	0.009125	0.009333	0.009302	0.009438	0.009146	0.009156	0.009146	0.009177
0.67	0.007833	0.008813	0.008385	0.008125	0.008563	0.008354	0.008479	0.00824	0.008354	0.008573
0.69	0.007969	0.00824	0.007719	0.007719	0.00776	0.007875	0.007573	0.008125	0.00801	0.008292
0.71	0.007406	0.006906	0.0075	0.006906	0.007302	0.007354	0.007417	0.007615	0.007479	0.007021
0.73	0.007219	0.007135	0.006667	0.006438	0.006708	0.006375	0.006521	0.006708	0.006594	0.006563
0.75	0.006292	0.006146	0.006552	0.0065	0.006875	0.006458	0.006115	0.00651	0.006021	0.006406
0.77	0.005885	0.00574	0.006125	0.005781	0.005604	0.005583	0.005292	0.005938	0.005958	0.00575
0.79	0.005344	0.00526	0.004927	0.005458	0.005573	0.00549	0.005188	0.005208	0.005427	0.00551
0.81	0.005	0.005052	0.005385	0.005031	0.005271	0.005438	0.005031	0.00524	0.004979	0.005021
0.83	0.004625	0.004333	0.004219	0.004552	0.004448	0.005083	0.004771	0.004938	0.004188	0.00451
0.85	0.004281	0.004448	0.004115	0.004177	0.004052	0.004354	0.004427	0.004021	0.004573	0.003833
0.87	0.004063	0.00374	0.003646	0.003729	0.004302	0.00401	0.004021	0.003771	0.004313	0.004094
0.89	0.003625	0.003688	0.003417	0.003156	0.003604	0.003531	0.003656	0.003708	0.003479	0.003531
0.91	0.003271	0.003156	0.003125	0.003323	0.003313	0.003646	0.003229	0.003219	0.003229	0.00324
0.93	0.003385	0.003271	0.003375	0.002865	0.003167	0.003167	0.003083	0.002729	0.002844	0.003115
0.95	0.002896	0.002656	0.002844	0.00275	0.002635	0.003083	0.002906	0.002917	0.003115	0.002885
0.97	0.002323	0.002771	0.002323	0.002615	0.002875	0.002438	0.002365	0.002708	0.002583	0.002552
0.99	0.002219	0.002583	0.002229	0.002448	0.002667	0.002594	0.002594	0.002594	0.002406	0.002583
1.01	0.002438	0.00199	0.002313	0.002208	0.00226	0.002427	0.002094	0.00226	0.002198	0.002073
1.03	0.002042	0.001969	0.002135	0.001917	0.002042	0.002271	0.001927	0.00199	0.002156	0.001833
1.05	0.002146	0.002073	0.002	0.001875	0.002063	0.001729	0.002104	0.001896	0.001885	0.002031
1.07	0.001708	0.001771	0.001604	0.001646	0.001667	0.001792	0.00174	0.001823	0.00175	0.001552
1.09	0.001813	0.001656	0.001563	0.001844	0.00149	0.001677	0.0015	0.001385	0.001573	0.001448
1.11	0.001479	0.001479	0.001542	0.001448	0.001354	0.001583	0.001354	0.001479	0.001271	0.001333
1.13	0.001198	0.001281	0.001458	0.001365	0.001427	0.001385	0.001208	0.001521	0.001313	0.001448
1.15	0.001333	0.001333	0.001302	0.001188	0.00126	0.001229	0.001271	0.001448	0.001208	0.001427
1.17	0.001198	0.001073	0.001177	0.001052	0.001021	0.001	0.001229	0.001281	0.001271	0.001094
1.19	0.001073	0.000854	0.001146	0.000948	0.00099	0.001156	0.001031	0.00101	0.001094	0.000979
1.21	0.001063	0.000823	0.001104	0.00101	0.000969	0.001042	0.000938	0.001	0.001188	0.001042
1.23	0.001031	0.000854	0.000875	0.000792	0.00076	0.001	0.000844	0.000885	0.000865	0.00101
1.25	0.000896	0.000625	0.000917	0.000865	0.000802	0.000865	0.000729	0.00101	0.000802	0.000969
1.27	0.000688	0.00075	0.000875	0.000917	0.000719	0.000865	0.00074	0.000635	0.000813	0.00074
1.29	0.000708	0.000885	0.000719	0.000677	0.000667	0.000656	0.000667	0.000667	0.000708	0.000563
1.31	0.000677	0.00074	0.000542	0.000635	0.000667	0.000625	0.000542	0.000604	0.000594	0.000646
1.33	0.000583	0.000594	0.000542	0.000625	0.000646	0.000521	0.000635	0.000646	0.000542	0.000583
1.35	0.000573	0.000615	0.000594	0.000625	0.000594	0.00051	0.000469	0.000427	0.000438	0.000656
1.37	0.000646	0.000438	0.000469	0.000552	0.000531	0.000448	0.000531	0.00051	0.00051	0.000458
1.39	0.000531	0.000375	0.000427	0.000469	0.00049	0.000427	0.000469	0.000417	0.000354	0.000406
1.41	0.000521	0.000271	0.000479	0.00049	0.000448	0.000396	0.000396	0.000396	0.000458	0.000438
1.43	0.000438	0.000375	0.000344	0.000354	0.000365	0.000354	0.000375	0.000281	0.000396	0.000406
1.45	0.000365	0.000313	0.000302	0.000542	0.000469	0.000417	0.000344	0.000469	0.000406	0.000375
1.47	0.000323	0.000292	0.000323	0.000344	0.000365	0.000271	0.000344	0.000344	0.000313	0.000271
1.49	0.000219	0.000292	0.000313	0.000323	0.00026	0.000281	0.000292	0.00026	0.000365	0.000229
1.51	0.00024	0.00024	0.000229	0.000417	0.000365	0.000229	0.000406	0.000229	0.000333	0.000208
1.53	0.00024	0.000302	0.000302	0.000281	0.000208	0.000188	0.000198	0.00025	0.00024	0.000302
1.55	0.000208	0.00024	0.00024	0.000271	0.00025	0.000208	0.000271	0.000313	0.00024	0.000188
1.57	0.000198	0.000292	0.000292	0.000229	0.00025	0.000292	0.000344	0.000323	0.000177	0.00024
1.59	0.000146	0.00024	0.000208	0.000167	0.00024	0.000302	9.4e-05	0.000208	0.000177	0.000104
1.61	0.000167	0.000229	0.000292	0.00026	0.000229	0.000229	0.000219	0.000167	0.00026	0.000146
1.63	0.000198	0.000198	0.000219	0.000229	0.000177	0.000208	0.000156	0.000198	0.000156	0.000177
1.65	0.000156	0.000104	0.000135	0.000177	0.000146	0.000167	0.000167	0.000104	0.000198	0.000188
1.67	0.000156	0.000115	0.000177	0.000188	0.000146	0.000177	0.000135	0.000177	0.000156	8.3e-05
1.69	0.000198	0.000115	0.000146	8.3e-05	0.000125	0.000167	8.3e-05	9.4e-05	8.3e-05	7.3e-05
1.71	0.000104	0.000104	0.000167	8.3e-05	0.000167	0.000125	0.000156	8.3e-05	6.3e-05	0.000156
1.73	0.000115	0.000167	7.3e-05	0.000104	6.3e-05	9.4e-05	9.4e-05	0.000177	5.2e-05	0.000104
1.75	0.000115	0.000156	8.3e-05	0.000115	0.000115	7.3e-05	5.2e-05	9.4e-05	0.000115	6.3e-05
1.77	0.000198	7.3e-05	8.3e-05	3.1e-05	0.000125	6.3e-05	5.2e-05	8.3e-05	0.000115	0.000104
1.79	8.3e-05	0.000125	1e-05	7.3e-05	9.4e-05	7.3e-05	6.3e-05	5.2e-05	9.4e-05	0.000135
1.81	5.2e-05	9.4e-05	7.3e-05	4.2e-05	0.000188	9.4e-05	0.000104	8.3e-05	9.4e-05	8.3e-05
1.83	8.3e-05	9.4e-05	8.3e-05	6.3e-05	0.000104	9.4e-05	9.4e-05	6.3e-05	8.3e-05	6.3e-05
1.85	6.3e-05	5.2e-05	3.1e-05	3.1e-05	6.3e-05	0.000104	4.2e-05	7.3e-05	8.3e-05	3.1e-05
1.87	5.2e-05	5.2e-05	4.2e-05	6.3e-05	7.3e-05	5.2e-05	4.2e-05	8.3e-05	3.1e-05	3.1e-05
1.89	6.3e-05	2.1e-05	3.1e-05	5.2e-05	8.3e-05	3.1e-05	3.1e-05	5.2e-05	2.1e-05	4.2e-05
1.91	4.2e-05	7.3e-05	4.2e-05	4.2e-05	6.3e-05	5.2e-05	5.2e-05	3.1e-05	6.3e-05	5.2e-05
1.93	1e-05	3.1e-05	6.3e-05	2.1e-05	4.2e-05	7.3e-05	3.1e-05	1e-05	1e-05	3.1e-05
1.95	2.1e-05	7.3e-05	3.1e-05	5.2e-05	4.2e-05	3.1e-05	3.1e-05	2.1e-05	3.1e-05	3.1e-05
1.97	3.1e-05	2.1e-05	6.3e-05	6.3e-05	5.2e-05	2.1e-05	0	8.3e-05	2.1e-05	5.2e-05
1.99	3.1e-05	4.2e-05	3.1e-05	3.1e-05	8.3e-05	3.1e-05	4.2e-05	7.3e-05	5.2e-05	6.3e-05
2.01	7.3e-05	5.2e-05	1e-05	4.2e-05	6.3e-05	6.3e-05	2.1e-05	2.1e-05	3.1e-05	3.1e-05
2.03	2.1e-05	1e-05	5.2e-05	1e-05	1e-05	3.1e-05	3.1e-05	3.1e-05	3.1e-05	4.2e-05
2.05	4.2e-05	1e-05	2.1e-05	1e-05	7.3e-05	5.2e-05	3.1e-05	2.1e-05	1e-05	0
2.07	2.1e-05	3.1e-05	1e-05	2.1e-05	2.1e-05	1e-05	1e-05	3.1e-05	1e-05	2.1e-05
2.09	3.1e-05	0	3.1e-05	2.1e-05	4.2e-05	4.2e-05	2.1e-05	0	3.1e-05	4.2e-05
2.11	1e-05	1e-05	5.2e-05	1e-05	2.1e-05	1e-05	1e-05	2.1e-05	2.1e-05	5.2e-05
2.13	2.1e-05	0	3.1e-05	3.1e-05	1e-05	1e-05	1e-05	6.3e-05	0	3.1e-05
2.15	0	1e-05	2.1e-05	1e-05	4.2e-05	2.1e-05	2.1e-05	2.1e-05	1e-05	0
2.17	1e-05	4.2e-05	1e-05	2.1e-05	1e-05	3.1e-05	1e-05	3.1e-05	2.1e-05	1e-05
2.19	3.1e-05	1e-05	2.1e-05	1e-05	0	1e-05	1e-05	0	0	2.1e-05
2.21	0	0	1e-05	2.1e-05	2.1e-05	0	1e-05	0	1e-05	1e-05
2.23	0	1e-05	1e-05	1e-05	1e-05	0	2.1e-05	0	1e-05	1e-05
2.25	1e-05	4.2e-05	1e-05	0	1e-05	0	1e-05	1e-05	0	0
2.27	1e-05	1e-05	0	1e-05	4.2e-05	2.1e-05	2.1e-05	1e-05	1e-05	2.1e-05
2.29	0	2.1e-05	1e-05	0	0	1e-05	0	0	1e-05	2.1e-05
2.31	1e-05	2.1e-05	0	0	1e-05	0	0	0	1e-05	0
2.33	1e-05	0	0	1e-05	1e-05	1e-05	1e-05	0	1e-05	0
2.35	0	0	2.1e-05	0	2.1e-05	0	4.2e-05	0	0	0
2.37	0	3.1e-05	1e-05	1e-05	1e-05	0	2.1e-05	0	1e-05	1e-05
2.39	0	1e-05	0	0	0	0	2.1e-05	2.1e-05	0	0
2.41	1e-05	1e-05	0	0	2.1e-05	0	1e-05	1e-05	0	1e-05
2.43	0	3.1e-05	1e-05	0	0	1e-05	2.1e-05	0	1e-05	0
2.45	1e-05	1e-05	1e-05	0	0	1e-05	0	2.1e-05	0	0
2.47	0	0	0	1e-05	3.1e-05	0	0	0	0	0
2.49	0	1e-05	2.1e-05	1e-05	0	1e-05	1e-05	2.1e-05	1e-05	0
2.51	0	0	0	1e-05	0	0	0	0	0	0
2.53	0	3.1e-05	0	0	1e-05	0	1e-05	1e-05	1e-05	0
2.55	2.1e-05	0	1e-05	0	0	0	1e-05	0	0	0
2.57	0	1e-05	0	0	0	0	1e-05	0	0	1e-05
2.59	0	0	1e-05	0	0	0	1e-05	0	0	0
2.61	0	0	0	0	0	0	0	1e-05	1e-05	0
2.63	0	0	0	0	0	0	1e-05	0	0	0
2.65	1e-05	0	0	0	0	1e-05	0	0	0	0
2.67	0	0	0	0	0	0	0	0	0	1e-05
2.69	1e-05	0	0	0	1e-05	0	0	0	1e-05	0
2.71	0	0	1e-05	0	0	1e-05	1e-05	0	0	0
2.73	0	0	1e-05	0	0	0	0	0	0	1e-05
2.75	0	0	0	0	0	0	0	0	2.1e-05	0
2.77	0	0	0	0	0	0	0	0	0	0
2.79	0	1e-05	2.1e-05	0	0	0	0	0	1e-05	0
2.81	0	1e-05	0	0	0	0	0	0	0	0
2.83	0	0	0	1e-05	0	0	0	0	0	0
2.85	0	0	0	0	0	0	0	0	0	0
2.87	0	1e-05	0	0	0	0	1e-05	0	0	0
2.89	0	0	0	0	0	0	0	0	0	0
2.91	0	0	0	0	0	0	0	0	0	0
2.93	0	0	0	0	0	0	0	0	0	0
2.95	0	0	0	0	0	0	0	0	0	0
2.97	0	0	0	0	0	0	0	0	0	0
2.99	0	0	0	0	0	0	1e-05	0	0	0
3.01	0	0	0	0	0	0	0	0	0	0
3.03	0	0	0	0	0	0	0	0	0	0
3.05	0	0	0	0	0	0	2.1e-05	0	0	0
3.07	0	0	0	0	0	0	0	0	0	1e-05
3.09	0	0	0	0	0	0	0	0	0	0
3.11	0	0	0	0	0	0	0	0	0	0
3.13	0	0	0	0	0	0	0	0	0	0
3.15	0	0	0	0	0	0	0	0	0	0
3.17	0	0	0	0	0	0	0	0	0	0
3.19	0	0	0	0	0	0	0	1e-05	0	0
3.21	0	0	0	0	0	0	0	0	0	0
3.23	0	0	0	0	0	0	0	0	0	0
3.25	0	0	0	1e-05	0	0	0	0	0	0
3.27	0	0	0	0	0	0	0	0	0	0
3.29	0	0	0	0	0	0	0	0	0	0
3.31	0	0	0	1e-05	0	0	0	0	0	0
3.33	0	0	0	1e-05	0	0	0	0	0	0
3.35	0	0	0	0	0	0	0	0	0	0
3.37	0	0	0	0	0	0	0	0	0	0
3.39	0	0	0	0	0	0	0	0	0	0
3.41	0	0	0	0	0	0	0	0	0	0
3.43	0	0	0	0	0	0	0	0	0	0
3.45	0	0	0	0	0	0	0	0	0	0
3.47	0	0	0	0	0	0	0	0	0	0
3.49	0	0	0	0	0	0	0	0	0	0
3.51	0	0	0	0	0	0	0	0	0	0
3.53	0	0	0	0	0	0	0	0	0	0
3.55	0	0	0	0	0	0	0	0	0	0
3.57	0	0	0	0	0	0	0	0	0	0
3.59	0	0	0	0	0	0	0	0	0	0
3.61	0	0	0	0	0	0	0	0	0	0
3.63	0	0	0	0	0	0	0	0	0	0
3.65	0	0	0	0	0	0	0	0	0	0
3.67	0	0	0	0	0	0	0	0	1e-05	0
3.69	0	0	0	0	0	0	0	0	0	0
3.71	1e-05	0	0	0	0	0	0	0	0	0
3.73	0	0	0	0	0	0	0	0	0	0
3.75	0	0	0	0	0	0	0	0	0	0
3.77	0	0	0	0	0	0	0	0	0	0
3.79	0	0	0	0	0	0	0	0	0	0
3.81	0	0	0	0	0	0	0	0	0	0
3.83	0	0	0	0	0	1e-05	0	0	0	0
3.85	0	0	0	0	0	0	0	0	0	0
3.87	0	0	0	0	0	0	0	0	0	0
3.89	0	0	0	0	0	0	0	0	0	0
3.91	0	0	0	0	0	0	0	0	0	0
3.93	0	0	0	0	0	0	0	0	0	0
3.95	0	0	0	0	0	0	0	0	0	0
3.97	0	0	0	0	0	0	0	0	0	0
3.99	0	0	0	0	0	0	0	0	0	0

## Sheet: ED Fig. 5C
Fig. 5C
R (µm)	0 nm	2 nm	4 nm	6 nm	8 nm	10 nm
0.001	0.00201	0.00148	0.00126	0.00076	0.00065	0.00041
0.003	0.01223	0.01116	0.00854	0.00602	0.00389	0.00292
0.005	0.03205	0.02718	0.0215	0.01557	0.0101	0.00671
0.007	0.05494	0.04803	0.03911	0.02835	0.01952	0.01291
0.009	0.07728	0.06935	0.05859	0.04288	0.02981	0.0211
0.011	0.0955	0.09081	0.07472	0.0545	0.04006	0.02911
0.013	0.10777	0.10209	0.0882	0.06933	0.05042	0.03828
0.015	0.11041	0.10835	0.09416	0.07878	0.06232	0.04545
0.017	0.10766	0.10588	0.09721	0.08514	0.06917	0.05407
0.019	0.09548	0.09874	0.09503	0.08749	0.07344	0.05898
0.021	0.08305	0.0849	0.08783	0.08542	0.07508	0.06291
0.023	0.06639	0.0702	0.07648	0.07991	0.0754	0.06611
0.025	0.05099	0.05554	0.06414	0.07333	0.07392	0.06683
0.027	0.0369	0.04152	0.05313	0.06435	0.06783	0.06599
0.029	0.02549	0.03005	0.04257	0.05411	0.06178	0.06302
0.031	0.01673	0.01983	0.03188	0.04446	0.05642	0.05961
0.033	0.01105	0.01353	0.02161	0.03533	0.04802	0.05348
0.035	0.00586	0.00907	0.01538	0.027	0.04042	0.04999
0.037	0.00368	0.00527	0.01088	0.01973	0.03393	0.04388
0.039	0.00215	0.00343	0.00727	0.01508	0.02753	0.03794
0.041	0.00122	0.00173	0.00439	0.01072	0.02102	0.03256
0.043	0.00058	0.00085	0.00282	0.00717	0.01659	0.02822
0.045	0.00025	0.00049	0.00156	0.00509	0.01272	0.02213
0.047	0.00016	0.00031	0.00078	0.00358	0.00931	0.0182
0.049	0.00011	0.0001	0.00044	0.00209	0.00642	0.01459
0.051	4e-05	5e-05	0.00033	0.00159	0.00467	0.01154
0.053	3e-05	0	7e-05	0.001	0.00324	0.0087
0.055	0	3e-05	7e-05	0.00048	0.00235	0.00646
0.057	0	1e-05	4e-05	0.00032	0.00131	0.00509
0.059	0	0	1e-05	0.00019	0.00094	0.00393
0.061	0	0	0	9e-05	0.00057	0.00277
0.063	0	0	0	7e-05	0.00038	0.00184
0.065	0	0	0	2e-05	0.00025	0.00141
0.067	0	0	0	2e-05	0.00023	0.00092
0.069	0	0	0	0	0.00013	0.00064
0.071	0	0	0	0	6e-05	0.00053
0.073	0	0	0	0	8e-05	0.00031
0.075	0	0	0	0	2e-05	0.00018
0.077	0	0	0	0	0	0.00017
0.079	0	0	0	0	1e-05	8e-05
0.081	0	0	0	0	0	2e-05
0.083	0	0	0	0	0	0
0.085	0	0	0	0	0	1e-05
0.087	0	0	0	0	0	0
0.089	0	0	0	0	0	0
0.091	0	0	0	0	0	1e-05
0.093	0	0	0	0	0	0
0.095	0	0	0	0	0	0
0.097	0	0	0	0	0	0
0.099	0	0	0	0	0	0
0.101	0	0	0	0	0	0
0.103	0	0	0	0	0	0
0.105	0	0	0	0	0	0
0.107	0	0	0	0	0	0
0.109	0	0	0	0	0	0
0.111	0	0	0	0	0	0
0.113	0	0	0	0	0	0
0.115	0	0	0	0	0	0
0.117	0	0	0	0	0	0
0.119	0	0	0	0	0	0
0.121	0	0	0	0	0	0
0.123	0	0	0	0	0	0
0.125	0	0	0	0	0	0
0.127	0	0	0	0	0	0
0.129	0	0	0	0	0	0
0.131	0	0	0	0	0	0
0.133	0	0	0	0	0	0
0.135	0	0	0	0	0	0
0.137	0	0	0	0	0	0
0.139	0	0	0	0	0	0
0.141	0	0	0	0	0	0
0.143	0	0	0	0	0	0
0.145	0	0	0	0	0	0
0.147	0	0	0	0	0	0
0.149	0	0	0	0	0	0
0.151	0	0	0	0	0	0
0.153	0	0	0	0	0	0
0.155	0	0	0	0	0	0
0.157	0	0	0	0	0	0
0.159	0	0	0	0	0	0
0.161	0	0	0	0	0	0
0.163	0	0	0	0	0	0
0.165	0	0	0	0	0	0
0.167	0	0	0	0	0	0
0.169	0	0	0	0	0	0
0.171	0	0	0	0	0	0
0.173	0	0	0	0	0	0
0.175	0	0	0	0	0	0
0.177	0	0	0	0	0	0
0.179	0	0	0	0	0	0
0.181	0	0	0	0	0	0
0.183	0	0	0	0	0	0
0.185	0	0	0	0	0	0
0.187	0	0	0	0	0	0
0.189	0	0	0	0	0	0
0.191	0	0	0	0	0	0
0.193	0	0	0	0	0	0
0.195	0	0	0	0	0	0
0.197	0	0	0	0	0	0
0.199	0	0	0	0	0	0
0.201	0	0	0	0	0	0
0.203	0	0	0	0	0	0
0.205	0	0	0	0	0	0
0.207	0	0	0	0	0	0
0.209	0	0	0	0	0	0
0.211	0	0	0	0	0	0
0.213	0	0	0	0	0	0
0.215	0	0	0	0	0	0
0.217	0	0	0	0	0	0
0.219	0	0	0	0	0	0
0.221	0	0	0	0	0	0
0.223	0	0	0	0	0	0
0.225	0	0	0	0	0	0
0.227	0	0	0	0	0	0
0.229	0	0	0	0	0	0
0.231	0	0	0	0	0	0
0.233	0	0	0	0	0	0
0.235	0	0	0	0	0	0
0.237	0	0	0	0	0	0
0.239	0	0	0	0	0	0
0.241	0	0	0	0	0	0
0.243	0	0	0	0	0	0
0.245	0	0	0	0	0	0
0.247	0	0	0	0	0	0
0.249	0	0	0	0	0	0
0.251	0	0	0	0	0	0
0.253	0	0	0	0	0	0
0.255	0	0	0	0	0	0
0.257	0	0	0	0	0	0
0.259	0	0	0	0	0	0
0.261	0	0	0	0	0	0
0.263	0	0	0	0	0	0
0.265	0	0	0	0	0	0
0.267	0	0	0	0	0	0
0.269	0	0	0	0	0	0
0.271	0	0	0	0	0	0
0.273	0	0	0	0	0	0
0.275	0	0	0	0	0	0
0.277	0	0	0	0	0	0
0.279	0	0	0	0	0	0
0.281	0	0	0	0	0	0
0.283	0	0	0	0	0	0
0.285	0	0	0	0	0	0
0.287	0	0	0	0	0	0
0.289	0	0	0	0	0	0
0.291	0	0	0	0	0	0
0.293	0	0	0	0	0	0
0.295	0	0	0	0	0	0
0.297	0	0	0	0	0	0
0.299	0	0	0	0	0	0
0.301	0	0	0	0	0	0
0.303	0	0	0	0	0	0
0.305	0	0	0	0	0	0
0.307	0	0	0	0	0	0
0.309	0	0	0	0	0	0
0.311	0	0	0	0	0	0
0.313	0	0	0	0	0	0
0.315	0	0	0	0	0	0
0.317	0	0	0	0	0	0
0.319	0	0	0	0	0	0
0.321	0	0	0	0	0	0
0.323	0	0	0	0	0	0
0.325	0	0	0	0	0	0
0.327	0	0	0	0	0	0
0.329	0	0	0	0	0	0
0.331	0	0	0	0	0	0
0.333	0	0	0	0	0	0
0.335	0	0	0	0	0	0
0.337	0	0	0	0	0	0
0.339	0	0	0	0	0	0
0.341	0	0	0	0	0	0
0.343	0	0	0	0	0	0
0.345	0	0	0	0	0	0
0.347	0	0	0	0	0	0
0.349	0	0	0	0	0	0
0.351	0	0	0	0	0	0
0.353	0	0	0	0	0	0
0.355	0	0	0	0	0	0
0.357	0	0	0	0	0	0
0.359	0	0	0	0	0	0
0.361	0	0	0	0	0	0
0.363	0	0	0	0	0	0
0.365	0	0	0	0	0	0
0.367	0	0	0	0	0	0
0.369	0	0	0	0	0	0
0.371	0	0	0	0	0	0
0.373	0	0	0	0	0	0
0.375	0	0	0	0	0	0
0.377	0	0	0	0	0	0
0.379	0	0	0	0	0	0
0.381	0	0	0	0	0	0
0.383	0	0	0	0	0	0
0.385	0	0	0	0	0	0
0.387	0	0	0	0	0	0
0.389	0	0	0	0	0	0
0.391	0	0	0	0	0	0
0.393	0	0	0	0	0	0
0.395	0	0	0	0	0	0
0.397	0	0	0	0	0	0
0.399	0	0	0	0	0	0

## Sheet: ED Fig. 5D
Fig. 5D
R^2/t
(µm^2/s)	0 nm	2 nm	4 nm	6 nm	8 nm	10 nm
0.01	0.020177	0.01699	0.013396	0.009376	0.006402	0.004522
0.03	0.033396	0.029229	0.022813	0.016793	0.010624	0.007171
0.05	0.039271	0.034552	0.028052	0.02047	0.013888	0.009432
0.07	0.042604	0.036615	0.03225	0.022471	0.015984	0.010845
0.09	0.043063	0.039813	0.0325	0.024481	0.01713	0.01229
0.11	0.043635	0.042146	0.033438	0.025065	0.017652	0.012751
0.13	0.043552	0.040542	0.034188	0.024752	0.018653	0.01364
0.15	0.04225	0.039906	0.034552	0.025783	0.018653	0.014656
0.17	0.041958	0.039417	0.033938	0.026711	0.019414	0.014635
0.19	0.039635	0.038854	0.033583	0.026961	0.020446	0.014719
0.21	0.038188	0.037594	0.031667	0.027284	0.020154	0.015169
0.23	0.036646	0.035583	0.030771	0.025919	0.020686	0.015253
0.25	0.034885	0.033854	0.030427	0.025242	0.021238	0.015766
0.27	0.033521	0.032823	0.029531	0.024783	0.020144	0.015745
0.29	0.032323	0.031271	0.028708	0.025408	0.020748	0.015776
0.31	0.029375	0.028865	0.027979	0.025283	0.020404	0.01675
0.33	0.028188	0.028708	0.026833	0.02346	0.01957	0.015085
0.35	0.025688	0.02724	0.025323	0.023054	0.019768	0.016027
0.37	0.024313	0.025469	0.024552	0.023367	0.018882	0.015766
0.39	0.022656	0.023604	0.023823	0.0222	0.019268	0.015284
0.41	0.02151	0.022469	0.022771	0.021377	0.018382	0.015137
0.43	0.020708	0.020573	0.021833	0.021241	0.018329	0.014949
0.45	0.019656	0.019917	0.019719	0.019887	0.017839	0.0152
0.47	0.017885	0.018469	0.019844	0.0192	0.01688	0.014834
0.49	0.015885	0.017865	0.018031	0.018491	0.017475	0.014855
0.51	0.015927	0.015781	0.017979	0.018074	0.016661	0.014834
0.53	0.014458	0.015031	0.016344	0.01721	0.016317	0.014321
0.55	0.013229	0.014063	0.015479	0.016731	0.016077	0.014195
0.57	0.012583	0.013552	0.015292	0.016231	0.016057	0.014028
0.59	0.011188	0.012438	0.014104	0.01521	0.01566	0.013326
0.61	0.011167	0.011323	0.013135	0.014876	0.015671	0.013745
0.63	0.009792	0.010927	0.0125	0.01496	0.014055	0.013389
0.65	0.009323	0.010354	0.012552	0.014418	0.014315	0.013159
0.67	0.008813	0.009865	0.011271	0.013355	0.013763	0.013421
0.69	0.00824	0.008281	0.011313	0.013272	0.013189	0.012855
0.71	0.006906	0.008781	0.010427	0.012772	0.012397	0.012499
0.73	0.007135	0.008104	0.009938	0.011761	0.012032	0.013033
0.75	0.006146	0.006698	0.008667	0.011261	0.012814	0.011714
0.77	0.00574	0.006427	0.008656	0.010855	0.012282	0.011023
0.79	0.00526	0.006125	0.008271	0.010303	0.011459	0.012217
0.81	0.005052	0.005542	0.007792	0.009605	0.011396	0.011432
0.83	0.004333	0.005188	0.00774	0.009595	0.010791	0.011379
0.85	0.004448	0.005229	0.007188	0.009022	0.010166	0.01005
0.87	0.00374	0.00476	0.007188	0.009105	0.010353	0.010489
0.89	0.003688	0.004448	0.006115	0.008344	0.009978	0.010395
0.91	0.003156	0.00376	0.005833	0.007813	0.010405	0.010123
0.93	0.003271	0.003594	0.005406	0.007844	0.0093	0.009966
0.95	0.002656	0.003417	0.005167	0.007094	0.009352	0.010092
0.97	0.002771	0.002802	0.00551	0.007094	0.008967	0.009411
0.99	0.002583	0.002896	0.004667	0.006751	0.008539	0.009233
1.01	0.00199	0.002885	0.004385	0.00674	0.008279	0.009013
1.03	0.001969	0.002615	0.003635	0.005865	0.008185	0.009108
1.05	0.002073	0.002542	0.003719	0.005959	0.007934	0.00826
1.07	0.001771	0.002177	0.003615	0.005678	0.007799	0.009045
1.09	0.001656	0.001844	0.003188	0.00548	0.006954	0.007611
1.11	0.001479	0.001927	0.00325	0.004907	0.007006	0.008029
1.13	0.001281	0.001615	0.002667	0.00474	0.006798	0.007537
1.15	0.001333	0.001667	0.002979	0.004823	0.006214	0.007893
1.17	0.001073	0.001417	0.00249	0.004313	0.006141	0.007673
1.19	0.000854	0.001531	0.002698	0.003979	0.006621	0.007569
1.21	0.000823	0.001292	0.00225	0.003729	0.005964	0.006867
1.23	0.000854	0.001219	0.002375	0.004157	0.00588	0.007244
1.25	0.000625	0.001177	0.001875	0.003938	0.005234	0.006721
1.27	0.00075	0.001167	0.001781	0.003198	0.005338	0.006951
1.29	0.000885	0.001167	0.00175	0.003209	0.005109	0.006825
1.31	0.00074	0.000865	0.001698	0.00299	0.004869	0.005894
1.33	0.000594	0.00076	0.001604	0.002875	0.004525	0.006187
1.35	0.000615	0.000677	0.001594	0.003084	0.00488	0.006375
1.37	0.000438	0.000771	0.001344	0.002771	0.004817	0.005894
1.39	0.000375	0.000688	0.001396	0.002396	0.004504	0.006197
1.41	0.000271	0.000719	0.001354	0.002625	0.004254	0.005737
1.43	0.000375	0.000479	0.001219	0.002156	0.004296	0.005391
1.45	0.000313	0.000583	0.001208	0.002136	0.003774	0.005339
1.47	0.000292	0.000542	0.001125	0.002094	0.003826	0.00514
1.49	0.000292	0.000427	0.000875	0.002042	0.003785	0.004627
1.51	0.00024	0.000385	0.001	0.002011	0.003462	0.00514
1.53	0.000302	0.000396	0.000958	0.001927	0.003566	0.004962
1.55	0.00024	0.000354	0.000802	0.001875	0.003389	0.004585
1.57	0.000292	0.000438	0.000896	0.001656	0.003493	0.004993
1.59	0.00024	0.000344	0.000698	0.001667	0.003044	0.004481
1.61	0.000229	0.000281	0.000729	0.001667	0.002773	0.004742
1.63	0.000198	0.000188	0.000656	0.001313	0.00269	0.004187
1.65	0.000104	0.000208	0.000615	0.001344	0.002742	0.004355
1.67	0.000115	0.00024	0.000583	0.001323	0.002951	0.00357
1.69	0.000115	0.000167	0.000531	0.001479	0.002398	0.003769
1.71	0.000104	0.000188	0.000438	0.001208	0.002273	0.003758
1.73	0.000167	0.000135	0.000313	0.001177	0.00245	0.003716
1.75	0.000156	0.000292	0.000438	0.001031	0.002367	0.00379
1.77	7.3e-05	0.000125	0.000448	0.000938	0.002002	0.003612
1.79	0.000125	0.000167	0.000385	0.001021	0.002263	0.003863
1.81	9.4e-05	0.000104	0.000396	0.00099	0.00196	0.00335
1.83	9.4e-05	0.000135	0.000271	0.000844	0.002273	0.003193
1.85	5.2e-05	0.000115	0.000281	0.000833	0.001825	0.003067
1.87	5.2e-05	7.3e-05	0.000323	0.000896	0.001898	0.003036
1.89	2.1e-05	5.2e-05	0.00025	0.00074	0.001762	0.003214
1.91	7.3e-05	4.2e-05	0.000271	0.000625	0.001772	0.003476
1.93	3.1e-05	0.000104	0.000323	0.000625	0.001585	0.00291
1.95	7.3e-05	9.4e-05	0.000188	0.000656	0.001699	0.002397
1.97	2.1e-05	7.3e-05	0.00024	0.00051	0.001554	0.002952
1.99	4.2e-05	7.3e-05	0.000177	0.00049	0.001564	0.002575
2.01	5.2e-05	3.1e-05	0.000177	0.000844	0.001408	0.002617
2.03	1e-05	2.1e-05	9.4e-05	0.000521	0.001282	0.002418
2.05	1e-05	7.3e-05	0.000156	0.00049	0.001335	0.002314
2.07	3.1e-05	1e-05	0.000146	0.000521	0.001345	0.002136
2.09	0	2.1e-05	0.000198	0.00049	0.001324	0.002251
2.11	1e-05	6.3e-05	0.000156	0.00051	0.001105	0.00246
2.13	0	6.3e-05	9.4e-05	0.000438	0.001324	0.002177
2.15	1e-05	2.1e-05	7.3e-05	0.000406	0.001095	0.002157
2.17	4.2e-05	6.3e-05	0.000115	0.000406	0.001262	0.001989
2.19	1e-05	2.1e-05	7.3e-05	0.000438	0.000938	0.001884
2.21	0	0	7.3e-05	0.000365	0.000938	0.001926
2.23	1e-05	5.2e-05	4.2e-05	0.000354	0.001043	0.002052
2.25	4.2e-05	3.1e-05	0.000135	0.000344	0.000949	0.001947
2.27	1e-05	3.1e-05	6.3e-05	0.000302	0.000646	0.001654
2.29	2.1e-05	3.1e-05	9.4e-05	0.000396	0.000772	0.001748
2.31	2.1e-05	2.1e-05	6.3e-05	0.000167	0.00074	0.001675
2.33	0	1e-05	6.3e-05	0.000323	0.000803	0.001748
2.35	0	2.1e-05	5.2e-05	0.000229	0.000678	0.00156
2.37	3.1e-05	1e-05	3.1e-05	0.000229	0.000699	0.001623
2.39	1e-05	0	3.1e-05	0.000208	0.000636	0.001371
2.41	1e-05	0	9.4e-05	0.000229	0.000459	0.001309
2.43	3.1e-05	1e-05	2.1e-05	0.000198	0.000657	0.001602
2.45	1e-05	2.1e-05	5.2e-05	0.000167	0.000563	0.001235
2.47	0	0	2.1e-05	0.000188	0.000636	0.001497
2.49	1e-05	1e-05	2.1e-05	0.000188	0.000688	0.001392
2.51	0	1e-05	7.3e-05	0.00024	0.000563	0.001424
2.53	3.1e-05	0	1e-05	0.000177	0.000459	0.001225
2.55	0	0	1e-05	0.000156	0.000605	0.001424
2.57	1e-05	2.1e-05	8.3e-05	0.000188	0.000563	0.000974
2.59	0	0	4.2e-05	0.000146	0.000427	0.001183
2.61	0	1e-05	1e-05	0.000104	0.000438	0.001036
2.63	0	0	5.2e-05	0.000115	0.000448	0.000879
2.65	0	0	2.1e-05	0.000135	0.000365	0.001015
2.67	0	1e-05	2.1e-05	0.000135	0.000313	0.001036
2.69	0	0	1e-05	0.000167	0.000396	0.001319
2.71	0	0	0	0.000135	0.000386	0.000701
2.73	0	0	1e-05	0.000125	0.000282	0.001047
2.75	0	0	0	8.3e-05	0.000396	0.000963
2.77	0	0	2.1e-05	5.2e-05	0.00025	0.000827
2.79	1e-05	0	0	0.000125	0.000334	0.000785
2.81	1e-05	0	0	4.2e-05	0.000292	0.000691
2.83	0	0	1e-05	0.000104	0.000313	0.000806
2.85	0	0	0	0.000156	0.000219	0.000817
2.87	1e-05	0	2.1e-05	0.000115	0.000334	0.000796
2.89	0	0	0	5.2e-05	0.00024	0.000712
2.91	0	0	1e-05	6.3e-05	0.000354	0.000775
2.93	0	0	3.1e-05	2.1e-05	0.000198	0.000701
2.95	0	0	2.1e-05	4.2e-05	0.000292	0.000712
2.97	0	0	0	6.3e-05	0.000271	0.000544
2.99	0	0	0	4.2e-05	0.000219	0.000628
3.01	0	1e-05	0	4.2e-05	0.000177	0.000586
3.03	0	1e-05	0	4.2e-05	0.00024	0.000691
3.05	0	0	1e-05	4.2e-05	0.000156	0.000429
3.07	0	1e-05	0	4.2e-05	0.000188	0.000649
3.09	0	0	0	3.1e-05	0.000146	0.000482
3.11	0	0	0	7.3e-05	0.00025	0.000534
3.13	0	0	1e-05	2.1e-05	0.000229	0.000544
3.15	0	0	0	2.1e-05	0.000115	0.000492
3.17	0	1e-05	0	7.3e-05	0.000115	0.000513
3.19	0	0	0	5.2e-05	0.000115	0.000502
3.21	0	0	0	2.1e-05	7.3e-05	0.000523
3.23	0	0	1e-05	1e-05	8.3e-05	0.000419
3.25	0	0	0	3.1e-05	0.000104	0.000387
3.27	0	0	0	4.2e-05	7.3e-05	0.000492
3.29	0	0	2.1e-05	2.1e-05	0.000219	0.000523
3.31	0	0	0	1e-05	0.000104	0.000482
3.33	0	0	0	4.2e-05	8.3e-05	0.000356
3.35	0	0	1e-05	0	0.000125	0.000272
3.37	0	0	0	3.1e-05	0.000125	0.000471
3.39	0	0	0	2.1e-05	0.000115	0.000366
3.41	0	0	0	2.1e-05	7.3e-05	0.000377
3.43	0	0	0	0	9.4e-05	0.000419
3.45	0	0	0	3.1e-05	6.3e-05	0.00045
3.47	0	0	0	4.2e-05	0.000104	0.000251
3.49	0	0	0	1e-05	9.4e-05	0.000283
3.51	0	0	0	2.1e-05	9.4e-05	0.000272
3.53	0	0	1e-05	0	4.2e-05	0.000251
3.55	0	0	0	0	5.2e-05	0.00023
3.57	0	0	0	1e-05	5.2e-05	0.000356
3.59	0	0	0	0	6.3e-05	0.000272
3.61	0	0	0	3.1e-05	8.3e-05	0.000272
3.63	0	0	0	0	6.3e-05	0.000325
3.65	0	0	0	3.1e-05	5.2e-05	0.000293
3.67	0	0	0	0	4.2e-05	0.000157
3.69	0	0	0	0	1e-05	0.000199
3.71	0	0	0	2.1e-05	5.2e-05	0.000209
3.73	0	0	0	0	3.1e-05	0.000345
3.75	0	0	0	0	4.2e-05	0.000241
3.77	0	0	0	0	4.2e-05	0.000178
3.79	0	0	0	0	6.3e-05	0.000136
3.81	0	0	0	1e-05	4.2e-05	0.000251
3.83	0	0	0	0	5.2e-05	0.000136
3.85	0	0	0	1e-05	1e-05	0.000157
3.87	0	0	0	0	2.1e-05	0.000157
3.89	0	0	0	1e-05	1e-05	0.000126
3.91	0	0	0	0	3.1e-05	0.000241
3.93	0	0	0	0	4.2e-05	0.000178
3.95	0	0	0	0	1e-05	0.000126
3.97	0	0	0	1e-05	3.1e-05	0.000105
3.99	0	0	0	0	7.3e-05	0.000126

## Sheet: ED Fig. 5E
Fig. 5E
R (µm)	0.5 ms	1 ms	1.5 ms	2 ms	2.5 ms	3 ms	3.5 ms	4 ms	4.5 ms	5 ms
0.0005	0.00127	0.00173	0.0013	0.00143	0.00158	0.00146	0.00145	0.00157	0.00159	0.00156
0.0015	0.01001	0.00998	0.00919	0.00933	0.01006	0.00976	0.00986	0.00969	0.00992	0.00995
0.0025	0.02433	0.02488	0.02519	0.02441	0.02402	0.02515	0.02446	0.02463	0.02444	0.02608
0.0035	0.04494	0.04444	0.04407	0.04532	0.04578	0.04402	0.04474	0.04509	0.04445	0.04415
0.0045	0.06647	0.06523	0.06461	0.06584	0.06638	0.06398	0.06346	0.06375	0.06528	0.06645
0.0055	0.08308	0.08419	0.08331	0.08542	0.08099	0.08316	0.08182	0.08265	0.08345	0.08269
0.0065	0.09521	0.09724	0.09633	0.09576	0.09479	0.09514	0.09666	0.09651	0.09583	0.09543
0.0075	0.10248	0.10281	0.10135	0.10258	0.1031	0.10176	0.1023	0.1036	0.1021	0.10226
0.0085	0.10144	0.10031	0.10327	0.10344	0.10224	0.10499	0.10294	0.1023	0.10408	0.10481
0.0095	0.097	0.09645	0.09688	0.09617	0.09804	0.09718	0.09767	0.09652	0.09735	0.09605
0.0105	0.08661	0.08715	0.08655	0.08686	0.08679	0.08647	0.08689	0.08681	0.08647	0.08722
0.0115	0.0735	0.07454	0.07424	0.07281	0.0744	0.07577	0.07335	0.07585	0.07374	0.0748
0.0125	0.06084	0.05981	0.06105	0.059	0.06017	0.06098	0.06054	0.05954	0.0594	0.05981
0.0135	0.04674	0.04666	0.04615	0.04649	0.04658	0.04469	0.04726	0.04622	0.04638	0.04551
0.0145	0.03492	0.03408	0.03511	0.03409	0.03458	0.03455	0.03483	0.03409	0.03479	0.03401
0.0155	0.02423	0.02553	0.0253	0.02538	0.02458	0.02525	0.02514	0.02422	0.025	0.02506
0.0165	0.01761	0.01669	0.01679	0.01668	0.01706	0.01697	0.01744	0.01795	0.01725	0.01555
0.0175	0.01159	0.01074	0.01115	0.01164	0.01095	0.01114	0.01152	0.01144	0.01089	0.01096
0.0185	0.00708	0.00702	0.00752	0.00706	0.00733	0.00702	0.00723	0.00772	0.00735	0.00713
0.0195	0.00433	0.00479	0.00471	0.00455	0.00451	0.00472	0.00453	0.00456	0.00438	0.00451
0.0205	0.00281	0.0024	0.00273	0.00251	0.00274	0.00266	0.00265	0.0024	0.00274	0.00274
0.0215	0.00177	0.00155	0.00151	0.00142	0.00152	0.00149	0.00147	0.0012	0.00126	0.00158
0.0225	0.00083	0.00083	0.00078	0.00098	0.00084	0.00072	0.00082	0.00083	0.00094	0.00083
0.0235	0.00043	0.00043	0.00049	0.00034	0.00048	0.00045	0.00044	0.00047	0.00049	0.0004
0.0245	0.00026	0.00023	0.00019	0.00021	0.00028	0.00028	0.00032	0.00018	0.00022	0.00021
0.0255	7e-05	0.00018	0.00014	0.00016	9e-05	0.00016	0.00011	9e-05	0.00011	0.00016
0.0265	8e-05	4e-05	4e-05	4e-05	5e-05	4e-05	4e-05	0.0001	5e-05	5e-05
0.0275	2e-05	6e-05	3e-05	5e-05	1e-05	3e-05	3e-05	0	4e-05	3e-05
0.0285	1e-05	1e-05	1e-05	2e-05	0	2e-05	0	1e-05	0	1e-05
0.0295	1e-05	1e-05	0	0	2e-05	1e-05	1e-05	0	1e-05	0
0.0305	0	0	0	1e-05	0	0	2e-05	0	0	0
0.0315	0	0	0	0	1e-05	0	0	0	0	0
0.0325	0	0	0	0	0	0	0	0	0	0
0.0335	0	0	0	0	0	1e-05	0	0	0	0
0.0345	0	0	0	0	0	0	0	0	0	0
0.0355	0	0	0	0	0	0	0	0	0	0
0.0365	0	0	0	0	0	0	0	0	0	0
0.0375	0	0	0	0	0	0	0	0	0	0
0.0385	0	0	0	0	0	0	0	0	0	0
0.0395	0	0	0	0	0	0	0	0	0	0
0.0405	0	0	0	0	0	0	0	0	0	0
0.0415	0	0	0	0	0	0	0	0	0	0
0.0425	0	0	0	0	0	0	0	0	0	0
0.0435	0	0	0	0	0	0	0	0	0	0
0.0445	0	0	0	0	0	0	0	0	0	0
0.0455	0	0	0	0	0	0	0	0	0	0
0.0465	0	0	0	0	0	0	0	0	0	0
0.0475	0	0	0	0	0	0	0	0	0	0
0.0485	0	0	0	0	0	0	0	0	0	0
0.0495	0	0	0	0	0	0	0	0	0	0
0.0505	0	0	0	0	0	0	0	0	0	0
0.0515	0	0	0	0	0	0	0	0	0	0
0.0525	0	0	0	0	0	0	0	0	0	0
0.0535	0	0	0	0	0	0	0	0	0	0
0.0545	0	0	0	0	0	0	0	0	0	0
0.0555	0	0	0	0	0	0	0	0	0	0
0.0565	0	0	0	0	0	0	0	0	0	0
0.0575	0	0	0	0	0	0	0	0	0	0
0.0585	0	0	0	0	0	0	0	0	0	0
0.0595	0	0	0	0	0	0	0	0	0	0
0.0605	0	0	0	0	0	0	0	0	0	0
0.0615	0	0	0	0	0	0	0	0	0	0
0.0625	0	0	0	0	0	0	0	0	0	0
0.0635	0	0	0	0	0	0	0	0	0	0
0.0645	0	0	0	0	0	0	0	0	0	0
0.0655	0	0	0	0	0	0	0	0	0	0
0.0665	0	0	0	0	0	0	0	0	0	0
0.0675	0	0	0	0	0	0	0	0	0	0
0.0685	0	0	0	0	0	0	0	0	0	0
0.0695	0	0	0	0	0	0	0	0	0	0
0.0705	0	0	0	0	0	0	0	0	0	0
0.0715	0	0	0	0	0	0	0	0	0	0
0.0725	0	0	0	0	0	0	0	0	0	0
0.0735	0	0	0	0	0	0	0	0	0	0
0.0745	0	0	0	0	0	0	0	0	0	0
0.0755	0	0	0	0	0	0	0	0	0	0
0.0765	0	0	0	0	0	0	0	0	0	0
0.0775	0	0	0	0	0	0	0	0	0	0
0.0785	0	0	0	0	0	0	0	0	0	0
0.0795	0	0	0	0	0	0	0	0	0	0
0.0805	0	0	0	0	0	0	0	0	0	0
0.0815	0	0	0	0	0	0	0	0	0	0
0.0825	0	0	0	0	0	0	0	0	0	0
0.0835	0	0	0	0	0	0	0	0	0	0
0.0845	0	0	0	0	0	0	0	0	0	0
0.0855	0	0	0	0	0	0	0	0	0	0
0.0865	0	0	0	0	0	0	0	0	0	0
0.0875	0	0	0	0	0	0	0	0	0	0
0.0885	0	0	0	0	0	0	0	0	0	0
0.0895	0	0	0	0	0	0	0	0	0	0
0.0905	0	0	0	0	0	0	0	0	0	0
0.0915	0	0	0	0	0	0	0	0	0	0
0.0925	0	0	0	0	0	0	0	0	0	0
0.0935	0	0	0	0	0	0	0	0	0	0
0.0945	0	0	0	0	0	0	0	0	0	0
0.0955	0	0	0	0	0	0	0	0	0	0
0.0965	0	0	0	0	0	0	0	0	0	0
0.0975	0	0	0	0	0	0	0	0	0	0
0.0985	0	0	0	0	0	0	0	0	0	0
0.0995	0	0	0	0	0	0	0	0	0	0
0.1005	0	0	0	0	0	0	0	0	0	0
0.1015	0	0	0	0	0	0	0	0	0	0
0.1025	0	0	0	0	0	0	0	0	0	0
0.1035	0	0	0	0	0	0	0	0	0	0
0.1045	0	0	0	0	0	0	0	0	0	0
0.1055	0	0	0	0	0	0	0	0	0	0
0.1065	0	0	0	0	0	0	0	0	0	0
0.1075	0	0	0	0	0	0	0	0	0	0
0.1085	0	0	0	0	0	0	0	0	0	0
0.1095	0	0	0	0	0	0	0	0	0	0
0.1105	0	0	0	0	0	0	0	0	0	0
0.1115	0	0	0	0	0	0	0	0	0	0
0.1125	0	0	0	0	0	0	0	0	0	0
0.1135	0	0	0	0	0	0	0	0	0	0
0.1145	0	0	0	0	0	0	0	0	0	0
0.1155	0	0	0	0	0	0	0	0	0	0
0.1165	0	0	0	0	0	0	0	0	0	0
0.1175	0	0	0	0	0	0	0	0	0	0
0.1185	0	0	0	0	0	0	0	0	0	0
0.1195	0	0	0	0	0	0	0	0	0	0
0.1205	0	0	0	0	0	0	0	0	0	0
0.1215	0	0	0	0	0	0	0	0	0	0
0.1225	0	0	0	0	0	0	0	0	0	0
0.1235	0	0	0	0	0	0	0	0	0	0
0.1245	0	0	0	0	0	0	0	0	0	0
0.1255	0	0	0	0	0	0	0	0	0	0
0.1265	0	0	0	0	0	0	0	0	0	0
0.1275	0	0	0	0	0	0	0	0	0	0
0.1285	0	0	0	0	0	0	0	0	0	0
0.1295	0	0	0	0	0	0	0	0	0	0
0.1305	0	0	0	0	0	0	0	0	0	0
0.1315	0	0	0	0	0	0	0	0	0	0
0.1325	0	0	0	0	0	0	0	0	0	0
0.1335	0	0	0	0	0	0	0	0	0	0
0.1345	0	0	0	0	0	0	0	0	0	0
0.1355	0	0	0	0	0	0	0	0	0	0
0.1365	0	0	0	0	0	0	0	0	0	0
0.1375	0	0	0	0	0	0	0	0	0	0
0.1385	0	0	0	0	0	0	0	0	0	0
0.1395	0	0	0	0	0	0	0	0	0	0
0.1405	0	0	0	0	0	0	0	0	0	0
0.1415	0	0	0	0	0	0	0	0	0	0
0.1425	0	0	0	0	0	0	0	0	0	0
0.1435	0	0	0	0	0	0	0	0	0	0
0.1445	0	0	0	0	0	0	0	0	0	0
0.1455	0	0	0	0	0	0	0	0	0	0
0.1465	0	0	0	0	0	0	0	0	0	0
0.1475	0	0	0	0	0	0	0	0	0	0
0.1485	0	0	0	0	0	0	0	0	0	0
0.1495	0	0	0	0	0	0	0	0	0	0
0.1505	0	0	0	0	0	0	0	0	0	0
0.1515	0	0	0	0	0	0	0	0	0	0
0.1525	0	0	0	0	0	0	0	0	0	0
0.1535	0	0	0	0	0	0	0	0	0	0
0.1545	0	0	0	0	0	0	0	0	0	0
0.1555	0	0	0	0	0	0	0	0	0	0
0.1565	0	0	0	0	0	0	0	0	0	0
0.1575	0	0	0	0	0	0	0	0	0	0
0.1585	0	0	0	0	0	0	0	0	0	0
0.1595	0	0	0	0	0	0	0	0	0	0
0.1605	0	0	0	0	0	0	0	0	0	0
0.1615	0	0	0	0	0	0	0	0	0	0
0.1625	0	0	0	0	0	0	0	0	0	0
0.1635	0	0	0	0	0	0	0	0	0	0
0.1645	0	0	0	0	0	0	0	0	0	0
0.1655	0	0	0	0	0	0	0	0	0	0
0.1665	0	0	0	0	0	0	0	0	0	0
0.1675	0	0	0	0	0	0	0	0	0	0
0.1685	0	0	0	0	0	0	0	0	0	0
0.1695	0	0	0	0	0	0	0	0	0	0
0.1705	0	0	0	0	0	0	0	0	0	0
0.1715	0	0	0	0	0	0	0	0	0	0
0.1725	0	0	0	0	0	0	0	0	0	0
0.1735	0	0	0	0	0	0	0	0	0	0
0.1745	0	0	0	0	0	0	0	0	0	0
0.1755	0	0	0	0	0	0	0	0	0	0
0.1765	0	0	0	0	0	0	0	0	0	0
0.1775	0	0	0	0	0	0	0	0	0	0
0.1785	0	0	0	0	0	0	0	0	0	0
0.1795	0	0	0	0	0	0	0	0	0	0
0.1805	0	0	0	0	0	0	0	0	0	0
0.1815	0	0	0	0	0	0	0	0	0	0
0.1825	0	0	0	0	0	0	0	0	0	0
0.1835	0	0	0	0	0	0	0	0	0	0
0.1845	0	0	0	0	0	0	0	0	0	0
0.1855	0	0	0	0	0	0	0	0	0	0
0.1865	0	0	0	0	0	0	0	0	0	0
0.1875	0	0	0	0	0	0	0	0	0	0
0.1885	0	0	0	0	0	0	0	0	0	0
0.1895	0	0	0	0	0	0	0	0	0	0
0.1905	0	0	0	0	0	0	0	0	0	0
0.1915	0	0	0	0	0	0	0	0	0	0
0.1925	0	0	0	0	0	0	0	0	0	0
0.1935	0	0	0	0	0	0	0	0	0	0
0.1945	0	0	0	0	0	0	0	0	0	0
0.1955	0	0	0	0	0	0	0	0	0	0
0.1965	0	0	0	0	0	0	0	0	0	0
0.1975	0	0	0	0	0	0	0	0	0	0
0.1985	0	0	0	0	0	0	0	0	0	0
0.1995	0	0	0	0	0	0	0	0	0	0

## Sheet: ED Fig. 5F
Fig. 5F
R^2/t
(µm^2/s)	0.5 ms	1 ms	1.5 ms	2 ms	2.5 ms	3 ms	3.5 ms	4 ms	4.5 ms	5 ms
0.001	0.001413	0.004358	0.006919	0.010761	0.015521	0.020198	0.025094	0.029948	0.035948	0.043115
0.003	0.00293	0.007418	0.012535	0.019042	0.026323	0.033677	0.041688	0.051031	0.057458	0.067917
0.005	0.003834	0.009136	0.016234	0.024001	0.032469	0.0405	0.049406	0.056469	0.067604	0.075198
0.007	0.004366	0.010173	0.017859	0.026688	0.035855	0.042396	0.050729	0.059479	0.068115	0.075875
0.009	0.005258	0.011849	0.019474	0.029449	0.037657	0.045156	0.052094	0.061427	0.066844	0.071531
0.011	0.005108	0.011724	0.021089	0.029188	0.03698	0.045594	0.051885	0.058281	0.063729	0.070229
0.013	0.005223	0.013117	0.021089	0.030782	0.036896	0.04401	0.051552	0.057635	0.060823	0.063635
0.015	0.005664	0.013714	0.021683	0.031271	0.037334	0.04401	0.04849	0.053219	0.056219	0.060094
0.017	0.005803	0.014594	0.023048	0.030574	0.036813	0.042188	0.047521	0.050292	0.054406	0.052646
0.019	0.006289	0.013882	0.022485	0.02998	0.034709	0.040448	0.043917	0.046417	0.049792	0.049188
0.021	0.005953	0.014374	0.022308	0.02874	0.034886	0.039531	0.041979	0.043344	0.043052	0.044188
0.023	0.007077	0.015254	0.023017	0.029574	0.03448	0.038344	0.03999	0.039979	0.039563	0.039156
0.025	0.007169	0.015401	0.0226	0.028751	0.033198	0.035781	0.037521	0.036396	0.036344	0.035563
0.027	0.007945	0.015684	0.022392	0.028396	0.031584	0.034365	0.03401	0.033865	0.032281	0.031271
0.029	0.007517	0.015422	0.022756	0.026751	0.029959	0.031604	0.032396	0.031615	0.029979	0.027865
0.031	0.008015	0.015286	0.021746	0.026157	0.029094	0.03025	0.029	0.029021	0.026552	0.024156
0.033	0.008084	0.015474	0.021444	0.026396	0.026896	0.027823	0.027458	0.02575	0.023438	0.021448
0.035	0.00769	0.014908	0.020402	0.025198	0.026979	0.026594	0.025313	0.024813	0.020719	0.018781
0.037	0.00827	0.014867	0.020026	0.023657	0.025802	0.024344	0.023094	0.021115	0.019115	0.016833
0.039	0.008432	0.014877	0.019766	0.022948	0.023563	0.022313	0.02125	0.018813	0.017031	0.013333
0.041	0.008524	0.015275	0.020287	0.02098	0.022302	0.021667	0.019302	0.017615	0.014958	0.012583
0.043	0.007633	0.015254	0.01938	0.021271	0.020865	0.020479	0.01825	0.015354	0.013333	0.010844
0.045	0.008432	0.015736	0.019266	0.020875	0.02099	0.019583	0.016969	0.014021	0.011708	0.01051
0.047	0.008316	0.014573	0.01863	0.020219	0.018927	0.017969	0.01524	0.012927	0.010417	0.008635
0.049	0.008524	0.014709	0.017526	0.018063	0.01774	0.016156	0.013656	0.011542	0.009844	0.007271
0.051	0.007957	0.0145	0.017578	0.017834	0.01675	0.015813	0.01274	0.01	0.008167	0.006271
0.053	0.007737	0.013829	0.017244	0.017438	0.016104	0.013781	0.012167	0.009167	0.007708	0.005531
0.055	0.008038	0.014123	0.016713	0.01675	0.015531	0.013073	0.010688	0.008281	0.006458	0.004313
0.057	0.008918	0.01362	0.016057	0.016073	0.01474	0.011865	0.009156	0.007458	0.00575	0.00376
0.059	0.00886	0.013421	0.01539	0.014875	0.013229	0.010198	0.009125	0.006625	0.005	0.003667
0.061	0.00842	0.013117	0.015473	0.014302	0.012802	0.01	0.00826	0.00576	0.004552	0.003323
0.063	0.00886	0.013306	0.014181	0.01399	0.012063	0.009292	0.00725	0.005396	0.004156	0.002531
0.065	0.008212	0.013044	0.013816	0.013271	0.010938	0.008458	0.006719	0.004958	0.003333	0.002406
0.067	0.008455	0.012425	0.014139	0.01225	0.010375	0.007521	0.005958	0.00449	0.00301	0.002115
0.069	0.008524	0.011776	0.013254	0.012167	0.009844	0.007781	0.005375	0.004271	0.002667	0.00201
0.071	0.008397	0.012289	0.013014	0.010729	0.008875	0.007063	0.0055	0.003844	0.002333	0.001531
0.073	0.008374	0.011776	0.012587	0.010646	0.008761	0.0065	0.004458	0.003479	0.002208	0.001417
0.075	0.0082	0.011765	0.012014	0.009761	0.007802	0.005854	0.004375	0.002927	0.001667	0.001375
0.077	0.008026	0.010739	0.011722	0.009938	0.007823	0.005521	0.003844	0.002344	0.001771	0.001115
0.079	0.00827	0.01121	0.011409	0.009084	0.007271	0.005188	0.003365	0.002052	0.001469	0.00076
0.081	0.007876	0.011399	0.01043	0.008834	0.006375	0.004771	0.003052	0.001927	0.001396	0.000906
0.083	0.007853	0.010707	0.01017	0.008656	0.005896	0.004135	0.002854	0.001927	0.001156	0.000698
0.085	0.008038	0.010498	0.010503	0.008021	0.006104	0.003833	0.002563	0.001813	0.001	0.000594
0.087	0.008235	0.010341	0.01018	0.008115	0.005521	0.003833	0.00249	0.001594	0.00074	0.00051
0.089	0.008258	0.010781	0.009763	0.007052	0.004896	0.003125	0.002031	0.001344	0.000896	0.000552
0.091	0.007714	0.010435	0.009284	0.007417	0.004708	0.002958	0.002063	0.001125	0.000719	0.000365
0.093	0.008663	0.00966	0.008888	0.006177	0.004552	0.002875	0.001781	0.001094	0.000573	0.000323
0.095	0.00842	0.010131	0.008752	0.005844	0.003969	0.002531	0.00174	0.00101	0.00051	0.000271
0.097	0.007934	0.009597	0.008409	0.005948	0.00375	0.002063	0.00124	0.000677	0.000365	0.00026
0.099	0.008281	0.009324	0.008284	0.005552	0.003885	0.002469	0.001354	0.000792	0.000333	0.000229
0.101	0.007945	0.00989	0.008044	0.005094	0.003063	0.002323	0.001094	0.000594	0.000219	0.000177
0.103	0.007412	0.009251	0.0072	0.005083	0.002813	0.001635	0.000979	0.000573	0.000292	0.000146
0.105	0.007783	0.008811	0.007273	0.004594	0.002948	0.001563	0.000833	0.000438	0.000208	0.000146
0.107	0.007621	0.008434	0.006387	0.004365	0.00299	0.001396	0.000802	0.000427	0.00024	0.000177
0.109	0.007494	0.008476	0.007169	0.00449	0.002469	0.001406	0.000885	0.000333	0.000219	9.4e-05
0.111	0.00747	0.008235	0.006356	0.003979	0.002698	0.001208	0.000781	0.000313	0.000177	5.2e-05
0.113	0.00732	0.008266	0.00596	0.003917	0.002115	0.001094	0.000656	0.000208	0.000188	4.2e-05
0.115	0.007563	0.007355	0.005564	0.003552	0.002063	0.001313	0.000563	0.000229	0.000167	6.3e-05
0.117	0.007297	0.0077	0.005731	0.003844	0.001802	0.000979	0.000521	0.000156	0.000167	4.2e-05
0.119	0.007551	0.007753	0.005158	0.003417	0.001875	0.000875	0.000531	0.000229	0.000146	5.2e-05
0.121	0.007702	0.007281	0.005189	0.003281	0.0015	0.000948	0.000448	0.000219	0.000104	3.1e-05
0.123	0.007447	0.007103	0.005262	0.00275	0.001396	0.000875	0.000521	0.000188	8.3e-05	2.1e-05
0.125	0.007598	0.006988	0.004981	0.002833	0.001604	0.000771	0.000167	9.4e-05	7.3e-05	2.1e-05
0.127	0.007459	0.006841	0.004491	0.002719	0.001323	0.000781	0.000302	0.000146	7.3e-05	5.2e-05
0.129	0.00666	0.00681	0.004397	0.002354	0.001302	0.000563	0.00025	0.000135	3.1e-05	3.1e-05
0.131	0.007285	0.00682	0.004533	0.002167	0.001458	0.000573	0.00025	0.000104	6.3e-05	4.2e-05
0.133	0.006845	0.006485	0.004355	0.002208	0.001073	0.000531	0.000177	0.000135	7.3e-05	1e-05
0.135	0.006741	0.00615	0.004053	0.002	0.000896	0.00051	0.000229	0.000115	3.1e-05	2.1e-05
0.137	0.007343	0.006338	0.003793	0.001896	0.001052	0.000375	0.000208	0.000104	1e-05	3.1e-05
0.139	0.007273	0.005951	0.003564	0.001896	0.000802	0.000385	0.000156	4.2e-05	4.2e-05	0
0.141	0.006636	0.005982	0.003272	0.001958	0.000896	0.000417	0.000167	6.3e-05	3.1e-05	1e-05
0.143	0.006625	0.005699	0.003272	0.001708	0.000771	0.000354	0.000156	5.2e-05	2.1e-05	0
0.145	0.006555	0.005762	0.003376	0.001698	0.000708	0.000281	0.000146	5.2e-05	1e-05	0
0.147	0.006613	0.005176	0.00324	0.001552	0.000573	0.000313	0.000125	5.2e-05	0	1e-05
0.149	0.006324	0.004788	0.003043	0.001656	0.000625	0.000281	5.2e-05	2.1e-05	2.1e-05	0
0.151	0.006266	0.004767	0.002688	0.001542	0.000458	0.000271	0.000125	2.1e-05	0	0
0.153	0.006312	0.005259	0.002532	0.00124	0.000677	0.000208	4.2e-05	1e-05	0	2.1e-05
0.155	0.00659	0.004924	0.00274	0.001281	0.000542	0.000167	9.4e-05	2.1e-05	2.1e-05	0
0.157	0.005988	0.004788	0.002667	0.001292	0.000552	0.000115	8.3e-05	2.1e-05	1e-05	0
0.159	0.006092	0.004861	0.002667	0.000948	0.000531	0.000208	7.3e-05	2.1e-05	2.1e-05	0
0.161	0.006636	0.004683	0.002563	0.000917	0.000396	0.000125	6.3e-05	2.1e-05	0	1e-05
0.163	0.006891	0.004358	0.002251	0.001031	0.000458	9.4e-05	3.1e-05	0	1e-05	0
0.165	0.005918	0.004662	0.002271	0.00075	0.000385	0.000135	3.1e-05	2.1e-05	1e-05	0
0.167	0.006324	0.004086	0.002167	0.000927	0.000292	0.000146	5.2e-05	1e-05	1e-05	0
0.169	0.005721	0.004128	0.002053	0.000729	0.000323	4.2e-05	2.1e-05	2.1e-05	0	0
0.171	0.005768	0.004023	0.001834	0.00076	0.000271	0.000104	7.3e-05	1e-05	1e-05	0
0.173	0.006324	0.003939	0.001678	0.00074	0.000375	8.3e-05	3.1e-05	2.1e-05	0	0
0.175	0.00593	0.003782	0.001719	0.000719	0.000208	7.3e-05	4.2e-05	1e-05	0	0
0.177	0.005942	0.003604	0.001521	0.000604	0.000271	0.000115	3.1e-05	3.1e-05	0	0
0.179	0.005409	0.003573	0.001813	0.000656	0.000302	2.1e-05	5.2e-05	1e-05	0	0
0.181	0.005721	0.003897	0.001407	0.000531	0.000146	8.3e-05	3.1e-05	0	0	0
0.183	0.00505	0.003478	0.00173	0.000521	0.000167	4.2e-05	2.1e-05	0	0	0
0.185	0.005733	0.003195	0.001271	0.000615	0.000125	3.1e-05	2.1e-05	0	0	0
0.187	0.005687	0.003101	0.001553	0.000625	0.000125	3.1e-05	1e-05	0	0	0
0.189	0.005247	0.003154	0.00123	0.00049	0.000167	6.3e-05	0	0	0	0
0.191	0.005525	0.003216	0.001219	0.000552	0.000115	6.3e-05	2.1e-05	0	0	0
0.193	0.004934	0.003164	0.001396	0.000354	0.000156	2.1e-05	1e-05	0	0	0
0.195	0.005189	0.002713	0.001094	0.000323	0.000115	3.1e-05	0	0	1e-05	0
0.197	0.00542	0.002839	0.00125	0.000323	0.000156	2.1e-05	0	1e-05	0	0
0.199	0.005119	0.002745	0.001042	0.000365	8.3e-05	4.2e-05	0	0	0	0
0.201	0.005409	0.002441	0.000938	0.000417	8.3e-05	2.1e-05	0	0	0	0
0.203	0.004691	0.002693	0.000896	0.000281	6.3e-05	3.1e-05	2.1e-05	0	0	0
0.205	0.005015	0.002232	0.001011	0.00025	8.3e-05	2.1e-05	0	0	0	0
0.207	0.00505	0.00242	0.00075	0.000208	0.000104	7.3e-05	1e-05	0	0	0
0.209	0.005142	0.002242	0.00099	0.00026	6.3e-05	2.1e-05	0	0	0	0
0.211	0.004772	0.002378	0.000781	0.00026	8.3e-05	0	2.1e-05	0	0	0
0.213	0.00461	0.002368	0.000907	0.000177	9.4e-05	4.2e-05	0	0	0	0
0.215	0.004679	0.002567	0.000625	0.00025	6.3e-05	0	0	0	0	0
0.217	0.004725	0.00219	0.00074	0.00024	3.1e-05	4.2e-05	0	0	0	0
0.219	0.004992	0.00198	0.000854	0.000146	3.1e-05	1e-05	0	0	0	0
0.221	0.004552	0.002106	0.000604	0.000188	6.3e-05	3.1e-05	0	0	0	0
0.223	0.004633	0.002064	0.000792	0.000156	2.1e-05	1e-05	1e-05	0	0	0
0.225	0.004343	0.002085	0.000615	0.000208	3.1e-05	2.1e-05	0	0	0	0
0.227	0.004401	0.001938	0.00049	0.000156	7.3e-05	0	0	0	0	0
0.229	0.004239	0.002012	0.000563	0.000167	5.2e-05	2.1e-05	0	0	0	0
0.231	0.003949	0.001854	0.000552	0.000104	5.2e-05	0	0	0	0	0
0.233	0.004285	0.001854	0.000625	8.3e-05	2.1e-05	1e-05	0	0	0	0
0.235	0.004262	0.001917	0.00049	0.000156	5.2e-05	1e-05	0	0	0	0
0.237	0.004251	0.00175	0.000511	8.3e-05	5.2e-05	0	0	0	0	0
0.239	0.004251	0.001792	0.000531	7.3e-05	3.1e-05	0	0	0	0	0
0.241	0.004054	0.001572	0.000417	6.3e-05	2.1e-05	0	0	0	0	0
0.243	0.004123	0.001414	0.000521	0.000104	1e-05	0	0	0	0	0
0.245	0.004019	0.001592	0.00049	5.2e-05	3.1e-05	1e-05	0	0	0	0
0.247	0.004216	0.001666	0.000323	0.000115	1e-05	1e-05	0	0	0	0
0.249	0.004065	0.00131	0.000313	9.4e-05	1e-05	0	0	0	0	0
0.251	0.003868	0.00131	0.000292	9.4e-05	3.1e-05	0	1e-05	0	0	0
0.253	0.003926	0.00132	0.000375	0.000146	0	1e-05	0	0	0	0
0.255	0.004274	0.00131	0.00025	0.000104	2.1e-05	0	0	0	0	0
0.257	0.003683	0.001184	0.000375	6.3e-05	1e-05	0	0	0	0	0
0.259	0.003614	0.001289	0.00026	8.3e-05	1e-05	0	0	0	0	0
0.261	0.003857	0.000995	0.000438	4.2e-05	1e-05	0	0	0	0	0
0.263	0.003671	0.00131	0.000365	6.3e-05	0	0	1e-05	0	0	0
0.265	0.003116	0.001383	0.000313	5.2e-05	1e-05	0	0	0	0	0
0.267	0.003533	0.001121	0.000313	4.2e-05	0	0	0	0	0	0
0.269	0.003336	0.001048	0.000198	4.2e-05	0	0	0	0	0	0
0.271	0.003023	0.001079	0.00024	4.2e-05	1e-05	0	1e-05	0	0	0
0.273	0.003	0.000828	0.00026	3.1e-05	1e-05	1e-05	0	0	0	0
0.275	0.003533	0.00087	0.000271	2.1e-05	0	1e-05	0	0	0	0
0.277	0.003359	0.000849	0.000219	2.1e-05	1e-05	0	0	0	0	0
0.279	0.00322	0.00088	0.00025	5.2e-05	0	0	0	0	0	0
0.281	0.003046	0.000891	0.000104	2.1e-05	2.1e-05	0	0	0	0	0
0.283	0.003266	0.000838	0.000208	3.1e-05	0	0	0	0	0	0
0.285	0.002988	0.00109	0.000167	0	0	0	0	0	0	0
0.287	0.002988	0.000723	0.000156	1e-05	0	0	0	0	0	0
0.289	0.003324	0.000775	0.000188	3.1e-05	0	0	0	0	0	0
0.291	0.003034	0.000712	0.000167	1e-05	0	0	0	0	0	0
0.293	0.003208	0.000849	0.000125	3.1e-05	0	1e-05	0	0	0	0
0.295	0.003173	0.000786	0.000104	1e-05	0	0	0	0	0	0
0.297	0.003394	0.000702	0.000146	3.1e-05	0	0	0	0	0	0
0.299	0.002826	0.000681	0.000167	1e-05	0	0	0	0	0	0
0.301	0.002895	0.000576	8.3e-05	1e-05	0	0	0	0	0	0
0.303	0.002791	0.000618	9.4e-05	4.2e-05	1e-05	0	0	0	0	0
0.305	0.003	0.000545	5.2e-05	0	0	0	0	0	0	0
0.307	0.002606	0.000629	0.000135	1e-05	0	0	0	0	0	0
0.309	0.002687	0.000534	6.3e-05	0	0	0	0	0	0	0
0.311	0.002733	0.000566	0.000125	1e-05	0	0	0	0	0	0
0.313	0.002606	0.000608	9.4e-05	1e-05	0	0	0	0	0	0
0.315	0.002826	0.00065	0.000135	1e-05	0	0	0	0	0	0
0.317	0.002536	0.000524	7.3e-05	1e-05	0	0	0	0	0	0
0.319	0.002455	0.000503	8.3e-05	2.1e-05	0	0	0	0	0	0
0.321	0.00234	0.000471	0.000146	2.1e-05	0	0	0	0	0	0
0.323	0.002409	0.000482	4.2e-05	2.1e-05	0	0	0	0	0	0
0.325	0.002166	0.000388	8.3e-05	2.1e-05	0	0	0	0	0	0
0.327	0.002826	0.000461	7.3e-05	3.1e-05	0	0	0	0	0	0
0.329	0.002594	0.000545	4.2e-05	1e-05	0	0	0	0	0	0
0.331	0.00249	0.000534	6.3e-05	0	0	0	0	0	0	0
0.333	0.002096	0.000388	7.3e-05	1e-05	0	0	0	0	0	0
0.335	0.002397	0.000388	3.1e-05	0	0	0	0	0	0	0
0.337	0.002235	0.000304	4.2e-05	0	0	0	0	0	0	0
0.339	0.002699	0.000293	5.2e-05	0	0	0	0	0	0	0
0.341	0.002177	0.000356	4.2e-05	1e-05	0	0	0	0	0	0
0.343	0.002177	0.000461	4.2e-05	1e-05	0	0	0	0	0	0
0.345	0.002235	0.00043	3.1e-05	0	0	0	0	0	0	0
0.347	0.00227	0.000471	5.2e-05	0	0	0	0	0	0	0
0.349	0.002073	0.000293	7.3e-05	0	0	0	0	0	0	0
0.351	0.002038	0.000346	4.2e-05	1e-05	0	0	0	0	0	0
0.353	0.002131	0.000325	4.2e-05	0	0	0	0	0	0	0
0.355	0.002038	0.000293	3.1e-05	0	0	0	0	0	0	0
0.357	0.001957	0.000199	1e-05	0	1e-05	0	0	0	0	0
0.359	0.002096	0.000388	5.2e-05	0	1e-05	0	0	0	0	0
0.361	0.00183	0.000356	4.2e-05	0	0	0	0	0	0	0
0.363	0.001691	0.000314	2.1e-05	1e-05	0	0	0	0	0	0
0.365	0.00205	0.000293	2.1e-05	0	0	0	0	0	0	0
0.367	0.001899	0.000335	5.2e-05	0	0	1e-05	0	0	0	0
0.369	0.001795	0.000251	1e-05	2.1e-05	0	0	0	0	0	0
0.371	0.001923	0.000335	3.1e-05	1e-05	0	0	0	0	0	0
0.373	0.001842	0.00021	1e-05	1e-05	0	0	0	0	0	0
0.375	0.001726	0.000293	2.1e-05	1e-05	0	0	0	0	0	0
0.377	0.001633	0.000168	1e-05	0	0	0	0	0	0	0
0.379	0.001703	0.000199	8.3e-05	0	0	0	0	0	0	0
0.381	0.001691	0.000293	2.1e-05	0	0	0	0	0	0	0
0.383	0.001679	0.000241	4.2e-05	0	0	0	0	0	0	0
0.385	0.001714	0.000241	1e-05	0	0	0	0	0	0	0
0.387	0.001807	0.000168	2.1e-05	0	0	0	0	0	0	0
0.389	0.001621	0.000325	2.1e-05	0	0	0	0	0	0	0
0.391	0.001471	0.000199	2.1e-05	0	0	0	0	0	0	0
0.393	0.001737	0.00023	0	0	0	0	0	0	0	0
0.395	0.001691	0.000136	1e-05	0	0	0	0	0	0	0
0.397	0.001413	0.00022	1e-05	1e-05	0	0	0	0	0	0
0.399	0.001228	0.00021	3.1e-05	0	0	0	0	0	0	0

## Sheet: ED Fig. 5G
Fig. 5G
	HMSiR	blue	green	red
R (µm)	data	fit	fit	fit
0.000125	3.2025e-05	2e-05	2e-05	2e-05
0.000375	0.00016012	5e-05	0.00015	0.00017
0.000625	0.00054442	0.00014	0.00039	0.00052
0.000875	0.0011529	0.00036	0.00084	0.00101
0.001125	0.0022097	0.00052	0.00144	0.00131
0.001375	0.0023378	0.00074	0.00222	0.00247
0.001625	0.0035227	0.00104	0.00285	0.00289
0.001875	0.0046116	0.00139	0.00352	0.00353
0.002125	0.0054122	0.0014	0.00455	0.00475
0.002375	0.0070455	0.00203	0.00559	0.00617
0.002625	0.0075899	0.00229	0.00721	0.00715
0.002875	0.0087748	0.00325	0.00753	0.00873
0.003125	0.010152	0.00297	0.00933	0.00949
0.003375	0.0106	0.00373	0.01069	0.01106
0.003625	0.013194	0.00416	0.01155	0.01179
0.003875	0.014379	0.00466	0.01293	0.0126
0.004125	0.015852	0.00546	0.0147	0.0148
0.004375	0.016397	0.00614	0.01609	0.01543
0.004625	0.016973	0.00686	0.01712	0.01704
0.004875	0.018831	0.00726	0.01798	0.01799
0.005125	0.019311	0.00773	0.01868	0.02028
0.005375	0.021072	0.00875	0.02022	0.01956
0.005625	0.021745	0.00892	0.02063	0.02115
0.005875	0.022097	0.00982	0.02144	0.02148
0.006125	0.023634	0.01007	0.02196	0.02254
0.006375	0.021489	0.01086	0.02289	0.02194
0.006625	0.021777	0.01166	0.02364	0.02306
0.006875	0.025204	0.01167	0.02455	0.02493
0.007125	0.023314	0.01228	0.02388	0.02288
0.007375	0.024755	0.01302	0.02472	0.02415
0.007625	0.023282	0.01342	0.02487	0.02358
0.007875	0.023762	0.01391	0.02545	0.02456
0.008125	0.022481	0.01398	0.02395	0.02478
0.008375	0.023762	0.01392	0.02393	0.02347
0.008625	0.022706	0.01511	0.02446	0.02443
0.008875	0.02325	0.01516	0.02405	0.02422
0.009125	0.021393	0.01621	0.02415	0.02375
0.009375	0.021168	0.01582	0.0224	0.02261
0.009625	0.023154	0.01633	0.02301	0.0222
0.009875	0.020752	0.01647	0.02237	0.02217
0.010125	0.021713	0.01726	0.02173	0.02147
0.010375	0.019279	0.01678	0.02142	0.01984
0.010625	0.018991	0.01629	0.02014	0.02034
0.010875	0.018446	0.01703	0.0192	0.01895
0.011125	0.017518	0.01707	0.01918	0.01806
0.011375	0.017774	0.01698	0.01842	0.01804
0.011625	0.015948	0.01709	0.01726	0.01769
0.011875	0.015788	0.01696	0.01661	0.01651
0.012125	0.014924	0.01657	0.01556	0.01614
0.012375	0.01502	0.01661	0.01585	0.01528
0.012625	0.013899	0.01649	0.01436	0.01391
0.012875	0.014315	0.0169	0.01345	0.01424
0.013125	0.013258	0.01587	0.01308	0.01189
0.013375	0.01265	0.01618	0.01156	0.0123
0.013625	0.010856	0.01566	0.01231	0.01158
0.013875	0.0099918	0.01584	0.01066	0.01053
0.014125	0.010024	0.01547	0.01049	0.01069
0.014375	0.0094153	0.01507	0.00935	0.00949
0.014625	0.0088709	0.01529	0.00898	0.00941
0.014875	0.0079422	0.01419	0.00803	0.00768
0.015125	0.00775	0.0142	0.00828	0.00804
0.015375	0.0081343	0.01386	0.00724	0.00752
0.015625	0.0074298	0.01419	0.00706	0.00721
0.015875	0.0058605	0.01283	0.00637	0.00681
0.016125	0.0057965	0.01372	0.00583	0.00556
0.016375	0.0065971	0.0127	0.00571	0.0056
0.016625	0.0050599	0.01254	0.00443	0.00483
0.016875	0.0048678	0.01176	0.00459	0.00488
0.017125	0.0046756	0.0117	0.00446	0.00427
0.017375	0.0040992	0.01142	0.00395	0.0038
0.017625	0.0031064	0.01086	0.00366	0.00377
0.017875	0.0032665	0.01104	0.00328	0.00353
0.018125	0.0035868	0.0101	0.0028	0.00309
0.018375	0.0030103	0.01012	0.00279	0.00286
0.018625	0.00253	0.00959	0.00228	0.00256
0.018875	0.0024659	0.00928	0.00219	0.0025
0.019125	0.002562	0.00893	0.0019	0.00205
0.019375	0.0020816	0.00872	0.0016	0.00181
0.019625	0.0020496	0.00837	0.00158	0.00173
0.019875	0.0019215	0.00762	0.00138	0.00157
0.020125	0.0016973	0.00774	0.00139	0.00146
0.020375	0.0014411	0.00708	0.00128	0.00153
0.020625	0.00096075	0.00674	0.00095	0.00119
0.020875	0.0011529	0.00686	0.00108	0.00104
0.021125	0.0011849	0.00639	0.00083	0.00119
0.021375	0.00086467	0.0058	0.00094	0.00093
0.021625	0.00092872	0.00564	0.00083	0.00073
0.021875	0.0007686	0.00525	0.00077	0.00078
0.022125	0.0006405	0.00519	0.00055	0.0006
0.022375	0.00092872	0.00496	0.0006	0.00055
0.022625	0.00054442	0.00493	0.0006	0.00042
0.022875	0.00032025	0.00433	0.00042	0.00056
0.023125	0.00057645	0.00405	0.00041	0.00052
0.023375	0.0005124	0.00413	0.00033	0.00043
0.023625	0.00032025	0.00403	0.0003	0.00039
0.023875	0.0002562	0.00378	0.00015	0.00043
0.024125	0.00032025	0.0033	0.00019	0.00021
0.024375	0.00032025	0.0034	0.00019	0.00023
0.024625	0.0001281	0.00286	0.00022	0.00025
0.024875	0.00028822	0.00291	0.00014	0.0003
0.025125	0.0001281	0.00276	0.00016	0.00017
0.025375	6.405e-05	0.0026	9e-05	0.00018
0.025625	0.00022417	0.00259	0.0001	0.0001
0.025875	3.2025e-05	0.00234	6e-05	0.00014
0.026125	0.00022417	0.00232	4e-05	7e-05
0.026375	0.00019215	0.00201	7e-05	3e-05
0.026625	9.6075e-05	0.00196	7e-05	8e-05
0.026875	3.2025e-05	0.002	4e-05	8e-05
0.027125	9.6075e-05	0.00158	3e-05	8e-05
0.027375	9.6075e-05	0.00136	2e-05	6e-05
0.027625	9.6075e-05	0.00132	3e-05	1e-05
0.027875	6.405e-05	0.00121	1e-05	4e-05
0.028125	6.405e-05	0.0014	3e-05	2e-05
0.028375	0.0001281	0.00118	3e-05	5e-05
0.028625	0.0001281	0.00103	3e-05	7e-05
0.028875	0	0.00093	1e-05	4e-05
0.029125	3.2025e-05	0.00107	0	3e-05
0.029375	6.405e-05	0.00093	0	4e-05
0.029625	6.405e-05	0.00078	0	2e-05
0.029875	3.2025e-05	0.0009	0	4e-05
0.030125	3.2025e-05	0.0007	0	4e-05
0.030375	9.6075e-05	0.00088	1e-05	1e-05
0.030625	6.405e-05	0.0007	0	0
0.030875	0	0.00066	0	2e-05
0.031125	6.405e-05	0.00047	0	1e-05
0.031375	3.2025e-05	0.00043	0	2e-05
0.031625	0	0.00051	0	1e-05
0.031875	3.2025e-05	0.00042	0	0
0.032125	3.2025e-05	0.00037	0	4e-05
0.032375	0	0.00045	0	2e-05
0.032625	0	0.00031	0	0
0.032875	0	0.0003	0	0
0.033125	0	0.00039	0	0
0.033375	0	0.00024	0	0
0.033625	0	0.00029	0	0
0.033875	0	0.00023	0	0
0.034125	0	0.00019	0	0
0.034375	0	0.00025	0	0
0.034625	0	0.00017	0	0
0.034875	0	0.00014	0	0
0.035125	0	9e-05	0	0
0.035375	0	0.00012	0	1e-05
0.035625	0	9e-05	0	0
0.035875	0	3e-05	0	0
0.036125	0	8e-05	0	0
0.036375	0	0.00011	0	0
0.036625	0	8e-05	0	1e-05
0.036875	0	8e-05	0	0
0.037125	0	1e-05	0	0
0.037375	3.2025e-05	7e-05	0	0
0.037625	0	6e-05	0	0
0.037875	0	0.00011	0	0
0.038125	0	5e-05	0	0
0.038375	0	6e-05	0	0
0.038625	0	7e-05	0	0
0.038875	0	2e-05	0	0
0.039125	0	4e-05	0	0
0.039375	0	4e-05	0	0
0.039625	0	5e-05	0	0
0.039875	0	4e-05	0	0
0.040125	0	3e-05	0	0
0.040375	0	0	0	0
0.040625	0	4e-05	0	0
0.040875	0	1e-05	0	0
0.041125	0	0	0	0
0.041375	0	2e-05	0	0
0.041625	0	1e-05	0	0
0.041875	0	0	0	0
0.042125	0	1e-05	0	0
0.042375	0	0	0	0
0.042625	0	0	0	0
0.042875	0	0	0	0
0.043125	0	0	0	0
0.043375	0	0	0	0
0.043625	0	1e-05	0	0
0.043875	0	1e-05	0	0
0.044125	0	2e-05	0	0
0.044375	0	0	0	0
0.044625	0	0	0	0
0.044875	0	0	0	0
0.045125	0	0	0	0
0.045375	0	0	0	0
0.045625	0	0	0	0
0.045875	0	1e-05	0	0
0.046125	0	0	0	0
0.046375	0	0	0	0
0.046625	0	0	0	0
0.046875	0	0	0	0
0.047125	0	0	0	0
0.047375	0	0	0	0
0.047625	0	0	0	0
0.047875	0	0	0	0
0.048125	0	0	0	0
0.048375	0	0	0	0
0.048625	0	0	0	0
0.048875	0	0	0	0
0.049125	0	0	0	0
0.049375	0	0	0	0
0.049625	0	0	0	0
0.049875	0	0	0	0

## Sheet: ED Fig. 5H
Fig. 5H
R^2/t	HMSiR	blue	green	red
(µm^2/s)	data	fit	fit	fit
0.001	0.043758	0.015941	0.043293	0.038063
0.003	0.054393	0.024108	0.05797	0.05724
0.005	0.055931	0.027495	0.061253	0.060542
0.007	0.054265	0.028597	0.059697	0.061542
0.009	0.053881	0.028556	0.055707	0.057698
0.011	0.050581	0.029122	0.052343	0.054583
0.013	0.044879	0.02895	0.048818	0.050375
0.015	0.045072	0.02708	0.045788	0.047344
0.017	0.041003	0.027515	0.042636	0.043677
0.019	0.03764	0.026949	0.039939	0.042281
0.021	0.034661	0.0252	0.036303	0.037458
0.023	0.033347	0.02421	0.034273	0.035708
0.025	0.030016	0.025038	0.031859	0.033604
0.027	0.030208	0.022663	0.028909	0.029635
0.029	0.027549	0.022542	0.027434	0.026854
0.031	0.026524	0.022986	0.024596	0.025354
0.033	0.022584	0.020803	0.023505	0.02351
0.035	0.021687	0.020095	0.021798	0.022073
0.037	0.019509	0.020267	0.020162	0.019167
0.039	0.018964	0.019489	0.017657	0.017854
0.041	0.017202	0.018175	0.017051	0.016979
0.043	0.015985	0.017659	0.015859	0.015531
0.045	0.015184	0.016679	0.014677	0.014688
0.047	0.014287	0.016911	0.013737	0.013021
0.049	0.01371	0.016477	0.012212	0.012177
0.051	0.012653	0.015435	0.011747	0.010979
0.053	0.012301	0.014768	0.010253	0.009552
0.055	0.010956	0.014566	0.009505	0.00949
0.057	0.0090656	0.013697	0.009525	0.008792
0.059	0.0083288	0.013838	0.008222	0.007781
0.061	0.0083929	0.012676	0.00799	0.007833
0.063	0.0074959	0.012544	0.007121	0.006938
0.065	0.0073998	0.012079	0.006818	0.006958
0.067	0.0068552	0.010897	0.005909	0.005281
0.069	0.0063427	0.011018	0.005919	0.00549
0.071	0.0062146	0.010361	0.005273	0.005385
0.073	0.0065349	0.011048	0.004889	0.004208
0.075	0.0049652	0.009997	0.004889	0.004531
0.077	0.0043566	0.009653	0.004	0.003844
0.079	0.0044527	0.009421	0.003838	0.003427
0.081	0.0045168	0.008784	0.003545	0.003365
0.083	0.0042285	0.00844	0.003152	0.002833
0.085	0.00378	0.00843	0.002798	0.002958
0.087	0.0033956	0.007885	0.002606	0.002479
0.089	0.0030752	0.007783	0.002697	0.002552
0.091	0.0029791	0.007581	0.002404	0.001938
0.093	0.0024025	0.007025	0.002515	0.002177
0.095	0.0019861	0.006975	0.00202	0.001896
0.097	0.0025307	0.006853	0.001848	0.001823
0.099	0.0023705	0.006479	0.001758	0.001573
0.101	0.0019861	0.006075	0.001444	0.001281
0.103	0.0016337	0.005863	0.001384	0.00151
0.105	0.0016978	0.005772	0.001273	0.001375
0.107	0.0014095	0.005752	0.001273	0.001146
0.109	0.0016658	0.005297	0.00097	0.000948
0.111	0.0015056	0.005196	0.001091	0.000885
0.113	0.0014095	0.004842	0.000838	0.000719
0.115	0.0012173	0.004882	0.000869	0.000917
0.117	0.0013134	0.004862	0.000838	0.000708
0.119	0.0012173	0.004397	0.000697	0.000667
0.121	0.00096101	0.003962	0.000687	0.000635
0.123	0.00089695	0.004225	0.000737	0.000615
0.125	0.00096101	0.003811	0.000566	0.000625
0.127	0.00070474	0.003882	0.000515	0.000542
0.129	0.00064068	0.00375	0.000576	0.000417
0.131	0.00044847	0.003629	0.000505	0.000458
0.133	0.00073678	0.003265	0.000545	0.000344
0.135	0.00057661	0.003316	0.000434	0.000521
0.137	0.00070474	0.003437	0.000414	0.000333
0.139	0.00035237	0.00278	0.000465	0.000396
0.141	0.00035237	0.002749	0.000384	0.00025
0.143	0.00070474	0.002881	0.000394	0.00026
0.145	0.00035237	0.002375	0.000354	0.000271
0.147	0.00038441	0.002557	0.000333	0.000156
0.149	0.00051254	0.002487	0.000273	0.000229
0.151	0.00032034	0.002335	0.000192	0.000156
0.153	0.00035237	0.002386	0.000313	0.000229
0.155	0.0002883	0.002264	0.000263	0.000115
0.157	6.4068e-05	0.002416	0.000212	0.000167
0.159	0.0001922	0.001991	0.000131	0.000177
0.161	0.00025627	0.001951	0.000232	0.000156
0.163	0.00041644	0.001708	0.000172	0.000125
0.165	0.00025627	0.001759	0.000141	0.000115
0.167	0.0001922	0.001981	0.000131	0.000115
0.169	0.00016017	0.001668	0.000182	0.000104
0.171	0.00012814	0.0019	9.1e-05	8.3e-05
0.173	0.00016017	0.001688	5.1e-05	0.000115
0.175	0.00022424	0.001557	9.1e-05	6.3e-05
0.177	6.4068e-05	0.001445	8.1e-05	4.2e-05
0.179	9.6101e-05	0.001304	7.1e-05	9.4e-05
0.181	0.00022424	0.001567	8.1e-05	6.3e-05
0.183	0	0.001243	0.000101	7.3e-05
0.185	0	0.001031	8.1e-05	6.3e-05
0.187	0.00016017	0.001294	0.000101	8.3e-05
0.189	6.4068e-05	0.001183	5.1e-05	5.2e-05
0.191	3.2034e-05	0.001183	0.000101	7.3e-05
0.193	3.2034e-05	0.001193	3e-05	3.1e-05
0.195	3.2034e-05	0.001193	3e-05	2.1e-05
0.197	3.2034e-05	0.000859	5.1e-05	1e-05
0.199	6.4068e-05	0.001031	4e-05	3.1e-05
0.201	6.4068e-05	0.000981	2e-05	2.1e-05
0.203	0	0.000879	1e-05	4.2e-05
0.205	3.2034e-05	0.001001	2e-05	2.1e-05
0.207	0.00016017	0.001001	3e-05	1e-05
0.209	3.2034e-05	0.000708	2e-05	0
0.211	9.6101e-05	0.000778	3e-05	0
0.213	3.2034e-05	0.000778	2e-05	2.1e-05
0.215	0	0.000697	4e-05	3.1e-05
0.217	6.4068e-05	0.000981	3e-05	0
0.219	3.2034e-05	0.000687	1e-05	2.1e-05
0.221	0	0.000677	1e-05	2.1e-05
0.223	3.2034e-05	0.000576	0	0
0.225	0	0.000576	0	0
0.227	6.4068e-05	0.000596	2e-05	1e-05
0.229	0	0.000505	0	1e-05
0.231	9.6101e-05	0.000576	1e-05	1e-05
0.233	0	0.000425	1e-05	0
0.235	6.4068e-05	0.000435	0	2.1e-05
0.237	3.2034e-05	0.000414	2e-05	0
0.239	0	0.000485	1e-05	0
0.241	6.4068e-05	0.000546	2e-05	0
0.243	3.2034e-05	0.000425	1e-05	1e-05
0.245	3.2034e-05	0.000435	1e-05	1e-05
0.247	3.2034e-05	0.000374	0	1e-05
0.249	3.2034e-05	0.000344	3e-05	3.1e-05
0.251	0	0.000313	0	0
0.253	0	0.000263	0	0
0.255	3.2034e-05	0.000394	1e-05	1e-05
0.257	0	0.000354	0	0
0.259	0	0.000303	0	1e-05
0.261	6.4068e-05	0.000384	0	0
0.263	0	0.000273	0	0
0.265	6.4068e-05	0.000334	0	2.1e-05
0.267	0	0.000212	0	0
0.269	3.2034e-05	0.000293	0	0
0.271	0	0.000354	0	0
0.273	0	0.000273	0	0
0.275	0	0.000192	0	1e-05
0.277	6.4068e-05	0.000243	0	0
0.279	0	0.000293	1e-05	0
0.281	3.2034e-05	0.000374	0	0
0.283	0	0.000253	0	0
0.285	3.2034e-05	0.000232	0	0
0.287	0	0.000192	0	0
0.289	0	0.000232	0	0
0.291	0	0.000172	0	0
0.293	0	0.000152	0	0
0.295	3.2034e-05	0.000172	0	1e-05
0.297	3.2034e-05	0.000111	0	0
0.299	0	0.000202	0	0
0.301	0	0.000192	0	1e-05
0.303	0	0.000162	0	0
0.305	0	0.000152	0	0
0.307	0	0.000131	0	0
0.309	3.2034e-05	0.000152	0	0
0.311	3.2034e-05	0.000121	0	2.1e-05
0.313	0	8.1e-05	0	0
0.315	0	7.1e-05	0	0
0.317	0	0.000172	0	0
0.319	0	0.000142	0	0
0.321	0	0.000101	0	0
0.323	0	0.000111	0	0
0.325	0	8.1e-05	0	0
0.327	0	0.000131	0	0
0.329	0	0.000121	0	0
0.331	0	9.1e-05	0	0
0.333	0	9.1e-05	0	0
0.335	0	9.1e-05	0	0
0.337	0	8.1e-05	0	0
0.339	0	6.1e-05	0	0
0.341	0	0.000101	0	0
0.343	0	4e-05	0	0
0.345	0	8.1e-05	0	0
0.347	0	7.1e-05	0	0
0.349	0	8.1e-05	0	0
0.351	0	7.1e-05	0	0
0.353	0	7.1e-05	0	0
0.355	0	8.1e-05	0	0
0.357	0	6.1e-05	0	0
0.359	0	7.1e-05	0	0
0.361	0	4e-05	0	0
0.363	0	4e-05	0	0
0.365	0	8.1e-05	0	0
0.367	0	5.1e-05	0	0
0.369	0	4e-05	0	0
0.371	0	3e-05	0	0
0.373	0	0	0	0
0.375	0	2e-05	0	0
0.377	0	2e-05	0	0
0.379	0	1e-05	0	0
0.381	0	4e-05	0	0
0.383	0	3e-05	0	0
0.385	0	2e-05	0	0
0.387	0	1e-05	0	0
0.389	0	3e-05	0	0
0.391	0	0	0	0
0.393	0	1e-05	0	0
0.395	0	2e-05	0	0
0.397	0	5.1e-05	0	0
0.399	0	2e-05	0	0

## Sheet: ED Fig. 5I
Fig. 5I
		Frequency
∆xyz	∆x	∆y	∆z
-49.5	0	0	0
-48.5	0	0	0
-47.5	0	0	0
-46.5	0	0	0
-45.5	0	0	0
-44.5	0	0	0
-43.5	0	0	0
-42.5	0	0	0
-41.5	0	0	0
-40.5	0	0	0
-39.5	0	0	0
-38.5	0	0	0
-37.5	0	0	0
-36.5	0	0	0
-35.5	0	0	0
-34.5	0	0	0
-33.5	0	0	0
-32.5	0	0	0
-31.5	0	0	0
-30.5	0	0.0001	0
-29.5	0	0	0
-28.5	0.0001	0	0
-27.5	0.0001	0.0001	0
-26.5	0.0001	0.0002	0
-25.5	0.0001	0.0002	0
-24.5	0.0002	0.0003	0
-23.5	0.0002	0.0005	0
-22.5	0.0005	0.0005	0
-21.5	0.0005	0.0009	0
-20.5	0.0009	0.001	0
-19.5	0.0014	0.0014	0
-18.5	0.0015	0.0021	0.0001
-17.5	0.0021	0.0028	0.0001
-16.5	0.0028	0.0039	0.0002
-15.5	0.0038	0.0053	0.0004
-14.5	0.0055	0.0066	0.0006
-13.5	0.0073	0.0089	0.0012
-12.5	0.0099	0.0112	0.0015
-11.5	0.012	0.015	0.003
-10.5	0.0166	0.0178	0.0049
-9.5	0.0212	0.0218	0.0079
-8.5	0.0254	0.0271	0.012
-7.5	0.0302	0.0321	0.0195
-6.5	0.0364	0.0353	0.028
-5.5	0.0424	0.0418	0.0391
-4.5	0.0482	0.0456	0.053
-3.5	0.0526	0.0501	0.0652
-2.5	0.0562	0.0546	0.0783
-1.5	0.0593	0.0569	0.0895
-0.5	0.0618	0.0572	0.0938
0.5	0.0606	0.0567	0.0943
1.5	0.0599	0.0561	0.0906
2.5	0.0582	0.0534	0.0794
3.5	0.0528	0.0501	0.0677
4.5	0.0474	0.0457	0.0531
5.5	0.042	0.0412	0.0387
6.5	0.0369	0.0359	0.0278
7.5	0.0314	0.0313	0.0191
8.5	0.0254	0.0264	0.012
9.5	0.0198	0.0225	0.008
10.5	0.0171	0.0181	0.0046
11.5	0.0129	0.0143	0.0029
12.5	0.01	0.0115	0.0016
13.5	0.0071	0.0088	0.001
14.5	0.0054	0.0072	0.0005
15.5	0.0041	0.0052	0.0003
16.5	0.0029	0.0038	0.0002
17.5	0.0021	0.003	0.0001
18.5	0.0016	0.0024	0
19.5	0.0011	0.0016	0
20.5	0.0006	0.001	0
21.5	0.0004	0.0008	0
22.5	0.0003	0.0006	0
23.5	0.0003	0.0004	0
24.5	0.0002	0.0003	0
25.5	0.0001	0.0002	0
26.5	0.0001	0.0001	0
27.5	0	0.0001	0
28.5	0.0001	0	0
29.5	0	0	0
30.5	0	0.0001	0
31.5	0	0	0
32.5	0	0	0
33.5	0	0	0
34.5	0	0	0
35.5	0	0	0
36.5	0	0	0
37.5	0	0	0
38.5	0	0	0
39.5	0	0	0
40.5	0	0	0
41.5	0	0	0
42.5	0	0	0
43.5	0	0	0
44.5	0	0	0
45.5	0	0	0
46.5	0	0	0
47.5	0	0	0
48.5	0	0	0
49.5	0	0	0

## Sheet: ED Fig. 5J
Fig. 5J
	JF549	orange	blue	green
R (µm)	data	fit	fit	fit
0.001	0.0027285	0.00204	0.00158	0.00215
0.003	0.0098909	0.0144	0.0103	0.013
0.005	0.027456	0.03297	0.02633	0.03183
0.007	0.042633	0.0526	0.04356	0.05475
0.009	0.063608	0.06859	0.06354	0.07348
0.011	0.070089	0.07766	0.07619	0.08803
0.013	0.078445	0.08511	0.08674	0.09213
0.015	0.087653	0.08817	0.089	0.09174
0.017	0.088165	0.08496	0.08552	0.08607
0.019	0.08015	0.07991	0.08002	0.07609
0.021	0.073499	0.0694	0.07098	0.065
0.023	0.059857	0.06223	0.06129	0.05469
0.025	0.047578	0.05207	0.05193	0.04658
0.027	0.046385	0.04425	0.04296	0.03626
0.029	0.035641	0.03511	0.03644	0.03126
0.031	0.030014	0.02901	0.0296	0.02594
0.033	0.027626	0.02322	0.02367	0.02138
0.035	0.016883	0.01849	0.02011	0.01744
0.037	0.015348	0.01464	0.01591	0.01475
0.039	0.013984	0.0123	0.01353	0.01272
0.041	0.012278	0.00964	0.01098	0.01038
0.043	0.0095498	0.00717	0.00923	0.0089
0.045	0.0073329	0.00657	0.00756	0.00717
0.047	0.008015	0.00441	0.00686	0.00639
0.049	0.0057981	0.00455	0.00558	0.00507
0.051	0.002899	0.00346	0.00453	0.00458
0.053	0.0039222	0.00303	0.00384	0.00352
0.055	0.0020464	0.00248	0.00352	0.00293
0.057	0.0022169	0.00171	0.00283	0.00235
0.059	0.0022169	0.00158	0.00264	0.00182
0.061	0.0018759	0.00133	0.00202	0.00199
0.063	0.0011937	0.00118	0.00168	0.00159
0.065	0.0018759	0.00105	0.00144	0.00123
0.067	0.0015348	0.00089	0.00126	0.00107
0.069	0.0011937	0.00068	0.00102	0.00068
0.071	0.00034106	0.00052	0.00099	0.00071
0.073	0.0005116	0.00051	0.00075	0.00068
0.075	0	0.00043	0.00065	0.00051
0.077	0.00068213	0.0003	0.00049	0.00053
0.079	0	0.00023	0.00033	0.00043
0.081	0.00017053	0.0002	0.00046	0.00031
0.083	0.00017053	0.00024	0.00032	0.00023
0.085	0	9e-05	0.00025	0.00025
0.087	0.00034106	0.00011	0.00021	0.00031
0.089	0.00034106	0.00016	0.00015	0.00021
0.091	0	7e-05	0.0002	0.00015
0.093	0.00034106	4e-05	0.00019	0.00011
0.095	0.00017053	5e-05	0.00014	0.00013
0.097	0.00034106	3e-05	6e-05	9e-05
0.099	0	4e-05	0.00017	4e-05
0.101	0.00017053	1e-05	2e-05	7e-05
0.103	0.00017053	3e-05	0.00013	5e-05
0.105	0	4e-05	2e-05	7e-05
0.107	0	0	7e-05	2e-05
0.109	0.00017053	1e-05	2e-05	2e-05
0.111	0	0	2e-05	3e-05
0.113	0	0	2e-05	3e-05
0.115	0	0	0	2e-05
0.117	0.00017053	0	2e-05	0
0.119	0	2e-05	3e-05	0
0.121	0	0	1e-05	0
0.123	0.00017053	1e-05	0	0
0.125	0	0	1e-05	0
0.127	0.00017053	0	1e-05	0
0.129	0.00017053	0	3e-05	0
0.131	0	0	0	0
0.133	0.00017053	0	0	3e-05
0.135	0	0	0	1e-05
0.137	0.00017053	0	0	0
0.139	0.00034106	0	0	0
0.141	0	0	0	0
0.143	0	0	1e-05	0
0.145	0.00085266	0	0	0
0.147	0.00085266	0	0	0
0.149	0.00068213	0	0	0
0.151	0.00034106	0	0	0
0.153	0.00068213	0	1e-05	0
0.155	0.0005116	0	0	0
0.157	0.00068213	0	0	0
0.159	0.00034106	0	0	0
0.161	0.00017053	0	0	0
0.163	0.0010232	0	0	0
0.165	0.00034106	0	0	0
0.167	0.0005116	0	0	0
0.169	0.0010232	0	1e-05	0
0.171	0.00034106	0	0	0
0.173	0.0005116	0	0	0
0.175	0.00017053	0	0	0
0.177	0.00034106	0	0	0
0.179	0.00017053	0	0	0
0.181	0.00017053	0	0	0
0.183	0.00017053	0	0	0
0.185	0.00017053	0	0	0
0.187	0.00017053	0	0	0
0.189	0.00034106	0	0	0
0.191	0.00017053	0	0	0
0.193	0	0	0	0
0.195	0.00034106	0	0	0
0.197	0.00034106	0	0	0
0.199	0	0	0	0
0.201	0	0	0	0
0.203	0	0	0	0
0.205	0	0	0	0
0.207	0	0	0	0
0.209	0	0	0	0
0.211	0	0	0	0
0.213	0	0	0	0
0.215	0	0	0	0
0.217	0	0	0	0
0.219	0	0	0	0
0.221	0	0	0	0
0.223	0	0	0	0
0.225	0	0	0	0
0.227	0	0	0	0
0.229	0	0	0	0
0.231	0	0	0	0
0.233	0	0	0	0
0.235	0	0	0	0
0.237	0	0	0	0
0.239	0	0	0	0
0.241	0	0	0	0
0.243	0	0	0	0
0.245	0	0	0	0
0.247	0	0	0	0
0.249	0	0	0	0
0.251	0.00017053	0	0	0
0.253	0	0	0	0
0.255	0.00017053	0	0	0
0.257	0	0	0	0
0.259	0	0	0	0
0.261	0	0	0	0
0.263	0	0	0	0
0.265	0	0	0	0
0.267	0	0	0	0
0.269	0	0	0	0
0.271	0.00017053	0	0	0
0.273	0	0	0	0
0.275	0.00017053	0	0	0
0.277	0.00017053	0	0	0
0.279	0	0	0	0
0.281	0.00034106	0	0	0
0.283	0	0	0	0
0.285	0	0	0	0
0.287	0	0	0	0
0.289	0	0	0	0
0.291	0	0	0	0
0.293	0.00017053	0	0	0
0.295	0	0	0	0
0.297	0.00017053	0	0	0
0.299	0.00017053	0	0	0
0.301	0	0	0	0
0.303	0	0	0	0
0.305	0	0	0	0
0.307	0	0	0	0
0.309	0	0	0	0
0.311	0	0	0	0
0.313	0	0	0	0
0.315	0	0	0	0
0.317	0	0	0	0
0.319	0	0	0	0
0.321	0	0	0	0
0.323	0	0	0	0
0.325	0	0	0	0
0.327	0	0	0	0
0.329	0	0	0	0
0.331	0	0	0	0
0.333	0	0	0	0
0.335	0	0	0	0
0.337	0	0	0	0
0.339	0	0	0	0
0.341	0	0	0	0
0.343	0	0	0	0
0.345	0	0	0	0
0.347	0	0	0	0
0.349	0	0	0	0
0.351	0	0	0	0
0.353	0	0	0	0
0.355	0	0	0	0
0.357	0	0	0	0
0.359	0	0	0	0
0.361	0	0	0	0
0.363	0	0	0	0
0.365	0	0	0	0
0.367	0	0	0	0
0.369	0	0	0	0
0.371	0	0	0	0
0.373	0	0	0	0
0.375	0	0	0	0
0.377	0	0	0	0
0.379	0	0	0	0
0.381	0	0	0	0
0.383	0	0	0	0
0.385	0	0	0	0
0.387	0	0	0	0
0.389	0	0	0	0
0.391	0	0	0	0
0.393	0	0	0	0
0.395	0	0	0	0
0.397	0	0	0	0
0.399	0	0	0	0

[truncated: 2 more sheets: ED Fig. 5K, ED Fig. 5L]
