# Supplementary material for: Overlapping nuclear import and export paths unveiled by two-colour MINFLUX
Source: Nature. 2025 Mar 19;640(8059):821–7. doi: 10.1038/s41586-025-08738-0 (PMC12003200; doi:10.1038/s41586-025-08738-0)
Supplement: Supplementary file 21 — Source Data Extended Data Fig. 6 [file 41586_2025_8738_MOESM21_ESM.xlsx]

## Sheet: ED Fig. 6A
ED Fig. 6A
HMSiR Channel
CFR	Counts
0.055	2
0.065	1
0.075	1
0.085	7
0.095	6
0.105	8
0.115	16
0.125	14
0.135	16
0.145	17
0.155	22
0.165	28
0.175	46
0.185	41
0.195	66
0.205	47
0.215	71
0.225	86
0.235	105
0.245	122
0.255	123
0.265	153
0.275	157
0.285	188
0.295	242
0.305	291
0.315	315
0.325	412
0.335	460
0.345	473
0.355	638
0.365	721
0.375	777
0.385	870
0.395	896
0.405	1020
0.415	1090
0.425	1074
0.435	1208
0.445	1198
0.455	1243
0.465	1212
0.475	1161
0.485	1092
0.495	1093
0.505	1093
0.515	888
0.525	931
0.535	814
0.545	833
0.555	778
0.565	790
0.575	660
0.585	686
0.595	748
0.605	637
0.615	652
0.625	571
0.635	551
0.645	598
0.655	566
0.665	620
0.675	587
0.685	543
0.695	602
0.705	449
0.715	494
0.725	490
0.735	508
0.745	498
0.755	456
0.765	468
0.775	454
0.785	446
0.795	490
0.805	1
0.815	1
0.825	0
0.835	0
0.845	0

## Sheet: ED Fig. 6B
HMSiR Channel
EFO (kHz)	Counts
0.25	0
0.75	0
1.25	0
1.75	0
2.25	0
2.75	0
3.25	0
3.75	0
4.25	0
4.75	0
5.25	0
5.75	0
6.25	0
6.75	0
7.25	0
7.75	0
8.25	0
8.75	0
9.25	0
9.75	0
10.25	0
10.75	0
11.25	0
11.75	0
12.25	0
12.75	0
13.25	0
13.75	0
14.25	0
14.75	0
15.25	0
15.75	0
16.25	88
16.75	180
17.25	209
17.75	249
18.25	272
18.75	324
19.25	281
19.75	343
20.25	339
20.75	365
21.25	291
21.75	326
22.25	295
22.75	279
23.25	250
23.75	265
24.25	254
24.75	233
25.25	1184
25.75	213
26.25	1172
26.75	163
27.25	1219
27.75	117
28.25	1249
28.75	96
29.25	1245
29.75	82
30.25	1321
30.75	55
31.25	1272
31.75	39
32.25	1322
32.75	27
33.25	1279
33.75	23
34.25	1235
34.75	18
35.25	1188
35.75	8
36.25	1203
36.75	7
37.25	1162
37.75	10
38.25	1080
38.75	6
39.25	1055
39.75	3
40.25	999
40.75	7
41.25	978
41.75	3
42.25	947
42.75	3
43.25	879
43.75	8
44.25	898
44.75	4
45.25	822
45.75	3
46.25	734
46.75	5
47.25	737
47.75	3
48.25	688
48.75	3
49.25	667
49.75	6
50.25	621
50.75	5
51.25	625
51.75	2
52.25	528
52.75	3
53.25	550
53.75	2
54.25	526
54.75	0
55.25	455
55.75	1
56.25	467
56.75	0
57.25	431
57.75	5
58.25	448
58.75	1
59.25	402
59.75	1
60.25	399
60.75	1
61.25	364
61.75	1
62.25	358
62.75	3
63.25	321
63.75	2
64.25	317
64.75	1
65.25	297
65.75	2
66.25	301
66.75	2
67.25	269
67.75	1
68.25	292
68.75	1
69.25	240
69.75	0
70.25	242
70.75	1
71.25	247
71.75	1
72.25	231
72.75	0
73.25	218
73.75	0
74.25	194
74.75	1
75.25	179
75.75	2
76.25	182
76.75	0
77.25	189
77.75	0
78.25	186
78.75	0
79.25	176
79.75	0
80.25	186
80.75	0
81.25	169
81.75	3
82.25	145
82.75	0
83.25	153
83.75	0
84.25	152
84.75	2
85.25	126
85.75	2
86.25	138
86.75	0
87.25	129
87.75	0
88.25	121
88.75	0
89.25	127
89.75	1
90.25	102
90.75	2
91.25	93
91.75	0
92.25	106
92.75	0
93.25	111
93.75	0
94.25	102
94.75	1
95.25	98
95.75	0
96.25	106
96.75	0
97.25	111
97.75	0
98.25	98
98.75	0
99.25	78
99.75	0
100.25	79
100.75	0
101.25	89
101.75	1
102.25	94
102.75	0
103.25	83
103.75	2
104.25	76
104.75	0
105.25	82
105.75	0
106.25	71
106.75	0
107.25	72
107.75	0
108.25	74
108.75	0
109.25	76
109.75	0
110.25	91
110.75	0
111.25	60
111.75	1
112.25	63
112.75	1
113.25	73
113.75	0
114.25	48
114.75	1
115.25	46
115.75	0
116.25	48
116.75	0
117.25	52
117.75	0
118.25	64
118.75	0
119.25	50
119.75	0
120.25	57
120.75	0
121.25	45
121.75	0
122.25	50
122.75	0
123.25	40
123.75	0
124.25	54
124.75	0
125.25	49
125.75	0
126.25	49
126.75	0
127.25	35
127.75	0
128.25	34
128.75	0
129.25	41
129.75	0
130.25	38
130.75	0
131.25	47
131.75	0
132.25	42
132.75	0
133.25	43
133.75	0
134.25	33
134.75	0
135.25	38
135.75	1
136.25	32
136.75	0
137.25	33
137.75	0
138.25	40
138.75	0
139.25	25
139.75	0
140.25	34
140.75	0
141.25	31
141.75	0
142.25	21
142.75	0
143.25	38
143.75	0
144.25	33
144.75	0
145.25	38
145.75	0
146.25	34
146.75	0
147.25	35
147.75	0
148.25	26
148.75	0
149.25	30
149.75	1
150.25	27
150.75	0
151.25	22
151.75	0
152.25	30
152.75	0
153.25	21
153.75	0
154.25	33
154.75	0
155.25	32
155.75	0
156.25	23
156.75	0
157.25	26
157.75	0
158.25	26
158.75	0
159.25	28
159.75	0
160.25	23
160.75	0
161.25	24
161.75	0
162.25	20
162.75	0
163.25	16
163.75	0
164.25	23
164.75	0
165.25	22
165.75	0
166.25	20
166.75	0
167.25	21
167.75	0
168.25	19
168.75	0
169.25	18
169.75	0
170.25	17
170.75	0
171.25	19
171.75	0
172.25	18
172.75	0
173.25	24
173.75	0
174.25	17
174.75	0
175.25	15
175.75	0
176.25	19
176.75	0
177.25	19
177.75	0
178.25	15
178.75	1
179.25	21
179.75	0
180.25	13
180.75	0
181.25	14
181.75	0
182.25	20
182.75	0
183.25	11
183.75	0
184.25	9
184.75	0
185.25	28
185.75	0
186.25	19
186.75	0
187.25	14
187.75	0
188.25	13
188.75	0
189.25	9
189.75	0
190.25	14
190.75	0
191.25	14
191.75	0
192.25	10
192.75	0
193.25	14
193.75	0
194.25	12
194.75	0
195.25	18
195.75	0
196.25	20
196.75	0
197.25	16
197.75	0
198.25	15
198.75	0
199.25	7
199.75	0
200.25	11
200.75	0
201.25	12
201.75	0
202.25	10
202.75	0
203.25	12
203.75	0
204.25	13
204.75	0
205.25	10
205.75	0
206.25	14
206.75	0
207.25	10
207.75	0
208.25	11
208.75	0
209.25	11
209.75	0
210.25	8
210.75	0
211.25	13
211.75	0
212.25	6
212.75	0
213.25	13
213.75	0
214.25	8
214.75	0
215.25	6
215.75	0
216.25	2
216.75	0
217.25	3
217.75	0
218.25	4
218.75	0
219.25	8
219.75	0
220.25	3
220.75	0
221.25	3
221.75	0
222.25	5
222.75	0
223.25	7
223.75	0
224.25	11
224.75	0
225.25	6
225.75	0
226.25	6
226.75	0
227.25	12
227.75	0
228.25	5
228.75	0
229.25	3
229.75	0
230.25	5
230.75	0
231.25	4
231.75	0
232.25	4
232.75	0
233.25	1
233.75	0
234.25	7
234.75	0
235.25	3
235.75	0
236.25	6
236.75	0
237.25	6
237.75	0
238.25	6
238.75	0
239.25	6
239.75	0
240.25	6
240.75	0
241.25	3
241.75	0
242.25	5
242.75	0
243.25	10
243.75	0
244.25	4
244.75	0
245.25	3
245.75	0
246.25	7
246.75	0
247.25	4
247.75	0
248.25	5
248.75	0
249.25	2
249.75	0

## Sheet: ED Fig. 6C
ED Fig. 6C
Control
DCR	Counts
0.02	0
0.06	5
0.1	13
0.14	21
0.18	11
0.22	27
0.26	23
0.3	23
0.34	40
0.38	32
0.42	45
0.46	23
0.5	45
0.54	32
0.58	65
0.62	91
0.66	115
0.7	152
0.74	213
0.78	282
0.82	448
0.86	535
0.9	599
0.94	597
0.98	407
1.02	160
1.06	0

## Sheet: ED Fig. 6D
ED Fig. 6D
with Imp a-JF549
DCR	Counts
0.02	97
0.06	704
0.1	1926
0.14	1785
0.18	1278
0.22	1119
0.26	832
0.3	642
0.34	510
0.38	347
0.42	268
0.46	183
0.5	179
0.54	115
0.58	105
0.62	118
0.66	107
0.7	129
0.74	145
0.78	171
0.82	217
0.86	250
0.9	248
0.94	202
0.98	103
1.02	31
1.06	0

## Sheet: ED Fig. 6E
ED Fig. 6E
JF549 Channel
CFR	Counts
0.025	451
0.075	33
0.125	318
0.175	849
0.225	149
0.275	500
0.325	842
0.375	1091
0.425	673
0.475	1005
0.525	823
0.575	1471
0.625	933
0.675	1004
0.725	1165
0.775	1276
0.825	906
0.875	1078
0.925	958
0.975	1266
1.025	514
1.075	772
1.125	664
1.175	849
1.225	677
1.275	490
1.325	423
1.375	458
1.425	316
1.475	370
1.525	215
1.575	282
1.625	198
1.675	188
1.725	195
1.775	136
1.825	93
1.875	109
1.925	88
1.975	110

## Sheet: ED Fig. 6F
ED Fig. 6F
JF549 Channel
EFO (kHz)	Counts
20.5	0
21.5	0
22.5	0
23.5	0
24.5	0
25.5	0
26.5	0
27.5	0
28.5	0
29.5	0
30.5	0
31.5	0
32.5	0
33.5	106
34.5	231
35.5	383
36.5	473
37.5	615
38.5	474
39.5	0
40.5	362
41.5	1260
42.5	213
43.5	1118
44.5	127
45.5	1037
46.5	973
47.5	36
48.5	855
49.5	0
50.5	846
51.5	715
52.5	18
53.5	735
54.5	10
55.5	674
56.5	561
57.5	1
58.5	574
59.5	0
60.5	492
61.5	493
62.5	2
63.5	491
64.5	0
65.5	395
66.5	368
67.5	1
68.5	382
69.5	0
70.5	326
71.5	269
72.5	0
73.5	232
74.5	0
75.5	206
76.5	224
77.5	0
78.5	165
79.5	0
80.5	160
81.5	136
82.5	0
83.5	666
84.5	1
85.5	111
86.5	528
87.5	0
88.5	80
89.5	0
90.5	513
91.5	48
92.5	1
93.5	432
94.5	0
95.5	29
96.5	442
97.5	0
98.5	25
99.5	0
100.5	361
101.5	23
102.5	0
103.5	306
104.5	0
105.5	18
106.5	283
107.5	0
108.5	7
109.5	0
110.5	255
111.5	2
112.5	0
113.5	219
114.5	0
115.5	5
116.5	224
117.5	0
118.5	3
119.5	0
120.5	188
121.5	3
122.5	0
123.5	201
124.5	0
125.5	2
126.5	151
127.5	0
128.5	2
129.5	0
130.5	112
131.5	0
132.5	0
133.5	120
134.5	0
135.5	1
136.5	133
137.5	0
138.5	1
139.5	0
140.5	112
141.5	0
142.5	0
143.5	91
144.5	0
145.5	0
146.5	90
147.5	0
148.5	0
149.5	0
150.5	90
151.5	0
152.5	1
153.5	75
154.5	0
155.5	0
156.5	57
157.5	0
158.5	0
159.5	0
160.5	65
161.5	0
162.5	0
163.5	64
164.5	0
165.5	1
166.5	49
167.5	0
168.5	1
169.5	0
170.5	53
171.5	0
172.5	0
173.5	53
174.5	0
175.5	2
176.5	52
177.5	0
178.5	0
179.5	0
180.5	36
181.5	1
182.5	0
183.5	28
184.5	0
185.5	1
186.5	33
187.5	0
188.5	0
189.5	0
190.5	31
191.5	0
192.5	0
193.5	20
194.5	0
195.5	0
196.5	27
197.5	0
198.5	0
199.5	0
200.5	20
201.5	0
202.5	0
203.5	26
204.5	0
205.5	0
206.5	23
207.5	0
208.5	1
209.5	0
210.5	24
211.5	0
212.5	0
213.5	20
214.5	0
215.5	0
216.5	12
217.5	0
218.5	0
219.5	0
220.5	21
221.5	0
222.5	0
223.5	27
224.5	0
225.5	0
226.5	11
227.5	0
228.5	0
229.5	0
230.5	13
231.5	0
232.5	0
233.5	17
234.5	0
235.5	0
236.5	12
237.5	0
238.5	1
239.5	0
240.5	15
241.5	1
242.5	0
243.5	15
244.5	0
245.5	0
246.5	11
247.5	0
248.5	0
249.5	0
250.5	7
251.5	0
252.5	0
253.5	7
254.5	0
255.5	0
256.5	11
257.5	0
258.5	0
259.5	0
260.5	8
261.5	0
262.5	0
263.5	12
264.5	0
265.5	0
266.5	12
267.5	0
268.5	0
269.5	0
270.5	4
271.5	0
272.5	0
273.5	9
274.5	0
275.5	0
276.5	8
277.5	0
278.5	0
279.5	0
280.5	8
281.5	0
282.5	0
283.5	10
284.5	0
285.5	0
286.5	9
287.5	0
288.5	0
289.5	0
290.5	2
291.5	0
292.5	0
293.5	5
294.5	0
295.5	0
296.5	9
297.5	0
298.5	0
299.5	0
300.5	7
301.5	0
302.5	0
303.5	3
304.5	0
305.5	0
306.5	5
307.5	0
308.5	0
309.5	0
310.5	5
311.5	0
312.5	0
313.5	10
314.5	0
315.5	1
316.5	6
317.5	0
318.5	0
319.5	0
320.5	10
321.5	0
322.5	0
323.5	3
324.5	0
325.5	0
326.5	5
327.5	0
328.5	0
329.5	0
330.5	2
331.5	0
332.5	0
333.5	11
334.5	0
335.5	0
336.5	3
337.5	0
338.5	0
339.5	0
340.5	2
341.5	0
342.5	0
343.5	0
344.5	0
345.5	0
346.5	0
347.5	0
348.5	0
349.5	0
350.5	0
351.5	0
352.5	0
353.5	0
354.5	0
355.5	0
356.5	0
357.5	0
358.5	0
359.5	0
