# Supplementary material for: Overlapping nuclear import and export paths unveiled by two-colour MINFLUX
Source: Nature. 2025 Mar 19;640(8059):821–7. doi: 10.1038/s41586-025-08738-0 (PMC12003200; doi:10.1038/s41586-025-08738-0)
Supplement: Supplementary file 22 — Source Data Extended Data Fig. 7 [file 41586_2025_8738_MOESM22_ESM.xlsx]

## Sheet: ED Fig. 7
ED Fig. 7A-U				Import Trajectories		ED Fig. 7	A			ED Fig. 7	B			ED Fig. 7	C			ED Fig. 7	D			ED Fig. 7	E			ED Fig. 7	F			ED Fig. 7	G			ED Fig. 7	H			ED Fig. 7	I			ED Fig. 7	J			ED Fig. 7	K
	Nanobody-HMSiR Localizations			of Imp a-JF549:
x (nm)	y (nm)	z (nm)				x (nm)	y (nm)	z (nm)		x (nm)	y (nm)	z (nm)		x (nm)	y (nm)	z (nm)		x (nm)	y (nm)	z (nm)		x (nm)	y (nm)	z (nm)		x (nm)	y (nm)	z (nm)		x (nm)	y (nm)	z (nm)		x (nm)	y (nm)	z (nm)		x (nm)	y (nm)	z (nm)		x (nm)	y (nm)	z (nm)		x (nm)	y (nm)	z (nm)
-24.5974	39.8719	-192.569				54.0489	99.9449	39.7983		-86.8555	-34.9533	64.9997		48.7505	-80.088	51.218		89.5232	1.77874	33.2182		-3.15021	-111.649	137.204		25.7906	49.2928	33.0485		-21.4803	43.3538	37.3734		35.3952	-75.682	97.3552		-17.8024	-59.0676	13.0775		49.2396	-49.3004	31.0751		-38.9892	-56.6112	69.5001
-51.067	34.5109	-191.947				43.3948	113.979	49.4927		-59.5187	-31.5788	59.0205		42.505	-88.1685	38.342		54.3051	-9.26283	6.05853		21.2269	-97.2112	159.155		28.084	26.3451	31.2898		-35.9657	52.2734	42.5603		51.6092	-75.6879	71.9709		-20.6194	-63.703	19.2496		39.5795	-58.6978	13.7786		-14.3631	-44.1819	53.6512
-28.5668	31.4646	-191.734				36.2172	98.7917	39.6122		-71.4216	-40.6231	58.9625		45.2348	-92.2975	41.5802		29.2486	3.81335	-4.3685		20.2103	-123.019	170.386		12.2589	16.3628	35.395		-19.483	45.9144	49.5448		35.2715	-77.6055	70.2305		-21.2095	-66.514	32.9784		39.8877	-58.8407	9.56672		-6.29926	-50.7185	55.8879
-14.9346	39.8867	-190.104				49.5143	92.7933	42.3357		-44.7007	-12.4145	40.845		57.659	-91.287	47.4612		40.0145	-2.2824	-5.41943		35.4669	-114.852	176.184		16.3312	29.3425	19.7335		-26.4222	49.1463	51.879		57.122	-76.7549	83.2038		-5.0908	-47.779	32.949		29.7623	-48.4553	3.76143		0.65389	-46.6785	65.9562
-36.5802	33.578	-190.063				25.9325	98.6056	40.792		-54.8998	-25.5743	45.7577		52.9727	-78.2029	72.6626		35.8979	8.65338	-3.11929		13.9227	-115.917	186.155		26.2388	18.6429	9.66265		-14.5661	33.4203	54.1439		43.5659	-77.466	73.0548		-12.6518	-43.9785	34.9697		24.0329	-44.5976	8.98216		6.67293	-53.5702	65.9521
88.8282	2.72042	-162.041				55.6529	108.407	41.8627		-44.9564	-16.1006	55.7473		27.0264	-59.6352	79.1428		37.5617	8.65867	-3.09797		14.689	-107.849	176.074		39.2819	0.95281	24.5964		-6.0049	22.5915	45.2591		39.002	-81.6109	60.7495		-16.9201	-43.4242	30.5737		30.7845	-45.852	5.32969		6.59638	-60.3999	46.6868
87.1117	4.83145	-161.775				57.322	100.511	41.8914		-48.5767	0.88109	26.9074		26.9485	-59.4016	73.2808		33.1093	5.06206	-3.09799		15.9904	-119.26	171.84		53.4991	15.5365	11.839		-32.8233	24.1624	48.612		37.4716	-76.7186	82.6922		-12.094	-23.8784	36.5099		22.2995	-56.9325	-3.17712		9.47854	-51.8616	33.4108
-42.796	134.099	-150.171				50.0439	98.1437	37.7193		-40.5018	2.91688	31.0323		44.4363	-51.2813	59.0098		43.5677	9.57774	-6.04546		37.5009	-113.416	185.519		34.9697	9.15288	9.10481		-26.2892	26.6947	45.6659		50.8648	-90.6678	69.6944		4.709	-26.7646	28.2265		25.6665	-46.9734	-3.17287		-2.72535	-35.2067	23.584
55.553	-15.6601	-150.083				42.2214	94.794	37.081		-42.5316	-34.5686	23.1303		37.4693	-74.0195	58.9619		59.8713	-10.1441	-17.4335		-16.002	-100.938	150.823		47.089	7.22571	20.4769		-47.9381	27.3216	29.4074		51.0286	-71.0068	69.6508		-7.97532	-23.6996	21.038		25.0533	-30.4704	-6.36465		-4.25328	-35.3573	5.6495
-48.9896	142.388	-150.08				34.2326	97.0862	41.0516		-39.8635	-13.1592	21.5759		39.9077	-55.7154	61.215		68.6137	-10.3363	-13.3732		10.8682	-88.1035	142.846		35.301	9.93708	4.78208		-38.6051	22.0089	32.4074		29.7117	-68.2961	69.6503		-15.3772	-26.5457	13.2376		31.4271	-34.2551	-8.60264		-25.3911	-39.4032	-23.2935
-80.25	7.97004	-149.64				26.9128	97.9707	34.8115		-37.4864	-6.02512	10.484		40.7373	-43.5366	61.1908		93.4673	9.38614	-34.016		18.7669	-85.0185	129.851		28.7829	1.26619	10.6348		-28.7722	15.1256	23.2796		28.8371	-83.8541	52.8059		-24.5727	-19.4925	-14.072		38.2866	-27.6546	1.38745		-10.0047	-41.5168	-23.3118
-73.0953	2.28897	-149.437				16.6801	59.1516	39.4774		-51.6715	-0.95978	47.1785		51.7401	-28.0972	63.045		86.9288	-14.9911	-40.8669		1.6791	-79.2289	92.9088		34.8034	8.96118	-2.65592		-43.3439	22.8413	26.2298		35.0761	-90.7997	62.7631		-4.61275	-29.4154	-14.1081		34.6429	-36.5409	-11.8294		-8.27952	-40.1449	-26.5859
-44.6642	142.563	-148.41				21.9059	85.6166	32.4593		-51.2266	-23.7458	59.5962		49.3799	-53.3434	72.9963		105.872	-26.8177	-41.9734		18.6097	-92.8835	94.0529		42.3055	-9.6345	20.7583		-27.6846	24.3779	23.961		24.3882	-78.7856	52.7093		-21.7399	-12.9124	-18.4119		32.124	-21.3051	3.71671		-19.3241	-38.9131	-20.6706
35.812	-2.21155	-146.945				6.43106	88.2258	20.3169		-5.06087	-4.65557	53.7168		49.2242	-69.5243	70.8072		84.1733	-6.63767	-40.6011		12.5813	-79.2526	86.5545		32.0525	17.3221	12.3316		-18.1232	11.0788	22.1584		28.9576	-67.8316	42.6993		-14.0545	0.02246	-15.7339		35.4416	-34.9374	6.42888		-35.5058	-19.4121	-20.6708
-58.6249	-1.89218	-146.305				16.3981	72.8942	27.3333		-22.5422	6.08966	58.1661		45.4971	-68.778	74.9532		107.845	-3.99589	-42.7858		10.6041	-88.0514	69.8169		36.7126	6.94039	9.01945		-27.1216	14.8419	18.7065		9.42359	-72.961	30.7		-3.82113	-4.82546	-30.4974		31.7038	-36.5429	2.21579		-30.5568	-37.3331	-18.4107
-63.8462	-4.37451	-146.276				-7.7349	99.497	46.8		-38.8388	-1.06639	48.0585		42.3291	-64.8088	68.9607		77.343	-3.82094	-54.4191		30.8032	-91.4535	67.1725		32.5404	6.31698	8.96652		-18.2187	7.05928	21.6526		7.06475	-67.1435	26.5044		-2.879	26.3746	-33.9122		23.3415	-23.9103	-5.16551		-37.9681	-14.6319	-28.2359
-67.626	1.19765	-145.93				17.0326	88.2724	46.8205		-32.4457	6.79591	19.5757		37.5703	-68.2007	53.246		95.4223	-23.6085	-49.323		6.30341	-65.4065	55.9211		48.1396	-10.4878	4.20637		-41.6367	4.86301	12.0422		17.8537	-66.9741	14.7074		5.72208	26.0179	-48.4576		38.4244	-36.5374	-8.7659		-47.9739	-9.81026	-36.8357
20.757	5.60257	-144.579				11.5372	64.259	44.6242		-30.8686	10.3451	23.7741		24.3062	-88.497	45.4603		77.0208	12.7137	-53.2095		4.7886	-80.2425	49.0618		32.8421	-6.89092	4.15423		-9.78381	1.72732	20.3406		16.8013	-67.6889	21.571		4.09296	27.3866	-56.2407		30.2074	-21.2834	-13.9377		-57.1312	-2.91054	-24.5991
23.5146	5.47735	-144.021				32.7434	79.1007	39.6005		-32.0798	11.0107	13.674		23.0838	-77.4139	75		89.8568	4.57005	-60.2254		11.4369	-70.4644	31.3979		26.5385	3.73389	1.50583		-20.5405	-9.13079	3.07356		14.0267	-77.0554	11.4522		10.6742	61.5729	-68.7461		27.8596	-36.2537	-13.9169		-56.6431	-15.8545	-34.6729
17.4211	7.83552	-143.486				19.9472	87.1422	35.4825		-26.4295	1.26506	0.0982		14.8251	-75.3551	51.2745		100.657	-1.28186	-60.2013		9.08668	-60.1213	36.5588		26.0693	-12.4105	6.33876		-42.9918	1.59137	10.7726		2.31866	-66.7512	-7.74086						27.0018	-38.4991	-24.016		-50.7883	-5.67192	-34.6972
22.6588	13.7589	-142.054				15.4831	62.0509	48.7313		-27.4564	21.8379	-12.1587		43.3376	-41.4479	33.3077		86.4056	3.17555	-57.2457		30.9407	-62.541	22.8955		35.1281	17.6709	6.32585		-28.4853	-11.9499	21.6876		10.0876	-77.2061	2.30632						21.2903	-46.2933	-34.0034		-45.4554	-7.97882	-39.6354
20.2857	8.02504	-141.124				1.68603	70.7837	55.705		-29.4876	10.6079	-16.2658		8.46889	-75.5796	23.7573		97.6756	1.52355	-65.8186		16.2296	-63.3997	26.1697		29.5483	10.6262	0.36726		-1.96158	-15.5602	17.8391		24.1439	-85.1245	-2.53002						21.5872	-24.9113	-38.1421		-32.6226	-3.83248	-39.6856
-60.7325	-128.335	-130.811				12.2028	69.6598	50.9079		-1.52035	26.3558	-26.0386		15.69	-71.721	36.417		83.4047	3.36546	-63.5029		15.0795	-43.5998	35.9896		23.2253	35.9277	-22.5401		-10.4237	-3.47009	15.0846		8.27656	-84.2505	7.53138						17.952	-37.0494	-20.3995		-23.6523	0.22221	-45.4805
23.9634	94.1621	-125.763				5.7904	69.8417	57.744		-26.1063	38.5592	-31.8357		-2.90872	-45.7191	0.51051		81.578	3.25624	-65.3635		9.15226	-67.807	33.3326		34.3181	6.83982	-26.688		-0.75476	-13.5692	18.3273		16.5355	-84.1529	21.6006						12.8808	-18.618	-37.1331		-29.9713	-15.8841	-61.0587
73.4932	16.8756	-125.192				-9.84748	34.3379	60.3888		-17.8701	40.7278	-46.0036		-31.2222	-83.8854	-34.012		90.0488	3.20748	-74.598		20.4562	-56.3018	23.2549		42.0533	3.5009	-33.4772		9.27627	-13.1066	2.22815		-5.49426	-55.8836	-6.00325						12.4665	-44.6908	-46.9824		-32.4812	-5.4039	-56.8728
10.1505	-107.388	-124.051				-18.3167	58.6252	65.5324		-49.6748	60.8083	-36.9188		-3.75919	-89.6461	-39.8464		89.3432	16.7089	-79.7524		-0.55765	-46.3307	25.8276		21.7327	0.53438	-26.1745		-38.507	4.02735	-9.53853		14.5663	-40.1904	13.0042						16.6666	-34.5839	-41.0033		-39.6687	-2.50576	-69.0964
-61.311	-125.057	-123.796				-11.4193	29.5487	68.3674		-20.7766	30.306	-56.7013		27.2162	-82.4183	-42.859		81.7766	5.2671	-93.236		16.2574	-50.3882	-1.65679		30.5096	-6.23146	-13.0244		-24.4235	9.62211	-3.57411		8.5575	-62.4866	9.26732						17.3029	-22.1336	-52.6294		-18.2295	0.66682	-45.7405
8.99114	-112.071	-123.258				0.94392	61.4398	79.0212		-27.8986	44.709	-29.7423		25.3221	-88.633	-39.6718		77.1014	15.9357	-88.0294		-15.1948	-50.3542	10.8846		32.5936	-19.5318	-22.8922		-23.3628	0.74269	-9.29521		6.34389	-50.0015	-9.23716						16.8983	-25.8387	-65.868		-44.3097	-2.40371	-35.8843
9.31637	-86.8549	-120.685				-4.02359	71.186	89.7768		-58.7674	56.8619	-26.0695		9.27807	-88.9723	-49.7736		83.3952	25.7283	-105.132		-24.7766	-61.3161	1.18955		38.2133	-10.1429	-10.6495		-35.7223	-4.808	-6.98851		12.9401	-63.2367	-7.75353						3.46482	-15.3121	-61.0343
8.95572	84.2019	-118.957				-17.6783	60.0431	70.6536		-16.2639	47.7813	-35.4148		-21.2931	-109.487	-39.7038		80.4238	28.6371	-113.079		5.0697	-49.8705	-17.7537		22.934	-17.0746	-14.8671		-28.4703	1.61541	-33.0167		31.2335	-43.819	-4.64842						3.61784	-29.0073	-52.8442
0.84625	-85.4697	-115.921				-9.61933	60.2357	70.6875		-73.888	60.7313	-26.4197		-5.72145	-122.651	-34.0087		82.9337	32.8815	-116.521		-12.8057	-52.3657	-41.6156		15.6659	-1.52965	-7.61117		-6.306	-11.8405	-49.1399		24.1184	-32.1809	-30.722						3.41751	-26.7117	-54.5736
1.1295	-78.9096	-111.528				-1.783	66.5945	62.1592		-62.3022	24.6436	-47.44		-15.1261	-118.602	-36.6681		72.7865	34.9076	-113.545		-17.2913	-49.1376	-19.7678		19.2884	-14.0247	-10.9145		-24.1097	-24.4955	-34.0399		15.9861	-45.7678	-36.7167						1.02952	-36.3242	-54.537
5.78746	69.8701	-110.896				-9.69716	63.9824	49.7931		-53.9333	45.3845	-54.9691		26.311	-134.371	-71.6277		63.8245	37.0312	-114.882		-23.0545	-43.1724	-22.0337		5.16346	-14.3947	0.95121		7.65163	-10.064	-45.7746		20.5493	-42.6619	-21.032						16.7843	-41.0297	-42.9814
4.39931	69.2756	-109.565				-27.847	51.2542	51.6193		-50.6666	46.5064	-60.9462		19.6641	-134.47	-81.5643		71.0266	24.4632	-117.82		-22.3805	-57.9813	-24.7313		20.4445	-17.5395	-9.08813		5.45728	-5.14175	-43.4751		7.40034	-39.1191	-18.8492						6.14369	-34.7807	-40.2909
10.1622	88.5225	-108.398				-13.2519	52.1231	45.9056		-67.6186	45.4686	-55.0451		11.9251	-131.622	-77.9047		65.4465	16.5419	-109.316		-21.9528	-33.8986	-37.7239		32.9232	-15.8009	-14.9168		-5.25861	-13.2466	-32.4943		51.5532	-62.2424	-27.7496						0.40052	-32.5603	-42.0059
-25.0508	-62.842	-107.677				-27.8407	54.1497	49.3427		-61.4799	37.8745	-47.8626		5.87642	-135.452	-72.9873		74.6675	25.5694	-109.294		-35.9784	-42.371	-29.6636		36.5891	-12.5959	-8.17416		-11.8558	-13.6314	-38.1696		27.3555	-54.8758	-47.1493						8.72904	-35.7785	-41.9799
13.6559	81.9579	-107.636				-17.8193	62.8439	49.3653		-35.1011	33.8971	-52.1186		25.6261	-133.307	-65.0281		53.1088	19.9162	-121.701		-35.2862	-23.984	-31.6133		32.6787	-1.85448	-11.4731		-11.204	-5.85594	-36.7637		54.255	-61.9767	-39.4186						2.46121	-33.3546	-39.7074
9.92284	64.705	-106.168				-24.1537	59.1395	39.4642		-43.6519	28.9388	-67.7703		13.9844	-143.928	-67.7245		49.6332	-3.85128	-137.717		-58.6022	-45.2841	-29.1263		29.7404	-12.9683	-32.6681		-23.4303	-20.2615	-29.8043		41.6097	-37.9756	-56.1283						0.76832	-19.0024	-44.5488
3.74498	65.0435	-105.087				-9.34252	59.3043	37.1975		-65.3253	33.4583	-59.6406		16.0678	-153.36	-49.6951		44.0391	17.8387	-141.784						37.2208	-20.4044	-36.8731		-12.764	-10.6259	-38.3926		7.41704	-63.953	-56.1285						-15.5104	-29.8577	-29.1066
4.60059	90.112	-105.07				0.53416	52.1418	29.5206						41.0232	-135.308	-57.857		38.1355	21.1467	-144.015						36.2486	-3.33654	-31.0144						23.8923	-46.4607	-60.7805						-9.31874	-40.3021	-25.4061
41.318	-66.8707	-104.006				-14.1671	51.4863	29.5221						5.56357	-141.577	-49.6004		42.7974	9.12592	-142.637						8.81352	-2.07461	-24.5405						23.5045	-38.3601	-77.4291						-9.84547	-38.337	-25.3727
-14.9928	55.417	-102.035				-21.1723	43.9728	28.5503						30.729	-173.888	-40.353		43.8026	14.8218	-144.491						13.8447	-10.5257	-20.3301						-21.9784	-53.8193	-111.931						-15.5	-34.017	-38.6061
-2.5326	45.951	-100.579				-18.1551	30.2311	26.7438						33.551	-168.57	-36.2033		37.1468	14.5612	-149.286						12.4966	4.68675	-7.28514						5.05712	-52.0052	-101.843						-9.37677	-33.7107	-46.0704
-1.54749	55.6848	-99.5523				-17.2873	41.4391	28.3603						48.9266	-176.804	-29.1053		58.1045	6.94857	-143.234						12.1749	-16.5641	-9.51415						1.37884	-41.8059	-121.115						-23.654	-40.1441	-61.5533
4.302	-32.3618	-99.2297				-8.27056	34.4903	32.508						54.4899	-182.851	-52.4982		48.9722	21.0502	-135.027						25.1659	7.62322	-6.91903						-3.9437	-27.4196	-132.844						-17.3764	-37.3475	-53.3092
-6.79931	-49.709	-99.1168				-6.85466	52.8173	40.4713						37.3183	-175.207	-54.7649		47.3181	1.21763	-128.039														0.96166	-40.8117	-135.166						-18.5636	-40.4555	-65.5919
4.3718	-90.211	-98.3922				-27.8336	33.6607	48.8326						42.5274	-157.988	-34.4153		46.0106	-15.6988	-128.027														3.25206	-39.4	-135.182						-13.199	0.70658	-72.8914
53.4239	4.58079	-98.2129				-12.0663	43.7527	53.6696						35.2612	-178.808	-12.2577		56.2232	-4.0602	-133.732														-5.94167	-35.1848	-135.183						-17.7574	-18.432	-65.3607
54.4461	40.4252	-97.5057				-21.3092	42.2141	46.6064										32.6042	-13.0128	-117.354														-10.0645	-60.0677	-137.348						-20.8526	-0.94922	-61.2147
-3.21326	51.0611	-97.3799				-5.7093	50.2422	48.4527										39.4239	-5.74962	-124.435														-5.54402	-42.2656	-129.884						-27.4251	-17.3873	-53.7443
19.1819	-13.1846	-97.0791				-8.8539	50.693	63.7886										40.0294	-12.3465	-127.376														-42.3102	-63.1279	-154.438						-28.5134	-18.0409	-63.8217
54.4988	15.8109	-96.3375				-23.7409	50.6594	73.906										42.9661	-17.3735	-108.81														-16.696	-45.3731	-154.493						-34.7709	-25.0656	-77.811
61.8178	19.4434	-96.2888				-25.1912	57.0276	80.0959										36.5468	-17.1272	-106.927														-17.204	-41.0902	-137.47						-24.0696	-29.975	-74.5291
1.35858	34.233	-95.8774				-21.5623	52.9929	87.2168										32.3948	-24.3865	-99.8817														-20.6528	-52.7305	-153.161						-50.7291	-22.4008	-93.2201
42.3319	8.44457	-95.8418				-22.8186	47.0702	89.1103										29.3296	-9.35794	-99.8458														-17.472	-46.9932	-164.981						-46.0432	-14.3315	-93.1626
50.7248	12.5002	-95.8054				-4.31795	48.3597	93.1924										31.4395	-21.3636	-97.5541														-14.4956	-50.6603	-147.3						-46.1869	-22.0987	-93.163
57.8301	15.1306	-95.658				0.3229	55.9569	89.1425										46.407	4.13988	-82.7512														-29.3655	-45.1685	-154.725						-55.0568	-33.1451	-85.1285
-2.1168	45.3907	-95.3981				-14.065	45.7407	82.136										40.7633	-9.35304	-81.124																						-45.5376	-20.0765	-90.0497
19.0187	-10.3817	-95.0828				-0.48483	49.1501	89.1719										44.2529	-9.74481	-77.6562																						-38.2861	-22.4714	-111.847
-0.56375	-44.786	-95.0599				1.77116	33.7272	80.1188										66.9065	-2.0261	-70.88																						-50.3803	-33.8556	-103.725
-8.25248	50.9214	-94.8891				14.507	35.3295	81.9609										50.6985	-8.51397	-77.9305																						-29.9324	-29.8467	-100.462
-20.8002	46.5028	-94.7366				8.5744	50.6329	81.9763										42.5726	3.74408	-81.5181																						-49.7369	-30.1137	-102.392
-0.12985	-37.9143	-94.2416				0.70521	47.2582	78.5185										39.8144	2.70193	-86.2834																						-48.8655	-27.9467	-102.381
-35.304	-16.4894	-94.1084				3.17809	42.8099	88.4259										36.1949	4.44498	-72.7284																						-47.3357	-21.4908	-92.2845
-0.82729	-29.9322	-93.9992				8.4969	45.2816	85.503																																		-62.267	-26.8308	-90.0016
52.9814	42.8858	-93.8198				18.7775	32.0844	85.5087																																		-56.876	-17.0193	-93.674
-8.22939	56.6671	-93.7989				17.8196	20.2606	78.6131																																		-67.8542	-21.0383	-64.1663
1.37945	45.3964	-93.7617				33.8427	46.6637	70.4431																																		-54.894	-24.0879	-56.6486
-30.914	-11.4284	-93.7409				28.3638	30.5509	52.7445																																		-71.3866	-26.2037	-63.4104
19.5931	-37.9324	-93.5865				19.215	22.3955	55.0321																																		-64.4395	-22.5193	-45.6133
46.0572	44.6732	-93.5701				24.9704	5.53312	50.0244																																		-53.2038	-38.5053	-32.6628
-7.31365	71.47	-93.5055				26.552	3.26821	34.8362																																		-72.1107	-32.2414	-45.6991
-5.23679	-39.0327	-93.3503				39.9931	17.8759	40.7476																																		-72.4438	-29.2152	-48.9706
17.048	-7.68031	-93.2821				48.774	6.32378	47.6846																																		-78.9609	-13.4581	-56.8932
21.4633	-3.91425	-93.2437				40.985	-11.1204	47.7127																																		-83.5038	-18.3443	-46.8052
-32.8582	-19.0113	-93.1967				38.4402	10.0605	44.7733																																		-84.8174	-15.3931	-52.6974
55.0609	47.0253	-93.1378				45.113	19.8607	39.652																																		-89.77	-1.0653	-40.6645
63.4311	48.7076	-92.9318				34.8176	18.9552	13.655																																		-101.401	-3.56128	-35.5099
58.3179	50.4839	-92.9185				46.0181	11.5529	22.8932																																		-83.0676	-14.1064	-31.8345
50.0763	42.7822	-92.88				25.6158	24.3075	9.65542																																		-87.2768	1.81616	-23.2788
26.3322	-31.6602	-92.6343				29.8405	32.2474	6.74684																																		-85.5889	-10.3508	-33.3224
52.7526	1.02655	-92.4901				23.1448	42.4677	3.87135																																		-82.2499	-12.7073	-23.2217
-13.3367	38.5318	-92.3982				40.0316	30.9981	-10.4992																																		-90.6903	-16.7083	-13.0966
-48.6074	-1.34822	-92.2998				27.0491	14.8716	-17.3751
50.9353	44.1794	-91.9909				44.4393	17.5674	-17.3625
60.1677	-79.1521	-91.9749				35.509	30.2057	-13.2142
-27.9621	-23.7288	-91.8502				25.8501	27.4952	-2.26436
4.57655	54.9495	-91.7063				31.2468	18.4036	-28.2501
31.1452	-32.5217	-91.6912				15.5974	14.2722	-23.1206
50.8618	-27.0141	-91.0931				18.4815	10.9345	-30.1655
47.7589	32.2831	-91.0265				9.30746	16.5695	-23.1278
10.2578	3.96593	-90.8216
-10.4065	29.743	-90.718
-51.7964	-2.4112	-90.6553
9.69661	40.7756	-90.3293
21.6071	-7.35944	-90.2403
16.8335	-4.15389	-89.9872
-12.2141	35.0277	-89.791
-55.6779	-14.8768	-89.6933
25.6447	-29.57	-89.4856
57.6098	-80.4272	-89.3515
22.3602	-2.85375	-88.9761
41.641	-25.9969	-88.6917
10.5376	53.0911	-88.5292
30.9021	-14.0193	-88.4547
16.4193	6.1811	-88.421
-60.3927	-3.36688	-88.3974
26.784	2.63348	-88.3117
-46.7819	32.0705	-88.214
25.2957	61.6805	-88.1827
-73.0614	13.5059	-87.9913
-40.7954	-72.7699	-87.9611
42.8072	-57.598	-87.9324
47.0684	-51.6554	-87.892
1.98054	-33.4329	-87.8224
55.9779	-51.6521	-87.6461
3.1616	-30.5807	-87.6181
-21.9824	39.0132	-87.6178
44.0138	39.2304	-87.494
11.0309	50.4971	-87.1563
33.1851	-51.3933	-86.963
-56.9712	-10.5747	-86.9482
0.61465	58.3531	-86.7494
46.4305	11.787	-86.5878
15.4982	38.4684	-86.5784
-74.8914	15.2489	-86.403
11.0399	45.674	-86.3482
-69.4205	-8.99184	-86.3047
11.9683	1.01224	-86.2523
-15.906	-12.3346	-86.166
42.3523	47.4016	-86.1094
55.9664	47.0197	-86.0913
-3.03246	59.0677	-85.9802
6.06463	42.0472	-85.8952
21.0831	8.60455	-85.8605
28.6656	-4.29395	-85.6674
-41.3091	33.9641	-85.5838
34.6558	57.6065	-85.472
-36.3263	38.6088	-85.4129
6.32482	53.6056	-84.6057
-27.9825	22.3188	-84.4581
-78.0842	-17.2296	-84.1672
6.36946	51.6803	-83.8868
43.758	-3.39874	-83.8356
-118.562	31.4536	-83.7478
50.4368	13.1412	-83.7326
66.9149	30.0935	-83.7237
-58.0312	33.991	-83.7214
-44.4317	31.2919	-83.7073
-64.7307	21.6144	-83.4254
48.4659	1.97262	-83.2504
64.0667	35.6026	-83.2237
-70.931	19.7138	-82.9665
-56.1472	37.1885	-82.9385
-53.0509	36.5375	-82.8738
39.2664	-4.82945	-82.82
64.5084	31.7591	-82.7179
20.9013	-5.04035	-82.6657
-26.1733	36.6339	-82.6616
7.7042	51.5054	-82.2756
-38.0326	72.883	-82.2645
31.9719	47.152	-82.2036
-83.5544	-41.732	-82.1209
-31.0639	46.2884	-81.9673
6.72942	67.6804	-81.9389
-36.0255	32.368	-81.9271
-48.4638	41.1078	-81.8809
6.84407	47.3401	-81.8363
53.0923	-3.26316	-81.7087
48.3439	-2.52227	-81.7013
45.8554	24.0236	-81.6454
-40.1353	75.2915	-81.5837
18.8887	-1.61125	-81.4774
-45.3045	76.1449	-81.2765
-75.768	-34.055	-81.2667
37.3999	52.4752	-81.2456
-48.7105	26.2034	-81.1515
60.4636	35.1664	-81.0634
10.407	7.76131	-80.9978
44.9941	-13.7095	-80.978
14.2803	46.6123	-80.79
-21.7522	53.8021	-80.7695
-54.1689	1.48334	-80.5722
-0.91113	-11.8452	-80.5136
-36.0143	35.2227	-80.4686
-31.8333	31.4781	-80.3083
-31.8333	31.4781	-80.3083
48.4133	4.43329	-80.2875
9.62426	64.9	-80.0514
56.6149	30.2108	-79.8602
-76.2541	-38.0426	-79.8191
-42.304	26.8775	-79.8078
55.5247	20.0228	-79.7585
38.5139	-45.009	-79.649
-47.0351	16.3245	-79.6355
-49.3702	13.9586	-79.5967
-12.2744	58.877	-79.5466
-48.6275	43.0179	-79.5058
32.8452	-2.69379	-79.4698
8.05511	9.55015	-79.4676
-40.6616	-0.84765	-79.4178
-64.8218	-11.2216	-79.4132
47.8675	-9.55928	-79.4064
-68.83	-21.2008	-79.37
-46.1941	13.1277	-79.3665
-41.5802	74.2301	-79.3305
-10.3293	4.51623	-79.2735
-39.3137	21.3833	-79.1714
53.8019	40.862	-79.1152
57.1751	2.17904	-79.0224
27.4718	50.7088	-78.891
-21.4021	41.3148	-78.8713
-21.4021	41.3148	-78.8713
-31.0618	-48.8377	-78.8197
-75.2581	-2.42987	-78.7921
52.3942	11.8883	-78.749
-45.2067	76.0909	-78.6773
-71.6432	21.0358	-78.621
-62.2065	-6.13822	-78.5855
-32.1133	28.4362	-78.5838
48.2022	2.63638	-78.4516
-29.8545	38.7505	-78.3927
50.6919	60.2525	-78.2569
33.3307	-10.3518	-78.0495
-50.8226	15.1926	-78.0153
-47.7929	-3.07047	-77.9232
-52.1076	44.3727	-77.8836
-40.7966	-8.91746	-77.8487
-74.076	1.42503	-77.7328
-38.0827	43.8587	-77.7293
-44.2339	72.9782	-77.7055
-40.3767	7.74537	-77.6863
-61.0586	18.1141	-77.6538
22.3424	-13.7199	-77.6397
37.751	-7.43167	-77.5888
-10.0863	61.173	-77.5241
9.67189	58.237	-77.51
41.178	-37.6578	-77.4836
-25.4985	-49.0742	-77.3713
23.4726	-8.28171	-77.2564
53.507	35.9709	-77.105
-75.1911	-1.41972	-77.0569
-80.161	-3.26266	-77.0391
27.5743	-14.6984	-76.9792
32.8134	-2.75037	-76.9655
60.5848	-8.68252	-76.9482
50.1068	26.4225	-76.9191
45.7115	13.5926	-76.8833
32.3244	42.0557	-76.8657
-48.0292	11.8426	-76.8584
-50.4957	2.19546	-76.5884
-57.1475	14.4724	-76.5248
-28.4122	36.3962	-76.4933
55.6294	-6.97345	-76.4672
-6.80486	-52.7065	-76.4261
4.32524	76.2396	-76.244
7.5671	69.6645	-76.2076
-38.0628	18.0764	-76.1629
41.1391	-42.3205	-76.1574
55.1066	-13.087	-76.1362
-16.5703	86.6598	-76.1274
-62.4411	2.17036	-76.1188
-65.5195	-33.3657	-76.1141
-53.592	4.6318	-76.0277
-44.5838	-8.31632	-76.0112
-55.7206	23.7157	-75.9852
-57.5189	12.7988	-75.8911
-9.65312	-52.4964	-75.8697
-46.5432	6.0293	-75.8319
-51.4386	5.66619	-75.7695
-39.9856	13.9083	-75.6957
5.93491	15.39	-75.6874
40.2441	36.9286	-75.6652
-22.7305	60.7588	-75.6555
-1.30081	59.1703	-75.6125
-57.2996	0.41102	-75.5869
-39.6518	-8.25747	-75.5816
-52.977	11.0116	-75.5725
45.3933	15.436	-75.5626
-45.1275	26.7934	-75.5541
11.2679	-37.6895	-75.5316
54.0429	39.7448	-75.4707
-18.2053	-54.6918	-75.4531
24.7879	34.983	-75.4246
-64.527	11.3556	-75.3772
37.6774	30.1035	-75.3567
-45.1803	40.4338	-75.3186
52.7493	-4.94431	-75.3009
39.4773	2.82217	-75.1712
-53.1741	33.9416	-75.1125
-71.01	46.3784	-75.1078
-36.2686	53.1848	-75.0134
-63.7338	8.77458	-74.9566
-1.69692	35.9404	-74.9226
-42.747	5.64302	-74.9096
-25.9585	-79.5444	-74.8809
-56.8914	-9.45249	-74.8345
-49.4284	14.2488	-74.8334
-62.8913	28.8578	-74.7537
-57.4612	1.97216	-74.6762
-14.5197	-56.4654	-74.6749
-47.6826	-5.27556	-74.6238
-9.59004	-45.0576	-74.5123
37.2372	31.7577	-74.4771
-56.0227	23.4508	-74.3907
-14.6021	-55.9459	-74.378
-55.4368	-19.0455	-74.262
8.80751	32.6816	-74.2533
-15.2799	-61.2871	-74.2387
-60.8873	-33.4872	-74.2293
-57.8388	-22.078	-74.2125
-53.9898	18.1155	-74.1728
-56.6786	36.3886	-74.142
37.1981	-47.7801	-74.0971
-4.12996	-55.1198	-74.0706
-50.8115	43.3224	-74.0613
-33.0458	-12.9969	-74.0437
-12.5018	0.76958	-74.0173
-9.60222	-56.819	-74.0161
-38.6452	-23.6429	-73.9639
45.4426	55.9047	-73.9429
-45.5518	29.2236	-73.8137
45.4837	28.4556	-73.7827
34.4693	-43.7127	-73.7815
-44.3132	-6.10406	-73.6999
-39.0456	12.4284	-73.6856
-43.0116	-14.8793	-73.6545
18.5732	36.5165	-73.6509
42.8075	5.64871	-73.5576
43.9617	-35.8633	-73.5561
-41.9811	39.279	-73.5334
54.829	-7.30536	-73.5074
5.43602	50.1223	-73.4669
-53.6756	2.46408	-73.4426
-30.1015	-9.50006	-73.3896
-22.165	-84.8117	-73.3821
-32.4691	-31.4052	-73.3292
-40.7682	-13.3931	-73.2671
63.8092	-11.4249	-73.2124
36.938	-43.3622	-73.2026
46.0382	-29.1507	-73.1874
-51.3324	-13.5074	-73.1649
-0.12903	26.1541	-73.0767
-51.0844	12.3002	-73.0738
-46.9603	32.4287	-73.0505
-12.4468	-47.3918	-73.0045
-56.0981	31.7786	-72.9068
-49.2296	-7.86182	-72.7537
59.5569	-40.6947	-72.7501
4.81183	41.8581	-72.7282
-19.5225	16.2334	-72.6595
-22.4961	-11.2241	-72.5953
28.896	-45.7653	-72.5834
-30.0412	-52.6058	-72.5789
46.7325	-40.2511	-72.5098
5.3393	32.0374	-72.4654
-49.0285	40.4026	-72.4574
38.5875	-17.98	-72.4048
-51.3136	-34.1469	-72.3936
72.1646	42.4223	-72.3543
51.1	-18.9371	-72.3501
-31.4083	-43.0118	-72.347
-15.0292	64.4085	-72.3232
-6.06442	45.7595	-72.3103
-54.4063	33.3661	-72.2857
-46.0542	-7.7906	-72.2719
-44.7111	-12.7489	-72.2594
-42.5756	26.0885	-72.2502
-42.5662	50.0339	-72.2198
37.0821	-48.1961	-72.1741
-20.6007	48.5959	-72.1676
22.438	32.4493	-72.1533
74.765	-89.8489	-72.1376
-47.8455	7.20342	-72.1193
26.9251	-5.32678	-72.1042
-21.6657	-88.2186	-72.0376
48.904	12.9822	-72.036
-43.8717	22.696	-72.03
-29.8049	45.6633	-72.0201
-5.89823	-50.2768	-72.004
-52.5105	-39.8171	-72.0014
17.999	27.5326	-71.942
36.5016	-42.6514	-71.9355
-29.1085	35.7429	-71.893
-9.8866	41.9599	-71.8856
-26.0628	28.7797	-71.8728
-26.0628	28.7797	-71.8728
23.1358	33.488	-71.8699
36.1086	-32.4927	-71.8497
-52.1657	33.0826	-71.8447
-38.6823	23.7995	-71.842
-56.4778	-21.2133	-71.8265
-55.8574	-20.9931	-71.8193
-45.9474	-8.81802	-71.8066
0.57393	43.2451	-71.7496
32.6823	-52.6855	-71.7113
-35.1124	-3.7893	-71.7085
-42.4903	27.5262	-71.6932
-62.7849	41.8695	-71.6795
24.2089	30.8712	-71.6112
-59.5295	6.47065	-71.5931
10.4942	-11.2335	-71.568
-50.0774	-8.92345	-71.5652
13.2384	30.5228	-71.4969
55.7144	-14.4106	-71.4714
-26.849	-6.38953	-71.459
-32.6772	8.93112	-71.4502
-31.5719	38.401	-71.4417
52.8239	-2.20733	-71.4406
26.9328	-45.8356	-71.4357
-76.1276	-4.93921	-71.4112
32.6602	2.62992	-71.3936
0.72682	56.4802	-71.3744
-58.2538	-8.78997	-71.3432
-39.4638	46.7815	-71.3104
50.8018	-16.6164	-71.3037
-22.313	-19.1304	-71.276
-40.575	33.6448	-71.262
-30.7722	-3.29735	-71.2618
-4.27377	49.644	-71.2615
-50.195	-24.3962	-71.252
-36.9387	-19.6391	-71.2503
22.0068	30.7535	-71.2457
46.6435	-5.95033	-71.2226
47.3814	-58.6452	-71.2146
-52.6773	2.2505	-71.2015
-23.5329	-38.8298	-71.1952
-21.3856	32.1224	-71.192
-21.3856	32.1224	-71.192
30.6159	-47.3937	-71.1688
-67.5676	-0.28879	-71.168
60.6321	9.37804	-71.1239
50.1231	-17.8002	-71.0774
-58.168	8.95789	-71.0428
5.97098	24.0548	-71.0402
52.1556	-6.68298	-71.037
61.1607	6.87265	-71.0288
8.38415	-5.6805	-71.0176
34.2378	-47.2838	-70.9867
-0.99783	60.4979	-70.9762
2.06472	62.0688	-70.9151
-59.2318	-30.2866	-70.8872
64.4007	3.34263	-70.8464
4.756	59.0936	-70.8092
23.6621	35.9539	-70.7952
-50.7718	-44.6275	-70.7895
41.2035	-7.22373	-70.7759
-55.7706	5.64727	-70.7606
5.22293	53.147	-70.6969
-25.362	-3.91107	-70.6275
61.4302	5.44701	-70.6084
34.0773	-46.4181	-70.5978
8.90618	95.1609	-70.5915
-31.4946	-27.3728	-70.4982
-7.17047	-51.2348	-70.4807
-49.3676	5.22594	-70.4777
-29.5942	44.6343	-70.4732
-29.5942	44.6343	-70.4732
65.2296	3.41199	-70.4704
23.8241	45.0612	-70.4369
-52.8251	-15.0136	-70.3563
52.2443	1.4975	-70.3286
-55.3858	-6.1882	-70.2757
9.50225	-33.3824	-70.2636
-55.3253	-14.1137	-70.2607
-71.561	3.40621	-70.2205
22.2652	30.4467	-70.2181
66.946	-2.9827	-70.1603
-13.4607	-26.8167	-70.1569
-56.6575	12.636	-70.148
-28.7721	-40.6134	-70.1277
-28.1747	20.5463	-70.093
-28.1747	20.5463	-70.093
58.8305	-66.131	-70.0885
-41.3863	48.5271	-70.0882
46.4771	-45.2834	-70.0881
56.1649	17.1455	-70.0789
-10.5975	-53.6947	-70.0708
-10.3203	-49.6954	-70.0433
50.6501	-10.863	-70.0409
-50.0434	-8.29259	-70.0247
46.8327	9.54389	-70.0064
-12.5226	41.0545	-70.0058
-39.2734	34.0266	-69.9496
-39.2734	34.0266	-69.9496
-55.0024	14.3758	-69.9478
34.1605	-29.5147	-69.936
-36.8361	36.767	-69.9342
-36.8361	36.767	-69.9342
-10.5183	-52.3925	-69.9171
-69.8328	-1.62008	-69.8974
57.4652	-86.32	-69.8899
51.0222	-3.73341	-69.8586
4.56658	32.2176	-69.8572
-35.2896	-8.08099	-69.8181
-20.4079	-43.2981	-69.7583
-52.0926	-56.6002	-69.7347
-30.0513	101.281	-69.7228
-41.8188	15.2439	-69.7095
-19.5475	-5.78259	-69.7088
-11.9613	52.2732	-69.6989
46.7768	-6.68341	-69.6927
-45.6139	23.4712	-69.6848
-10.9198	18.7942	-69.6305
-31.3792	51.229	-69.6269
-16.5326	20.5865	-69.6012
-48.1811	16.2528	-69.5703
65.9107	-51.5598	-69.5147
57.8595	15.3783	-69.3457
54.1028	-13.4264	-69.3026
-60.0468	-24.0964	-69.2887
17.7948	32.1472	-69.192
-11.3783	-49.8413	-69.1735
-21.7605	-17.2218	-69.1231
36.8386	-25.4491	-69.1073
-25.1641	97.1711	-69.0647
-51.1085	-8.96087	-69.0619
-7.03698	81.7676	-69.0522
40.3109	-35.9101	-69.0386
-7.05451	42.5319	-69.0095
17.8724	36.5368	-68.9836
-1.07054	-77.8132	-68.9686
0.59053	17.319	-68.9156
-54.9476	-52.8896	-68.9144
0.61769	22.8371	-68.9123
19.7898	28.5123	-68.9043
-55.2865	-1.42293	-68.8906
46.0954	0.98557	-68.8806
-9.18705	63.1082	-68.8688
-19.5151	-76.1603	-68.8582
-65.8424	4.18925	-68.8295
-1.25	-48.6551	-68.8276
-30.6018	-0.62183	-68.812
28.4031	-0.79956	-68.7999
-36.6098	36.7105	-68.7934
16.909	-28.6869	-68.784
-18.2446	-13.4612	-68.7665
0.36942	-70.8841	-68.7646
-41.0038	37.4231	-68.7606
-41.0038	37.4231	-68.7606
-42.6947	47.6147	-68.7558
53.2694	-15.0248	-68.7422
-33.7158	47.0889	-68.658
55.8215	7.56187	-68.6228
-7.06589	-42.5127	-68.6046
-32.7663	-37.9333	-68.5952
-47.4827	27.6003	-68.5682
4.50878	-32.8766	-68.5656
49.0798	-6.36342	-68.5432
-45.6927	-45.5064	-68.5055
-17.9106	-3.11477	-68.4861
-7.6745	-57.602	-68.4764
-63.9575	-4.05119	-68.4678
-29.474	10.8215	-68.4425
-10.0116	-52.0386	-68.4132
59.9098	-45.0093	-68.4116
37.2269	-49.0059	-68.3994
-38.9825	42.3349	-68.3764
-1.66532	51.3929	-68.3709
24.3835	-23.2097	-68.3602
46.5357	6.78675	-68.3476
-8.89986	-47.4749	-68.2941
-49.2022	34.3952	-68.2783
47.6952	-5.08845	-68.2604
47.6952	-5.08845	-68.2604
-28.6504	33.9859	-68.2448
-28.6504	33.9859	-68.2448
74.2455	-96.2927	-68.2187
42.4827	-33.2991	-68.1857
42.9856	34.8954	-68.1675
-44.9839	-49.4251	-68.1435
27.5001	-24.6369	-68.1385
22.3249	-18.0841	-68.1326
-62.5955	-25.8411	-68.1075
13.409	25.5197	-68.1033
-48.9308	1.80437	-68.0639
-10.7741	-85.8143	-68.0489
29.6887	-28.3201	-68.0415
42.0573	-0.36874	-68.0042
-8.50349	47.9369	-68.0001
15.5222	-4.44502	-67.9989
28.3333	-50.059	-67.9789
-58.9425	-11.8404	-67.967
-29.7809	9.2159	-67.9602
-27.2332	-43.6591	-67.9541
51.6701	-29.8516	-67.9493
59.2916	7.82801	-67.9466
-19.4785	-31.0239	-67.9296
30.1865	-40.7255	-67.8897
27.0841	-15.1223	-67.8654
-45.0367	-0.87596	-67.8346
56.3813	7.10825	-67.8266
41.1955	-8.91482	-67.8235
51.9293	36.5025	-67.7837
-14.3134	-34.0889	-67.7831
-43.9423	-12.648	-67.7713
-37.2997	-48.3292	-67.751
-2.03374	-72.6041	-67.7004
-22.1402	54.7706	-67.678
-23.4695	-61.3153	-67.6615
7.67586	97.5851	-67.6398
33.645	-23.6935	-67.6246
-37.9338	-1.30142	-67.6206
39.2555	35.8642	-67.6063
-27.1277	52.3009	-67.582
43.2006	-45.7997	-67.5749
-11.0074	77.5876	-67.5722
-72.1705	3.23607	-67.5692
-77.1043	-36.844	-67.5672
63.4333	3.94287	-67.5637
38.7465	-14.9208	-67.5443
22.7413	-18.2534	-67.543
6.76258	-28.0172	-67.5127
-38.5187	-10.4154	-67.4813
51.3449	-16.0841	-67.4062
25.3139	-23.8761	-67.3954
-41.6749	-1.39227	-67.3831
63.3608	-65.327	-67.3693
-18.7217	51.4528	-67.3645
-66.9358	-26.5556	-67.3571
-97.5566	-20.5688	-67.3549
-16.5564	52.6629	-67.3474
1.14704	-30.6213	-67.3447
40.8331	-23.7799	-67.3421
50.6582	35.8912	-67.3406
-40.0574	-25.4978	-67.3335
-3.82806	56.7352	-67.3211
45.7027	16.6673	-67.3179
43.4174	-9.34997	-67.3123
-41.0046	-2.56337	-67.3121
39.4275	-44.0082	-67.2767
-5.6465	-15.8312	-67.2551
0.43666	-61.5144	-67.2033
-15.1382	-14.3463	-67.2021
-66.8361	7.61595	-67.1851
44.0374	3.44414	-67.1623
-51.6378	-53.2039	-67.122
-44.5705	41.7376	-67.1203
52.5732	-5.04362	-67.1064
-16.5029	57.0146	-67.1028
-41.7279	-24.7488	-67.0608
-17.6695	-0.16571	-67.0407
-43.5035	2.43304	-67.0393
-26.6497	9.35079	-67.0096
66.7827	-95.5148	-67.0025
-3.43606	-34.4215	-66.9909
-41.0388	2.26935	-66.9459
24.5355	-53.2816	-66.8798
51.18	-12.9719	-66.8501
-41.7556	53.4619	-66.828
-27.9369	-37.6218	-66.7964
52.2801	2.07565	-66.7838
-61.2441	-7.28925	-66.7783
-68.13	-0.77199	-66.7489
41.4657	-28.0606	-66.7363
-9.26059	-27.5721	-66.7145
-53.0851	-4.73565	-66.6748
28.6596	-46.1618	-66.6703
3.90645	101.004	-66.6655
-31.4187	3.01284	-66.6651
21.7928	29.6243	-66.6443
59.8119	4.95301	-66.5918
-47.0138	-29.0357	-66.5876
21.599	30.5631	-66.5834
52.5251	27.9901	-66.5782
-42.1839	10.6161	-66.5624
-53.004	21.6067	-66.5584
-5.42258	-45.1664	-66.5548
-35.9144	84.1739	-66.5469
24.2442	-3.86333	-66.5182
24.2442	-3.86333	-66.5182
-31.6885	-59.5946	-66.4345
-12.6906	-53.1246	-66.4239
47.3368	27.8262	-66.3969
0.44134	-47.3422	-66.3809
-30.3931	11.6738	-66.3407
77.0643	32.483	-66.3116
19.8282	-26.005	-66.2735
39.415	-11.7514	-66.2683
54.9055	7.41582	-66.1887
25.7992	38.834	-66.1697
39.8294	-33.4601	-66.162
34.8685	-51.9457	-66.1514
-60.0716	-26.4143	-66.1425
43.6712	30.9477	-66.1353
-26.4327	-38.1696	-66.1331
66.5054	14.7552	-66.133
12.21	14.8473	-66.1179
32.4699	-48.9729	-66.103
-52.0567	-25.4108	-66.0906
58.245	-6.78282	-66.0472
58.245	-6.78282	-66.0472
-5.32796	-22.5043	-66.0435
-53.0737	-12.1703	-66.035
-4.45249	77.4152	-66.011
-66.2369	5.2568	-65.9412
-28.9866	-79.6274	-65.8976
0.19108	-34.6982	-65.8954
-40.7857	-10.3928	-65.8947
30.2297	-0.66181	-65.8491
-59.591	-51.2147	-65.8344
12.8184	31.4724	-65.8312
69.591	-8.32465	-65.8267
33.7894	-42.4827	-65.8152
-3.4066	58.1985	-65.8018
17.7412	-34.3684	-65.8007
44.044	-43.1849	-65.7962
-2.97916	-55.0585	-65.7945
60.7975	-11.415	-65.7819
60.5713	4.93677	-65.721
-77.6469	6.53034	-65.7047
14.8903	35.7101	-65.7033
62.1676	12.6638	-65.6651
-13.3456	-25.2392	-65.6641
68.612	-3.65699	-65.6595
-42.0887	-5.75233	-65.6508
-55.9354	18.7239	-65.6493
37.2816	-48.6413	-65.6437
-50.2879	-44.8444	-65.6292
-1.82406	-55.937	-65.5981
-25.5976	-43.1964	-65.5948
-37.0704	0.79284	-65.594
-41.0725	22.3869	-65.5778
-70.7901	-38.7885	-65.5669
57.752	-25.8714	-65.5524
38.9234	-41.0286	-65.5136
45.7496	-22.8748	-65.5074
50.1493	13.8729	-65.4555
-13.548	61.3459	-65.4549
22.8833	-30.7849	-65.4502
-23.2828	-38.1458	-65.4142
48.87	-15.1677	-65.4099
1.41291	-46.254	-65.395
-37.7495	1.08112	-65.3817
22.1969	-25.1949	-65.3812
-40.3723	4.4792	-65.3636
-33.1019	28.6671	-65.3595
-53.257	38.309	-65.3545
34.9628	32.9788	-65.3362
-64.966	-20.0365	-65.3255
-21.8382	33.1765	-65.2989
-53.9827	57.6004	-65.2857
7.03153	-2.9923	-65.2578
-48.4343	-21.2437	-65.2519
-26.3077	50.2799	-65.2394
62.3846	-45.7427	-65.2324
-1.34026	-23.694	-65.2265
53.6471	-22.6774	-65.2254
-53.2421	-26.1671	-65.2145
45.5688	-19.4406	-65.2068
-65.8131	-20.8857	-65.1806
55.2754	7.89616	-65.1758
-1.70029	45.9813	-65.1706
1.07003	63.9896	-65.1649
-11.4438	53.6046	-65.1525
-75.9574	-4.89638	-65.1492
24.6284	-33.6801	-65.127
-36.3737	-56.9396	-65.1134
6.66346	-22.7193	-65.1069
-33.8755	-26.0263	-65.0957
32.3838	-16.8047	-65.0955
-18.6075	-43.1048	-65.0831
11.0005	101.699	-65.0701
-22.2536	-86.0983	-65.066
-89.8896	9.43758	-65.0604
32.2447	29.6179	-65.0302
-55.4582	-53.2119	-65.0269
-34.7438	-38.0698	-65.0183
-91.224	-1.82971	-65.0109
31.9138	-11.7901	-64.986
-32.8895	-34.7637	-64.9721
36.6938	24.5979	-64.9654
-51.8787	3.08666	-64.9361
-92.5694	6.03355	-64.8683
-40.2288	3.02471	-64.863
3.84958	23.0201	-64.8493
-1.62704	80.725	-64.8297
30.8368	-32.1272	-64.8123
-30.8143	7.37886	-64.807
16.6976	-24.5297	-64.7986
20.9749	-29.2162	-64.7849
-0.78446	-49.7713	-64.7794
98.3796	-6.57478	-64.7428
48.0781	37.8232	-64.6801
-21.6479	-56.0859	-64.6592
28.9881	19.015	-64.6476
-78.5705	13.4125	-64.6475
20.2188	35.8125	-64.6464
-22.6483	-41.6785	-64.6406
17.1552	-19.2092	-64.6268
-32.4151	-37.8933	-64.6248
-17.9712	-45.2008	-64.6067
-8.45777	-43.9153	-64.5983
-89.4958	-2.98644	-64.5896
54.2137	2.69604	-64.587
54.2137	2.69604	-64.587
-38.7378	-14.8175	-64.5845
-45.8982	-19.6605	-64.5364
61.0531	10.0359	-64.5363
-54.7214	1.44882	-64.4451
-53.0602	-16.9243	-64.4439
59.8835	-50.8542	-64.4438
2.59467	-29.9636	-64.4407
-31.2412	8.89313	-64.4404
36.6871	-36.5575	-64.4377
-6.96871	-29.1317	-64.4324
15.1426	-62.8277	-64.4242
-15.0277	-51.5142	-64.4119
20.1076	14.5445	-64.4093
-37.0456	-41.6069	-64.4021
20.7339	-46.3374	-64.3992
-58.4211	6.39036	-64.3983
-38.374	3.87928	-64.3856
46.5417	-10.3435	-64.381
-58.5434	-65.2662	-64.3798
-8.87632	-56.9336	-64.3611
5.92046	-37.7928	-64.3132
60.6099	-53.298	-64.3044
28.7055	-55.1971	-64.2938
-45.8311	-35.599	-64.2937
-2.07865	-84.0436	-64.2819
-10.3308	26.6513	-64.2805
61.1088	-2.62559	-64.28
-83.2832	14.9817	-64.2698
17.7494	-18.9638	-64.2673
-40.4327	-8.7034	-64.218
-41.432	38.4787	-64.2177
92.0401	0.21097	-64.2024
-35.0598	-51.1025	-64.2017
19.0996	34.4737	-64.1952
35.1403	-34.0047	-64.1666
-37.0182	-50.2862	-64.1655
32.0438	-49.9928	-64.1501
-36.5286	-48.1368	-64.1421
42.692	-29.4923	-64.1278
-64.6496	44.4246	-64.1256
39.1735	44.5486	-64.1249
-12.5716	-75.7997	-64.1238
11.8388	-7.7769	-64.1198
43.0498	-34.1834	-64.0827
18.4903	29.9379	-64.0826
-23.8696	48.8267	-64.06
-34.4063	-42.4514	-64.0241
41.8715	-52.5148	-64.015
57.9838	-81.2046	-64.012
-27.7609	-31.1432	-63.9803
1.30495	-51.5715	-63.9675
-39.5663	-23.6458	-63.9423
27.6996	-83.2493	-63.9272
-15.1162	-3.45216	-63.9042
35.9459	25.2252	-63.8883
-39.3206	-16.0886	-63.883
-90.2149	2.39418	-63.8723
59.2623	4.00249	-63.869
25.1519	36.956	-63.868
-97.2468	-1.07107	-63.8532
-44.8284	-52.1832	-63.8446
-25.7698	-80.8517	-63.8362
-14.4992	34.275	-63.8285
39.3219	-39.7417	-63.7909
-0.91061	89.6714	-63.7897
-25.8585	-84.9714	-63.7871
47.433	-18.071	-63.7784
-54.4474	-6.4628	-63.7462
-45.9495	-6.48134	-63.729
-53.498	-28.5061	-63.718
-55.5945	-1.52739	-63.7126
36.5862	30.6525	-63.6961
-23.8294	-26.7357	-63.682
38.6205	-16.4324	-63.6795
8.54635	-10.0549	-63.6597
34.8813	8.24677	-63.6528
-0.47449	-26.211	-63.6494
-26.3728	-4.52746	-63.6446
16.4987	19.1609	-63.6216
-65.4573	-25.8066	-63.6072
4.9691	33.6846	-63.6028
-88.5499	1.8025	-63.5905
15.6535	42.0151	-63.5847
-27.0601	9.11432	-63.5601
-81.4317	-0.37776	-63.5386
-49.8854	-7.32806	-63.5374
56.1951	6.19789	-63.5184
23.3118	26.6593	-63.5179
41.7374	35.0857	-63.5054
53.885	10.0276	-63.4984
53.885	10.0276	-63.4984
40.529	-35.4255	-63.4862
-23.0034	-52.8211	-63.4623
-42.3344	-12.1748	-63.4564
-0.0305	-52.6809	-63.4389
-53.5709	-47.4226	-63.4285
-33.0971	-49.7338	-63.3944
-51.7851	-27.5207	-63.3813
-40.3999	6.79504	-63.3804
-82.492	-0.40585	-63.363
-58.0911	20.6598	-63.3603
-28.428	-40.6399	-63.3562
49.547	-34.5274	-63.3454
-25.4198	-80.7218	-63.3446
-5.71065	-16.5911	-63.3421
6.88437	-39.0494	-63.3135
-5.94228	-81.2177	-63.3111
38.5498	20.5943	-63.2938
-31.654	3.3487	-63.2869
-22.0162	-48.1646	-63.2803
-13.0637	20.1628	-63.2639
66.4672	-0.37248	-63.2489
39.3265	26.2759	-63.2475
31.7526	-36.0355	-63.2152
-14.7882	38.3689	-63.1908
-39.0881	-46.5731	-63.1851
-45.7021	-53.9127	-63.1712
11.0792	-25.2497	-63.1409
17.4666	-17.8304	-63.1405
18.4788	27.5206	-63.1378
31.2534	-52.138	-63.1346
-57.398	-31.4819	-63.132
-38.7082	2.65376	-63.1266
21.5309	31.8634	-63.1
19.8572	38.0506	-63.0998
13.0037	-29.8485	-63.0677
-46.5636	1.25515	-63.0603
-85.1359	4.10666	-63.0573
-32.3724	-33.118	-63.0524
-25.5022	-44.1654	-63.0411
-32.8712	-30.1545	-63.0394
24.5104	-34.5182	-63.0349
-5.12894	62.7874	-63.0342
11.9141	-34.361	-63.0214
-89.5879	-3.08649	-63.011
37.5905	-37.5703	-63.0004
-23.7684	-23.37	-62.9948
26.1622	-32.6432	-62.9901
-49.391	1.58735	-62.9857
-4.7616	48.6308	-62.9848
-29.9722	-16.9522	-62.983
-45.4313	-38.632	-62.9656
-33.1321	4.66321	-62.9485
-30.2924	-7.41553	-62.947
33.2128	-13.9516	-62.9279
-26.9921	-46.45	-62.9252
-38.1875	23.6872	-62.9086
-29.3751	-0.52492	-62.9041
-18.7002	57.958	-62.8893
6.10501	33.499	-62.8772
34.8224	-22.7662	-62.8706
-36.3205	6.28779	-62.8628
-40.2068	-36.2339	-62.8498
-16.5415	-47.3783	-62.8478
-84.5766	0.50831	-62.836
-50.9798	1.65638	-62.8039
-38.2071	-11.4101	-62.7986
-77.5584	0.50404	-62.7941
39.5906	31.6093	-62.7771
62.0185	9.2763	-62.7623
-33.6461	20.6255	-62.7543
-33.1037	-48.128	-62.746
-51.5984	33.1637	-62.6916
-40.0116	13.6164	-62.6916
16.6027	47.7912	-62.6713
-68.5812	-29.4247	-62.667
-87.0988	3.48256	-62.6636
-45.0604	22.2574	-62.6629
-44.3196	20.2294	-62.6573
-21.6262	-21.9519	-62.6536
8.32151	-78.2017	-62.6497
25.1068	-28.2799	-62.6463
14.2016	-24.5961	-62.6385
-59.3182	-22.2204	-62.6277
10.2582	33.2089	-62.6217
35.2172	-23.8857	-62.619
55.2924	-23.9788	-62.6152
10.2144	-23.2327	-62.61
-23.7871	-59.2066	-62.6096
-39.8274	15.3281	-62.6051
-37.8947	-46.6821	-62.6025
-39.8205	-1.71125	-62.5854
-40.4861	-24.0699	-62.5775
-25.5188	7.97007	-62.5749
-33.9872	11.0119	-62.5531
-48.4817	-17.101	-62.5354
-9.05486	40.5176	-62.5346
-67.5809	-16.0839	-62.5284
71.8389	-2.66116	-62.5273
-1.28811	15.843	-62.5052
-35.3963	-5.66113	-62.4916
-9.47433	-31.6668	-62.4875
21.755	47.6629	-62.4828
-0.59639	-21.022	-62.4708
-10.4538	-50.1021	-62.4553
74.3635	-44.8725	-62.4505
-0.05038	33.7277	-62.4485
-53.6007	-15.1577	-62.4424
-8.0033	28.6775	-62.4422
29.0696	-20.1593	-62.4263
-14.829	16.9851	-62.4066
-45.1271	-3.97917	-62.4019
35.6523	21.0775	-62.3828
54.8023	-13.1282	-62.3821
-12.2859	-86.9046	-62.3565
115.115	-27.1014	-62.3391
-43.3614	-3.41444	-62.3299
-32.8643	-7.38748	-62.3273
-23.6951	-77.5605	-62.327
36.4102	21.8506	-62.3197
0.12831	-56.1612	-62.3044
-14.8205	-88.7528	-62.3014
-49.2321	51.7278	-62.2784
28.1881	26.6893	-62.277
-47.7593	-8.05081	-62.2763
-1.27947	-75.8263	-62.2662
-39.8555	56.5624	-62.2623
-15.4844	-44.8153	-62.2597
-56.951	20.3295	-62.2537
-36.9873	7.76405	-62.2177
-40.1646	1.13369	-62.2135
31.9368	38.224	-62.213
27.4617	26.641	-62.2065
-27.9696	11.2975	-62.1981
-17.0311	6.34585	-62.196
-48.109	-31.4366	-62.1839
37.5314	30.7187	-62.1822
-36.0695	-39.3895	-62.1595
22.8688	30.9905	-62.1592
-53.3255	-52.4802	-62.1548
63.1564	-4.9086	-62.1541
21.2842	14.6169	-62.1521
-93.3518	-1.7743	-62.1407
-48.1498	21.6853	-62.1322
3.49121	-53.6619	-62.1261
24.2701	10.5478	-62.1171
-43.2976	-24.8773	-62.1046
-91.0952	3.32777	-62.1006
-88.4081	-0.88169	-62.0992
-19.8337	9.61268	-62.0968
27.2382	-34.8999	-62.0889
-53.6901	-10.2066	-62.0861
30.1309	36.4007	-62.085
-39.5055	11.0435	-62.0839
-57.3929	41.3597	-62.0831
-27.8225	-25.7349	-62.0761
28.4683	29.3495	-62.0748
-4.60303	-54.3744	-62.0725
6.3779	22.9379	-62.0705
42.6152	0.10922	-62.067
-48.7278	18.1944	-62.0661
-28.5136	-47.8989	-62.0593
36.77	10.9722	-62.0523
29.654	-32.5577	-62.0506
58.7526	-4.13055	-62.0416
30.2587	33.6414	-62.0363
-13.7988	62.8754	-62.0325
59.0918	-3.81074	-62.0305
58.6864	19.2119	-62.0295
-57.9572	-28.0902	-62.0273
-49.6899	-11.2604	-62.0023
8.98071	-27.9487	-61.9927
2.71856	66.3654	-61.9832
31.8072	-25.7346	-61.9699
-45.1124	-28.9276	-61.9554
39.3835	-55.2987	-61.9471
-22.2826	-85.7871	-61.9362
-14.9649	33.5852	-61.9249
-31.9712	-16.9854	-61.9244
50.5752	-45.192	-61.9158
30.4516	-25.4766	-61.906
-40.3652	58.1339	-61.9059
60.2015	-9.02556	-61.8988
20.5911	54.7862	-61.8871
-26.2825	12.7032	-61.868
-38.9118	-6.27616	-61.8661
6.71135	40.0572	-61.8661
46.3093	31.9422	-61.8657
7.89982	-41.3486	-61.8634
-3.82314	-53.5828	-61.834
36.1801	29.1166	-61.8295
43.4834	15.8835	-61.8293
72.9648	15.7417	-61.8253
-89.3583	-2.8252	-61.8232
73.6167	32.8956	-61.8191
69.3686	-34.2265	-61.8083
-50.1555	-11.0536	-61.8079
-4.34672	-53.191	-61.8077
-39.0844	1.7207	-61.7901
44.3154	-9.64308	-61.767
-38.5763	5.47927	-61.7662
-16.0958	-81.9627	-61.7611
7.00723	34.7117	-61.7542
-66.0609	-26.0678	-61.7394
-86.8023	2.35893	-61.7386
-61.8406	-24.268	-61.7382
-46.3484	-52.9446	-61.7278
41.08	30.3839	-61.7275
-31.3917	-16.9603	-61.7246
-20.5071	39.0513	-61.7119
46.2273	48.8603	-61.7056
43.2732	-25.5682	-61.6681
41.9881	22.7959	-61.6424
-4.60369	-42.5092	-61.6172
17.8539	-45.3828	-61.6152
35.8544	-32.6508	-61.611
44.1414	-24.8182	-61.593
23.1679	32.3693	-61.5922
-51.5309	-4.52349	-61.5878
-3.75878	4.52751	-61.5853
45.6927	-14.8724	-61.5844
-46.0421	-20.7509	-61.5769
13.0162	-46.5183	-61.5753
43.7063	20.1576	-61.5589
-29.3944	-35.7332	-61.5538
-4.50123	-89.9168	-61.54
23.0372	44.7157	-61.5327
52.7075	8.27786	-61.5051
19.1182	-51.7421	-61.5049
0.6605	-76.5723	-61.4955
-5.54044	-86.0839	-61.4949
-41.6891	1.40608	-61.4916
-4.9905	-49.7629	-61.4744
-42.7798	-41.2442	-61.4719
-31.008	8.93937	-61.4288
-88.7486	0.01952	-61.4072
-12.5997	54.883	-61.4013
23.729	30.9929	-61.3976
-16.335	41.2327	-61.3945
-56.4137	-20.0981	-61.3943
-53.6429	-13.9183	-61.3937
56.2664	26.172	-61.3893
34.1178	-50.939	-61.3561
-0.21919	85.4654	-61.3517
-71.1838	-2.75576	-61.3508
-42.0274	-48.2467	-61.3468
-22.3835	47.9464	-61.3378
-35.7334	-41.3642	-61.3158
-30.9728	8.37967	-61.3144
30.0524	43.6731	-61.3114
27.7139	-29.4905	-61.2885
-45.6237	64.8278	-61.2831
43.4704	-32.2615	-61.2804
-31.8103	11.3521	-61.2766
-62.3574	-43.6907	-61.2745
-57.7895	11.0436	-61.2719
-45.7063	22.8726	-61.2642
38.6739	13.4131	-61.2622
-43.2509	-8.46626	-61.2556
46.4885	76.5186	-61.2336
44.2616	6.61822	-61.2279
-6.31239	37.4529	-61.2245
47.9295	15.788	-61.2219
47.9295	15.788	-61.2219
47.3809	-9.42774	-61.2166
-19.2484	-77.1551	-61.2153
15.955	-3.48685	-61.2151
34.7009	9.64569	-61.2034
53.1042	-2.86003	-61.198
-21.0756	-46.8463	-61.194
48.6855	17.865	-61.1908
-13.9423	-66.7437	-61.1858
-5.50989	22.4144	-61.182
-39.5947	-38.3493	-61.1802
63.1599	38.1001	-61.1776
33.5019	27.5102	-61.1691
-23.8962	-80.2856	-61.1655
-32.2963	-23.1053	-61.1602
-47.8608	-15.018	-61.1528
-42.4103	-50.9075	-61.1526
-28.3663	-32.85	-61.1445
38.3868	12.9004	-61.1402
-49.4949	-5.10025	-61.1312
10.5093	7.55435	-61.1228
-60.0507	-3.27502	-61.1169
-47.8057	-50.7087	-61.1148
-11.2658	-38.7042	-61.106
-40.0453	-0.75793	-61.1041
-29.9613	-32.6742	-61.101
29.6365	-39.8552	-61.0844
31.0238	-26.8411	-61.0803
-20.1382	-36.6083	-61.0566
-33.5284	-16.8528	-61.0433
-85.8621	-6.09961	-61.0425
34.0579	3.50691	-61.0416
65.2832	-18.7465	-61.0407
-37.816	0.50021	-61.0381
-34.6226	-20.5296	-61.0209
-72.1586	-23.6383	-61.0161
14.5003	-71.2377	-61.0079
26.4736	30.9947	-60.9971
-41.9876	-1.88172	-60.9914
-10.7649	66.7568	-60.99
-5.7808	-49.1728	-60.988
16.4952	50.0158	-60.9878
14.0039	-30.0788	-60.9862
-19.1125	1.52359	-60.9808
-31.2416	1.63952	-60.9723
-54.0242	-49.4496	-60.9635
-39.3761	-18.6638	-60.9539
-40.6619	14.7304	-60.9539
-46.3931	-11.5904	-60.9447
-46.0512	16.1242	-60.9384
4.58324	11.9469	-60.9353
55.7834	9.91768	-60.9254
-7.23855	-51.6193	-60.9161
27.212	-28.2081	-60.9028
37.0029	50.3267	-60.891
-33.891	11.4228	-60.8811
-44.308	-6.71042	-60.8808
34.2035	39.5784	-60.8757
-37.0294	-13.4618	-60.8683
38.7727	20.3363	-60.8657
-4.2881	35.3238	-60.8638
3.27304	-23.9918	-60.8451
42.1279	17.285	-60.8418
-86.4289	33.175	-60.8331
47.7887	-24.2699	-60.8325
28.5139	28.7001	-60.8321
-4.57568	17.1645	-60.8312
-30.2078	-31.4685	-60.8236
48.0318	-44.0549	-60.8234
85.7829	38.321	-60.821
-6.92212	-55.3551	-60.8203
-34.4527	-12.3887	-60.8054
-41.7406	-0.78628	-60.8038
-78.746	-8.31587	-60.7999
-45.219	-14.259	-60.7939
39.4036	-7.71239	-60.7911
-58.0063	-1.55733	-60.7801
-40.2089	-5.0136	-60.7635
-6.68972	14.1296	-60.7559
-4.94671	36.9254	-60.7505
20.3362	33.7269	-60.744
-5.64789	11.7165	-60.7427
44.8831	-49.011	-60.7383
-1.29418	-59.5861	-60.7349
-25.4107	-73.0924	-60.7281
10.8097	40.3148	-60.7094
34.3774	36.8545	-60.6901
43.266	19.2141	-60.6804
8.29053	7.73873	-60.6753
43.8277	16.199	-60.6624
21.6754	37.9096	-60.6545
-58.5882	-8.04543	-60.6493
82.4574	44.3965	-60.641
29.0965	-0.63199	-60.6388
-26.6764	28.2863	-60.6221
-23.4161	30.1056	-60.6131
-19.5185	41.9206	-60.613
-11.1235	24.3208	-60.6121
38.3915	20.9448	-60.6053
46.4479	-29.9022	-60.605
-37.1565	53.353	-60.6036
50.1393	-29.1561	-60.603
-46.967	-8.95751	-60.5889
-13.5731	53.182	-60.5868
-8.91623	32.6983	-60.5858
28.8332	22.3606	-60.5773
33.452	-32.2032	-60.574
-36.3907	-16.1831	-60.5735
59.9014	42.528	-60.553
-71.3951	-7.1707	-60.5478
27.3783	29.4534	-60.5468
-35.378	24.5299	-60.5459
-5.23772	-52.6502	-60.5422
-52.4215	-2.7824	-60.5421
-33.0858	10.8603	-60.5325
-10.1817	-59.6879	-60.5281
42.0869	76.5698	-60.5137
54.7282	-46.0235	-60.5122
-0.62819	55.353	-60.4981
-47.679	0.55342	-60.4939
-68.6075	-34.833	-60.4925
54.0764	44.9259	-60.4815
-2.74469	-17.3199	-60.4774
-24.9477	21.8631	-60.4731
35.6429	5.11307	-60.4695
21.0133	43.3925	-60.4535
-45.2042	-53.5768	-60.4476
-45.1822	7.52888	-60.447
32.8752	-30.5758	-60.436
64.6648	-21.3671	-60.4329
132.103	-19.2288	-60.4286
-6.46801	-49.9875	-60.4242
14.9617	36.3915	-60.4188
-1.3384	-51.837	-60.3989
-69.0762	37.3516	-60.3877
11.39	44.9179	-60.3853
-67.138	-46.3225	-60.3831
51.1641	42.6527	-60.3766
-2.16859	76.8281	-60.3645
-59.4548	-11.1193	-60.358
-53.5198	-43.7287	-60.3566
-37.5358	-3.52197	-60.3528
-47.6134	-30.2208	-60.3501
73.7064	-30.1883	-60.3487
-1.30232	-59.0641	-60.3373
49.8688	8.90282	-60.3349
-49.3621	32.5602	-60.3243
-55.3483	-6.13649	-60.3234
-29.988	14.359	-60.2997
0.20316	-43.2633	-60.2922
-11.2703	-50.0084	-60.2896
-32.9335	17.1019	-60.2883
-28.772	-22.7729	-60.2869
-16.9504	47.2437	-60.2807
-7.18625	40.4746	-60.2773
-39.5125	-11.6545	-60.2544
-41.4926	56.5441	-60.247
62.7632	0.5016	-60.2452
-30.2302	7.02648	-60.2363
60.1194	0.63827	-60.226
-31.1934	15.6115	-60.2212
27.2864	-32.1931	-60.2202
-35.9492	15.6073	-60.218
-56.5135	26.5107	-60.2163
-57.9264	24.6444	-60.2124
28.3072	-9.89056	-60.2091
-46.4517	22.1578	-60.2037
50.6024	-13.2254	-60.2011
-81.8268	-15.967	-60.2
-49.3279	1.24527	-60.1979
22.9471	-34.0484	-60.1855
3.44303	-43.9474	-60.1773
-36.2418	-2.47615	-60.175
38.6832	-34.8527	-60.1531
44.8557	-9.44424	-60.1487
-18.5388	13.4148	-60.1472
-45.6259	34.0737	-60.1415
-83.6084	-1.50861	-60.1405
109.773	0.27284	-60.1329
37.0923	-36.8413	-60.1296
50.2838	-19.9215	-60.1116
27.2476	-9.23015	-60.0985
15.8841	3.31278	-60.0958
-4.12376	-52.3723	-60.0904
-10.0349	-37.1688	-60.0888
-58.1329	-31.2493	-60.0764
66.4544	-33.8173	-60.0665
-56.3907	30.3844	-60.0564
-26.3752	-16.8442	-60.0532
30.6882	-37.6798	-60.0417
63.8244	-0.09871	-60.0396
9.44721	44.837	-60.0295
-54.794	31.1863	-60.0255
-13.4848	-57.9963	-60.0089
41.9232	36.1891	-60.0085
-51.4611	-10.8211	-59.9922
-11.4319	-42.1521	-59.9843
-21.6845	17.2659	-59.9828
-60.9909	-1.67067	-59.9782
-7.32337	58.319	-59.9764
-9.02575	-58.2187	-59.9605
-19.347	-51.8024	-59.9602
36.1467	10.9868	-59.9496
-0.08943	-52.0704	-59.9463
27.3651	-32.991	-59.94
24.4864	37.297	-59.9397
45.7772	9.69805	-59.9252
-60.6183	-1.09325	-59.9119
-6.36309	39.7245	-59.9111
-49.207	-7.21538	-59.8959
-26.7126	43.7441	-59.8953
-46.5263	-19.0125	-59.8919
10.1995	37.8953	-59.8913
23.9023	-24.505	-59.8764
-9.27183	20.9019	-59.8752
-40.6993	34.78	-59.8675
27.6851	15.8379	-59.8585
33.4725	-25.3006	-59.858
-65.8799	-20.8265	-59.8559
-5.69609	68.9932	-59.8481
101.457	0.68454	-59.8346
0.4396	41.9825	-59.8318
20.8967	38.2032	-59.8302
-81.1143	9.63632	-59.83
103.144	-1.03827	-59.8232
30.5459	-35.4017	-59.8213
110.677	-3.13962	-59.8008
32.4964	32.2436	-59.8006
-6.95351	-63.7898	-59.7775
-16.0937	-83.5151	-59.7665
-94.3459	-2.55099	-59.766
10.0389	9.88883	-59.7599
-56.056	-5.01546	-59.7581
-51.4932	31.5219	-59.7481
-32.4288	17.6766	-59.728
-39.1212	55.6975	-59.7194
-4.49401	-60.181	-59.7165
-3.88724	-51.3154	-59.7153
-39.6715	2.31593	-59.7137
-41.5142	-51.6678	-59.6957
12.3574	21.0574	-59.695
32.5067	-16.3267	-59.6938
-31.086	7.64859	-59.6924
-12.3005	-44.7224	-59.6888
-10.6141	11.5064	-59.6757
41.5431	-35.1725	-59.6617
30.9933	22.3176	-59.6615
31.0098	15.8078	-59.6605
-54.8172	-10.4452	-59.658
-29.7105	23.282	-59.656
-61.8475	3.89141	-59.6506
15.3695	45.3156	-59.6387
38.6794	-31.9849	-59.6277
13.2245	-44.2937	-59.622
0.61618	15.6828	-59.5964
-43.6004	12.4871	-59.5942
-4.07788	18.8007	-59.5913
-54.8075	-14.0653	-59.5882
-46.9941	-9.62956	-59.5805
1.29016	34.5241	-59.5647
45.0354	10.4247	-59.5565
-18.4724	14.4712	-59.5555
9.60552	25.7347	-59.5528
-21.9161	-1.05397	-59.543
17.7545	42.4616	-59.5303
27.8826	49.1	-59.5294
30.0815	11.5319	-59.5228
6.069	-51.5884	-59.5118
-81.4677	5.18137	-59.5083
41.2552	-22.7549	-59.503
-29.5482	14.3831	-59.4916
-46.8936	-31.0712	-59.4915
-32.8349	1.12566	-59.4836
-39.8291	-14.6793	-59.4785
77.8951	43.593	-59.4723
-21.5879	8.97644	-59.4615
29.8613	8.61782	-59.46
-64.7343	35.1014	-59.4409
-35.9335	0.05886	-59.429
-42.2831	6.2398	-59.4264
-35.9486	-46.6133	-59.3841
30.4162	15.9385	-59.3786
-9.64239	-59.2957	-59.3543
2.85592	-46.3069	-59.3347
-49.2255	-5.75524	-59.3059
-42.486	-46.6413	-59.3008
-52.554	-53.0861	-59.2966
-21.862	21.3244	-59.2915
-5.91369	-68.0966	-59.2712
16.507	-30.1992	-59.2622
32.6808	-25.6086	-59.2613
28.2391	39.8088	-59.2536
-48.1989	-6.12841	-59.2529
47.951	-12.1019	-59.2497
-22.7936	18.2457	-59.2185
-24.2731	11.8943	-59.2124
49.8535	-44.234	-59.2104
50.3469	1.77379	-59.2088
-0.21031	-24.6214	-59.194
-10.9673	69.2273	-59.1895
22.899	-25.7573	-59.1853
8.90528	-20.4184	-59.1772
-5.86772	-45.128	-59.1721
46.1445	63.3016	-59.1698
12.9052	-43.8355	-59.1677
-30.7075	-36.5527	-59.1669
-43.4645	-7.56639	-59.1414
-50.7547	-22.8262	-59.1372
56.9527	39.5849	-59.1219
59.667	-49.5887	-59.1206
-39.5486	15.7421	-59.1185
42.1048	40.7331	-59.1091
-3.01721	24.7586	-59.1061
18.2576	41.9335	-59.104
-84.3635	5.40233	-59.1031
10.699	-47.3509	-59.0894
48.4718	-41.9392	-59.0846
-41.842	22.6703	-59.0763
36.0436	36.4659	-59.0762
-36.6206	-2.81752	-59.0598
134.797	-29.3659	-59.043
34.2434	-9.73204	-59.0427
26.5324	38.78	-59.0365
-39.9186	59.4908	-59.0254
31.6619	31.3851	-59.0149
-58.3764	18.2922	-59.0071
-15.0076	62.2116	-58.9953
54.7926	26.9123	-58.9871
45.9925	52.3185	-58.985
-30.9652	16.2101	-58.9815
33.5577	6.36795	-58.979
-59.2156	-30.0635	-58.9711
24.8516	-38.9348	-58.9601
54.2496	-44.0482	-58.9569
-19.3274	15.4276	-58.9538
-71.2142	-46.1363	-58.9494
-33.7596	16.8444	-58.9468
3.85659	58.2884	-58.9366
-10.9906	51.5156	-58.9324
-37.8303	5.48175	-58.9297
-5.42009	41.6945	-58.9269
-40.4313	56.1153	-58.9242
-46.7819	-49.4612	-58.9068
-37.9766	-6.83616	-58.8989
46.7184	34.9758	-58.8929
-1.02229	-43.9169	-58.8886
-58.0047	-26.8181	-58.8853
-53.6001	27.0396	-58.8827
4.89781	47.1667	-58.8777
39.7998	-21.9428	-58.8744
-33.8691	12.543	-58.8657
-54.4447	58.532	-58.8447
42.408	12.4217	-58.8354
18.9975	-5.56803	-58.8302
-42.2601	-2.03385	-58.8302
68.6784	-21.742	-58.8241
7.44272	50.8016	-58.8199
24.8954	-7.45585	-58.8162
-8.01438	37.3798	-58.8149
-47.7357	-18.2143	-58.8115
25.281	-77.0983	-58.8089
34.9729	18.8339	-58.805
26.1068	46.2938	-58.8012
-57.771	55.7537	-58.799
-32.0201	59.6633	-58.7953
39.5977	-21.4559	-58.7926
22.924	-29.3183	-58.7891
54.5419	2.10952	-58.7752
60.4065	2.06477	-58.7736
38.3882	26.7199	-58.7723
43.1726	25.0428	-58.7708
-43.2936	59.4224	-58.7557
37.7271	21.9644	-58.7555
-12.7674	30.3813	-58.7508
-38.2584	-33.0501	-58.7406
40.1646	15.0207	-58.7335
-12.9848	29.5859	-58.7331
-64.2902	17.0127	-58.7189
-40.2368	16.5875	-58.7155
23.2577	-39.8729	-58.7097
-2.88716	-57.9868	-58.7086
-19.1315	-42.1079	-58.6997
-11.8851	34.1631	-58.6994
38.5881	-44.7974	-58.6932
87.7921	-35.5665	-58.6913
44.4235	-41.3295	-58.6865
31.8235	-29.7892	-58.6864
-42.2084	58.513	-58.681
39.9953	22.0729	-58.6777
-51.271	0.25973	-58.6702
-11.6849	-48.7184	-58.6621
-11.2078	55.3619	-58.6534
3.61835	-36.2795	-58.6456
32.2037	41.2775	-58.6453
41.2816	-3.43518	-58.6446
-54.4862	-1.25948	-58.6286
-46.0117	34.6836	-58.6235
9.73725	11.939	-58.613
-8.024	-57.4188	-58.6062
-36.5565	-15.1037	-58.5975
-9.90513	33.2199	-58.5906
-59.8491	17.6713	-58.584
20.3949	17.013	-58.5821
-31.7639	-3.84911	-58.5733
45.5658	30.899	-58.5611
-45.0451	-22.5515	-58.5533
-26.3276	16.493	-58.5526
41.7532	-32.59	-58.5485
21.1362	44.3528	-58.5405
60.5072	8.88737	-58.5357
28.4224	42.8505	-58.5326
-12.2528	-49.5471	-58.5275
-34.6039	13.8963	-58.5256
74.2259	-57.4435	-58.5076
-51.218	-44.0191	-58.5063
47.5262	-23.6034	-58.4999
55.4475	-8.14852	-58.4991
39.3289	-25.3368	-58.4925
18.0731	30.8494	-58.4889
-10.2064	39.3149	-58.4884
27.9595	7.59623	-58.4781
11.859	-38.6016	-58.4753
122.538	-9.09944	-58.4745
-38.4637	8.63027	-58.4632
32.43	-31.3283	-58.4586
26.4435	0.81553	-58.4575
-3.66257	-40.1539	-58.4542
-47.3735	52.4896	-58.4506
-48.6743	48.7471	-58.4502
32.4705	16.7525	-58.4486
-8.82872	-88.3694	-58.4483
-54.3653	17.1226	-58.4344
-44.5069	56.0063	-58.4298
-48.6975	18.347	-58.4271
72.746	-41.8462	-58.4252
39.9643	-54.0033	-58.4137
-59.3209	-9.79172	-58.3965
60.0825	-10.5812	-58.3879
-45.9986	-4.58757	-58.3795
-52.8201	1.33916	-58.3714
-0.75186	18.4406	-58.3708
-46.2073	-14.1037	-58.3593
30.2837	43.6203	-58.3467
-57.7732	-9.91789	-58.3463
29.391	35.3067	-58.3462
-19.7557	-52.8946	-58.3388
35.3122	19.4333	-58.3383
-57.5508	-25.8718	-58.3335
-23.6938	5.27682	-58.3156
32.0966	35.0881	-58.3106
3.39696	-54.7871	-58.3049
-32.2084	20.256	-58.2926
62.0722	-0.71302	-58.2909
14.7117	-71.2886	-58.2863
-66.2219	-40.4471	-58.2807
19.3567	32.9751	-58.2781
19.8987	-36.9357	-58.2704
-21.5795	-26.7122	-58.2651
47.5555	-40.8002	-58.2582
-39.7408	17.6791	-58.2391
-40.3292	21.5512	-58.2285
35.7201	20.6308	-58.2281
-49.6639	15.0666	-58.2263
30.7818	-26.8299	-58.2047
-32.3394	-2.45351	-58.2041
48.6529	41.3432	-58.191
-38.8857	17.6223	-58.1904
-3.86396	-58.1979	-58.1874
1.83381	-58.0697	-58.186
-15.6385	65.5316	-58.1844
31.5347	-33.6033	-58.1642
35.2112	-28.0436	-58.16
40.9465	-27.1543	-58.1571
-27.7714	8.00108	-58.1552
-20.6658	-12.0548	-58.139
45.1007	27.4095	-58.1308
3.47008	-53.0399	-58.1214
-45.6297	21.0267	-58.1056
26.3552	50.0265	-58.1018
32.2004	8.25042	-58.1017
-84.6255	3.21193	-58.0989
16.2286	37.3017	-58.0898
-46.6097	-0.08212	-58.0877
21.276	20.143	-58.0847
-48.3434	-2.98179	-58.0836
25.4235	33.2419	-58.0789
49.7468	31.6866	-58.0788
29.7149	31.9937	-58.0712
-44.4723	3.35999	-58.067
57.9178	18.5148	-58.0495
33.9344	39.0034	-58.0489
38.5781	-30.3909	-58.0469
-24.1983	-36.5327	-58.044
-49.7976	7.32723	-58.0397
3.91422	27.1688	-58.0389
24.4086	-11.7947	-58.0323
49.0183	11.7603	-58.0296
-29.9728	-22.5465	-58.0284
-47.9701	-1.66438	-58.0276
3.39775	-11.3096	-58.0195
-54.9166	-19.0971	-58.017
-43.8992	-16.5731	-58.0108
9.71134	-37.0398	-57.9888
18.1705	-11.3104	-57.9819
4.217	51.9394	-57.9805
8.95208	-49.2715	-57.9783
-18.694	-31.0205	-57.9744
-25.8068	-24.3522	-57.9594
-27.814	-11.1447	-57.948
51.257	-0.86025	-57.946
37.9308	-31.292	-57.9423
-54.9763	-10.5492	-57.9409
-3.89772	55.8045	-57.9391
-63.8912	28.3005	-57.9365
44.131	-9.23284	-57.935
-9.71925	-38.1773	-57.9345
-32.6608	13.5643	-57.8989
4.35299	45.7301	-57.8981
-58.304	4.85618	-57.8924
23.1417	53.8111	-57.8897
-6.31481	73.3856	-57.8876
11.8095	-45.1029	-57.8801
41.0249	49.587	-57.8738
-46.6478	-3.59754	-57.8651
-53.6959	34.3192	-57.8642
-50.4999	8.63318	-57.8607
-41.5923	37.6517	-57.8435
21.5229	-13.0885	-57.8305
-50.1065	57.5575	-57.824
-42.6999	9.57399	-57.803
-34.0981	8.2244	-57.8022
-1.34914	104.001	-57.8011
54.8259	-13.8707	-57.7867
57.163	15.7362	-57.7833
46.8314	-31.361	-57.7828
34.261	21.2687	-57.782
-44.1008	9.14951	-57.7793
4.17075	67.6715	-57.7724
60.2513	-21.0048	-57.7705
70.3059	-9.78533	-57.7664
15.1158	-27.7932	-57.7622
-9.0835	29.6012	-57.741
21.0673	-38.4043	-57.7375
-39.3117	3.20806	-57.7336
41.2224	-30.9103	-57.7227
-41.1391	11.9573	-57.7225
27.725	-31.1041	-57.7201
49.4045	0.34343	-57.713
-39.0738	-54.0309	-57.7126
26.5734	40.3487	-57.7108
-45.8696	-6.42271	-57.7083
52.3821	-30.8022	-57.7027
-62.7993	26.7968	-57.6937
28.212	35.0361	-57.6815
-60.5979	-3.98306	-57.6784
-17.0845	22.9966	-57.6672
-5.38485	63.1293	-57.6568
-13.2791	-48.9258	-57.6523
-20.8626	-17.0727	-57.6423
-52.4727	-80.5988	-57.6348
59.8123	30.6416	-57.6342
-34.552	-35.16	-57.6254
-55.2229	-2.67963	-57.624
-50.8175	50.7105	-57.6208
43.0872	71.6945	-57.6159
6.95816	-47.4167	-57.6077
-54.741	-81.0332	-57.5952
48.9761	-18.6782	-57.5821
5.63995	7.01406	-57.5778
-6.03953	60.3283	-57.5541
32.1008	-24.6422	-57.5423
30.3414	-1.69101	-57.5352
40.6178	39.5493	-57.5193
4.50743	-63.4077	-57.5137
-53.8923	-30.389	-57.5124
-33.5761	3.29075	-57.5115
-38.9614	-6.97897	-57.5057
-9.44994	56.9445	-57.501
-2.71566	-49.839	-57.5006
-32.2583	9.99228	-57.491
-10.9238	-44.4608	-57.4812
43.5245	-24.4508	-57.4809
-30.7803	-6.97028	-57.4807
-43.3766	9.67863	-57.4741
25.0336	-25.7078	-57.4725
14.7627	24.6514	-57.4599
-27.7236	-11.0399	-57.4588
36.6985	-13.0122	-57.4452
-40.2826	24.7975	-57.4388
-33.7395	-40.5237	-57.4348
-44.3282	8.19412	-57.4315
-48.2283	35.8804	-57.4274
-7.02917	-53.6414	-57.4268
-19.9152	-15.3956	-57.4248
-54.8847	12.4561	-57.4247
10.0372	-38.5529	-57.4203
21.3834	29.7171	-57.4158
-0.00046	37.465	-57.4155
-44.9307	18.6573	-57.4075
54.4323	-14.0831	-57.4001
-8.05654	-81.4543	-57.3996
-16.4025	42.6231	-57.3792
31.6848	-33.5474	-57.3742
56.2605	-9.59724	-57.3739
-35.8951	-24.4481	-57.3724
79.8632	-11.7732	-57.3642
-31.8814	56.5974	-57.3598
-54.8661	-20.396	-57.3437
-53.9277	46.7398	-57.3424
25.375	6.60813	-57.3423
33.3481	31.5349	-57.3385
55.6748	-3.74736	-57.3371
2.02794	-58.8474	-57.337
30.9654	20.1123	-57.333
-54.8748	51.3133	-57.3329
78.0275	30.1788	-57.3329
-7.35707	11.6833	-57.3287
14.3579	-22.1814	-57.3215
-61.8971	11.3975	-57.3113
-54.5001	-17.3192	-57.3083
23.4446	-2.96367	-57.3055
31.4065	30.9941	-57.2948
-56.2289	-50.6822	-57.2761
4.32334	-55.6041	-57.2754
23.1697	-54.7417	-57.271
-68.2101	-8.75785	-57.2692
39.8143	-28.7187	-57.2626
-5.19391	-53.0995	-57.2597
-36.1839	4.14961	-57.2542
38.5269	18.3537	-57.2411
31.2172	-33.2169	-57.2313
-58.4262	30.7704	-57.2281
-53.6076	-32.151	-57.2211
64.0682	-21.4858	-57.221
-53.225	-16.6902	-57.1732
36.933	-33.7584	-57.1641
34.978	-41.4021	-57.1627
-32.374	20.4072	-57.1616
37.7866	28.1634	-57.1606
-49.5579	57.3109	-57.1578
20.7259	50.469	-57.1532
-4.58589	-52.4471	-57.1504
37.3139	-35.7627	-57.1479
47.1264	-50.6869	-57.1446
-86.308	-13.6488	-57.1375
10.5774	30.416	-57.1346
30.8921	-42.7214	-57.131
-66.5943	-31.7573	-57.1149
-7.16465	-39.5934	-57.112
30.6062	-17.4374	-57.1056
-6.21796	-60.2031	-57.1019
-39.7325	-29.0183	-57.0884
-19.9984	33.6391	-57.0882
-1.68325	12.2979	-57.0865
35.8044	16.6591	-57.0756
27.2541	36.6901	-57.0697
21.9575	-52.5802	-57.0688
-44.7348	-5.03234	-57.0499
38.4399	-40.6392	-57.0467
56.4345	-4.51592	-57.041
32.1533	38.1681	-57.0357
-7.03714	50.7958	-57.0304
-64.1789	31.6861	-57.0273
-31.1227	-25.9709	-57.0249
-52.303	-3.738	-57.0127
44.0405	-11.3063	-57.0127
52.3	10.436	-56.997
25.854	-9.63033	-56.9921
36.8533	41.5641	-56.9848
-50.1861	-79.2409	-56.9796
-45.0534	0.89386	-56.9706
-78.759	-1.30775	-56.9407
45.4125	42.4386	-56.9244
8.52535	27.2005	-56.923
-44.2428	33.078	-56.912
-17.9128	-15.869	-56.9111
33.795	-34.6735	-56.9036
-1.23685	33.6932	-56.897
-88.0244	-12.0136	-56.8952
-3.76066	-83.6942	-56.8848
12.3029	28.9875	-56.8806
-70.3335	-15.2823	-56.8746
15.4179	45.297	-56.8626
48.3787	-29.9039	-56.8484
-93.7085	-30.1332	-56.8465
19.0298	-6.44035	-56.8449
45.9488	-27.4865	-56.8374
36.8581	12.7245	-56.8292
29.4002	-20.1741	-56.8271
29.6033	16.8139	-56.8227
57.5782	19.9937	-56.8227
-7.52348	79.0716	-56.8213
-2.42574	-58.8958	-56.8103
-27.9064	-48.3984	-56.8065
-37.3265	18.6043	-56.8062
-3.03957	-49.333	-56.8
-56.0664	-78.441	-56.7966
-62.9216	30.0886	-56.7925
29.3214	-36.9928	-56.7907
-5.84797	37.0596	-56.7848
37.3534	42.0626	-56.7796
39.4922	26.8292	-56.7772
38.8475	-8.47645	-56.7624
-11.5557	-84.581	-56.7592
7.88688	-38.8876	-56.7469
-44.8945	4.00908	-56.7426
50.4769	45.041	-56.735
20.6605	-98.386	-56.7342
25.9032	-88.2596	-56.7302
31.7648	-34.6806	-56.724
-67.7452	-4.73791	-56.7237
17.1088	21.2122	-56.7068
55.823	-46.1687	-56.7021
9.14055	-49.1833	-56.6738
-11.795	52.6355	-56.6701
-27.2943	-14.5344	-56.6691
-54.0889	-35.413	-56.6623
-29.8204	-7.23495	-56.6611
58.5928	-9.55098	-56.6504
-43.4079	-16.94	-56.6317
-56.9858	9.7795	-56.6283
28.3966	-30.0278	-56.6026
56.5251	-13.8176	-56.5936
-6.49159	-88.4363	-56.586
86.3682	-34.3527	-56.5814
-49.4791	29.0592	-56.5784
-17.9245	-80.548	-56.5772
-25.3762	16.3517	-56.5768
3.58488	124.164	-56.5609
63.481	-19.3689	-56.56
5.38354	-39.5189	-56.5578
-38.8916	-80.0916	-56.5459
23.1338	33.0063	-56.5445
-45.4691	-13.1068	-56.5425
13.8425	51.9387	-56.5399
50.2492	46.3183	-56.5363
30.4035	-31.5426	-56.5356
58.6676	-10.7446	-56.5322
31.2184	-4.31242	-56.5267
44.558	-54.6011	-56.5222
47.6127	-40.1824	-56.5157
35.3121	34.8763	-56.5097
-14.1718	-42.3366	-56.5038
47.6182	38.9159	-56.4995
-29.0638	4.67545	-56.4917
-22.0698	-78.9883	-56.4913
36.2178	-7.0587	-56.4902
34.7261	16.5569	-56.4888
27.3912	-29.4028	-56.4865
24.4392	53.2537	-56.4828
23.9412	33.0563	-56.4781
-17.7572	60.8323	-56.4756
38.654	-60.3179	-56.4742
70.3393	-50.7336	-56.4695
46.1511	-39.4274	-56.4695
-7.86002	35.276	-56.4656
-45.7794	4.13601	-56.461
-8.10298	48.0477	-56.4536
-44.1433	15.6429	-56.452
56.8343	-10.9065	-56.4494
30.5563	-22.6748	-56.4486
-61.6384	28.1915	-56.4371
-44.5829	3.08688	-56.4342
42.2223	-43.1773	-56.432
-9.58266	-81.9387	-56.4261
-58.5209	-0.72071	-56.4205
-26.7012	15.7995	-56.4184
-11.6363	-55.5219	-56.4153
-23.2746	-32.9176	-56.4138
-59.879	12.6393	-56.4099
32.6797	-33.2016	-56.4055
30.6883	11.0445	-56.404
2.5014	15.9506	-56.3972
-45.4358	15.4209	-56.3841
16.3228	-22.6323	-56.3831
75.3757	1.25232	-56.382
-20.8226	-58.9275	-56.3719
-17.1689	-50.3433	-56.3718
-58.374	23.2234	-56.3582
-2.79143	31.6606	-56.3463
-0.70712	-76.2124	-56.3451
-62.8589	32.9716	-56.3441
39.6025	-33.5858	-56.3344
-11.248	40.4707	-56.33
48.3026	11.9843	-56.3294
-47.7171	5.89992	-56.3195
-53.5774	15.957	-56.3094
-11.1461	40.0341	-56.307
-27.8199	22.1563	-56.2924
-44.7473	20.3313	-56.2889
39.095	-31.6604	-56.2853
49.2165	-5.61593	-56.284
-32.5188	-6.69435	-56.2803
19.4001	-82.8211	-56.2803
23.8506	38.1239	-56.2795
32.3318	42.4177	-56.2793
-5.42826	50.0394	-56.2753
-13.7292	63.9561	-56.2634
-25.9228	-16.7091	-56.2565
-49.4644	-1.40762	-56.2564
-2.4503	39.4687	-56.2486
0.92079	55.4086	-56.2465
40.4903	-11.7349	-56.2448
36.5949	-27.1277	-56.2426
-55.255	7.58443	-56.2423
-76.6492	-0.32014	-56.238
-61.67	13.1767	-56.2362
-15.9878	-2.1637	-56.2347
16.8066	27.7518	-56.2343
-31.3215	40.4177	-56.2339
30.8611	4.59758	-56.2238
-51.1354	57.7403	-56.2234
-98.3604	-24.7977	-56.2217
35.1185	36.737	-56.213
62.7407	-20.6269	-56.2087
-49.8542	0.45196	-56.2077
58.9461	-50.1507	-56.1915
45.5697	80.9402	-56.1719
12.5775	25.2237	-56.1719
-44.5362	14.8285	-56.1696
-56.6485	-1.99697	-56.1678
-60.7749	32.4142	-56.1665
40.6886	-44.8425	-56.1623
-16.9352	72.4462	-56.1617
33.8869	5.02513	-56.1603
42.4228	-27.0139	-56.1568
24.4953	-18.7002	-56.1548
-64.5494	-42.8086	-56.1478
11.2921	-28.133	-56.1439
-14.8711	57.7053	-56.1355
-45.0624	-36.0911	-56.1265
34.3477	-27.9797	-56.1212
25.3318	-39.2013	-56.1178
30.0786	-21.151	-56.1138
-8.04091	29.3799	-56.1064
-31.2015	-6.76144	-56.1061
-23.001	19.0438	-56.1029
-58.7704	1.83804	-56.0879
-10.7425	-34.1366	-56.0705
-48.393	27.627	-56.0646
-56.2774	-14.3589	-56.0508
-36.0412	-1.48063	-56.0474
40.3943	2.54276	-56.0414
-8.65089	18.9671	-56.0386
53.6768	1.21426	-56.0276
36.0049	-35.6403	-56.0229
-31.9646	-7.67641	-56.0185
-21.9683	-81.684	-56.0182
[truncated: 80,334 more rows]
[truncated: 30 more columns]
