# Supplementary material for: Overlapping nuclear import and export paths unveiled by two-colour MINFLUX
Source: Nature. 2025 Mar 19;640(8059):821–7. doi: 10.1038/s41586-025-08738-0 (PMC12003200; doi:10.1038/s41586-025-08738-0)
Supplement: Supplementary file 24 — Source Data Extended Data Fig. 9 [file 41586_2025_8738_MOESM24_ESM.xlsx]

## Sheet: ED Fig. 9A,B
ED Fig. 9A,B
Localizations from abortive import, abortive export and undecided tracks of Imp a-JF549 within the central pore (|z| ≤ 25 nm)						Import Localizations within the central pore (|z| ≤ 25 nm)					Export Localizations within the central pore (|z| ≤ 25 nm)
x (nm)	y (nm)	z (nm)				x (nm)	y (nm)	z (nm)			x (nm)	y (nm)	z (nm)
16.7597	-18.4326	-24.9663				3.46782	16.1647	-24.9934			-24.4171	-3.06087	-24.9403
27.9095	7.16623	-24.9167				70.1349	3.5126	-24.7691			-53.909	10.3127	-24.8962
-42.2491	-16.3224	-24.9016				24.2743	-16.2972	-24.7514			-40.552	27.4807	-24.8419
58.2919	-10.0188	-24.8811				-22.3805	-57.9813	-24.7313			-48.3724	-4.09706	-24.7838
2.4402	-62.3042	-24.8426				-57.1312	-2.91054	-24.5991			-19.1081	59.7931	-24.7339
7.68928	-60.9305	-24.8417				8.81352	-2.07461	-24.5405			38.6198	-6.56946	-24.7221
-79.5286	-33.0701	-24.8337				-56.4758	-35.1878	-24.4519			-15.3214	52.0023	-24.6349
2.87747	30.6447	-24.8249				38.2999	40.9121	-24.1667			-70.4674	-30.2824	-24.609
1.87515	-74.7709	-24.8063				13.0116	-13.1651	-24.0369			2.10011	-35.5639	-24.2594
-25.6089	-28.5342	-24.7477				27.0018	-38.4991	-24.016			-73.9704	-12.6919	-24.2473
-19.1025	-53.0817	-24.746				21.8286	70.601	-23.734			-23.5816	27.938	-24.2262
-19.8174	4.23211	-24.7081				-19.7948	-8.78591	-23.3855			-2.04745	40.2961	-24.2039
-37.9109	6.73855	-24.7019				-10.0047	-41.5168	-23.3118			-11.3775	72.5352	-24.1439
-29.0127	7.02142	-24.6649				-25.3911	-39.4032	-23.2935			-44.9012	24.1995	-23.8436
6.58967	-13.3086	-24.5153				-87.2768	1.81616	-23.2788			-22.1476	24.5509	-23.7046
37.6992	-42.7263	-24.4958				-82.2499	-12.7073	-23.2217			-30.4186	15.9734	-23.459
-61.21	-27.5425	-24.4844				9.30746	16.5695	-23.1278			-31.0712	48.8123	-23.3003
-12.2271	34.9599	-24.436				15.5974	14.2722	-23.1206			-31.0586	-36.7525	-23.2861
-15.4787	42.0901	-24.4355				32.5936	-19.5318	-22.8922			-58.7362	-35.6788	-23.2725
-9.39993	34.3528	-24.4093				73.0403	-18.8432	-22.8023			-23.7755	-5.4891	-23.2237
0.10807	-42.827	-24.3941				-38.3583	-32.0299	-22.7469			-6.59451	-42.6735	-23.0275
1.44486	-49.0544	-24.358				71.8019	-2.92473	-22.7105			-8.46205	8.9804	-23.0252
-47.665	-24.4412	-24.2877				10.7189	-63.0005	-22.555			-44.0282	-34.9149	-22.8728
5.96161	55.4524	-24.2723				4.19186	-27.282	-22.5444			30.8431	5.94126	-22.804
-2.5706	3.18948	-24.2596				23.2253	35.9277	-22.5401			-49.8575	21.2186	-22.6027
59.6438	-23.6228	-24.2237				31.283	-52.6816	-22.5166			3.77595	9.09992	-22.5226
3.02409	-24.1582	-24.0293				-25.7542	12.6654	-22.1973			6.58947	8.9409	-22.5164
2.70709	-43.5824	-23.9496				-23.0545	-43.1724	-22.0337			-48.6009	-10.7614	-22.2799
44.8739	-9.87288	-23.9304				-3.08997	-93.3336	-22.0327			-49.041	49.423	-22.2796
27.2223	-26.2305	-23.9151				-40.5416	-39.6357	-21.9508			75.3787	-36.9836	-22.0735
0.37927	-21.0618	-23.9133				82.0074	6.4087	-21.8256			-45.466	24.7675	-22.0454
49.1741	60.4605	-23.9058				-8.95343	-42.3339	-21.8026			-50.7564	14.4189	-22.0096
-4.77704	-14.2187	-23.9041				-61.5044	6.76471	-21.7857			-47.2879	-88.0668	-21.9949
0.36726	40.5448	-23.8983				64.2452	13.0321	-21.7368			-14.2788	28.254	-21.9205
18.4068	48.002	-23.8815				20.5493	-42.6619	-21.032			4.18368	32.0135	-21.8875
0.25513	-5.44738	-23.8712				59.4824	-12.3564	-20.9015			48.0108	5.08192	-21.7547
-32.6727	49.0324	-23.8526				59.8892	-0.38235	-20.8813			-76.2697	-10.609	-21.735
13.8827	-62.7723	-23.8019				-11.9705	27.8028	-20.8736			-55.282	43.8841	-21.7281
-24.1551	-10.9251	-23.7365				-49.5475	-24.309	-20.7803			-16.0171	-21.8771	-21.6626
-1.3441	-33.8847	-23.7316				28.6843	33.1968	-20.7624			13.7188	21.3046	-21.4942
-17.7183	22.6265	-23.712				-35.5058	-19.4121	-20.6708			-8.44621	-37.5556	-21.4427
16.4056	51.863	-23.6898				-19.3241	-38.9131	-20.6706			-37.0945	-31.0343	-21.3266
-16.7181	19.1127	-23.6834				17.952	-37.0494	-20.3995			-39.1099	22.0102	-21.3249
-21.7042	28.3546	-23.6485				13.8447	-10.5257	-20.3301			-21.1735	-18.8377	-21.2268
21.7517	-37.9855	-23.6402				18.7538	-64.0473	-20.2768			-0.22117	17.7385	-20.8138
15.6356	24.3973	-23.5833				-0.86605	-81.3849	-20.2219			46.4432	11.543	-20.6818
75.7283	-29.7701	-23.5822				0.58069	-45.8821	-20.1903			6.10713	-28.0393	-20.5521
22.0545	-7.87328	-23.5681				-16.9588	17.3051	-19.9755			-36.6614	14.4603	-20.528
-17.136	-28.9262	-23.5649				-0.09502	18.3427	-19.9389			-57.0686	-11.0438	-20.3482
-53.0784	-28.1535	-23.5627				-17.2913	-49.1376	-19.7678			10.0959	12.6894	-20.1965
80.271	17.0794	-23.5584				-43.5066	15.5555	-19.5156			-52.7957	-12.5476	-20.095
41.2901	11.915	-23.4784				-24.3543	7.43675	-18.8833			-40.6724	-81.8126	-20.0824
-19.0976	-15.6383	-23.4675				7.40034	-39.1191	-18.8492			-46.4291	12.7221	-20.0772
31.6569	-28.1014	-23.4485				-47.8017	-44.1563	-18.6559			-54.1546	-8.07078	-20.0521
44.9487	-42.519	-23.3357				12.4694	-33.5717	-18.432			-14.754	56.1474	-20.0028
22.8136	69.1495	-23.3207				-21.7399	-12.9124	-18.4119			-57.9955	32.23	-19.6752
0.52821	-52.4188	-23.3027				-30.5568	-37.3331	-18.4107			-1.41527	-76.4838	-19.5577
-49.9246	19.5172	-23.2729				10.6095	19.8022	-18.3102			10.3767	36.2331	-19.4083
29.0922	64.366	-23.2281				-32.0484	15.2535	-18.2514			20.729	-29.1614	-19.3774
25.7762	-69.0627	-23.1477				5.0697	-49.8705	-17.7537			-35.218	-86.982	-19.0602
35.9314	-9.56619	-23.1381				68.6872	-8.18841	-17.6857			-21.1865	10.3639	-18.9404
-7.32603	-62.7645	-23.1213				-48.1338	3.72641	-17.5504			-37.7469	-30.0567	-18.6685
-10.3098	-66.6963	-23.1007				59.8713	-10.1441	-17.4335			-34.2924	15.4271	-18.6062
-0.60892	34.2405	-22.9723				27.0491	14.8716	-17.3751			-16.6341	20.692	-18.5772
18.51	-18.7585	-22.781				44.4393	17.5674	-17.3625			-39.8096	-69.1141	-18.4609
-37.8575	-18.4186	-22.7725				-1.54727	-25.0628	-17.1996			-25.6296	-62.5295	-18.4351
55.6147	-16.6706	-22.7522				-38.0821	30.3848	-16.8707			-50.554	27.2044	-18.4132
1.78252	14.157	-22.6778				-5.36249	7.30798	-16.8371			49.3635	0.39903	-18.3941
-12.6386	-7.1655	-22.6772				-32.173	-40.3416	-16.4319			11.1753	-29.4494	-18.3014
13.0082	-33.0809	-22.6595				17.4293	33.2283	-16.4316			-40.2623	33.8459	-17.7666
-10.868	-11.844	-22.6359				-23.329	-14.9114	-16.3742			-91.8363	-7.64682	-17.7083
-46.6139	5.72293	-22.62				-29.4876	10.6079	-16.2658			-9.48416	56.3449	-17.5572
-50.6444	-20.1189	-22.5963				54.9993	-5.54188	-16.1365			-48.0257	-77.8919	-17.5191
54.3313	19.7767	-22.5805				-14.0545	0.02246	-15.7339			-64.4257	-29.176	-17.3116
-26.1598	-68.339	-22.5787				-4.59939	32.502	-15.1439			-53.5652	53.4056	-17.2393
14.0217	49.5707	-22.5213				1.20917	48.4543	-14.9308			23.1195	25.1148	-17.2311
28.0306	59.6885	-22.4255				32.9232	-15.8009	-14.9168			21.4584	-31.3084	-17.1935
-0.90879	34.7456	-22.4023				22.934	-17.0746	-14.8671			-14.9935	-29.4216	-16.9184
-63.1589	7.64715	-22.3824				-66.2599	-16.4016	-14.6788			-70.7439	-8.50845	-16.8731
10.6054	-65.8622	-22.3433				40.3988	2.03396	-14.6081			-45.9114	-7.762	-16.0757
-11.5986	16.1676	-22.3399				5.86509	-18.209	-14.314			24.6303	21.8171	-15.7222
-15.9811	-6.38845	-22.312				-4.61275	-29.4154	-14.1081			21.0014	36.6193	-15.6935
-33.5324	-45.6417	-22.101				-24.5727	-19.4925	-14.072			9.9173	20.1783	-15.6768
11.1332	-32.0406	-22.071				30.2074	-21.2834	-13.9377			2.07069	13.4264	-15.5397
-15.0246	-28.1222	-22.0415				27.8596	-36.2537	-13.9169			7.26893	-27.7381	-14.9641
-12.7649	-5.68266	-22.0322				3.79036	42.8716	-13.7526			-11.9733	24.8019	-14.4514
23.3039	28.8684	-22.025				68.6137	-10.3363	-13.3732			-20.5333	25.5573	-14.4163
-43.9376	61.6173	-22.0245				-26.3367	-49.9712	-13.2987			-58.6925	-6.21971	-14.0659
53.7045	9.65639	-21.9811				35.509	30.2057	-13.2142			26.8193	-74.6962	-13.7777
12.6069	61.0382	-21.9616				63.9672	11.3662	-13.2007			-34.5422	24.6409	-13.6494
-52.4094	-37.7741	-21.9283				-90.6903	-16.7083	-13.0966			-28.2612	32.6629	-13.5817
-83.2895	15.9251	-21.9222				30.5096	-6.23146	-13.0244			-42.9557	-13.114	-13.5477
27.3353	-25.4505	-21.9062				-36.9619	27.3825	-12.955			-35.0209	22.7006	-13.4079
0.38764	-28.3125	-21.9029				13.6856	-32.0996	-12.7414			-55.6632	-9.02982	-13.0344
48.8982	-44.7611	-21.8988				26.5371	75.7774	-12.3997			-45.6763	44.5538	-13.032
-31.5365	-47.1333	-21.8987				35.2612	-178.808	-12.2577			-50.9722	-5.36828	-13.0108
12.0218	-3.44694	-21.8667				-27.4564	21.8379	-12.1587			-45.7033	-38.2629	-12.8847
30.2242	2.9184	-21.8542				34.6429	-36.5409	-11.8294			-29.775	-19.1318	-12.6799
-6.01804	-97.1249	-21.7964				2.27006	-66.474	-11.7471			-40.3452	-73.0176	-12.6578
3.27306	-85.3721	-21.7878				-6.68186	41.3222	-11.721			9.63873	-32.6444	-12.3145
35.0369	-25.2984	-21.7619				-9.78299	-20.4017	-11.6301			-29.3623	35.6556	-12.2196
-19.9263	1.91505	-21.7337				32.6787	-1.85448	-11.4731			-36.1778	40.0817	-12.1849
-12.7637	4.95609	-21.7337				-22.4372	7.95657	-11.382			-30.478	-75.9539	-12.0553
-31.2614	-26.6151	-21.7201				-10.7635	-38.5846	-11.3414			30.6991	-14.6727	-11.7782
-31.3101	31.2635	-21.708				-60.9879	-19.6928	-11.2356			-10.0108	16.8262	-11.7423
-32.6717	-13.8217	-21.702				-39.1133	27.1689	-11.2016			14.435	-21.3975	-11.5913
26.078	37.4355	-21.6724				-12.0168	70.4084	-11.053			-40.0153	-94.1425	-11.5298
-1.12108	30.7657	-21.591				72.3458	-11.2117	-11.0002			-39.8242	-50.7544	-11.3184
-21.039	43.9598	-21.5281				19.2884	-14.0247	-10.9145			-34.9181	9.73954	-10.8365
11.733	56.3378	-21.525				38.2133	-10.1429	-10.6495			-19.7125	60.7893	-10.6823
-29.6935	50.0924	-21.5212				-26.4383	-34.1106	-10.5038			-29.3053	49.9226	-10.6632
-15.3951	17.2263	-21.4812				40.0316	30.9981	-10.4992			-33.6636	-78.0336	-10.3102
-38.3677	-26.6559	-21.446				9.11111	-51.1337	-10.277			-44.5749	-24.0664	-10.2209
65.5609	-32.801	-21.4339				-5.3914	-33.5241	-9.89513			-20.6344	7.60613	-10.0125
60.5209	17.2621	-21.4178				-23.5392	-29.1373	-9.59432			-46.0865	62.0331	-9.84229
19.5175	24.0207	-21.3719				-38.507	4.02735	-9.53853			-36.8036	38.4633	-9.80537
-24.9593	-50.8294	-21.3633				12.1749	-16.5641	-9.51415			-19.7302	-10.4571	-9.69173
18.3346	-5.90734	-21.3609				-23.3628	0.74269	-9.29521			-14.0509	18.5138	-9.44691
31.6134	-16.7145	-21.3286				6.34389	-50.0015	-9.23716			-12.6253	48.8137	-9.3157
21.803	-51.5565	-21.3075				-66.7838	-7.49116	-9.1223			-36.1155	47.4136	-8.76603
26.3643	-11.2039	-21.2849				20.4445	-17.5395	-9.08813			-81.2718	-13.9893	-8.64069
25.459	-28.187	-21.2735				62.5522	-8.61426	-9.0487			0.29024	19.3735	-8.59622
7.14247	-49.5894	-21.2611				-7.61984	-44.2068	-8.80661			-30.5483	-9.61926	-8.55037
22.4479	-100.524	-21.2607				38.4244	-36.5374	-8.7659			-30.6768	-69.6449	-8.36251
-5.20761	-11.7781	-21.2555				-27.9954	36.9208	-8.75622			-6.47593	-34.0941	-8.29818
18.0018	-25.2874	-21.2449				31.4271	-34.2551	-8.60264			-41.736	39.377	-8.22473
45.2896	-48.0808	-21.2234				4.19545	13.4354	-8.33018			-55.1232	-90.5015	-8.07871
7.92247	36.809	-21.2022				36.5891	-12.5959	-8.17416			-56.307	-14.8422	-7.91867
27.7977	-36.6519	-21.1963				24.0834	-37.1449	-8.04867			-24.5812	-30.4892	-7.55302
-23.1112	34.9767	-21.1827				12.9401	-63.2367	-7.75353			33.4722	23.683	-7.41103
-16.9501	61.9639	-21.1779				2.31866	-66.7512	-7.74086			-34.1038	51.3344	-6.97028
85.9354	-41.1192	-21.1721				15.6659	-1.52965	-7.61117			-6.70227	-43.8697	-6.79465
22.8414	-26.751	-21.1582				-6.68979	-21.227	-7.42339			-2.13572	-56.2914	-6.76954
28.708	56.8704	-21.1532				12.4966	4.68675	-7.28514			22.01	34.5454	-6.5532
48.4029	-17.084	-21.1523				-35.7223	-4.808	-6.98851			23.7978	-11.7466	-6.25995
-26.718	8.11977	-21.1016				22.9378	-41.3631	-6.96313			-2.15128	-38.7987	-5.65641
43.5179	-24.9021	-21.0962				25.1659	7.62322	-6.91903			-49.4732	2.11116	-4.89023
31.8806	-60.9733	-21.0601				18.0092	51.8651	-6.78949			6.3431	9.84518	-4.704
31.9608	20.6653	-21.0568				13.5677	33.717	-6.76619			2.35998	15.1026	-4.59061
22.1427	39.7936	-21.0308				-9.79745	10.4837	-6.71759			-49.8007	-11.0263	-4.39278
-13.952	40.5825	-20.996				-14.5506	8.08755	-6.65977			-22.7908	-58.8466	-4.19873
24.0277	-18.1679	-20.9779				25.0533	-30.4704	-6.36465			-1.56188	19.74	-4.10474
65.7569	1.55767	-20.9376				29.4548	13.1771	-6.10089			6.29597	-28.4859	-3.67522
15.6933	9.80383	-20.9111				43.5677	9.57774	-6.04546			-16.6831	37.4359	-2.97641
3.54299	18.5684	-20.8352				-5.49426	-55.8836	-6.00325			17.8027	-26.819	-2.90488
59.0617	37.0607	-20.8156				-38.9762	39.1528	-5.83431			-48.37	-9.25356	-2.53177
-30.8433	23.1643	-20.7664				28.8031	-37.2185	-5.71393			-44.2397	-5.03732	-2.51696
1.47484	-84.0783	-20.7484				-41.3163	27.6235	-5.51659			-47.6904	-11.6899	-2.11108
-1.30122	19.7609	-20.7392				-48.4729	-13.3731	-5.51439			-28.1728	11.568	-1.74674
29.7976	-58.4692	-20.7168				40.0145	-2.2824	-5.41943			-34.6329	33.0129	-1.73197
30.0313	31.9611	-20.7098				23.3415	-23.9103	-5.16551			24.884	-7.67228	-1.69333
7.56849	37.5617	-20.696				41.2318	61.6924	-5.16137			-43.1208	7.77309	-1.53189
6.89121	-40.4945	-20.6555				41.4245	2.69002	-5.15625			-41.9207	15.8535	-1.30382
27.76	73.1125	-20.6424				43.3317	58.1114	-4.96881			-44.8117	19.7243	-1.04812
22.3401	-73.3962	-20.5457				31.2335	-43.819	-4.64842			-66.4787	31.4955	-0.81467
6.20312	49.3647	-20.513				20.7241	-63.4854	-4.63814			-22.9516	20.9608	-0.58214
55.2304	26.4498	-20.4496				29.2486	3.81335	-4.3685			-3.08811	-60.1148	-0.09418
12.4871	16.9249	-20.4325				31.1853	-25.7153	-4.20662			-14.7833	28.5902	-0.01524
9.99879	-23.5349	-20.3922				-41.4089	16.0134	-4.06765			-40.0143	-36.8353	0.50625
-24.2627	30.9495	-20.3375				-63.7029	11.0297	-3.59271			-57.83	1.08882	0.96082
40.1262	-13.9912	-20.3077				-24.4235	9.62211	-3.57411			17.3086	-28.3834	1.31758
42.1142	-33.3085	-20.2909				22.2995	-56.9325	-3.17712			-66.4178	-11.0123	1.43864
-12.0007	-14.785	-20.2908				25.6665	-46.9734	-3.17287			-55.4492	-11.5426	1.58807
10.0313	9.46639	-20.2836				35.8979	8.65338	-3.11929			-39.7994	-3.70231	1.73122
-0.80365	64.4681	-20.2267				33.1093	5.06206	-3.09799			13.3061	18.4025	1.75342
40.6964	21.3326	-20.178				37.5617	8.65867	-3.09797			-41.7348	-16.7478	1.78277
-30.7921	64.3372	-20.1646				-15.828	-51.519	-3.0315			-52.4717	15.0972	1.85667
44.8469	-49.1833	-20.1638				17.5126	-42.0859	-2.98435			-28.7036	-13.9327	2.07738
-30.9349	10.3523	-20.0199				7.35255	-34.6105	-2.77053			30.3751	34.1754	2.23822
8.41732	11.4212	-20.0125				34.8034	8.96118	-2.65592			25.0285	35.736	2.25775
52.0915	-41.9136	-20.004				24.1439	-85.1245	-2.53002			-1.58859	26.5411	2.27957
97.1166	-43.7643	-19.9046				-4.94798	-41.2685	-2.30038			9.75254	12.8884	2.30782
-23.2674	-3.37453	-19.903				18.118	39.4629	-2.28117			-46.5165	-0.06552	2.47617
-14.8525	30.964	-19.8706				25.8501	27.4952	-2.26436			-50.3475	-13.5625	2.65007
-41.7593	6.18536	-19.8219				44.5184	66.0143	-2.24662			-23.5022	20.9948	2.97974
21.0052	37.6026	-19.7949				-43.1154	30.608	-2.22406			-18.5438	7.18616	3.11487
22.8907	-0.88673	-19.7783				35.7326	-7.56277	-1.93847			-44.9302	-9.46958	3.13955
-10.4961	8.20741	-19.7727				16.2574	-50.3882	-1.65679			-41.3431	-5.62136	3.17572
-52.6486	56.7281	-19.7418				14.2026	50.2639	-1.57916			-33.902	-10.8791	3.38351
-17.051	-13.265	-19.7373				11.7884	-34.446	-1.08518			-33.194	39.3085	3.62235
9.86105	-24.5742	-19.7347				-35.9115	12.2883	-1.04839			-57.162	26.6098	4.07236
55.4879	11.8794	-19.6862				38.6703	-4.1817	-1.02321			5.38762	30.7048	4.3897
1.93819	39.0373	-19.6775				15.8279	-11.7415	-0.8723			-38.4922	0.99769	4.76633
-16.2368	38.1703	-19.6456				-32.0097	0.08936	-0.46954			-49.5823	8.75489	4.81508
21.5012	-16.8071	-19.6386				-26.4295	1.26506	0.0982			41.4408	18.7441	4.85983
22.8904	66.513	-19.6333				16.4142	-29.9874	0.2239			-42.5757	6.82262	5.19473
13.1358	-46.3667	-19.6253				29.5483	10.6262	0.36726			-49.5723	-0.20085	5.37872
29.6909	10.274	-19.615				-2.90872	-45.7191	0.51051			-41.2285	-4.82573	5.39159
46.7679	18.6972	-19.5677				44.8647	-11.6517	0.51116			-48.4453	-19.8272	5.44696
14.2257	-27.8002	-19.5111				17.2381	40.4819	0.87863			14.9446	41.2213	5.52136
-29.7619	7.1789	-19.4982				4.17461	-16.0261	0.90129			23.3134	-66.9007	5.72352
-30.6269	12.3236	-19.4657				5.16346	-14.3947	0.95121			-43.1519	11.1793	5.77745
-17.9963	-30.5449	-19.4559				-24.7766	-61.3161	1.18955			-27.5615	-0.81867	5.86353
-11.5117	56.7458	-19.4436				-39.6382	13.3299	1.24921			-51.3661	8.35194	6.11276
-35.9802	18.5152	-19.4424				42.0905	-2.58532	1.25567			-19.7164	21.0966	6.18063
6.33967	17.8239	-19.4208				38.2866	-27.6546	1.38745			-18.0371	38.6514	6.30948
-40.9157	-10.9682	-19.4133				-38.1598	53.8338	1.38922			-26.7491	17.1249	6.98638
-49.357	-7.15678	-19.3743				-40.4196	9.31329	1.42412			-19.2359	36.2959	7.44921
-18.7536	36.5603	-19.3517				26.5385	3.73389	1.50583			-79.6551	14.2337	7.71393
-28.78	44.5093	-19.2522				29.4745	-19.6427	1.54275			-34.1347	13.7605	7.73041
28.5808	-35.9344	-19.2249				53.5023	1.89394	1.72025			9.82313	7.46908	7.85101
1.46197	8.15192	-19.2153				-23.8908	8.34654	1.78407			-33.1259	5.33376	8.02537
-11.5315	-18.2914	-19.0814				-20.1731	16.4737	1.79055			-24.1054	27.4483	8.10748
42.0615	-66.2489	-19.0492				12.4592	28.4134	1.84129			-55.7116	34.0318	8.27464
3.35386	-31.2816	-19.0423				31.7038	-36.5429	2.21579			-17.1331	13.3216	8.37657
-25.0131	-48.5817	-19.0239				9.27627	-13.1066	2.22815			-42.4851	-0.65289	8.41377
-3.60451	-18.2209	-18.9763				16.2764	-78.7452	2.2755			-39.5053	-7.037	8.59644
6.56612	-11.1297	-18.9356				10.0876	-77.2061	2.30632			36.0183	-5.28472	8.73502
15.8907	30.0029	-18.8131				-33.2141	52.3293	2.404			-71.1023	-7.5776	8.89917
35.9173	-39.4683	-18.8019				26.1837	-15.164	2.41669			-29.658	-17.8811	9.17202
-19.3406	5.93761	-18.7758				34.6962	0.32915	2.81458			-67.6832	14.0566	9.54108
-49.8283	12.1757	-18.7427				-20.5405	-9.13079	3.07356			-22.5222	9.70357	9.60447
-6.87779	-22.6815	-18.7041				-5.2569	-9.86295	3.12904			-46.8939	16.1022	9.61212
5.78864	50.6481	-18.6592				42.4135	0.22817	3.33257			-49.4069	-12.282	9.68798
2.37411	-15.6412	-18.6323				34.4238	-3.03314	3.7076			16.478	-60.4003	10.013
-33.111	19.3172	-18.6318				32.124	-21.3051	3.71671			-8.52082	-27.5036	10.2748
20.5583	-35.6695	-18.6222				12.2945	8.22937	3.72746			-20.8717	0.98493	10.6595
-7.8152	-38.1468	-18.5349				29.7623	-48.4553	3.76143			30.2989	29.0561	10.7599
53.6993	0.71465	-18.49				-1.53927	-37.0611	3.81811			-21.9629	-41.7723	11.318
-33.4256	19.9176	-18.454				-6.86164	-42.3862	3.82574			0.43418	58.7555	11.3222
30.487	-48.6697	-18.4504				23.1448	42.4677	3.87135			-0.6706	-52.9619	11.4202
-13.4567	-27.4657	-18.4253				-49.7975	-14.0308	3.87238			-39.0224	-16.0266	11.4503
-10.3396	-61.1552	-18.3394				14.5126	-32.2626	3.98259			-22.3667	15.2069	11.7271
-60.198	-22.7245	-18.332				38.9183	-32.2328	3.99543			-25.5091	-0.95889	11.881
-41.5755	65.4217	-18.3255				46.4235	-9.51795	4.12792			-66.087	0.31744	11.9286
-18.1576	-8.84413	-18.2584				32.8421	-6.89092	4.15423			8.90152	6.34656	12.3418
-7.91159	-53.1946	-18.2448				48.1396	-10.4878	4.20637			34.4455	19.6207	12.3714
-15.7351	29.7274	-18.2418				39.5936	3.07916	4.2186			-15.8453	8.51958	12.4858
12.3398	35.9306	-18.2303				21.2601	-19.6352	4.46049			-81.6538	14.9268	12.6481
53.5659	33.7268	-18.2262				19.965	-5.37387	4.65632			-50.6026	-11.1686	12.7185
1.12332	-41.4123	-18.2041				-33.8643	8.03928	4.71839			-32.3347	23.379	12.9285
3.93038	19.3619	-18.1898				35.301	9.93708	4.78208			-36.851	-7.6289	13.4279
14.507	38.1799	-18.1891				23.6173	-15.3132	4.8115			-28.0098	9.70226	13.5119
-19.6163	38.8199	-18.1596				-35.1781	-0.57631	5.03114			-34.1809	3.17951	13.87
40.5041	21.538	-18.1514				30.7845	-45.852	5.32969			-27.8336	30.4827	14.0099
8.58292	-12.4364	-18.1431				-47.5091	42.5273	5.58862			33.0242	6.12383	14.2424
41.9569	18.6185	-18.1195				-4.25328	-35.3573	5.6495			3.39777	-17.7755	14.3255
22.6252	-72.3082	-18.1043				22.7005	-26.4624	5.69414			-68.1347	7.98658	14.862
-7.66034	22.504	-18.0597				16.4105	-11.8116	5.71575			-9.85839	15.5078	15.0711
19.4385	-19.8306	-18.0387				-28.6488	6.76463	5.95124			-82.7003	21.5761	15.2114
11.5206	-30.7703	-18.0369				23.3064	39.7316	6.02907			33.106	50.204	15.2605
4.82772	35.9319	-18.0327				-1.41468	-15.9683	6.03872			-15.8355	8.51924	15.3326
-7.8522	20.8303	-18.0311				54.3051	-9.26283	6.05853			31.8978	35.5943	15.4141
-1.6226	-50.7007	-18.0172				31.5364	-31.9917	6.09538			-30.5636	16.6412	15.6198
3.46945	19.9801	-17.9993				-50.7306	-7.15915	6.24117			17.2374	7.15644	15.6312
-16.0648	63.8225	-17.9165				35.1281	17.6709	6.32585			12.0396	35.9661	15.6527
3.54691	-36.6646	-17.8587				26.0693	-12.4105	6.33876			-24.7588	2.11931	15.7206
37.7402	61.7346	-17.8495				48.3408	-27.7541	6.34294			-30.7548	21.3948	15.7526
-43.6419	-10.2966	-17.8236				39.644	-1.33651	6.38239			-83.0513	-5.3201	15.8034
24.4804	-34.6334	-17.8207				35.4416	-34.9374	6.42888			-3.04754	21.5462	15.9402
13.266	19.7629	-17.8094				39.9814	-23.9158	6.48029			-39.9229	30.2004	15.9659
14.4443	-29.448	-17.7832				-38.54	0.87066	6.57641			-42.328	22.9202	15.979
46.1388	31.9689	-17.7772				-30.5039	35.8323	6.71764			18.347	38.0988	16.001
79.5215	-5.85094	-17.7315				29.8405	32.2474	6.74684			13.553	32.4677	16.1384
16.2751	-8.30137	-17.7284				0.22326	-41.6277	6.84419			-30.2451	37.6524	16.2992
39.3818	-6.97999	-17.7004				-27.8163	7.28014	7.09769			-9.27268	31.0123	16.473
-2.77159	-22.068	-17.6033				-0.22504	-19.7431	7.22526			-38.6981	8.47081	16.8557
-50.96	-15.9509	-17.594				6.9649	-27.5622	7.26406			-34.434	1.93205	17.106
21.1869	63.8707	-17.5911				32.0408	-31.6346	7.28293			14.3773	-74.6604	17.3561
63.5736	-15.7764	-17.5774				10.3457	-34.095	7.31154			-36.7693	-5.64276	17.4443
-12.6483	54.7888	-17.5435				8.27656	-84.2505	7.53138			-34.5465	-1.15795	17.5194
28.6776	30.4567	-17.5276				9.3427	-42.2834	7.85594			-19.6762	-35.9069	17.5327
6.01472	97.3043	-17.4794				41.1861	-25.3987	8.1735			-16.449	-20.6392	17.7024
44.8716	-59.174	-17.4186				-34.1796	8.31271	8.26826			13.0935	38.086	17.7321
3.44355	-27.7733	-17.4171				-36.957	-7.54818	8.38853			-34.9622	27.0873	17.8573
-28.2289	50.2669	-17.4067				-43.8319	0.69746	8.55013			-34.025	6.04144	17.9099
-27.2185	-64.9004	-17.3872				-26.9385	-48.3149	8.61333			-11.0927	20.2025	17.9961
-23.3225	39.883	-17.3681				-0.28499	-16.6252	8.67022			-29.3592	-4.81941	18.0167
-22.1711	34.5636	-17.3491				-18.4041	9.09254	8.81388			-32.6877	3.44138	18.0958
24.5227	-18.476	-17.3358				-39.1574	-8.26768	8.84619			-42.2822	-9.0915	18.2146
26.1993	-21.476	-17.3178				36.342	-10.5283	8.93544			-66.7716	31.765	18.3011
33.5906	-29.7858	-17.3168				32.5404	6.31698	8.96652			-24.5135	-9.5463	18.3295
5.35974	24.1606	-17.2574				24.0329	-44.5976	8.98216			-68.6711	-1.35985	18.4312
-14.555	21.0109	-17.2443				36.7126	6.94039	9.01945			55.2542	38.4515	18.6939
13.4609	16.5755	-17.2118				34.9697	9.15288	9.10481			44.1948	46.7014	18.8627
-38.6106	-4.68931	-17.1933				-21.4934	-0.7518	9.14501			-3.24746	28.5861	18.9829
34.462	-37.8745	-17.1853				-52.2302	11.0525	9.2044			-69.5771	7.30128	19.0543
36.1662	26.4826	-17.1595				48.5012	-16.739	9.22401			-74.9674	-3.76177	19.1081
39.8308	39.1448	-17.0903				8.5575	-62.4866	9.26732			-76.2213	8.56785	19.4165
39.4845	4.07291	-17.0765				39.8877	-58.8407	9.56672			-25.8723	-11.6191	19.5269
46.8276	-13.6725	-17.0578				25.6158	24.3075	9.65542			16.0753	-27.6374	19.5865
-16.1286	-55.2149	-17.0142				26.2388	18.6429	9.66265			-22.4014	40.2914	19.7122
12.8545	58.8078	-17.0118				34.1611	-18.6228	9.76796			7.6877	17.8551	19.7371
-1.13044	-15.9322	-17.0025				-37.7342	-39.1646	9.77312			8.85149	13.0778	19.8419
15.6826	44.8268	-16.8781				0.28815	-46.1935	9.79199			-33.8881	0.12577	19.9955
75.6619	18.8988	-16.8646				-3.03624	-42.3308	9.81107			1.92485	35.1351	20.0124
6.85928	25.1934	-16.8479				-42.859	3.3411	10.025			-25.423	0.03545	20.6227
81.3191	-3.19286	-16.836				10.134	45.8203	10.0616			26.4109	64.1551	20.7166
43.2257	-41.105	-16.8276				46.0973	-15.5164	10.1749			-18.9239	13.1726	20.7211
30.391	-40.2766	-16.772				-38.6778	9.66744	10.223			-2.02077	61.4507	20.8065
-9.12324	54.1202	-16.7474				-41.3335	-10.9229	10.2473			-86.5037	-14.4624	20.848
-7.89539	53.9026	-16.7469				18.7976	-30.1656	10.4019			31.5251	-21.3156	20.9862
1.0874	22.5563	-16.7238				-37.4864	-6.02512	10.484			-35.6157	20.8685	21.1669
-14.4216	51.5585	-16.699				-26.9019	-39.5032	10.5075			-19.7586	19.5258	21.1871
49.5951	-9.564	-16.6415				28.7829	1.26619	10.6348			-28.6307	10.1827	21.2898
-0.93678	39.3825	-16.6412				-28.9363	-14.0191	10.7001			2.95014	-11.7703	21.3067
1.97249	20.3468	-16.59				-42.9918	1.59137	10.7726			14.3865	-7.45803	21.3455
-4.80348	23.8983	-16.5316				-15.1948	-50.3542	10.8846			-28.671	11.5245	21.3827
-12.9843	16.8513	-16.4296				-1.09563	-27.6791	11.1095			-10.8177	19.148	21.3964
18.2949	15.2254	-16.3939				-41.6444	-11.1812	11.4024			-20.4192	-0.90947	21.4426
27.7123	-69.0173	-16.3662				-50.9181	-9.12381	11.43			-29.8373	5.09261	21.4974
41.2479	-55.6165	-16.2807				14.0267	-77.0554	11.4522			-29.7111	4.8479	21.5307
-58.3837	-45.3714	-16.2346				-51.7933	16.0815	11.7859			33.1868	-12.8635	21.5636
82.747	-24.4961	-16.2071				-34.9854	1.03803	11.8171			-30.8523	-3.01563	21.586
29.4994	-19.0404	-16.2023				53.4991	15.5365	11.839			-22.5881	-3.57722	21.6044
41.3138	41.6465	-16.197				-37.9932	-34.1636	11.9596			-43.1427	-1.30154	21.6479
-21.0509	37.2296	-16.1142				-41.6367	4.86301	12.0422			-28.2952	4.46012	21.6481
-34.3639	-50.8233	-16.0516				4.80267	-55.8269	12.0824			-24.1437	7.56142	21.6806
11.9126	25.5295	-15.9891				-38.9854	5.78012	12.0943			-22.4092	16.4118	21.725
34.266	0.17466	-15.9035				-18.3721	-0.64635	12.3054			-18.1728	6.8882	21.8374
41.2817	10.3295	-15.8958				32.0525	17.3221	12.3316			37.9099	6.26712	21.9708
54.4336	-16.9974	-15.8595				32.3988	-12.2145	12.4841			-22.532	24.1211	21.9866
61.3478	16.7258	-15.7722				35.7725	-22.832	12.5624			18.1067	20.8054	21.9979
-22.5665	-29.0863	-15.7567				35.8572	-15.2588	12.5879			26.9641	14.1965	22.131
3.5459	37.5788	-15.5942				-9.85513	-10.272	12.6488			37.9194	33.4852	22.1623
89.9287	-9.72733	-15.4824				-28.6489	0.93927	12.7265			-55.4562	37.7071	22.224
7.85197	29.2562	-15.4597				-45.5082	21.0157	12.8085			-14.6629	11.5739	22.4528
37.8555	28.3438	-15.4254				-47.3633	29.2238	12.8246			17.1572	7.67988	22.4624
24.3292	53.4551	-15.4018				18.4187	-9.2458	12.8619			-77.1413	13.654	22.6375
-22.4304	-1.0158	-15.3049				14.5663	-40.1904	13.0042			46.7246	20.8991	22.8174
18.9693	-45.1276	-15.2755				-46.4146	37.9222	13.0476			-21.3728	13.2433	22.8886
-1.96996	20.9519	-15.2269				-17.8024	-59.0676	13.0775			7.3145	37.4546	22.9501
-11.3138	3.96964	-15.2217				29.8062	-35.5096	13.1683			-24.5288	34.34	23.0532
69.5029	-18.8095	-15.2158				-15.3772	-26.5457	13.2376			-5.09575	-22.4636	23.1017
12.8885	33.5911	-15.1672				28.2218	-12.8649	13.3781			25.1359	28.2331	23.1305
32.1053	-30.1448	-15.1595				41.5463	-14.8592	13.5036			-22.5881	9.54931	23.1481
40.2357	31.4232	-15.138				34.8176	18.9552	13.655			-39.9685	-16.8329	23.1485
22.7953	-28.3548	-15.1235				-32.0798	11.0107	13.674			-39.7458	-27.305	23.3529
-57.8445	-14.6006	-15.1204				-42.8396	-2.19683	13.7191			24.8167	24.395	23.3693
-17.5063	-67.9294	-15.1164				40.273	-26.2473	13.7483			19.9863	0.97867	23.6802
-11.0948	-78.507	-15.0895				39.5795	-58.6978	13.7786			32.7361	6.43143	23.726
17.5632	66.681	-15.0302				42.4218	8.21195	13.982			-25.8606	12.3194	23.8495
0.68503	29.0445	-15.0299				24.775	-9.41591	13.9942			-56.3129	30.1092	23.9263
19.771	1.17139	-14.9838				17.7762	-59.7899	14.2389			-42.4179	-13.3935	24.2497
1.61411	62.3575	-14.9742				-27.044	-9.185	14.3855			-39.6022	-2.93841	24.363
22.0007	-38.0363	-14.8249				17.9192	-2.40016	14.4032			32.3025	-67.3486	24.464
3.89698	45.386	-14.8216				37.9982	-29.8755	14.4301			-16.709	-45.0742	24.5243
20.5439	34.7048	-14.8114				-54.4048	18.5668	14.433			-21.5738	38.9375	24.5624
-60.0527	-32.8019	-14.7576				-48.8228	-4.73518	14.519			-18.3196	1.43156	24.5984
40.0626	-13.4878	-14.7394				-29.5307	5.59773	14.5444			-29.7969	-4.94282	24.7521
14.7643	47.8469	-14.7249				17.8537	-66.9741	14.7074			-39.3216	-2.26234	24.7976
56.84	-48.3352	-14.7013				-46.1619	14.4902	14.7114			42.0336	8.33432	24.8614
20.4938	19.4236	-14.6964				-59.815	12.0241	14.9562			35.8743	-13.6629	24.8654
59.3603	25.1345	-14.6829				36.7494	-7.21206	15.009
44.6995	-52.7016	-14.6159				-10.4237	-3.47009	15.0846
-39.9707	-60.9759	-14.6049				44.6366	-29.1932	15.111
54.4497	-71.5133	-14.5832				-7.40722	-25.3749	15.3649
13.5003	-12.3996	-14.563				-14.8193	-9.77574	15.3656
44.371	37.0111	-14.5381				-40.4618	-10.0114	15.6029
9.36916	-18.094	-14.531				-46.3699	-5.06747	15.6074
4.95674	7.9533	-14.466				-44.7907	-4.76882	15.6283
30.6435	-24.3511	-14.4642				21.455	-31.3247	15.6845
-24.5824	-11.7312	-14.4599				-11.1192	-18.87	15.6865
2.53545	44.3437	-14.437				-38.2946	15.5157	15.699
-39.7929	33.8175	-14.3817				40.9852	-17.8359	15.7872
-24.5533	1.20729	-14.2573				27.8766	-7.24777	15.9469
11.1109	-18.7688	-14.2355				-20.1168	23.0787	15.9556
12.0027	52.2754	-14.2259				-12.3985	-7.72962	16.0846
-15.3502	-6.25954	-14.2108				-50.4642	-5.72172	16.1148
49.7663	19.9056	-14.1869				29.8483	1.76809	16.3461
-61.4792	-22.0252	-14.1758				-55.3822	32.9826	16.374
16.7872	12.0028	-14.1467				19.935	-45.4087	16.5988
0.0225	-29.4551	-14.0753				-74.2384	23.9103	16.7912
10.3777	23.5378	-14.0263				-45.772	11.1534	16.8004
-5.14974	52.1801	-14.0251				-56.5592	18.6032	16.8864
81.7885	11.4519	-13.9877				-26.7067	2.22872	16.9419
-32.5398	30.4485	-13.9865				-43.0461	9.24519	17.0942
-11.5123	34.1252	-13.9249				-37.0699	10.378	17.1005
-3.49046	32.4208	-13.9034				29.9539	-18.426	17.1349
-39.1039	5.0352	-13.8704				18.571	-13.8345	17.2681
14.1947	9.77308	-13.8567				16.4743	-22.3983	17.2767
29.1255	-25.7511	-13.8311				33.0321	6.14583	17.3326
38.8425	4.00789	-13.7142				-9.85196	-17.419	17.3333
50.282	39.4079	-13.6798				-52.0787	4.24848	17.4981
27.7258	-28.2452	-13.6435				-6.40757	-15.2333	17.5071
10.7614	24.7116	-13.5979				-20.7863	-13.421	17.746
36.43	33.1902	-13.5741				-1.96158	-15.5602	17.8391
15.7834	54.132	-13.511				-53.3486	7.00369	17.9238
-18.3416	63.6236	-13.3956				50.7231	-20.4233	18.016
-10.6415	-20.1421	-13.3894				-17.1664	-7.59497	18.1294
-19.5029	-19.3117	-13.3843				-40.068	-6.48434	18.1376
-6.947	-31.1498	-13.3458				-44.5577	13.0358	18.1415
-49.3835	-10.4162	-13.3379				26.3482	-24.5642	18.2907
32.1876	22.0593	-13.3277				-31.9008	23.6216	18.2991
-37.0563	-62.9665	-13.2596				-0.75476	-13.5692	18.3273
6.07464	21.5422	-13.247				-41.008	-0.56799	18.392
51.8262	-37.2071	-13.2154				-46.2415	5.19573	18.4609
20.498	69.6998	-13.1986				-45.2639	-0.71976	18.7029
7.57488	28.1351	-13.1445				-27.1216	14.8419	18.7065
17.8091	-36.2359	-13.139				4.33461	-24.3982	18.9009
6.31576	40.3711	-13.1203				24.6557	-21.5527	19.1042
19.8013	23.5402	-13.1082				45.8774	-32.9977	19.1062
16.7326	85.4597	-13.1005				16.1501	-0.62084	19.1109
16.4801	73.291	-13.0625				-20.6194	-63.703	19.2496
32.5659	22.0794	-13.0558				3.34862	-10.2132	19.4658
-51.5585	-67.8157	-13.0375				-32.4457	6.79591	19.5757
45.5025	16.6993	-13.0038				-44.6051	20.2455	19.6185
42.2786	45.6509	-12.9856				16.3312	29.3425	19.7335
60.073	18.2234	-12.9465				-23.4308	6.21382	19.8231
27.2004	15.4498	-12.9151				-29.8598	18.2356	19.8471
81.1073	-3.94953	-12.9117				-43.1603	8.10401	20.0211
-27.7413	-66.076	-12.9088				12.7801	9.58164	20.0275
10.783	0.52602	-12.8445				-38.615	14.8931	20.0576
-33.5842	54.3692	-12.7294				44.1705	-24.8626	20.1568
-31.1079	16.4324	-12.7002				36.8771	-28.4974	20.24
25.0214	16.1378	-12.6719				49.5585	-22.5124	20.2596
20.3646	34.9016	-12.4786				33.9208	-26.1502	20.3043
23.1071	29.671	-12.4696				6.43106	88.2258	20.3169
-18.5413	-33.4654	-12.4589				-48.4883	32.1957	20.3174
29.0823	6.24536	-12.4334				-9.78381	1.72732	20.3406
35.4311	-14.5337	-12.4182				47.089	7.22571	20.4769
20.0125	16.3432	-12.3762				42.3055	-9.6345	20.7583
8.56341	-57.4894	-12.3704				-44.3136	-12.998	20.7711
8.20628	3.66806	-12.3689				-37.571	-6.22699	20.7893
15.8173	-1.28356	-12.3625				39.4577	-10.9256	20.8407
-7.7956	24.4925	-12.3263				-29.0489	14.7134	20.8794
23.4813	-45.1267	-12.2933				47.7443	-5.01093	20.8919
-11.6171	-17.2785	-12.2905				-52.7192	5.48997	20.9671
-36.6448	2.03892	-12.2722				-44.4157	-13.1896	20.9946
7.35924	31.7874	-12.2274				-7.97532	-23.6996	21.038
-35.0947	-10.263	-12.218				26.3859	-9.93855	21.1489
67.3566	31.1711	-12.2165				4.80267	-31.4314	21.2356
46.7824	14.7382	-12.1665				6.25277	-86.7682	21.2903
77.7925	-34.2269	-12.134				29.0434	-19.1412	21.492
34.4211	58.8713	-12.0921				20.6757	-7.57891	21.5605
59.1277	16.3392	-12.0799				16.8013	-67.6889	21.571
-4.85195	-23.7104	-12.0361				-39.8635	-13.1592	21.5759
-14.4864	-19.9247	-11.9924				16.5355	-84.1529	21.6006
-7.12707	24.8829	-11.9921				-39.7972	29.1175	21.6418
-20.5664	-10.2263	-11.9743				-18.2187	7.05928	21.6526
-14.156	-9.48312	-11.9741				-28.4853	-11.9499	21.6876
39.9907	31.382	-11.9624				30.6283	-29.6455	21.6933
52.5565	18.7571	-11.8749				-41.1634	32.7813	21.8549
21.6345	-41.4462	-11.8483				-18.1232	11.0788	22.1584
-14.0116	-7.38739	-11.826				-26.8836	15.5798	22.2738
7.48097	19.5445	-11.8009				29.8323	-20.4396	22.3007
-1.37588	-22.7565	-11.7915				-49.0326	12.2763	22.3811
-14.3146	43.1346	-11.6799				-16.1651	9.72746	22.3825
-7.35492	-33.7736	-11.6702				28.5195	42.4786	22.7789
27.7655	19.2578	-11.5579				33.1639	-31.6553	22.834
-35.7594	9.54203	-11.5401				-28.3624	-16.5525	22.8652
-15.8738	-26.5946	-11.4925				46.0181	11.5529	22.8932
88.4909	-1.85665	-11.4834				30.9407	-62.541	22.8955
-29.644	43.0114	-11.4759				-12.448	3.8908	22.9457
45.2314	2.99493	-11.4531				-42.5316	-34.5686	23.1303
20.3878	59.1257	-11.4378				39.0663	-11.9704	23.1734
34.4866	-32.243	-11.3907				20.4562	-56.3018	23.2549
47.498	-35.6923	-11.3906				-28.7722	15.1256	23.2796
39.8417	-43.377	-11.3865				32.0897	-29.2348	23.5284
16.3342	23.7617	-11.3776				-2.72535	-35.2067	23.584
-32.7914	-23.8658	-11.3529				-44.8326	3.84351	23.6631
-1.52066	-91.7351	-11.2912				50.5985	-30.6879	23.7258
23.0954	17.9963	-11.2223				8.46889	-75.5796	23.7573
60.1127	23.1268	-11.2017				-30.8686	10.3451	23.7741
18.3114	-52.8903	-11.1448				-43.1207	17.0276	23.7831
17.5082	-1.34922	-11.1289				43.8702	-33.0645	23.7913
-47.7249	2.8839	-11.0875				-27.6846	24.3779	23.961
15.4694	-4.46748	-11.0241				36.9186	-28.5955	24.4257
-23.8446	-2.49921	-10.9656				-26.7797	4.17552	24.4608
25.6039	67.6252	-10.8126				32.3852	-18.1599	24.5843
24.1685	-42.4265	-10.806				39.2819	0.95281	24.5964
42.6099	35.6762	-10.7838				-39.1888	-2.74532	24.9886
43.9615	14.8188	-10.7338				-31.5784	-13.3691	24.9967
-2.45785	111.052	-10.6711
-11.1148	30.1036	-10.5158
-1.19761	35.0564	-10.5107
-45.6241	52.214	-10.4865
20.0269	13.9773	-10.4845
2.95336	36.1683	-10.4646
-13.3749	-70.5177	-10.435
31.1437	18.783	-10.3944
73.9778	38.0461	-10.3938
-32.9345	31.6891	-10.3903
45.0549	24.2459	-10.3785
-2.62048	-15.6927	-10.3762
16.1163	-30.5021	-10.3682
19.8036	58.8969	-10.3586
67.1546	30.7358	-10.2133
26.2466	12.1526	-10.1594
-26.0983	-79.8149	-10.1331
-27.1235	-5.27954	-10.1294
-5.0441	43.0975	-10.0265
62.0272	19.077	-9.9924
10.7264	27.3849	-9.96843
51.5115	43.8575	-9.93034
-4.19393	-15.8045	-9.925
72.3889	35.5167	-9.92124
-31.7227	0.55819	-9.81418
31.3585	-32.0481	-9.80771
3.02771	-34.4517	-9.76606
-23.7398	-4.33884	-9.58913
-28.0513	4.47798	-9.56864
33.1183	37.0827	-9.56411
39.9029	-35.1356	-9.49241
1.30362	49.0164	-9.48907
-49.4487	-40.5785	-9.25385
24.8369	20.1594	-9.20123
27.9355	-24.3679	-9.17779
-18.9123	20.2288	-9.15046
11.6206	24.7358	-9.00918
16.1984	40.1613	-8.99717
-18.2447	53.8655	-8.98779
0.75389	-31.1002	-8.95586
29.2616	-25.1676	-8.91502
-5.48664	-42.0433	-8.90945
21.3988	-16.3228	-8.87492
2.95358	-30.994	-8.84336
28.5019	23.0401	-8.79212
-22.3502	-12.1867	-8.78505
5.82421	-5.58137	-8.77833
29.0751	-26.9883	-8.77062
22.9992	18.8992	-8.70534
19.8841	23.8682	-8.59618
13.8921	14.3349	-8.58147
15.4406	21.6983	-8.55694
23.2092	-51.8233	-8.52887
18.1809	-44.0624	-8.48437
-0.37334	22.7666	-8.44241
-27.1334	30.0661	-8.42159
-53.9964	-22.5605	-8.41982
0.27717	15.1999	-8.41669
-49.8188	-0.27787	-8.35975
25.9886	9.93936	-8.35057
26.6109	44.8124	-8.34253
-11.1896	-5.73147	-8.31392
20.2212	-92.0197	-8.31212
10.5577	30.0724	-8.25992
27.6373	13.939	-8.23714
11.3342	-9.09059	-8.21357
-10.0054	20.2867	-8.16257
37.9738	57.7202	-8.14988
20.4701	63.0656	-8.12307
28.052	-43.4485	-8.10232
19.4855	62.5057	-8.09825
52.375	46.1119	-8.0775
-23.8556	14.2568	-8.02856
-25.4204	21.3641	-8.01924
47.9653	-36.7824	-8.01852
11.4609	9.55198	-8.01719
67.0509	-51.1025	-8.01559
-20.8605	54.0739	-8.00153
-43.0662	46.468	-7.99875
-11.81	36.7377	-7.97351
16.0911	-40.8226	-7.91486
-35.2473	15.6729	-7.87213
3.52401	-33.8184	-7.84384
32.314	58.9566	-7.80176
37.3457	-51.6192	-7.77375
-70.2815	-10.4033	-7.75515
8.65766	-32.7493	-7.71695
18.4107	5.25995	-7.67771
-28.4655	-64.0434	-7.62922
8.57925	2.98966	-7.57111
49.0076	4.77045	-7.56777
-50.4455	11.4676	-7.46814
19.6813	-11.6019	-7.44856
30.6182	21.143	-7.34079
22.3108	-29.7089	-7.33454
15.7169	-21.0391	-7.32974
-20.7386	34.1474	-7.29733
20.7132	-7.57501	-7.2761
8.18532	5.28176	-7.2761
56.1902	13.2004	-7.24031
15.2147	37.6541	-7.21246
-47.0104	32.2588	-6.98534
-7.74307	46.4614	-6.93018
6.41003	7.66514	-6.92736
-26.6617	27.114	-6.90695
-15.0735	39.7452	-6.87602
22.3167	63.0322	-6.84805
43.5784	-20.6338	-6.7424
6.69373	-19.6608	-6.71773
65.0433	-4.63826	-6.71598
37.2951	-38.9393	-6.66176
13.9886	-35.364	-6.61685
10.9941	46.2079	-6.54237
23.2417	-28.1777	-6.52057
4.94955	23.6086	-6.51651
10.8828	-6.27446	-6.49243
-4.3454	-13.3656	-6.47497
-10.1114	15.8219	-6.38686
5.80467	25.4685	-6.33768
-35.7585	-4.71462	-6.25066
25.6952	-13.9336	-6.09008
36.9235	43.7399	-5.98978
19.052	43.5792	-5.9496
-26.7639	-72.7628	-5.81601
17.711	20.3464	-5.8137
-40.3048	18.5064	-5.71543
3.91227	34.8549	-5.58566
-14.4328	43.5085	-5.53437
-15.047	30.4963	-5.51996
40.3128	2.96707	-5.49083
14.6721	20.7879	-5.44486
16.1627	2.02325	-5.44069
-28.651	-24.2131	-5.38088
15.5888	12.3767	-5.33524
-17.9554	26.1335	-5.29295
-15.033	-6.60461	-5.28508
28.6118	65.6073	-5.1962
56.5933	-11.1679	-5.12347
58.7919	50.0846	-5.10233
55.8867	-7.09467	-5.08014
-23.8252	16.4881	-5.01304
27.3971	42.3458	-4.98002
-7.70854	31.0482	-4.94829
-28.9497	-25.1	-4.88929
-37.2161	7.64254	-4.86679
-17.7333	11.7801	-4.83678
23.7318	-11.8074	-4.83027
5.42121	26.7571	-4.77996
18.1125	22.772	-4.65182
0.32833	-10.578	-4.33863
51.3159	44.338	-4.2811
5.37395	-30.7881	-4.26414
73.6083	20.6005	-4.2504
20.4291	49.133	-4.03771
-51.245	-14.5597	-4.0078
22.8532	-42.4076	-3.98925
18.2477	76.4033	-3.98154
38.2121	-47.3034	-3.98016
21.8555	43.5509	-3.81875
19.5769	-43.4445	-3.80285
46.6212	-41.6497	-3.78077
12.1361	-31.5946	-3.70457
36.1646	-25.1843	-3.6773
-7.16089	19.6077	-3.63602
-3.99531	-6.62034	-3.62909
-9.7724	24.0247	-3.5729
23.1935	-27.6216	-3.4626
21.0732	-23.7282	-3.44756
21.8589	25.8154	-3.42571
18.7604	10.432	-3.41448
-1.16395	26.4321	-3.10884
0.09905	-58.1097	-3.07876
35.7899	19.9865	-3.03877
9.38187	-18.8124	-3.01195
-28.8744	5.97485	-2.98916
7.04404	-15.4655	-2.94622
21.578	23.0055	-2.76393
7.87788	-38.6037	-2.75758
19.3771	-43.3266	-2.72487
42.9593	-11.3848	-2.72058
4.92202	-29.413	-2.68107
22.9097	-72.8578	-2.59221
36.6881	43.8748	-2.56561
6.69723	7.03158	-2.51197
-12.6171	36.5818	-2.49246
32.5875	11.3337	-2.40538
-17.4604	-19.5728	-2.38741
17.9891	-18.8643	-2.3674
48.4445	14.4452	-2.34208
34.3715	9.06386	-2.31847
88.305	11.2548	-2.27105
15.1323	31.9877	-2.14582
-25.486	-16.4817	-2.06079
-10.6102	-16.0815	-2.01207
23.745	16.2574	-1.9534
17.1733	18.2061	-1.9393
20.6079	14.2001	-1.93657
12.7518	-17.5482	-1.91373
8.10805	-29.9088	-1.86236
12.1832	-26.8086	-1.85194
30.6283	-17.4387	-1.80649
-45.4631	59.2102	-1.78887
-30.921	-7.28963	-1.78478
44.7725	-49.5257	-1.68664
-53.9571	-33.6447	-1.66564
29.0029	9.80442	-1.65505
19.4914	-17.6182	-1.62939
4.66932	-22.5867	-1.50364
-12.6531	-35.7972	-1.48287
9.31014	-3.88878	-1.38109
-18.8893	34.1113	-1.34849
20.5084	36.647	-1.32754
-44.7285	36.3514	-1.30465
20.6453	-9.83696	-1.25164
-31.4353	41.0185	-1.16907
35.3627	33.3358	-1.09258
27.3174	33.0969	-1.08881
-33.2641	-36.8972	-1.04376
-5.74441	-55.2583	-0.91077
32.8834	58.6171	-0.81338
57.0273	26.7343	-0.7786
-32.23	-13.5984	-0.74511
-24.6144	-7.9593	-0.66745
17.5189	34.3767	-0.65551
21.2491	-8.87639	-0.51813
20.3309	-14.9402	-0.47255
18.9368	-26.2848	-0.46198
29.8729	-25.0916	-0.45827
-31.421	-2.56937	-0.37538
51.6977	-56.2041	-0.3665
31.1873	49.9158	-0.28259
-27.7432	43.9285	-0.26222
29.6135	23.6537	-0.23123
43.5101	26.8941	-0.18913
-2.7046	-18.883	-0.10974
72.3757	-6.14548	-0.04431
24.4671	-54.3295	0.07361
-45.9462	22.7631	0.10667
42.5576	22.6015	0.18685
26.1823	-19.9298	0.25246
-12.731	-18.0767	0.46341
-20.289	43.5391	0.49308
-19.3875	61.076	0.51156
-10.9518	-37.6399	0.54881
14.9576	21.4102	0.55768
3.35782	-32.0283	0.6675
6.29461	-36.5988	0.69284
-9.25251	-4.91645	0.7059
-10.2285	28.4108	0.79956
17.3053	-18.6982	0.79994
46.8228	-68.0516	0.92412
55.7891	16.9855	0.94529
-6.58301	-34.7668	0.97097
-14.7875	28.6899	0.99431
37.1995	29.9214	1.0734
54.8683	43.5243	1.21238
17.412	-51.3659	1.23636
-27.1256	38.1362	1.27911
-28.664	20.6204	1.30652
-12.8199	24.5798	1.38845
24.5106	35.0401	1.44378
-11.8108	23.649	1.52029
29.7094	-34.222	1.5381
41.6091	-55.3218	1.62229
-3.34227	-70.7826	1.65963
39.3901	38.7182	1.67081
-10.7766	52.664	1.69927
12.6256	43.7311	1.87995
-44.7454	-2.76485	1.99373
-21.6927	-27.8324	2.00151
2.81207	-33.934	2.14464
20.4296	-46.0966	2.16327
-26.9647	-13.723	2.18413
44.7996	54.1799	2.22785
15.8501	-7.48836	2.2719
-37.73	-44.8916	2.2873
17.1824	30.6647	2.28934
-33.4355	51.6545	2.29674
36.6409	33.2411	2.30222
-24.8213	13.589	2.32529
-9.93677	21.7565	2.43249
18.824	60.739	2.4628
43.1794	-66.2763	2.52302
-22.1416	-7.93846	2.55046
-30.1443	-20.0643	2.55632
-32.0171	-25.5601	2.56534
25.9795	58.7878	2.60792
29.5804	41.2292	2.63716
-21.5595	39.6964	2.83251
23.8684	19.4976	2.85463
17.425	-5.67454	2.8974
-28.3638	23.6806	2.95403
-7.21026	-25.8871	3.00783
-6.5253	25.2417	3.0851
-12.8931	-21.5104	3.13367
-1.39254	-53.7128	3.15855
2.96576	-6.58507	3.20921
4.4454	41.9465	3.27447
-20.0216	-8.92055	3.30888
26.7627	-16.5721	3.32408
14.4829	-14.8767	3.45616
23.2033	-2.42145	3.56862
8.473	-68.7045	3.61961
21.6559	-73.1886	3.6208
-8.86036	-3.95425	3.6388
36.1683	31.9629	3.68541
34.3048	-25.2484	3.81905
30.7672	13.6072	3.82688
43.729	59.6982	3.85802
-25.5776	34.2034	3.86429
4.59583	40.366	3.88355
17.8289	13.8562	3.89392
-11.8569	15.5717	3.96984
1.19303	25.6652	3.97319
14.9465	0.12338	3.98296
21.8213	20.6938	4.09947
12.723	4.34764	4.10955
16.9315	0.28238	4.16586
24.3483	-32.0325	4.32961
14.8695	-31.9747	4.34462
-18.5923	-19.5442	4.44295
22.8145	-8.46542	4.50006
-13.6666	50.8809	4.53397
-31.8229	60.0368	4.62446
34.6682	53.2741	4.74086
28.9003	1.71182	4.86013
-33.9286	35.016	4.92095
27.1745	-23.465	4.93678
14.071	-10.2419	5.11049
-3.30772	-13.6227	5.18585
12.1323	85.346	5.22912
-63.9434	65.6488	5.33351
57.792	42.4126	5.3754
-18.7484	-6.57757	5.41008
-40.7528	-11.2803	5.46724
-0.24111	80.1252	5.62108
18.845	-19.1083	5.62548
25.544	-19.1852	5.67238
6.45873	-27.6265	5.68337
13.4573	-51.2937	5.7422
30.7532	53.0051	6.09149
13.278	27.0218	6.10739
-15.4419	-35.9049	6.13351
22.6456	48.8429	6.53279
0.13072	-32.5953	6.54556
-41.9602	-9.3837	6.64673
61.2792	35.2813	6.76824
-3.49635	-25.2932	6.83376
-10.73	11.5251	7.0073
18.3484	57.5469	7.05226
27.9554	-13.046	7.11195
4.22889	69.2107	7.2002
21.9674	-5.03978	7.20822
-67.749	-4.97756	7.33329
34.9605	8.11159	7.36729
20.6507	-15.0422	7.37179
23.1146	15.3953	7.48576
-8.66746	-35.2363	7.51538
15.23	23.0019	7.52512
-16.7968	16.3379	7.60983
30.8847	-7.17556	7.63616
-34.1457	16.5605	7.6937
10.4707	-19.2873	7.71524
8.63676	-17.2027	7.73024
46.2482	20.2935	7.792
-12.4619	15.1408	7.8126
-36.8231	25.6619	7.84541
17.0394	-5.04701	7.92045
17.0376	58.495	8.03682
16.7993	2.39114	8.17645
40.3902	-19.1717	8.19783
11.7071	-37.5787	8.21866
18.1254	36.852	8.23514
12.8436	16.5528	8.31247
-12.5333	-40.5273	8.39776
30.8668	35.102	8.48534
-79.3338	-72.2854	8.51025
-81.9433	7.32851	8.53032
-28.1753	79.3826	8.53558
-5.16082	-23.4019	8.58499
-0.27315	-12.1933	8.67183
58.3731	-54.0105	8.75869
40.6069	42.2183	8.84614
21.0846	34.6223	8.87117
-29.1091	28.4851	8.88194
-13.3152	92.0508	8.92283
39.0964	40.6848	8.92549
37.9903	-6.64081	8.96705
-45.7016	0.72875	9.00749
37.9519	-40.9876	9.13412
9.43563	-32.7662	9.16097
-0.11353	-30.9686	9.17778
6.42533	20.8365	9.18108
47.4642	68.0721	9.20884
11.5402	21.214	9.21929
55.9547	30.2833	9.30968
26.3723	-23.456	9.49051
79.9156	60.1366	9.5147
79.5649	63.3167	9.51603
-15.4469	64.3728	9.57276
56.6239	9.93125	9.59316
-12.9554	10.9658	9.60323
6.49584	-12.445	9.64616
41.1817	9.38384	9.75872
29.6923	-19.4816	9.77734
20.326	-13.9107	9.80461
18.1269	-8.25857	9.80625
14.1415	-19.9408	9.90788
30.4565	-19.2517	9.93273
33.4808	-14.984	9.96073
-3.09237	88.8071	10.0383
19.7022	-34.594	10.0955
-15.7476	59.7444	10.1214
55.0878	62.0499	10.2256
10.3703	20.6195	10.2645
16.9011	47.8874	10.3666
-35.5435	53.2635	10.3903
47.9796	37.005	10.4389
-5.38152	-33.3881	10.5212
-21.7171	-6.56277	10.5938
-63.9832	35.7144	10.6352
29.3948	-27.3787	10.6445
-8.59665	-29.4751	10.661
-39.6114	5.24799	10.6716
-66.1658	-71.5762	10.7885
-42.6939	-72.317	10.7979
-10.6718	-42.6449	10.8118
-22.8379	-28.6326	10.8543
-31.1422	65.3594	10.8672
-71.9321	45.6241	10.9196
29.7834	70.8945	10.9353
36.5957	-5.09354	10.9997
47.9705	-5.71049	11.0244
49.4882	24.3209	11.0414
43.7991	45.33	11.1111
10.3084	-41.0346	11.1627
-64.5415	15.6804	11.1948
26.452	21.2125	11.2038
-60.0659	29.765	11.2208
-67.038	-24.3921	11.2567
-16.9885	33.9961	11.3476
32.8698	0.57335	11.3808
-22.3024	21.6281	11.4941
35.4167	17.5694	11.5213
5.63638	87.0467	11.6363
-9.55863	-23.164	11.6884
44.2329	22.4435	11.8265
40.6425	18.8529	11.8841
7.77603	16.8246	11.925
10.4605	31.5428	12.0224
12.8041	-29.1733	12.0358
-63.5968	-87.5539	12.199
44.0302	11.5594	12.2172
-55.3899	-77.5203	12.2509
27.8191	51.6746	12.2904
-70.1576	-0.78433	12.3833
52.9499	33.6992	12.5359
42.696	39.5294	12.727
24.5138	-6.65296	12.7875
-21.2981	-44.0019	12.8581
73.9343	24.6442	12.9334
-11.1351	57.2141	12.9483
-5.66083	63.6336	13.0454
63.9128	-16.3307	13.0789
12.9689	-50.6043	13.2915
35.394	23.6026	13.3862
-20.8727	-20.2621	13.396
12.171	-55.5525	13.4742
36.5355	-55.1964	13.4784
2.23798	-36.3676	13.479
5.64697	-40.0284	13.5333
3.96454	-30.8038	13.7073
-95.0849	-1.44623	13.781
-17.4891	-43.0207	13.7927
3.89245	-15.3594	13.7973
-20.8126	-21.8985	13.8556
58.6934	36.4883	13.8675
25.3233	20.9477	13.9141
-3.75794	84.1636	14.0207
37.4579	29.6053	14.0843
17.3099	22.8102	14.1456
104.778	29.0221	14.2325
-37.4742	-54.6641	14.3609
-55.4983	-17.5953	14.5304
-20.7758	30.0642	14.5997
73.1339	-6.5195	14.6716
-67.8253	39.0397	14.6927
75.3199	69.9177	14.785
-14.0836	89.2961	14.7883
11.5109	-19.7661	14.8234
-22.8483	2.09423	14.8698
28.7343	11.9755	15.0295
16.9526	-1.79027	15.0694
-22.4175	21.7108	15.0859
24.119	14.304	15.1958
5.17235	28.6755	15.2113
94.4388	59.2069	15.2394
-20.2226	20.5758	15.4443
20.204	34.9083	15.4455
60.3224	24.4237	15.5253
41.6785	-15.277	15.5457
-43.4291	-57.6672	15.6189
-32.9966	-21.6144	15.7895
30.9601	-16.4361	15.8044
44.013	-22.3591	15.8506
-5.85948	-19.7165	15.9095
36.1643	-32.95	15.984
-30.6485	-10.0786	16.0326
39.5258	41.2916	16.1031
19.8674	-40.3882	16.1358
58.4229	-0.63871	16.1358
-16.547	42.1909	16.1753
11.6425	-21.3753	16.1815
-54.7508	18.6086	16.2307
32.2057	31.2348	16.2397
11.4831	22.0772	16.2413
-66.7472	22.6372	16.2517
19.4032	-38.107	16.2842
-44.2446	-26.5682	16.3083
27.1239	5.26098	16.3265
50.6306	27.8903	16.3489
-10.4322	-3.6688	16.3829
0.14643	55.0267	16.4573
46.9204	-24.0003	16.5586
37.3665	-3.60261	16.6303
-62.1758	53.0675	16.8693
36.5708	4.6192	16.8846
-6.34278	0.34358	16.9677
63.6179	-35.2584	16.9789
56.1628	21.2421	16.9905
31.5768	-15.7108	17.0017
-31.4351	-32.6106	17.0088
62.2013	31.8889	17.0579
-26.8811	-47.2345	17.1743
-5.54834	-22.1056	17.2696
23.1552	-5.36136	17.3212
63.6384	30.1238	17.3509
27.835	-18.8506	17.3514
21.0346	-28.4672	17.3755
-15.6582	-0.12117	17.3778
-9.33996	81.1181	17.3901
-28.7091	26.6261	17.3927
-26.0081	11.8237	17.4642
31.6906	15.8988	17.5813
21.6332	-28.5751	17.6444
35.1859	50.1304	17.6916
-8.63915	-2.59479	17.7737
-37.4615	45.6273	17.8621
-37.9213	-11.1205	17.8988
16.6447	-0.59588	17.9126
30.6129	-4.53303	17.9515
43.6653	-21.7811	17.9517
3.61002	-45.0058	18.0028
-1.12251	-55.3751	18.0035
23.3301	34.2571	18.0851
10.6445	-15.748	18.133
-51.764	-83.0506	18.1416
58.7391	-10.7035	18.1487
22.7442	32.0161	18.1898
43.2519	43.9998	18.1964
71.8072	55.2225	18.2147
-77.0681	-12.6023	18.2257
19.889	-35.0992	18.2822
10.5509	36.9506	18.3256
11.3334	27.6138	18.3642
41.4656	-6.74717	18.4256
-27.2457	32.3193	18.5822
27.969	-70.4169	18.6736
-10.7523	-6.64256	18.7009
28.5857	-9.08689	18.7013
46.4588	34.874	18.7218
18.7968	-21.054	18.7263
52.1134	11.5364	18.7402
57.0449	-14.7301	18.792
-30.6223	-51.0721	18.8031
60.6071	22.3269	18.8125
66.1085	14.0968	18.8359
13.8452	9.42451	18.8577
-24.9122	23.4711	18.9256
46.1458	39.7878	18.9412
-17.5943	29.302	18.9541
-39.8121	-14.616	18.9595
31.5436	-52.5105	19.1187
20.0968	-33.3727	19.2316
27.0375	45.8639	19.2551
6.64938	-28.7801	19.2802
-2.54079	-16.9315	19.2916
22.3472	-7.86342	19.2948
-72.5443	-5.20753	19.3111
16.0593	-1.97948	19.3506
15.5137	8.95587	19.3858
56.8298	29.5522	19.4535
-24.67	34.9992	19.5054
-4.29803	-23.3758	19.577
57.3598	-15.9047	19.6027
57.5544	55.8315	19.6027
57.6086	28.5118	19.6417
66.9531	6.79049	19.6577
56.0645	34.9887	19.7939
-15.531	4.86168	19.8149
13.5015	-15.9608	19.8444
36.1185	108.119	19.851
18.1456	-52.2432	19.8614
-19.6762	-24.9656	19.8686
9.45757	-29.1121	19.8722
2.91967	73.9592	20.0087
-16.3774	42.3182	20.0251
-46.9925	10.5482	20.0259
64.6877	23.7577	20.0296
-29.7533	57.5525	20.0934
41.6441	71.0675	20.1095
-18.908	22.3741	20.1611
-46.8496	-3.61702	20.1919
12.769	59.5696	20.2599
23.9526	-65.8728	20.2902
-34.8238	20.9757	20.3194
5.8091	-31.5043	20.3634
26.1895	113.902	20.4049
71.8924	65.3332	20.4229
-8.59183	-11.9659	20.4429
-3.54384	-12.3635	20.4555
-17.968	33.3436	20.473
-17.4419	21.8083	20.4736
-11.5342	22.7779	20.4766
38.7868	-6.76009	20.4795
10.6335	-17.8146	20.5231
-25.8922	23.2202	20.53
25.449	1.07197	20.5565
-55.118	47.8725	20.6675
1.52001	-45.5908	20.6865
-22.2498	-0.32938	20.703
-26.1437	-121.917	20.7064
-17.1167	-20.0257	20.7153
-38.6272	17.4973	20.7172
-5.84483	78.0481	20.7639
6.09282	72.7885	20.7662
14.5847	-31.0749	20.7755
107.574	39.6598	20.807
16.6103	-43.9269	20.8335
88.7007	20.5674	20.837
-8.48608	26.2475	20.8725
3.68731	-50.3067	20.874
-15.4583	5.59849	20.8892
-6.38306	-72.5671	20.8906
-13.8567	3.73236	21.0036
34.7424	-26.1076	21.0557
25.5208	-6.19919	21.0664
-5.30456	1.28022	21.1745
49.9109	0.96532	21.1877
73.7284	-2.167	21.2153
75.1448	-22.4893	21.2279
53.3463	18.5451	21.2285
-4.12196	29.1051	21.3123
3.46142	37.3124	21.3534
-41.4714	20.3744	21.4142
-69.7878	1.97345	21.4142
-70.8423	34.8252	21.4479
-7.02816	-46.5425	21.5494
0.83326	35.3895	21.555
23.6	-6.52475	21.5794
15.4162	-22.1388	21.6278
-23.1744	7.06661	21.6468
63.4433	37.0885	21.6719
25.8725	72.0738	21.6943
12.4059	34.4485	21.7169
70.9778	54.8511	21.7205
-73.3888	40.1795	21.7228
4.45394	22.7911	21.7254
-6.82974	3.56903	21.738
23.1768	-2.73523	21.7612
32.8163	37.0387	21.7797
-30.7567	-30.141	21.7846
-17.5087	84.6269	21.8218
38.282	14.7161	21.9181
21.764	-26.8037	21.9438
44.9292	-2.91149	21.9469
-38.9532	26.4305	21.9745
119.308	30.1394	22.0572
1.43389	-8.83631	22.0741
-25.5943	-0.42129	22.0891
41.8311	16.021	22.1966
22.7078	9.89396	22.2118
-22.9783	36.4664	22.3154
-41.4207	-8.32949	22.3204
38.8769	47.9203	22.3244
-46.7628	-64.6484	22.3364
77.5583	-8.04483	22.4068
-8.48525	14.8972	22.5346
59.1085	-29.7624	22.5352
160.964	-78.1331	22.5616
-44.3452	-14.2189	22.5624
13.1296	36.5583	22.5772
149.66	-68.9208	22.5807
151.676	-54.2126	22.5811
38.8153	-40.3054	22.7008
19.0051	23.3328	22.7186
-4.64292	-82.9805	22.7222
4.86393	-5.41988	22.7576
36.0007	44.5283	22.8006
53.8801	16.2927	22.8167
-67.2506	-62.799	22.8725
-59.824	-76.2573	22.9125
100.053	68.8522	22.9148
-5.97845	-16.7483	22.93
34.2541	-2.39868	22.9462
101.422	-16.7858	23.0106
-41.2756	1.83745	23.0234
36.337	97.0982	23.1032
93.1359	-84.3612	23.1655
20.4062	77.1199	23.1723
-6.44484	-65.7928	23.2305
-42.8732	-38.404	23.2489
-22.9968	31.781	23.354
73.7025	67.622	23.3571
-89.238	-14.6996	23.5462
33.8695	40.3865	23.5884
-49.9301	-0.97464	23.5985
-24.2922	39.3377	23.7254
17.027	-5.08778	23.7811
104.216	45.699	23.8094
-50.5274	7.05203	23.9335
-14.8116	9.43391	23.9721
16.9691	14.0694	24.0479
8.63481	19.9963	24.0759
-9.11051	15.7524	24.0999
-3.19914	-48.9477	24.1259
150.608	104.914	24.27
-51.7002	-108.889	24.3041
120.834	104.787	24.3551
-54.1647	-82.0689	24.3813
16.8997	2.20711	24.4291
-48.7538	-67.2843	24.4553
-26.8373	31.3068	24.5706
27.1408	79.4179	24.5919
-23.9397	29.7019	24.5994
-15.2888	-25.5051	24.6583
132.661	67.599	24.6714
-55.1335	-47.6633	24.7619
50.1452	25.407	24.7669
-53.7319	38.2654	24.7888
-37.0204	-37.1763	24.8061
57.2569	-0.2984	24.856
-16.6306	32.0374	24.8739
13.2228	18.0622	24.9132
84.6594	50.0098	24.9218
31.2281	24.0204	24.9311

## Sheet: ED Fig. 9E
ED Fig. 9E
Localizations of Imp b-mEosEM
Photons	r (nm)	z (nm)
3126.53	115.786	71.4372
2424.17	257.86	13.2311
1752.94	88.1409	151.055
2759.74	118.057	191.774
4711.86	91.8411	137.085
5063.91	102.861	-233.463
6987.62	240.538	-31.5488
1235.59	138.572	114.275
1941.66	31.8294	196.72
2351.53	183.384	165.678
5426.8	58.475	38.921
3509.97	114.355	-141.012
2066.28	162.117	57.768
1203.33	101.309	70.2597
6763.93	178.255	-222.153
2228.15	144.178	-254.339
2778.72	159.009	16.8104
1902.63	89.9056	196.971
2743.92	116.459	-29.0029
3593.44	304.779	-123.179
1206.97	106.293	136.263
4482.37	85.0753	152.967
2188.77	279.157	227.633
2218.14	101.798	-228.031
2179.24	69.6351	-119.609
3598.34	224.798	116.91
1663.83	78.0528	126.745
7410.95	312.317	40.7496
1879.24	55.4344	115.25
7201.49	125.041	41.0206
2112.15	103.038	69.4181
3820.28	140.663	134.327
2484.03	48.7842	110.933
2177.1	166.375	-66.1073
3410.12	55.4276	-125.865
5282.01	280.793	108.042
6876.68	32.7326	102.77
3796.46	150.647	99.2738
2802.95	256.127	41.6844
1420.68	158.547	190.677
2115.94	162.045	185.718
3102.82	211.656	-104.852
1718.15	10.1072	99.9881
2492.47	44.6728	19.4538
2570.47	185.462	106.178
2194.18	220.556	23.7785
2519.16	74.4547	67.7517
2024.76	237.443	126.521
2159.21	171.633	-76.2019
2525.71	140.517	-135.018
2261.5	103.512	-83.2258
1772.88	141.674	136.428
2378.06	77.0618	-53.2317
1710.51	133.442	134.516
3795.54	98.2698	-104.044
5951.23	94.2319	83.0696
2090.82	167.195	43.0389
2351.47	307.791	184.13
1814.35	129.995	42.2416
2755.18	304.26	25.8846
2957.31	189.348	-257.729
2965.43	59.1314	-32.7351
1193.83	141.292	103.492
2223.48	232.094	152.132
2240.8	346.661	177.96
1988.18	137.203	94.356
3604.91	87.7504	233.836
1264.52	136.394	-294.858
1238.83	102.196	66.1883
2097.04	298.962	81.1656
2248.56	328.955	76.9985
2718.34	136.569	53.512
3225.62	166.27	20.7643
2032.62	290.145	-41.8261
2754.9	92.5907	195.773
6294.73	288.384	64.6567
1498.06	46.9182	117.833
1269.55	35.2596	96.653
2328.77	100.739	97.8292
5404.38	108.698	-47.0878
2951.19	111.871	-121.181
3670.99	132.94	-87.0341
4633.91	59.8557	98.1827
6788.96	60.3469	34.3918
2550.23	161.942	171.47
2331.87	95.769	77.6168
4281.25	162.503	159.265
4565.26	62.6247	-24.5411
2918.57	309.066	199.851
3708.65	114.31	206.034
2637.54	140.576	116.767
2625.64	111.486	66.7855
1589	135.32	47.3096
2884.2	129.435	48.1384
2327.9	134.495	-96.808
1530.63	111.49	-18.0389
2576.03	294.341	70.925
2712.44	94.7888	101.157
4172.43	118.386	78.0123
2096.86	56.0236	101.433
2866.79	131.498	-171.695
1968.18	110.915	-117.388
2448.53	132.432	85.8371
2719.22	288.027	293.478
1381.3	72.1653	-181.344
1340.89	170.328	161.528
1754.26	56.3073	163.258
3881.81	394.61	-296.285
2854.03	62.3532	9.8865
3577.65	126.533	109.066
4392.16	161.519	156.272
4131.22	121.058	36.7499
2296.29	208.131	-113.526
2786.24	127.556	155.832
2373.32	144.809	31.7244
2118.84	368.935	50.5169
5926.54	105.971	37.2452
1181.21	23.1749	192.848
2973.4	373.442	40.2152
2988.02	309.369	115.054
1691.83	147.343	78.6024
1217.65	56.3937	138.714
3776.75	176.144	128.537
2277.84	132.473	-46.7512
5694.92	80.6192	25.0784
5901.31	212.115	295.682
2506.55	253.61	-41.6208
5559.65	59.9181	98.6378
5277	262.393	191.064
4472.41	51.1478	-80.0584
2551.66	288.008	249.836
3090.03	157.686	-280.932
1949.59	98.5121	73.4518
1185.07	118.199	47.9202
1513.51	158.665	186.894
6795.36	97.4867	-169.993
2296.3	206.105	-53.1853
5030.8	301.706	156.286
2229.9	150.795	87.4395
1415.24	180.326	136.031
2254.51	157.256	86.226
3639.39	311.555	-161.802
2433.18	265.85	-39.092
1218.88	23.1974	-114.018
2054.45	314.963	93.9073
2215.17	121.533	-41.2595
2020.09	166.764	-107.027
6929.69	69.4761	-23.8739
5440.26	137.425	196.32
6857.02	155.448	100.584
2322.68	82.4959	122.456
6283.36	60.7653	107.535
1665.49	110.946	95.6175
5001.64	178.156	45.5923
2191.12	33.3587	64.8015
3844.07	162.357	-134.251
4518.7	96.2802	34.257
1877.75	100.041	45.9081
3636.26	171.165	-126.494
2539.7	166.692	50.6901
2898.12	68.0112	-111.514
2361.05	313.599	-58.8328
1224.3	78.0204	179.555
4243.5	205.978	88.2085
7282.77	335.2	-47.3447
5270.42	230.273	-52.0695
5968.72	198.018	83.9791
2384.63	254.142	-13.2084
3539.4	79.3093	111.703
5534.81	321.575	244.805
2545.43	372.94	-55.6578
2259.29	116.264	171.351
4631.07	146.109	89.25
1775.87	142.631	105.877
1230.44	201.093	195.921
3601.58	83.3365	148.012
6636.99	96.6871	-8.35152
1856.14	101.46	103.807
2254.25	99.5783	138.912
1755.46	64.1874	136.381
5934.61	167.276	-78.0936
3078.25	49.4846	36.3003
2378.92	172.789	105.565
1254.64	98.792	-239.624
2513.83	86.7714	113.87
1922.49	45.5525	153.679
1640.96	140.109	55.2107
7441.48	175.13	-210.064
2150.2	105.146	146.787
6485.78	131.879	73.8117
2793.13	111.064	-145.131
3639.1	118.484	166.36
1650.85	186.237	59.8686
5755.61	96.4357	-94.9148
2330.81	180.749	116.997
1683.73	106.912	37.8428
2620.99	238.133	282.543
2023.36	212.021	-71.995
2670.97	78.5187	-50.4815
2284.73	315.736	-143.309
4083.57	187.688	93.7731
3636.47	158.905	44.2328
1542.04	155.117	-80.608
2892.07	368.729	161.818
2671.12	328.076	211.87
2514.58	77.4423	78.4632
1986.84	28.9442	-75.5176
4769.45	345.734	87.2207
2817.94	138.346	-20.7633
2382.95	250.196	17.9792
2308.26	186.387	-82.985
1668.91	43.3381	15.9847
3277.57	372.31	-49.7776
1184.87	80.2738	157.923
1200.24	96.9579	146.988
2148.36	236.824	222.356
2935.99	80.3014	146.067
5883.74	131.252	-99.0691
4171.96	333.555	140.32
2695.11	212.277	104.075
2541.28	178.58	76.7635
7232.27	182.814	-138.721
4038.1	182.674	102.757
1336.05	83.1324	95.2411
2474.98	99.8531	141.991
2222.94	199.054	92.1599
2053.49	21.4524	175.214
6217.9	158.207	-243.548
2419.37	193.153	-73.296
3934.75	181.867	255.213
2770.33	164.198	152.81
2618.05	158.937	-90.7934
2370.22	77.3692	-56.6909
3330.09	73.5968	32.6432
1937.83	49.8274	-101.623
2193.49	176.17	82.011
2280.18	142.621	77.7912
7223.38	316.693	99.5045
2309.07	82.8246	41.0281
2902.25	224.098	-260.393
1780.45	55.0359	81.9643
5491.65	196.214	116.048
1770.81	127.12	-98.4467
1954.81	303.863	34.5089
2070.86	26.3283	-99.4426
2023.08	164.376	188.894
2163.14	212.566	-26.7875
2030.53	132.967	-74.6037
3832.64	291.17	39.4656
2167.12	170.549	-247.173
2607.13	185.203	42.8864
1898.11	48.7078	48.7047
2312.32	194.934	-34.9263
4763.77	289.155	290.642
5144.59	357.189	42.1399
5875.92	137.671	-60.9004
2953.62	82.6477	-11.0767
2310.04	125.602	-32.0489
3041.58	219.365	-295.236
1200.58	132.909	177.546
2745.53	224.549	39.4206
3586.77	138.565	-24.8247
3265.22	124.215	79.2068
2571.65	233.3	-170.089
2179.87	311.739	-18.3667
3117.8	309.132	159.689
3539.71	121.398	204.51
2989.15	337.531	-157.349
2479.77	180.805	113.308
2515.88	99.9594	179.906
4805.89	283.785	22.0244
5534.11	283.196	130.592
1254.12	133.99	-15.5009
5146.31	121.468	31.9441
4164.83	353.437	-179.58
1204.99	43.1894	179.59
2203.9	104.84	-40.2337
1682.68	170.075	14.1259
1766.28	32.5633	132.658
3208.76	183.942	126.236
2022.37	207.412	78.1415
7347.94	116.214	-198.963
1304.43	150.674	16.5604
3466.94	245.905	-17.7987
2204.25	183.765	-45.7816
3556.43	262.947	98.6603
6726.59	115.551	104.593
2525.71	76.0459	-167.314
3218.26	286.319	26.1814
2222.48	233.837	-38.7116
2452.11	122.691	-34.7181
2081.25	167.604	19.4502
3264.4	62.9287	124.234
1483.72	128.027	-31.4394
2858.64	292.803	25.15
6039.88	187.286	46.2838
2463.21	234.132	51.2764
2707.15	89.5312	18.3628
2627.62	179.955	271.644
2162.56	62.6249	168.336
2374.4	151.837	-79.0779
3444.1	57.1483	-235.598
1666.7	81.4369	185.453
2374.63	395.434	127.778
2409.24	224.39	-54.4707
2068.12	247.822	76.2842
2133.74	343.092	34.3119
2351.14	175.225	57.3146
2098.76	204.092	201.072
1202.18	257.455	-124.594
4793.92	131.659	79.6019
3024.92	36.6674	147.015
2393.99	288.7	189.157
7017.92	129.54	-37.6119
1191.84	77.0604	-83.2509
1776.09	120.39	116.351
2303.06	151.261	155.484
2405.96	101.912	60.9998
2602.64	24.4589	18.3624
3670.06	356.124	96.1279
2253.61	269.837	-123.843
2907.94	194.018	154.914
1636.86	50.6908	154.021
6378.99	88.041	95.8378
4901.22	104.874	19.7636
3227.51	141.129	96.9337
7072.89	125.557	-294.95
6234.98	246.802	-40.2691
2170.46	266.996	24.6157
6532.6	158.329	79.001
2792.75	85.5832	299.194
4992.61	146.55	150.999
2921.89	270.316	144.776
2167.2	34.0351	163.685
3109.88	48.6979	104.459
1191.1	149.335	15.9174
3442.31	138.907	297.124
4262.6	80.9986	80.0775
2407.76	296.618	-175.397
3028.84	175.742	-80.9851
4178.47	252.876	-164.598
2026.02	83.7725	-7.53727
2670.04	298.406	-59.9356
2055.64	167.87	49.2596
1191.65	145.771	175.969
5942.43	244.964	-84.8948
2987.76	314.129	108.553
4256.84	213.78	232.213
2527.49	188.12	-66.5159
4423.97	142.449	24.6277
1272.67	101.78	10.3943
4210.37	248.308	111.004
3922.81	169.102	189.352
2760.12	200.775	-278.235
2433.5	93.1589	69.2369
1739.77	62.78	83.1805
4077.28	164.419	148.153
4060.62	87.8826	74.0315
2675.53	288.949	53.6377
2394.57	333.171	62.0749
5391.55	108.167	95.5945
3710.75	249.365	-115.677
2330.59	257.61	-65.3142
2269.62	131.37	111.518
5002.64	55.5062	63.0828
1919.98	175.99	70.1418
5878.69	101.899	6.35894
1224.86	132.949	147.975
6040.36	131.259	94.5853
1806.54	151.682	76.2307
4783.39	122.625	83.4174
2382.57	79.5409	173.183
3157.61	108.534	113.225
2250.85	165.716	254.246
4226.88	213.069	113.735
2485.66	125.403	36.0099
2444.56	293.106	83.9619
2869.6	149.867	-90.6375
2659.46	233.979	65.4291
2528.56	99.9603	104.279
6737.26	123.817	49.0727
5193.69	123.756	-191.761
1201.24	136.24	-165.226
3325.18	82.0877	159.396
3250.66	199.034	148.802
2664.47	277.849	13.9509
3599.83	358.321	42.5034
3038.78	182.696	108.795
1202.84	130.634	66.6101
1668.18	132.299	58.967
1529.7	128.002	115.781
2589.69	41.9371	-285.511
2325.39	204.181	-104.622
1221.02	90.6586	-270.706
5570.78	168.69	102.43
1300.81	159.93	55.7072
1178.49	136.695	95.4972
3113.25	105.076	134.673
3965.76	167.241	68.9696
3460.38	108.927	-104.207
6016.68	118.657	22.5351
2253.18	110.862	101.393
1693.26	61.4237	126.144
2251.43	83.2033	23.9105
1273.47	188.338	35.8076
6910.28	90.9111	-15.7872
6151.9	351.171	64.0687
6740.59	146.426	150.954
1183.22	61.0696	138.792
2377.4	206.839	-42.7498
2369.25	56.3517	77.2806
1656.37	164.582	-14.6999
2130.36	158.639	80.3804
4335.19	305.859	-28.5986
1795.56	142.39	-56.0354
1296.91	167.633	184.357
2130.12	355.466	-82.2401
6719.48	164.789	-201.456
7323.71	157.4	-89.7261
2338.95	106.52	63.2332
1671.16	90.9027	-230.186
2717.65	331.701	-158.579
2366.16	58.9805	-197.123
4096.75	146.055	117.843
2485.7	51.7753	138.301
2996.61	87.9115	-98.6772
2010.42	134.417	-14.9231
2771.23	86.7038	42.8119
2264.18	85.6141	119.724
6595.64	110.77	174.109
3583.51	72.3914	257.784
5417.94	195.987	19.1084
1775.82	93.6448	142.071
1217.23	162.739	103.397
2366.88	187.077	-16.4107
3154.97	153.217	58.9486
3867.11	143.987	96.3153
2514.42	290.678	-167.224
6072.14	250.108	167.31
7126.74	84.0116	-65.9223
2233.41	285.933	239.617
3406.67	250.021	48.3464
1175.32	91.8203	-296.584
2320.18	242.531	57.7265
2026.91	281.443	26.2741
4212.9	127.685	-181.522
2179.63	100.98	-159.402
3413.57	178.433	-47.3355
2761.04	88.5097	-138.401
5297.36	66.7269	281.392
1679.51	85.318	113.305
5301.02	58.714	-61.577
4075.5	288.039	196.127
3602.29	379.005	-216.484
3519.59	155.234	115.627
2443.6	232.056	-266.171
3598.41	225.359	75.8488
2736.76	56.4586	-125.56
3306.19	235.02	-20.0941
7246.99	136.928	23.2376
5678.76	55.6801	26.7466
2019	131.26	60.2412
2668.32	177.15	126.905
3793.23	173.782	154.386
2155.13	33.9591	168.423
2667.95	103.625	56.1509
1195.73	95.6253	-24.911
2314.85	297.332	100.82
4309.72	102.152	171.175
2065.77	57.0236	-7.82244
4493.02	287.939	-36.0865
2764.2	174.989	10.8636
2579.26	181.557	103.512
2281.56	44.3819	-76.5642
1177.66	126.9	99.7544
1715.9	167.839	-180.727
1666.38	97.6629	63.553
2087.8	95.6341	65.7355
2208.71	350.147	208.061
4112.48	203.537	-80.745
1970.51	206.008	128.743
3109.82	251.578	234.825
2860.52	162.223	8.7399
4351.93	105.657	-297.67
2718.47	232.698	89.8994
6371.21	154.435	-14.5604
3514.22	115.193	40.7298
2086.2	340.004	89.1807
3278.53	333.823	-272.609
1718.35	121.807	0.102
2716.57	108.877	167.022
5051.59	125.264	-286.301
1779.74	147.677	62.1394
2205.63	120.318	38.8738
2780.79	111.732	-9.56228
3335.28	84.8004	75.9437
4168.96	299.911	64.1066
5207.87	127.223	35.5404
2410.78	255.444	-43.7148
2219.53	250.541	245.616
4769.53	115.936	196.855
1295.13	146.175	125.081
1752.58	95.4042	148.756
2515.98	234.808	87.813
2085.05	68.0014	-206.056
2017.32	97.6419	276.329
2058.18	311.867	-81.6053
6745.73	205.871	128.585
3394.78	98.3109	152.402
7137.95	146.929	-148.752
4269.15	195.711	55.6443
2523.71	211.845	135.401
1454.05	145.996	91.0649
3950.22	98.2876	109.212
2384.12	106.041	215.943
1607.36	70.354	140.563
4077.75	82.747	126.701
3340.16	148.284	89.9764
2205.73	243.783	64.0936
1525.62	18.0572	148.936
1994.38	108.058	76.0683
1622.01	87.8517	-284.687
2801.02	116.811	148.371
2353.93	181.915	110.185
3169.36	298.2	-62.1175
1214.43	151.683	9.95039
4106.39	81.3177	132.999
3436.55	271.005	87.215
3184.12	336.017	-59.5684
4241.37	314.811	-33.8044
5544.73	106.32	-13.9253
2223.9	116.91	260.503
1187.59	74.0933	52.3228
3257.92	161.121	-36.2804
4175.75	287.476	216.66
6074.59	135.417	154.68
4005.64	90.9254	43.1487
5928.44	270.961	252.249
2318.3	102.469	121.875
3288.34	36.9233	-79.3013
5839.86	127.457	-131.445
2598.29	70.4744	-120.488
2650.49	166.151	-90.18
1405.96	41.0922	-93.3115
2223.4	220.7	-290.638
2649.12	307.799	264.915
1787.79	93.5038	121.054
2897.77	141.007	168.13
1864.35	190.522	168.578
2238.64	251.882	68.2946
2565.31	156.052	86.9199
3117.21	207.556	64.4106
1579.63	64.882	188.528
4504.6	265.493	54.2752
3409.18	231.557	21.5404
2592.73	102.833	-79.9518
2581.08	301.524	-117.757
2439.93	357.408	272.609
4929.53	282.213	-18.4911
2186.54	266.779	56.6043
3437.37	79.4578	37.8446
4395.02	164.856	-160.499
6572.29	121.489	131.01
2222.4	303.468	53.6292
2290.35	146.139	-77.1401
2580.21	85.8817	81.2474
3097.55	254.468	-86.9586
1568	150.819	-31.6151
2739.61	84.5718	-164.261
2308.99	301.875	-60.7077
6516.87	120.222	-44.9836
2880.43	181.752	-88.4285
3732.7	58.2238	61.5182
2609.46	264.972	-91.3147
1931.64	70.825	62.4289
2450.06	126.061	-41.2941
4966.65	201.212	61.4008
3344.8	59.6871	-102.451
2703.89	166.909	-22.5506
2112.76	112.533	24.748
1776.24	141.17	129.639
3007	328.574	-75.9993
2395.9	145.246	151.515
2063.45	28.9812	92.2115
3990.17	99.2891	-243.126
1257.96	157.427	8.0795
4037.08	73.8883	16.1462
2015.34	124.293	139.143
2627.17	196.53	123.363
1696.7	160.876	117.946
4238.69	92.1156	199.043
1961.68	25.5504	63.811
1773.4	129.983	70.9383
2280.08	174.582	-125.163
2492.45	143.937	-95.4544
2280.45	285.229	-154.133
3396.76	105.194	-290.085
3365.87	78.3569	107.162
3264.99	173.379	80.638
3832.64	292.915	36.5743
1607.41	162.055	101.799
2097.38	53.2164	40.7938
2009.99	160.697	12.2974
2557.33	310.788	151.672
3900.82	145.625	279.238
2480.17	134.419	113.981
3373.68	126.158	12.7699
6474.32	195.72	202.947
2302.36	144.659	106.343
3181.34	110.762	157.253
3179.29	117.321	-7.4548
1832.17	184.768	80.577
1852.93	231.636	251.402
2233.79	305.249	-169.502
4001.48	142.684	-210.346
2666.22	45.3033	118.074
5693.21	51.6414	49.1775
2733.27	53.0548	1.06013
2104.73	97.592	-74.7652
3631.26	350.024	48.8301
2510.23	172.875	67.1985
4140.78	151.542	46.8789
3715.27	182.939	111.69
2038.41	229.246	21.5224
3301.51	192.907	-46.9082
5567.34	331.597	8.02481
3448.85	202.167	102.325
1954.52	30.8488	-68.5965
2383.87	97.2594	-196.158
1723.91	254.026	237.542
1598.94	58.4728	-215.126
1756.96	88.2048	152.119
2261.43	331.53	23.739
2172.86	256.172	-91.6673
2485.32	174.147	141.503
5333.38	78.1382	156.941
1174.6	139.357	-46.1663
3366.05	80.7366	8.35596
4358.43	125.954	94.9413
5444.22	120.265	67.9742
2141.24	166.22	-119.953
2031.3	114.694	180.047
6310.63	158.628	59.4855
5219.06	52.2497	-52.23
1658.37	142.455	37.2251
2532.95	163.011	88.0203
5458.41	173.142	76.4769
1179.35	144.009	-79.7311
3242.96	191.322	161.458
1784.21	113.337	54.7017
1646.44	138.78	166.808
2374.86	303.233	-50.0978
3090.91	286.933	-43.4333
2236.66	129.186	-216.228
1377.09	141.144	31.7906
4598.14	183.259	106.082
5420.21	157.279	170.814
2622.59	52.5661	53.5251
2148.33	170.586	-146.595
5059.07	75.2835	91.6915
7062.96	303.371	74.6563
2956.41	347.442	-66.5307
2395.43	328.957	-39.3476
5714.61	87.7477	169.165
3501.47	76.0496	-16.1437
3881.7	306.664	45.3922
1753.54	132.622	-17.6315
2478.86	68.6315	21.6894
2140.06	192.348	52.8903
2207.11	161.025	-68.6516
2322.68	240.951	48.7881
5669.4	105.064	135.113
2009.32	143.118	-72.3732
3328.25	100.077	-54.7137
2274.84	269.081	81.5039
1795.17	150.336	10.4011
2703.17	257.06	37.808
1857.72	104.227	151.976
1788.24	141.406	113.282
6631.88	160.153	-162.886
1887.46	108.574	195.042
3275.82	257.152	80.4766
3305.91	253.308	-23.7132
7143.09	133.699	-47.609
2051.77	170.468	-39.267
1543.78	148.198	81.3499
3197.57	160.298	92.603
4953.38	116.207	149.406
1241.34	47.4859	-249.885
5424.36	150.391	115.033
4627.56	117.842	92.6717
2574.25	266.808	-122.883
2123.69	312.596	132.85
5267.2	131.399	-217.817
3433.53	13.783	-22.983
3604.91	175.29	103.058
2216.4	40.4724	-57.4966
2466.84	73.6619	-96.8949
7242.37	82.3451	-75.5821
4639.13	142.08	150.53
3253.4	350.6	140.009
2743.07	335.04	188.056
2870.47	87.8531	80.3083
4818.93	136.635	85.8167
5086.11	87.1226	180.016
3012.18	198.194	125.068
2010.73	218.632	138.515
2242.77	60.7479	97.7001
5658.96	161.678	-9.63018
2566.82	97.821	-54.276
1398.04	120.04	-99.2132
2627.4	286.17	139.84
3051.79	317.005	-64.6696
2903.19	204.571	184.624
2196.48	80.0869	36.0066
1700.57	87.5217	111.904
3121.36	176.242	255.45
4767.78	104.371	99.2969
2318.78	130.178	97.7896
4912.87	112.311	60.9004
1184.52	109.957	-139.548
2786.84	247.567	25.294
1575.22	181.103	173.074
2374.04	125.44	-178.888
1472.58	41.4489	-127.934
2523.88	234.641	-58.9258
2870.37	236.531	232.549
3196.78	135.205	4.43349
2821.55	77.8312	-188.759
5210.54	138.695	128.828
5027.2	127.876	-74.6383
2378.22	69.4823	-12.1319
2913.52	300.704	-178.369
3393.27	135.361	165.747
4660.55	91.6984	-25.2707
1669.44	55.1736	174.876
5651.43	101.422	-50.0499
3345.61	176.599	98.7318
2288.24	71.5442	108.855
2071.86	91.9799	221.539
2109.38	190.59	-171.374
2880.43	153.245	-48.4216
4673.83	267.086	177.668
2016.32	172.571	-71.213
2320.18	257.957	63.2302
1714.08	91.5504	-138.98
7105.86	387.452	129.383
5902.41	42.9963	-148.689
4007.42	201.081	202.17
4198.68	114.626	160.475
1774.48	34.1574	-5.2748
2024.58	180.842	-47.6504
2391.16	161.538	-54.5549
4131.81	132.539	219.298
2438.57	40.4072	7.26533
1424.35	130.985	93.8376
4144.9	101.447	234.821
1251.03	71.5481	115.462
3425.94	44.1153	43.9137
3107.36	199.117	147.575
2265.24	134.323	37.1955
4620.31	168.098	273.342
2136.29	122.62	132.431
2122.2	326.916	-21.9297
6508.44	112.425	60.9042
2081.97	353.059	84.291
1213.35	134.472	185.125
1599.55	79.5084	240.657
5030.8	281.116	-93.9463
2592.71	78.8869	137.772
1618.57	104.644	185.459
4398.22	80.252	10.3037
1197.93	148.141	129.789
6361.78	251.216	148.724
1327.9	138.612	114.835
2749.92	116.262	58.2408
2675.97	157.325	76.3962
2450.75	185.633	75.4797
2788.79	188.68	-54.9343
2229.54	41.4369	158.549
1586.94	66.1248	110.345
3020.63	404.48	91.0588
5294.03	174.518	-25.1694
2389.01	132.575	-136.584
2016.1	142.055	21.3839
3591.57	155.663	140.97
6020.98	106.565	39.6889
2971.57	232.456	14.2416
2688.03	168.126	89.7967
2156.6	32.0749	185.262
2356.46	100.338	100.114
2422.72	337.828	62.0885
2023.76	71.7042	99.51
2461.45	85.0495	97.1525
1234.21	34.9583	40.282
1186.53	102.299	-256.221
2140.41	88.5354	50.3257
3830.11	280.816	62.2256
2140.81	67.6096	-16.9187
2399.48	301.822	173.65
2433.76	234.438	-42.2076
2290.07	181.764	-46.4193
2730.36	313.326	50.7289
3982.06	136.606	-217.397
6303.76	191.823	77.6097
2265.3	293.914	37.6453
3571.06	92.1114	-47.9767
6226.8	377.391	159.422
3062.19	110.249	-87.2943
2543.93	321.488	-200.607
3133.09	198.228	58.3496
2497.69	118.251	70.5679
2423.2	363.46	-47.1019
2046.13	194.104	185.146
5618.5	181.668	25.1071
4646.93	176.89	-136.765
2164.46	30.1673	-106.135
2264	375.958	-147.705
1226.74	121.44	107.799
1207.08	97.1118	154.94
4154.23	232.958	-24.8028
6118.18	288.005	-48.8522
3571.82	119.885	-184.061
3429.43	172.264	132.197
2278.22	104.433	-49.7697
1219.65	65.7958	-199.838
2594.22	336.404	-67.7932
2231.94	162.093	-104.682
5481.69	109.166	-112.479
2046.57	295.897	197.344
1652.29	192.262	96.1749
2195.34	153.447	57.2286
2220.55	154.16	23.3998
2004.51	293.317	147.452
2343.95	369.874	69.4371
6821.25	123.979	-143.259
2725.35	111.307	193.124
3098.96	119.972	153.831
1636.38	156.388	-281.057
2649.12	240.188	260.303
4793.82	158.203	-88.8618
1227.36	89.6637	163.148
7108.31	149.726	167.82
3560.09	164.597	-43.1906
2142.57	282.932	255.823
2421.05	292.857	52.0346
4540.8	113.749	-83.8662
1705.67	121.652	-285.509
2096.32	285.847	-82.9572
3196.78	296.878	-16.3711
2850.07	91.7878	153.041
4482.43	73.1653	63.3531
2151.23	282.028	28.9152
3189.45	99.4577	-25.9617
3597.33	90.3205	26.5021
2305.26	160.623	74.28
1877.63	199.141	280.82
6273.95	229.889	238.411
6398.02	348.512	90.0273
5318.81	328.155	153.017
2681.76	104.478	14.2502
3017.46	60.8547	-15.5607
5040.7	147.337	126.397
1194.11	124.913	158.164
2090.73	309.536	-89.5557
2612.86	302.828	95.2693
5747.41	353.657	-17.8161
5940.3	64.9754	84.1483
2293.39	90.2989	141.683
5987.75	84.9792	67.0388
1453.42	143.592	149.307
6507.22	74.3138	97.5184
3967.68	105.387	36.9308
2339.3	106.395	140.512
2685.63	37.4499	138.622
3054.33	132.588	148.942
2056.2	149.63	125.349
2001.19	330.066	217.445
4075.27	250.235	142.666
4461.64	133.463	125.845
1365.11	362.267	75.1607
6198.84	160.257	-101.305
4363.44	139.065	73.6227
1187.48	99.3526	-21.453
2190.41	131.639	-36.5781
5394.73	273.225	-131.472
5248.28	50.7048	84.3161
2707.32	155.709	154.836
4877.04	291.146	278.01
1327.58	124.983	-152.764
1222.6	134.603	148.194
2630.98	242.363	96.8289
1224.74	114.573	25.2704
2335.98	137.563	-253.475
1675.7	153.222	179.43
2707.32	160.294	140.6
3022.55	109.135	164.648
6780.78	118.26	119.133
2924.32	123.213	-77.1079
3299.41	132.169	230.799
3116.99	150.275	108.356
1233.25	130.727	132.254
1623.16	85.7005	186.69
1826.23	115.712	265.23
2862.22	169.812	-97.0162
2862.68	113.04	140.903
1290.86	93.9744	33.3399
2689.45	51.4024	-177.761
1949.09	118.231	215.024
4750.73	58.7465	50.1144
2220.72	65.1921	117.626
2146.83	93.9803	170.467
2736.36	184.692	-21.4431
2324.12	170.784	-83.0312
2960.62	108.411	-269.406
2625.49	75.6303	58.5564
2699.57	78.8949	154.049
6444.09	127.387	277.703
4886.78	228.058	72.5031
4813.32	380.264	139.224
6706.15	47.2998	93.0883
2044.98	326.973	192.544
1625.33	137.894	67.7676
6911.98	111.5	33.5568
2950.75	306.74	-43.1739
2408.33	179.304	218.601
2227.44	178.239	-32.5333
4813	171.707	-220.986
2212.3	80.961	-11.4477
2308.39	46.4041	-27.2562
2010.31	290.002	114.931
2742.51	77.7968	87.3763
3832.64	170.151	59.1983
1303.57	127.413	-32.7435
2842.01	39.4202	71.2855
2290.25	211.377	126.654
6478.32	141.533	-44.2028
3990.42	158.86	-252.483
3490.91	288.098	88.9627
2503.21	33.1403	-69.329
2002.84	103.73	17.5773
2663.11	161.942	108.965
1221.52	126.749	150.138
2148.2	188.166	-61.7783
5371.91	193.734	-101.814
1940.39	98.8007	212.123
3127.1	173.075	91.7207
4479.09	150.781	-64.767
2932.73	94.4233	100.541
2202.99	110.544	-117.479
5164.51	154.482	49.9313
6074.91	314.785	-213.637
2366.88	128.864	-15.5691
1208.16	86.4148	-176.32
2094.19	76.3632	128.241
4538.2	190.217	59.1093
2334.98	207.76	-261.537
5113.41	167.754	50.9007
2635.54	134.25	231.368
6213.13	127.042	126.579
2185.13	105.353	45.9226
1634.13	102.934	-35.3366
1553.6	146.072	178.75
2030.47	43.9187	-207.313
1574.22	48.3509	93.2996
3261.95	85.3691	7.47953
2048.75	207.534	145.76
2054.04	102.225	164.076
5316.12	238.891	155.455
1901.73	114.836	177.424
2702.58	237.597	31.0185
5922	100.576	167.624
4211.87	132.64	-10.9069
2544.73	110.264	165.589
3104.03	342.636	81.5621
2955.48	177.351	-72.9971
1187.86	47.5111	-112.709
2571.87	87.5068	-232.298
3606.2	33.0259	-185.205
2767.46	113.499	-61.9558
5935.17	129.342	145.086
3274.28	302.224	43.5108
2622.61	80.9618	184.506
2740.29	201.351	-230.57
2893.52	313.927	-51.3029
2204.09	55.6746	-174.547
1779.44	34.5107	151.867
4300.1	151.975	58.0638
4124.6	178.345	23.3229
2013.25	177.667	123.818
3301.4	160.588	62.421
5225.99	154.465	30.6486
2345.39	152.341	182.095
1950.31	130.105	118.585
3453.69	191.992	104.968
3044.89	83.3325	169.134
5589.54	339.441	140.168
3178.43	127.362	187.936
1189.66	184.488	32.1298
1711.85	30.3106	180.017
5620.86	326.87	-45.2283
1210.52	163.428	29.46
2233.77	68.3563	-48.1839
2196.4	40.3779	182.614
2496.61	198.251	132.308
2217.61	231.419	-69.9655
4787.33	341.353	102.524
3744.57	118.544	-86.2539
5330.92	46.7149	-118.676
1935.39	79.4648	131.035
2167.74	343.562	-147.929
2516.48	267.036	-97.0801
4677.28	175.34	-46.3617
4064.64	255.897	152.578
2280.83	247.909	-25.4805
6334.74	162.363	59.1931
1748.46	87.8401	158.607
2133.02	109.265	108.394
3309.22	104.956	89.1859
2575.76	230.747	194.695
2563.35	354.429	169.318
5030.51	146.913	-206.148
2431.74	83.4406	-238.271
3323.29	334.646	143.991
3947.82	129.129	-34.2041
2788.03	257.563	125.697
3618.37	62.42	-63.9296
3194.19	194.771	-218.999
4399.65	143.924	-39.5631
1535.14	136.354	91.4565
1813.18	177.236	-32.7636
1478.09	88.8272	-60.997
1187.59	89.6315	62.0678
3309.86	108.286	169.057
2740.74	271.734	104.336
2904.89	33.4345	154.86
2341.08	290.1	-103.843
2111.9	52.4323	116.655
1252.13	135.054	144.43
2546.94	166.34	220.033
3955.28	251.695	55.4654
6019.71	111.391	108.077
2324.95	32.187	-17.7481
2858.23	332.059	-42.6601
2334.53	321.21	-52.405
2378.58	318.484	77.4407
7046.47	299.176	92.1011
5489.9	255.55	82.7379
2227.59	110.572	-6.87316
4138.62	98.4354	189.191
2407.69	123.255	107.409
3748.91	91.5593	104.927
3081.37	128.531	48.1738
1176.67	149.974	55.3844
2459.54	235.84	-64.6007
1512.3	42.6417	280.56
2540.44	16.6803	116.635
2925.13	153.548	71.465
3243.11	290.673	25.2226
2275.56	144.007	30.0182
2782.8	155.682	49.3772
2468.47	108.598	95.1926
1186.64	180.72	1.37465
2231.66	106.036	119.086
2730.31	209.839	204.339
7259.49	118.195	15.8539
2348.63	151.177	150.424
7162.89	256.179	-108.489
3876.11	49.998	-215.972
2398.98	134.588	-106.901
2126.94	237.586	99.3573
2408.86	332.945	-15.5261
2678.65	264.919	-167.236
2907.4	235.221	205.411
2010.35	141.735	-213.963
2441.09	72.0372	66.2225
2233.45	349.636	95.0004
2210.48	113.809	38.9154
2816.37	351.192	265.382
1773.01	72.4664	65.748
2333.12	347.414	-23.8526
2194.35	208.491	-109.645
4827.11	75.2336	-128.36
4441.13	146.176	113.945
2460.34	277.947	73.5085
6076.61	153.721	-216.912
2236.57	238.575	-154.197
2720.62	83.7263	108.5
2132.99	166.976	-26.507
2069.03	56.2273	6.26367
1196.56	68.2063	18.5539
3492.58	162.034	101.9
1539.68	150.532	99.9894
6325.59	163.625	-138.971
2873.12	162.314	57.821
2118.3	140.178	-139.234
1984.94	126.128	-24.9931
1443.7	71.0058	184.716
6630.89	157.446	119.367
4450.86	165.487	58.5384
2869.43	143.472	-116.695
2086.3	93.8212	176.484
3267.08	158.083	57.2093
4994.87	148.992	134.338
1198.27	162.392	159.273
2273.19	365.536	218.187
1895.91	82.2343	117.162
2698.71	112.915	11.5989
1302.82	94.9977	133.219
3182.64	358.176	39.1587
5895.79	135.521	160.752
3799.91	81.2435	129.113
1750.54	112.489	118.275
2278	220.558	-48.9037
2020.1	241.724	-87.7992
3297.08	108.323	41.5396
2105.34	173.734	-184.323
3813.69	128.216	187.039
2112.08	178.491	106.8
2040.41	342.786	-201.867
2767.91	147.849	170.166
4876.72	138.247	-52.0172
6932.59	208.229	112.928
4133.33	87.8378	60.7137
3504.85	278.728	-67.5671
2224.36	125.408	-20.2917
7275.34	144.384	92.932
6617.72	223.139	-145.351
2268.93	155.766	-64.5614
3731.08	203.058	150.653
2240.21	287.902	29.8804
3735.58	80.3842	96.2558
2470.67	134.323	-26.1252
3381.42	134.629	192.729
2140.74	131.583	-31.9736
1768.86	129.761	121.593
2507.53	134.292	103.024
6445.68	78.952	124.26
1182.93	139.744	91.9031
3466	101.559	-137.629
5262.15	142.886	52.875
2159.47	270.65	83.101
3950.54	17.2047	64.1724
7149.87	90.0511	230.762
2685.89	46.0931	93.7896
2150.97	272.052	-88.9772
2906.42	311.525	204.811
2461.69	139.343	81.7504
1840.29	195.648	26.1408
3003.55	98.6458	208.42
2372.76	177.863	165.564
4017.51	322.785	-26.7377
2309.03	58.4094	1.01968
1457.97	167.703	-164.675
4414.49	163.138	208.594
4284.42	140.574	70.8959
2834.55	108.358	23.2725
3406.11	185.257	247.81
1194.27	106.599	-74.0277
5620.86	287.21	16.9137
2292.78	309.257	183.57
3686.56	71.9985	149.869
3404.51	111.368	45.4322
3842.71	173.152	130.461
3413.09	83.739	-37.1101
2338.05	139.128	147.415
2478.42	210.361	-131.432
1627.5	138.94	134.72
2906.02	184.83	34.1865
4719.91	362.391	-35.5229
4276.25	166.074	169.04
2171.22	20.9827	-92.7202
2324.09	72.3482	98.971
2512.78	169.692	32.6069
2276.12	101.162	122.525
4900.37	301.567	160.065
2497.5	256.148	-106.042
1540.25	155.343	189.253
2201.2	189.032	18.7738
2776.25	94.0817	-162.162
3870.06	197.846	148.623
6233.04	131.725	135.3
2559.43	177.61	-92.446
2718.34	152.869	133.758
2326.31	161.019	-40.3137
1209.33	101.872	-57.9447
3906.01	166.791	145.56
4397.81	379.455	163.8
5565.2	123.292	93.5159
4364.99	172.662	123.662
3480.76	205.122	-32.7345
2211.79	295.133	-212.191
2929.46	148.243	188.604
1912.93	39.6205	60.3605
2567.53	51.3916	102.79
2053.36	173.68	17.6731
2950.17	103.613	52.4363
2389.59	101.479	-66.9809
2121.7	342.922	75.7015
4137.08	65.9091	-201.542
4815.75	59.9182	146.885
1368.19	77.5013	-95.977
2785.74	321.029	261.759
2316.2	294.23	-160.277
2096.8	135.3	-44.9291
4954.26	132.785	89.0142
2132.34	37.4019	65.2979
5713.75	146.261	110.405
2329.42	243.78	247.925
6365.25	124.458	-49.0003
5100.51	145.834	222.024
4416.37	223.274	79.267
3739.66	56.8587	74.4156
5900.17	202.369	82.4669
3261.82	132.76	132.604
6074.53	204.776	-17.3196
2387.98	230.435	-229.647
2161.16	245.013	-152.116
5611.7	133.896	-54.5481
3806.44	104.066	134.979
2553.48	133.698	21.6023
2655.41	173.4	28.5011
2149.5	245.381	-155.761
2293.01	110.52	84.6364
1203.92	77.1976	-238.293
4848.74	56.9877	-47.9733
2485.97	226.931	50.0282
2402.73	161.024	-36.925
2305.1	30.3962	101.992
1727.93	23.3128	39.1833
4553.95	115.732	59.0345
2660.66	126.536	93.0246
2009.95	302.417	-59.1901
2209.36	167.266	86.6454
2316.29	303.499	-43.5273
3200.23	140.521	121.7
3376.94	130.439	155.829
2017.82	352.605	192.598
6715.34	124.883	199.466
2855.49	221.636	54.1839
2786.19	145.077	211.618
2258.49	118.438	40.054
2654.58	12.6673	-271.603
1334.46	169.313	-64.2729
1342.02	154.568	154.557
5827.76	134.355	158.102
3490.57	68.287	191.275
2991.36	203.778	33.5513
5077.41	258.994	-135.307
3089.6	110.549	123.107
2573.89	326.152	120.133
1775.16	104.12	179.043
3231.73	173.842	-125.018
1184.26	102.855	49.0657
2469.05	331.541	-75.5307
4016.73	252.107	50.1514
3409.26	339.32	178.096
2024.49	127.048	68.6418
2239.14	157.364	-38.7027
1929.55	201.313	134.146
3098.09	155.688	-26.784
1480.17	120.771	294.802
1867.66	153.2	140.307
2000.23	291.999	-15.7552
1899.85	142.427	-125.185
1518.25	129.846	154.533
2520.45	89.9609	-21.0466
1676.64	110.75	92.0825
3887.33	161.513	-37.8364
1254.99	91.2528	-110.338
2916.1	330.294	83.0704
2486.72	101.768	150.346
2224.83	202.291	74.6152
2798.08	151.271	74.3751
3213	247.366	237.122
2470.89	151.074	243.13
2485.47	70.3579	125.372
2960.01	125.426	-144.396
2761.19	339.087	88.7423
2103.42	190.037	90.094
5502.01	140.978	14.8844
1174.79	64.4573	125.072
1804.95	131.075	46.2854
2788.7	158.154	-141.892
5426.8	295.253	34.6704
1209.77	150.359	107.111
1691.29	163.745	-231.411
4874.93	93.1207	159.059
4093.05	108.212	114.337
5072.07	141.708	44.6622
1536.77	40.2224	66.6339
2019.98	307.865	-61.5157
2275.74	33.4908	39.6286
2705.13	149.813	54.4631
2035.58	123.747	136.177
6609.32	158.803	-21.1668
2018.39	243.248	-289.156
3758.93	227.716	148.67
4023.45	143.801	141.953
2280.6	221.725	-121.962
2452.68	121.672	67.7679
3294.38	116.934	-77.0641
2287.35	157.935	-125.422
5181.76	104.103	159.234
2858.64	87.2673	-64.6235
2094.23	350.191	214.298
2612.26	179.338	37.4068
2803.41	87.6147	54.9527
5765.27	192.292	174.56
2240.81	68.9586	-49.2709
5049.06	114.204	189.455
2407.6	355.028	-180.562
2587.64	118.088	162.454
2036.01	46.767	151.31
7205.56	125.343	187.575
1599.3	150.417	54.8164
4771.54	129.943	-118.092
1693.61	142.391	140.787
2828.68	166.499	162.741
1663.81	109.77	108.995
6501.09	19.8702	-280.969
2024.34	115.273	-244.835
1184.33	102.559	77.7706
5813.15	213.753	153.58
1742.2	152.705	101.76
3339.68	157.114	-59.494
2858.23	93.5867	-76.169
2636.76	124.535	91.7454
2206.72	245.517	-37.6801
4550.62	112.934	150.055
2411.49	101.677	-202.123
2138.85	335.889	128.984
2890.66	134.807	114.533
2968.79	122.25	130.11
2219.39	49.7715	84.7616
4739.45	101.707	87.8278
1745.46	129.342	118.213
3577.14	158.58	177.61
1865	92.1441	121.993
6658.11	400.751	-14.6832
2804.39	187.525	67.1474
3720.92	169.452	111.316
2212.81	177.042	-245.881
6703.32	296.482	187.243
2182.18	158.639	-81.9426
2098.83	194.721	-75.9242
2094.4	122.133	48.719
2868	26.1509	111.601
2963.05	138.32	87.1588
3226.54	218.684	155.57
6763.22	288.436	-30.6835
2144.86	133.649	17.5814
1659.51	50.1658	-38.1833
2912.94	165.673	-13.0781
3692.26	312.847	39.2497
5170.29	180.283	-76.1993
2265.4	76.6121	147.655
1654.86	32.766	88.496
3158.09	153.465	105.704
2174.53	204.727	-21.4405
7121.57	54.6473	-36.9119
2410.34	184.348	125.735
2869.4	225.286	-26.5985
7012.69	374.943	112.604
5615.19	28.0867	250.778
1878.21	251.121	193.077
2400.47	153.376	-101.861
5070.94	72.7709	-219.313
1779.95	104.575	176.364
1259.56	48.8074	77.5911
5329.03	121.229	-104.984
1177.44	32.2676	-180.382
3331.29	126.233	-294.55
1674.71	113.036	-85.4302
1575.78	182.985	-89.2817
3462.9	134.058	196.805
4104.84	76.6764	165.47
2703.62	190.148	82.1304
1672.27	142.237	154.24
3351.31	321.636	126.614
2041.24	300.036	95.3677
2213.49	304.676	26.8473
3302.11	120.802	44.1082
1186.24	133.747	163.366
4093.5	137.716	60.1927
1913.18	99.0372	137.389
3269.92	137.946	-104.828
7423.1	118.247	44.6728
1731.15	134.061	12.3652
3122.14	159.53	158.255
3357.77	167.979	-38.5567
4878.3	163.617	114.066
2719.22	145.413	190.518
5931.57	114.498	112.417
2838.32	347.305	151.553
2376.81	147.618	145.629
2593.66	92.6327	81.7135
2895.77	242.227	-82.0854
7087.73	257.36	109.045
4512.57	288.201	-6.49562
3792.07	148.398	-26.1956
1181.82	116.602	149.655
5281.6	304.439	-166.504
2348.03	59.2858	9.29493
2064.88	42.0313	51.02
2826.09	115.918	29.3766
3184.81	287.037	96.7956
2522.17	322.58	232.069
4107.54	138.93	20.9966
2087.29	330.485	-148.364
6652.4	145.534	144.641
3187.89	199.729	98.8087
5260.79	67.3611	-68.1072
2777.74	251.599	29.5275
1695.75	108.28	184.538
2308.37	157.4	166.507
4382.55	137.642	-140.044
3083.92	132.722	180.77
4683.27	65.2618	167.447
1192.38	115.064	156.232
3064.55	94.1173	-126.432
6947.48	343.746	78.4011
3808.02	108.39	87.8856
2070.3	82.1224	34.8162
2725.55	135.721	203.466
6377.97	77.0213	167.535
2116.63	341.831	-238.418
2600.77	185.397	131.987
1195.95	89.419	-150.183
2529.28	118.471	71.9006
3546.1	148.07	155.374
2286.57	269.555	-137.729
2455.48	301.698	-53.5091
7111.4	21.9082	152.513
4697.23	87.1054	15.8863
7438.3	96.1551	145.809
3653.93	358.745	152.848
2146.77	116.243	139.119
2144.48	106.845	-55.7702
3272.18	139.464	85.1744
2211.49	76.8646	-68.3859
2129.2	144.783	-143.111
6656.98	123.73	-63.9507
3210.59	288.573	78.1036
1927.66	133.333	43.0831
3641.15	216.8	155.933
4877.04	272.686	95.3599
3882.81	257.819	119.927
3727.65	158.831	17.866
1794.98	51.4232	192.317
2138.92	225.421	-37.6851
2110.68	374.69	74.9183
2485.18	116.759	87.9231
2802.33	128.069	144.68
4815.72	357.712	-50.7739
3104.75	60.4353	206.979
2202.53	60.0534	83.0992
1382.23	125.893	30.5765
2991.47	170.584	-55.8834
2139.61	291.959	78.7199
1219.43	136.035	66.73
4302.63	196.819	158.529
7220.67	44.8068	-99.6093
1820.62	130.549	63.1077
4829.34	47.8236	-77.0866
1633.73	152.584	64.5084
2638.57	71.6818	14.4242
2840.64	344.168	72.1043
2482.68	146.8	68.2613
1792.64	114.015	51.1517
1630.34	70.4941	116.433
1236.99	10.7465	43.2609
2083.55	104.674	35.4441
2257.33	379.281	-56.764
5975.61	114.431	142.442
3629.34	241.444	-202.96
6164.8	72.9561	-36.3663
3909.61	73.3415	168.541
3683.26	157.021	-47.5224
2714.66	54.8106	-65.0918
5724.01	325.955	108.917
1434.2	118.092	-57.7578
2337.33	286.197	106.391
2937.34	213.555	100.275
1190.07	132.62	-97.8744
1909.81	155.532	-171.346
2231.97	208.733	-78.691
1795.17	143.239	44.9813
1289.7	152.764	146.558
2321.73	134.087	-15.0982
1351.22	128.821	191.471
2556.35	309.139	213.549
2039.01	85.8415	77.7275
4001.77	64.5195	194.618
1463.05	137.343	81.6862
5854.47	14.275	145.281
2100.37	134.029	175.745
2468.62	266.33	61.8175
1881.54	132.263	0.72304
2590.51	111.321	156.195
2759.45	35.597	70.1872
2252.52	252.409	-47.2979
2310.72	112.835	-55.571
2124.17	331.47	-125.388
3234.09	195.233	-125.639
1254.88	151.27	-36.9124
2524.53	162.15	134.668
2020.67	109.113	-19.0205
3218.93	295.065	123.419
1211.88	149.736	147.039
2084.8	302.283	-295.142
7200.99	262.534	104.431
2954.84	61.9817	54.6603
2205.73	370.887	-97.2419
6660.6	143.569	153.285
1352	141.487	281.611
5314.19	32.3265	59.39
3230.45	119.414	135.953
2356.96	81.0772	107.431
5431.82	126.732	-217.466
3506.85	125.182	61.3867
6887.74	70.0729	169.332
2447.32	114.889	-60.7608
6989.79	168.094	59.4843
2087.91	141.408	-177.629
4047.24	107.731	-28.2953
1179.66	91.905	-121.129
1469.7	37.2396	65.3176
2505.69	95.4551	-112.248
5109.61	83.17	128.699
1757.31	96.3705	152.77
2783.3	38.2008	-198.564
2042.01	244.182	218.915
5502.79	149.525	-9.24247
6230.69	44.2904	215.607
3748.77	315.349	-157.785
2901.56	61.0301	-196.801
4824.31	107.373	92.2117
1712.06	10.0963	98.2103
3745.73	88.1211	65.6277
2859.82	102.399	65.022
2596.04	268.686	45.2301
2336.61	86.5082	110.565
2209.78	15.1856	94.1392
1208.3	103.895	105.963
2704.52	382.616	229.679
3181.59	112.048	191.123
1652.33	11.0683	54.6214
2076.69	373.284	25.3664
4918.37	134.235	128.361
4166.32	186.523	-233.296
2786.44	82.4253	122.386
2738.51	357.135	32.2103
2251.52	100.122	-127.292
2093.69	240.152	275.577
2276.85	33.5333	39.5555
1552.86	107.945	57.3138
3633.55	29.601	73.3796
2515.44	352.401	-88.7151
2585.86	144.941	157.271
3130.23	89.8248	177.898
4447.63	113.517	27.1868
2549.4	203.446	12.0981
1253.01	97.9216	41.775
2287.28	130.089	-65.3132
2270.52	191.554	-184.143
3503.13	112.57	-83.0808
1338.75	138.179	-22.3139
2350.09	203.331	-99.0135
2917.52	173.28	-147.166
2189.91	152.748	124.504
2313.22	162.584	-71.3462
2130.73	152.048	-9.60569
2215.62	95.2502	-12.371
1661.73	100.403	151.985
2645.85	381.807	283.766
3725.36	220.488	71.4723
2263.6	44.696	-80.5673
3743.8	141.468	-83.1424
2629.18	293.408	41.7499
2257.37	117.512	55.45
2012.24	148.503	183.603
2712.61	157.554	-59.2586
6002.28	65.2771	-99.8485
2443.71	197.099	50.0014
5004.56	65.1683	59.9672
1623.89	52.2585	138.815
2267.75	188.147	-28.1067
2353.06	156.857	-96.7909
1938.1	154.321	94.6893
3513.3	12.8266	109.65
2115.04	79.7924	184.645
5071.08	114.176	75.9669
2250.3	158.299	-106.447
2395.89	73.7292	85.1715
4163.67	83.3588	-249.414
1235.6	123.47	147.093
2403.35	127.463	-43.4055
5795.85	174.88	131.1
2804.91	59.0611	130.746
1662.07	42.7006	-132.122
4646.21	157.275	112.82
2524.88	356.942	117.685
7244.81	58.0163	-128.552
7362.79	69.3551	-129.788
2352.12	163.217	57.8873
3880.02	149.408	80.7922
3378.57	140.392	89.483
3064.32	145.548	123.225
4147.93	86.7457	141.977
1257.47	61.2875	58.431
2267.92	30.0826	-135.236
2813.74	185.649	-36.6127
1671.89	101.953	111.682
5350.93	170.323	174.594
3333.84	92.0438	-230.839
1616.29	98.891	-62.7483
2584.34	300.622	244.539
2451.29	52.3383	162.795
2220.73	94.9988	-86.653
2715.31	222.129	245.426
2684.82	85.9244	153.772
3454.92	98.2832	17.4356
2041.02	265.821	44.981
1258.77	127.207	-34.6977
3211.61	34.0819	-55.0957
2495.39	137.106	58.1637
5608.35	137.829	81.4856
1329.67	111.039	-61.6242
2477.31	237.468	-132.054
2579.48	94.219	60.6464
6141.29	300.013	109.785
1678.11	74.2432	188.65
2857.13	88.9553	199.773
2143.49	220.413	-147.669
5470.06	103.797	26.8066
2048.74	196.675	132.436
2230.98	65.4561	17.8618
4627.16	156.227	-20.6095
2217.41	345.536	-158.11
1907.38	127.774	22.1464
1889.91	119.158	118.491
3138.4	190.11	-81.8096
7232.3	98.0224	141.706
3362.23	131.327	56.7263
7233.85	233.827	-98.127
1722.71	142.518	116.784
2048.78	64.5236	94.963
3489.21	81.68	192.927
5322.2	124.159	-63.4473
4733.13	262.146	100.497
2209.62	361.796	-47.3508
1196	137.071	119.225
5016.07	21.3396	-2.11146
6970.96	88.0424	92.1379
2561.54	129.198	129.151
1861.63	125.947	147.554
4325.75	153.334	75.0815
4718.78	114.144	146.101
1743.16	130.789	101.816
2626.16	145.492	82.9645
5599.82	160.256	32.1246
2804.07	76.1442	65.2625
2358.3	330.14	-224.476
3832.12	315.015	287.511
3767.83	74.6507	-79.6813
2314.51	42.3493	-137.594
3970.56	152.817	134.946
2820.08	332.094	-41.9569
7115.51	78.8424	122.771
1203.34	99.1997	-86.6037
2354.29	89.6253	-91.7136
7244.29	292.693	48.2128
2173.36	102.673	13.0025
1833.82	98.8586	-14.8464
3508.21	334.106	48.9815
2429.59	74.6906	10.1639
2411.63	295.373	34.9606
2439.06	281.713	104.278
6103.94	39.3264	101.865
2518.82	365.993	-48.7448
5151.82	47.0978	298.707
2454.25	91.2008	98.3641
3722.95	111.126	145.642
2346.99	79.6097	152.091
1312.66	100.851	-30.5668
1219.64	118.015	-11.9744
2125.16	195.165	112.17
1668.34	119.083	-76.2448
2386.38	135.14	-60.4642
2017.36	134.342	206.733
2194.95	153.645	-147.413
1659.37	195.15	45.5062
1523.53	80.0937	178.622
2264.9	95.3371	248.555
2072.26	104.923	-97.5708
1528.35	155.458	-61.0408
1675.87	97.5004	179.944
2494.05	61.9041	77.1723
3567.8	142.228	-60.9002
2992.1	111.8	120.522
3521.64	193.346	-81.635
4648.16	69.3239	-44.3664
3590.58	107.484	-202.34
2072.82	189.116	39.4253
2095.1	50.7655	-80.4726
1228.45	100.076	-161.278
2352.27	77.499	137.991
2424.11	308.316	-56.9745
3039.14	139.447	267.289
3484.05	161.089	-100.6
1350.58	198.974	-49.4088
1513.21	67.7247	57.579
2691.79	64.8746	66.4672
6899.01	112.928	39.489
4229.65	86.2691	153.156
2332.6	124.288	-147.253
1840.85	33.0689	180.01
2602.65	257.14	-263.692
2198.49	172.284	167.495
1186.26	46.591	61.3441
1600.8	152.393	127.17
2104.68	72.8915	152.237
2982.73	178.158	-14.2665
1290.71	87.5244	60.8611
2003.02	310.25	-51.7475
2618.37	89.7531	135.825
2585.27	122.623	-30.607
2698.84	221.435	-230.417
3233.88	130.422	77.9794
6756.4	136.585	-18.0627
3241.64	218.88	-175.988
2973.21	288.576	79.363
3447.44	371.176	210.528
5480.47	312.233	133.484
2187.9	181.256	57.2306
1339.69	175.913	241.374
1932.5	107.291	158.602
2822.63	92.6926	-125.855
5118.21	51.7697	95.5945
2645.74	156.43	111.335
2724.89	283.279	54.1649
5716.88	259.377	-77.5061
3248.18	247.061	-31.5373
2384.42	219.417	130.729
2485.28	57.7683	9.95422
2003.42	166.088	-99.8389
5359.31	181.085	104.635
3095.02	97.7044	56.5618
2320	316.856	-24.6655
2142.91	161.773	-271.961
3546.78	113.3	23.5528
1306.77	99.6661	161.116
4534.95	140.893	-66.3397
2245.22	100.76	62.303
1896.38	104.121	29.1689
1445.9	114.495	77.591
5107	83.6983	153.013
2332.02	134.341	59.7642
1562.15	101.287	113.56
2316.2	163.818	-148.29
6234.08	146.31	-178.689
2068.8	112.713	-77.2505
3458.48	154.683	195.724
4908.46	115.122	122.985
2265.49	315.351	27.8545
6838.34	106.395	31.1797
2535.75	223.574	-73.0167
4377.3	194.252	175.059
3274.45	360.332	80.4964
1474.36	69.3588	-60.9484
3274.96	137.91	127.888
6872.96	54.1467	68.2933
2324.14	83.887	147.739
2124.88	86.6572	23.1564
1724.16	110.184	143.83
2343.83	48.3263	21.1972
2798.94	125.071	22.9084
2045.86	91.2612	-79.7871
2042.33	192.197	148.505
3385.48	159.547	160.07
2976.74	286.819	-79.6181
1252.98	127.861	63.5068
3480.76	366.714	0.77152
3511.75	59.4866	158.84
3954.35	40.133	10.6132
1481.56	171.081	113.899
2755.13	40.6592	-20.4116
6763.94	95.4056	-73.1392
3198.83	143.251	-52.5106
2168.95	223.136	118.582
2936.53	225.364	-55.5937
2477.58	93.6848	-49.8891
2197.04	230.526	-102.748
2904.45	316.449	-194.238
4632.11	83.2865	16.2289
4627.51	316.222	73.9082
2164.15	179.342	20.7323
2337.76	205.956	15.3663
5520.14	84.1289	135.384
4638.06	193.713	63.2788
3395.83	176.39	68.6352
5278.22	43.6466	135.513
2021.65	289.633	219.493
2297.05	114.819	22.5653
3388.13	14.5079	119.829
2047.07	104.874	20.5484
2849.35	177.391	107.702
3152.41	85.6593	111.102
1710.2	96.4356	161.669
1179.66	107.85	-129.288
2033.48	135.087	52.4924
2542.68	38.2668	72.0843
1224.35	107.553	-113.417
2561.22	150.428	103.372
4396.61	131.135	66.655
3124.72	70.3063	113.274
5877.38	249.135	114.344
2059.81	290.783	90.1846
4546.79	195.196	175.798
2483.13	294.602	93.1555
1257.22	128.798	68.4535
2178.16	90.3685	-80.3437
3360.99	179.241	-210.174
3738.94	21.163	111.912
7154.77	132.026	-143.727
5250.8	65.327	8.41908
2244.68	163.369	94.5985
3696.76	193.299	-263.454
3542.86	128.152	129.413
2732.69	111.934	192.708
1706.84	69.4021	135.886
3173.58	201.565	78.0988
2658.26	230.934	-279.842
1970.68	80.304	-27.625
3224.75	64.0176	-9.07257
4952.01	118.569	133.474
1267.07	63.9331	64.4639
2855.9	258.347	241.098
2381.71	150.237	95.1071
2480.81	70.4236	156.555
1888.69	173.502	166.383
1325.47	89.1799	-47.4972
3898	112.973	208.645
7410.59	105.508	140.405
3048.3	75.1436	36.7231
5454.44	279.343	-101.746
3978.26	99.2321	68.8181
5190.24	141.045	-149.074
4361.29	165.977	172.339
1717.35	133.623	134.959
6275.82	257.879	117.965
2278.18	121.293	-92.0883
1801.61	163.603	132.85
6960.38	54.603	-15.0828
3910.8	160.388	26.2373
2728.85	129.154	160.115
2525.58	176.775	80.8744
2251.7	343.095	-128.37
1238.25	94.382	-235.29
1618.74	85.8823	107.379
2912.18	147.394	32.3909
6162.9	151.73	101.35
5135.38	242.795	128.053
1186.72	112.156	9.49189
6855.22	304.828	106.092
2982.42	154.106	-93.5893
3491.85	142.954	-165.742
3041.06	89.2593	53.5914
6340.68	145.33	-206.816
4584.09	265.343	129.728
2552.48	112.906	90.6904
1819.61	73.8083	164.727
3297.04	166.947	-115.188
2287.59	104.041	-58.129
2180.24	161.814	-15.4219
2437.92	249.602	89.9382
4693.89	141.718	125.21
3318.41	194.879	77.2638
2245.11	236.253	-133.203
6723.48	285.07	-49.3895
2535.34	218.768	-244.035
3022.4	222.323	79.9751
2100.09	250.882	136.647
3295.42	199.552	96.4844
1905.23	106.638	30.4898
1185.06	85.0745	159.901
2306.82	244.62	82.0287
2022.76	163.713	99.5101
1685.03	98.8517	135.601
4406.97	134.474	-124.327
3939.58	221.066	86.9836
2131	172.369	23.8509
2826.93	221.637	87.2496
2844.55	112.963	212.935
4965.95	45.8093	105.423
1770.15	57.1239	51.2117
2033.03	111.171	100.127
2795.77	61.2758	96.2183
3208.03	60.9667	82.4801
1311.1	105.038	112.777
2748.52	190.83	-189.632
3314.95	57.1529	151.34
7269.47	173.565	242.842
2660.89	300.749	124.825
1221.71	71.1953	167.095
3431.19	290.667	96.3709
4544.88	213.674	118.781
1627.27	25.9428	145.007
2175.15	295.795	16.5591
2232.2	179.171	-159.17
4675.92	114.178	-30.1887
2053.57	142.574	-232.463
2056.16	176.834	-89.0169
3000.26	242.24	281.461
6695.58	168.088	86.2254
1861.93	174.536	173.429
6617.29	93.586	-172.374
2122.92	296.794	-114.173
2050.2	42.1156	-12.6969
2906.4	24.4218	-114.817
1661.7	160.924	288.65
2930.7	10.7317	89.0564
3299.76	154.213	57.2908
2580.5	296.178	-168.234
2516.97	298.409	-50.2143
1817.83	110.51	-26.3914
4405.01	129.062	106.595
1636.62	144.387	151.725
3867.2	171.325	-127.245
2443.18	188.941	106.643
2878.34	106.542	208.219
6883.02	146.218	134.896
2226.43	232.205	228.776
2197.06	30.4638	118.669
2742.75	60.2338	31.0635
1845.54	156.287	118.701
2636.88	173.24	130.765
6672.96	167.441	-147.356
1995.43	128.437	-262.008
2904.07	198.805	-49.1447
4163.19	160.295	144.893
2727.97	124.551	111.251
3523.52	157.393	67.7259
3779.05	148.413	-55.5454
2241.89	45.7096	94.3904
2963.52	30.8679	-13.0979
2401.53	133.907	-34.2372
6947.66	340.041	263.766
2155.49	229.057	76.5028
3626.56	223.552	82.2906
1810.02	62.8667	131.723
6756.56	102.929	119.696
4619.56	139.277	220.464
3578.81	249.681	258.733
3696.94	102.148	121.233
3113.88	198.854	117.489
1218.19	93.4381	94.894
2777.17	144.068	-134.867
7313.33	391.17	31.057
3708.75	165.755	58.0688
6469.1	319.919	161.274
1194.07	64.1692	109.724
2057.72	226.992	-271.543
4313.64	121.297	174.649
2163.17	127.249	103.808
2593.75	130.853	-92.9772
2218.42	81.5815	-143.018
6602.48	108.514	130.457
2149.5	163.004	141.112
2336.61	86.3436	113.456
4772.12	72.8435	-95.286
7270.32	167.285	42.4797
1756.77	85.3977	-106.051
5976.55	150.754	-20.329
2818.48	247.935	46.48
1606.24	91.2721	87.9133
5508.33	304.73	-19.9594
1668.46	111.984	76.3813
3518.62	110.298	54.6119
2561.92	195.772	-249.397
1482.39	47.6466	178.228
2262.73	234.172	-99.0245
2209.65	158.49	-125.626
2703.96	199.806	294.931
1254.64	149.364	-231.465
2956.41	89.7521	-21.3722
6842.63	61.7424	-217.034
1678.48	58.0853	50.5958
3259.52	209.116	23.0377
1194.96	117.239	173.142
2065.31	55.6404	-146.3
6041.9	52.7327	139.885
4947.55	151.216	104.522
2050.33	158.301	108.296
2651.13	80.8444	-147.409
2324.12	168.661	-97.8892
[truncated: 6,061 more rows]

## Sheet: ED Fig. 9F
ED Fig. 9F
Localizations of Imp b1/Imp a/NLS-BFP-mEosEM Complexes
Photons	r (nm)	z (nm)
1500.75	52.6619	71.6734
1726.51	141.792	97.215
1655.09	100.872	-121.983
1548.78	80.3693	77.0673
2011.08	108.102	105.348
1573.23	235.389	160.185
1843.03	285.427	-24.9672
2046.15	76.6688	-45.3036
1606.39	108.67	158.401
1648.52	308.103	43.2461
3511.6	122.072	261.274
1885	112.166	67.0587
1544.79	188.098	-195.617
1671.31	239.467	208.297
1864.73	103.414	-84.1542
1953.3	193.624	-74.4708
1555.74	130.375	-32.297
1213.58	77.7758	-63.0311
2118.41	110.311	106.77
1623.43	284.393	-179.895
3863.73	330.757	24.3216
2610.69	52.2458	73.5538
2181.63	287.118	130.366
1909.97	60.6264	-75.6773
2630.99	144.1	-138.47
1920.72	136.818	234.639
2179.06	112.163	-258.245
1249.48	246.297	-118.506
2536.81	285.924	178.952
1916.33	131.547	22.3793
1609.37	254.874	210.178
2387.47	28.9339	74.3263
1757.01	290.741	81.7352
1440.02	278.366	69.3279
1584.78	106.992	28.3313
2350.12	302.7	-266.732
1443.7	34.5385	34.0989
1935.83	49.3906	-65.8798
1506.81	119.475	70.3594
1401.75	219.88	117.763
1817.72	99.8356	149.837
1305.53	275.694	122.653
1773.1	234.125	148.899
1617.59	94.2211	-145.94
1600.06	255.09	95.3032
1561.64	253.924	-145.919
1156.09	215.482	-165.851
1307.69	113.677	114.618
1675.76	66.0109	-274.772
1178.44	90.4472	23.5335
1858.64	94.575	-82.6645
1546.32	85.5754	57.4762
1816.89	128.81	130.337
1880.33	135.665	-226.862
3019.88	320.838	-201.994
2790.63	57.8358	32.202
1388.49	282.967	82.2692
1396.6	41.0863	174.165
1178.05	219.235	-131.763
3068.59	106.702	-134.388
2153.78	163.122	107.343
1681.92	145.479	76.23
1307.36	162.97	-46.4815
1741.17	62.2184	32.1722
1154.32	293.833	170.689
1693.08	53.1181	181.011
2806.35	190.481	-69.7479
2633.99	144.049	45.1594
1574.28	178.414	98.6877
2242.02	193.548	113.291
2773.25	71.7038	117.67
1971.53	109.002	35.1491
1626.23	310.422	170.969
1537.46	237.284	123.871
1275.82	107.142	-110.108
1403.19	159.727	166.796
1907.55	85.5968	203.168
2792.87	120.782	-142.178
1944.55	133.935	-296.586
3247.76	73.687	-117.45
1867.98	297.371	72.08
1905.97	175.768	180.726
1835.5	93.2279	177.559
1630.16	101.155	102.329
1832.7	99.6955	-112.681
1763.52	207.248	54.3229
1980.23	380.282	-64.7285
2414.27	100.056	187.604
1173.92	62.7414	-188.405
1753.82	39.7235	50.3304
1966.46	315.941	124.088
1763.9	161.529	-94.6052
2231.18	80.2946	3.86366
1768.31	105.095	-175.481
1152.54	164.365	-154.531
1291.85	258.646	44.9836
1180.04	195.744	25.6316
2134.67	87.4631	119.199
2270.36	31.0904	-100.458
1728.2	40.7242	-54.8656
1900.71	158.341	71.8901
2159.65	115.634	-46.9337
1756.67	317.033	75.0986
2299	76.5225	198.673
3610.97	236.45	183.933
1981.78	91.9081	-66.5721
2175.3	282.945	170.332
1835.08	277.444	-110.93
1891.46	307.01	224.859
2017.4	189.876	-87.5166
2552.75	132.04	-42.3128
3169.7	148.837	-23.2187
1825.81	52.4394	123.764
3128.01	181.518	173.883
2779.62	100.713	95.1147
1573.71	81.0152	51.0423
1847.08	176.857	54.8561
2243.89	84.7284	-90.4056
1245.44	278.285	274.504
1786.76	327.33	-253.276
1696.81	174.146	91.4393
2208.31	293.353	-235.881
1468.1	267.774	38.4178
1912.27	234.147	-137.429
1633.67	256.706	-111.13
3329.7	111.087	-55.9169
1576.05	169.187	55.0302
1976.75	217.994	174.215
1289.12	27.3109	65.9634
2225.44	30.7163	-35.9655
1816.99	45.1319	140.921
1486.77	239.101	85.0622
1450.72	18.5095	-100.648
2183.77	13.828	45.16
1825.83	260.819	118.97
1798.6	37.1454	-65.4913
1644.32	135.939	99.5365
2584.72	133.405	-268.735
1710.95	72.1038	42.2465
1811.57	235.854	-92.4941
3245.68	294.973	24.7688
2255.49	238.218	62.9764
1946.82	38.7997	-100.024
1838.35	123.768	272.473
1525.27	144.144	133.52
2947.96	362.506	-237.902
1533.2	114.629	63.0936
2233.1	86.3557	108.285
2842.52	117.819	47.2233
1734.7	34.8752	-32.2172
2028.14	223.883	-74.7862
1166.63	219.353	101.746
1746.16	325.072	227.74
1392.51	73.9856	-20.455
1761.37	124.041	11.4193
1914.56	87.6076	14.4292
2025.78	252.138	-90.0238
1781.38	228.535	-22.371
2909.11	278.307	90.6529
2983.61	133.063	23.9108
2168.53	239.392	-88.5618
2109.83	59.048	86.1382
1598.18	210.023	143.212
2053.94	342.661	-171.344
1561.94	222.967	89.2705
1504.48	231.684	68.2935
2417.59	214.134	174.623
1458.82	122.876	-114.112
1282.76	180.833	56.9386
2095.48	306.159	133.453
1783.73	99.9956	-24.9503
1613.86	83.395	-94.5962
1629.52	266.584	185.865
1553.11	395.454	-83.1769
1836.46	167.027	111.896
2605.93	295.389	72.3347
1391.59	82.7495	78.9963
1492.93	305.133	-266.862
1955.96	111.992	-40.2738
1778.4	227.243	51.6143
2403.29	207.168	-65.3924
2139.61	196.075	53.773
1264.64	26.1094	56.4103
2191.22	147.262	122.614
2478	253.082	-185.884
2151.58	111.534	57.4692
1827.31	103.144	-13.5238
1237.79	187.444	-161.389
1510.41	21.6058	53.3793
1716.24	149.272	50.2406
2014.57	178.254	-121.416
3548.26	133.416	-3.96033
2534.69	214.049	-56.5917
1794.49	109.886	50.4143
1679.75	30.0081	136.91
1217.03	210.038	-37.1601
1804.22	109.232	155.288
1823.35	111.996	57.6677
1433.87	217.43	69.9154
1799.23	153.289	-158.818
2962.45	110.981	-45.3847
1157.68	345.539	-65.4768
1816.64	196.89	-50.3048
1450.88	96.2254	92.3121
1713.24	227.226	-259.277
1884.49	169.693	-279.31
2323.22	123.346	21.9722
2158.51	175.89	275.65
1731.31	196.626	75.297
1421.04	217.361	194.438
1645.32	213.361	-39.4976
1968.49	93.3316	-145.643
1829.07	282.106	42.0324
1775.95	98.3315	-50.8537
1576.7	169.25	236.188
1679.62	289.704	-166.649
1771.25	171.944	-61.0784
1701.91	220.22	28.2016
2646.32	264.594	95.2107
1518.08	113.356	265.662
1783.59	232.276	231.815
2260.89	91.8832	32.3686
2026.08	372.943	289.709
2290.5	109.615	139.487
1237.75	292.333	-127.784
1842.96	139.068	-92.1542
3292.89	61.4582	57.1863
1281.39	273.278	68.8516
2190.5	193.149	-110.457
1618.8	323.179	-120.539
2013.42	176.95	270.733
2476.27	115.266	-17.9846
1248.47	58.4743	12.7537
1591.48	181.224	266.453
2324.62	137.271	35.354
3308.28	318.907	72.8297
1744.32	212.53	-142.535
1917.29	96.0353	-43.145
1427.83	213.147	19.6761
1732.28	63.2163	-85.4006
1754.65	85.7235	66.8858
1531.42	220.221	152.084
1242.51	115.859	56.4865
1797.39	242.045	-233.981
2606.46	99.1858	28.6638
1856.76	75.9414	-65.1134
2017.32	71.4013	24.8163
2266.19	153.06	146.365
2045.83	314.389	-17.9387
1702.94	66.6438	-73.375
1726.17	345.113	162.912
2805.14	222.13	180.359
3162.04	49.5758	123.562
2640.86	235.34	-112.535
1605.61	330.202	76.5477
1886.57	292.815	-288.818
1774.89	372.49	122.167
1736.87	296.493	-214.967
1726.94	82.801	41.8332
1281.3	90.1434	120.843
2376.1	26.9682	-43.0371
3080.45	191.793	189.056
2074.17	223.102	-56.9077
1454.92	177.378	80.7877
2030.54	42.4417	167.431
1992.56	150.433	40.5228
1447.81	197.414	-66.4859
1512.41	151.36	-98.1206
1809.94	53.2488	148.928
2636.92	120.13	-109.793
1262.11	114.962	46.2781
1584.31	224.927	-247.548
1525.4	139.498	-225.023
1681.64	123.865	19.8743
1205.79	139.332	-63.3004
1922.24	160.459	276.826
1816.17	44.8672	-85.7069
1541.45	100.02	47.3164
2034.15	289.046	120.967
2244.59	125.164	-31.2551
1827.08	281.889	-119.905
1708.06	206.325	-55.654
2600.64	139.626	-143.919
1887.69	60.1274	-74.225
1626.51	261.899	-25.8483
1780.35	96.8418	-156.001
1176.51	221.021	-287.653
1513.45	126.945	71.7441
1556.6	248.417	109.898
2586.94	38.9827	-26.8996
1545.18	91.5444	131.451
1818.48	154.568	-11.3258
2629.84	148.043	118.785
1225.89	123.279	37.279
2720.08	66.8127	11.0402
1776.09	222.491	-218.062
1432.5	156.985	57.5067
1432.72	50.7622	-55.5293
1981.64	77.9368	-51.6341
2064.68	164.891	-140.104
1491.41	364.963	-31.1765
1172.24	112.222	9.83463
2011.52	307.522	241.146
1886.65	169.744	-262.143
1157.19	22.3514	53.2603
1191.82	194.968	39.854
3416.23	54.543	177.387
1584.64	259.978	118.533
2561.69	132.421	-83.5468
2121.92	344.009	52.7475
2079.36	115.065	-179.946
1660.29	246.037	-26.1638
1827.94	293.404	67.1424
1958.29	216.333	65.8606
1809.55	57.8712	96.1988
2491.35	309.399	15.712
1156	172.431	121.376
1990.85	98.4275	-42.3561
1825.62	273.93	90.0957
1458.44	85.579	17.2943
1302.73	124.737	37.852
3101.88	208.376	55.7413
2385.32	165.759	38.5182
1480.44	107.176	89.0074
1579.13	133.727	-41.9158
2227.99	228.41	-23.4433
1401.25	346.876	-72.7741
1206.71	190.719	-168.611
2610.27	297.478	-129.544
1779.52	197.043	-155.974
2055.94	317.905	101.932
2189.28	94.1195	-156.092
1307.95	226.968	-44.7126
2785.09	214.704	162.223
2557.32	199.372	29.4913
1393.65	31.8048	-68.2517
1807.37	161.332	82.5874
1783.76	286.478	-170.39
1812.46	242.695	-133.874
1595.46	299.631	79.971
2229.93	294.268	45.4031
1174.61	115.203	85.9753
1311.79	274.971	-145.565
1633.07	363.368	197.449
2356.35	240.515	-51.9587
3698.59	31.7706	116.26
2034.15	42.97	50.5242
1531.5	259.871	48.6668
1315.61	306.984	-16.885
1650.66	134.722	-53.0221
1820.66	69.7282	282.762
2176.58	123.385	81.0432
1212.36	257.615	89.1739
3008.8	99.0002	-75.4412
2820.27	98.5425	107.779
1471.95	209.81	-222.563
1726.17	199.092	201.754
2131.96	200.447	-67.6522
2505.3	237.422	-145.361
1781.69	178.908	106.561
2047.91	294.975	158.417
1847.23	45.8851	-50.5388
1812.51	197.655	230.101
1867.99	186.424	-200.994
1828.94	221.491	190.277
1976.26	77.9926	-141.701
1780.92	86.8651	95.5135
1918.46	101.98	-216.994
2043.08	219.781	50.3534
2229.08	108.596	-87.5368
1403.15	48.9502	15.6569
1939.48	96.6651	-81.7425
3160.27	351.248	248.115
1298.35	296.729	-229.392
1175.2	263.555	17.3858
7056.89	203.688	-46.2076
1853.24	140.967	34.7939
3433.91	284.477	124.633
2214.32	309.832	-222.488
2726.71	80.8498	90.6206
1816.84	241.664	-85.5156
1601.02	106.951	65.7333
2174.63	100.977	-106.776
1396.22	168.727	-151.874
2659.6	66.5734	137.259
2074.55	145.417	87.6584
1801.32	219.281	13.4172
1634.02	116.962	137.848
2630.14	124.883	78.5164
1964.31	178.207	53.883
1997.06	211.123	-186.855
1827.08	192.885	84.9583
2147.59	382.656	159.459
2943.99	334.302	139.348
2021.54	158.76	-22.0764
1272.68	109.852	-148.194
1610.42	152.906	33.9059
1930.31	199.924	-54.0548
1625.01	187.796	-122.565
1711.64	160.106	39.458
1238.73	53.5368	72.4712
1969.83	285.91	-57.6741
3647.23	107.731	17.6285
2351.18	79.7866	-124.599
1752.2	47.4022	-97.7258
1835.44	187.519	152.528
2736.3	265.993	113.476
1961.4	246.134	237.831
2459.41	293.946	-26.2472
1623.72	133.85	-28.1571
1468.3	40.9405	-58.446
2960.43	129.805	17.8604
2012.01	196.144	163.732
1641.09	188.028	-115.909
1781.26	164.592	89.4853
2196.61	128.768	97.1035
2025.61	37.968	-122.539
3273.71	106.757	18.6794
1432.89	202.409	21.1637
1419.84	122.899	162.84
1765.01	49.5622	22.6359
2016.01	111.143	-86.5552
1651.46	177.311	219.066
1804.32	100.287	49.0504
3588.71	275.617	-96.8615
1911.57	118.616	-78.0833
1840.88	285.966	-161.348
1916.08	44.1457	-115.964
1444.43	69.296	34.6111
2088.12	224.387	-115.48
2015.42	131.203	75.3424
1550.2	78.8249	-109.504
3093.75	35.5948	-100.07
1512.84	39.9312	-7.94168
3271.17	110.922	51.8215
1499.24	363.838	136.26
1534.31	307.143	-38.9521
2194.27	26.6629	-80.4666
1512.85	254.725	-225.775
1865.35	203.248	121.209
1796.64	167.069	269.309
2631.63	154.776	42.1266
1805.95	181.339	37.5454
1804.75	187.833	-94.9784
1433.99	174.829	75.4613
1249.15	73.3399	-71.0346
3410.28	77.5641	75.1229
1173.38	296.249	293.717
1474.79	134.295	-23.2916
1793.4	48.6752	22.6279
2106.47	199.431	274.625
1794.49	159.589	120.857
3262.99	61.4034	38.6833
1496.15	174.404	61.9971
2162.57	362.941	-185.425
1290.09	76.1847	-267.955
2223.19	163.297	155.266
1885.62	127.07	62.126
2851.5	103.595	77.0217
1885.53	62.8972	-168.928
1797.87	299.877	147.729
1436.74	233.419	98.8017
1796.05	223.056	32.4387
1681.6	225.728	173.434
2154.67	169.308	262.562
1578.7	206.457	156.111
2447.51	118.131	226.81
1236.75	275.115	-296.716
1999.48	90.2247	-142.413
2398.29	96.5264	197.946
4251.75	308.18	143.902
1880.75	110.231	25.8604
2481.67	101.803	93.225
2353.72	285.024	281.946
1262.1	251.907	-261.15
2620.17	325.566	43.0467
1687.02	101.719	-152.326
2791.62	198.395	32.1641
2459.51	132.816	60.3458
2514.28	225.214	-227.783
2062.05	129.788	51.82
1466.73	273.478	-252.123
1461.22	246.576	258.474
2231.42	33.5815	165.413
1765.57	240.316	-136.673
1301.75	74.239	-105.514
1467.5	336.855	178.425
3340.57	315.668	-186.63
1932.31	246.462	296.766
2062.38	71.7992	52.8437
2430.07	20.6761	-46.8535
2006.57	312.07	-21.8391
1626.61	279.79	-89.6961
1825.48	202.113	129.168
1198.6	202.358	154.8
1298.24	228.55	96.919
1783.8	192.907	-72.8844
2788.79	126.798	84.9017
2568.15	116.198	34.7419
1441.38	129.486	-136.269
1861.72	61.8311	188.348
2363.26	173.329	72.23
1796.26	63.0954	61.6215
1728.95	134.53	121.946
2112.66	248.367	112.194
2456.58	79.6812	70.8947
2807.81	152.115	143.144
1178.29	208.556	218.338
2711.91	365.762	237.571
1646.96	10.4391	-154.248
2294.55	99.7665	163.98
1830.64	65.4872	-59.8882
1605.22	167.058	54.3128
2419.09	76.1564	124.048
1229.48	192.101	118.854
1281.39	129.585	35.8717
2165.69	129.903	101.439
2486.77	380.242	-293.92
1602.58	30.6568	189.107
1710.06	272.874	62.5785
1817.6	143.505	209.824
3603.08	27.3402	7.52739
1921.12	283.654	-85.5135
2399.66	121.825	-28.6258
1745.55	254.365	-98.9154
2776.45	129.68	146.639
1410.38	212.179	47.8137
1661.64	29.002	42.8801
1802.33	241.677	113.017
3120.51	265.153	-235.391
2929.17	92.2986	-56.3903
1285.09	61.4737	17.7121
1871.13	203.688	111.037
2044.44	150.118	276.253
1897.9	53.5278	73.9234
1957.35	283.777	25.8489
1980.6	215.967	21.3767
1315.46	87.3528	191.717
2199.18	213.832	160.378
1617.5	31.5018	-34.2158
1784.93	47.8318	90.6253
1255.34	89.1269	135.202
1966.46	319.408	53.6446
2478.05	394.648	-217.71
1434.79	129.573	-87.9768
2069.14	218.472	113.35
2392.55	310.102	-39.71
1181.85	318.733	226.972
1664.25	259.498	-123.186
2175.91	139.778	116.73
1617.12	188.855	60.627
1451.1	348.042	-113.876
2456.15	43.0275	-59.7603
2318.06	204.163	115.367
2741.59	121.067	-59.0845
1159.69	51.2547	100.825
2798.31	142.379	111.922
1760.36	204.452	43.8897
2042.54	63.9004	-158.521
1758.38	286.9	123.445
1603.44	191.333	-133.393
1847.27	27.1175	-78.8957
1585.38	59.9949	3.85996
1650.11	153.451	-216.078
1916.72	63.3053	-230.655
1202.27	91.9862	-143.633
1264.51	189.493	195.777
1989.43	313.788	-85.71
2589.7	87.0077	-81.4587
1771.31	71.5617	-89.0875
2605.47	139.857	99.7765
1769.71	120.9	26.962
3126.16	197.352	243.722
1996.44	129.685	138.464
1649.86	18.057	-102.212
1581.24	152.634	-32.1981
2539.07	87.166	34.8775
4636.28	147.572	64.377
1511.18	208.92	97.7268
1210.42	115.449	-212.887
3048.32	220.135	-155.731
1773.02	113.15	83.6525
2070.73	66.9153	79.3554
1515.61	265.902	195.047
2066.85	194.223	250.647
1643.79	223.675	-251.04
1599.68	86.6757	26.46
1229.45	68.8927	-243.542
1995.5	309.956	245.362
1979.89	94.3973	-33.5472
1572.83	317.45	-247.376
1698.3	58.7266	195.806
2105.17	366.369	129.572
1251.35	73.4465	6.98128
2596.45	310.301	-98.9604
1962.05	64.0198	-45.2082
2285.21	187.623	111.898
1884.72	72.8714	26.4617
1961.47	104.764	-194.878
2635.44	157.911	123.783
1924.89	104.37	51.3151
1745.36	157.245	108.439
1903.96	55.492	-65.0105
1310.84	201.474	-190.699
1201.24	297.11	-220.374
1763.1	300.018	-49.0494
1954.41	249.368	-213.721
1221.78	303.045	136.581
1514.23	121.689	100.949
2253.25	240.15	234.237
3858.66	202.903	-151.491
1619.32	52.3936	-44.8565
1413.67	132.677	186.182
1656.96	149.194	-76.9452
1782.93	71.5077	-113.635
1284.97	101.835	56.1065
1176.86	342.731	57.1204
1480.29	69.0245	-39.6589
1222.9	279.534	-177.954
2745.14	169.522	39.7511
1287.12	288.064	88.8152
3267.04	149.343	-101.491
1221.87	291.707	-37.1149
2670.01	62.5968	53.9474
1616.63	232.423	95.3634
1443.53	47.5176	39.7074
2231.03	79.7518	21.8806
1837.91	120.403	-31.8684
1544.19	146.374	71.3981
2487.13	186.667	-33.7159
2344.77	168.503	-56.7556
2049.18	49.2647	67.4644
2439.7	303.589	151.388
1859.81	125.837	158.284
3524.78	78.2025	-120.865
2183.62	279.18	-52.7913
2503.49	34.7923	10.4774
2213.6	95.6399	-33.0281
1588.54	132.042	-92.1901
2842.77	115.751	-43.9195
1815.88	207.719	-117.091
2114.23	44.9141	-102.485
2262.62	147.528	-176.897
2312.12	243.685	180.165
2561.48	279.636	-64.1984
1202.07	43.9083	47.064
1420.4	93.0839	59.0626
2806.56	217.771	142.911
1805.32	154.185	-87.6779
2270.31	80.7502	65.0063
1261.66	52.3383	4.04441
1633.07	249.899	109.21
1411.69	28.6596	47.4773
2145.14	143.706	51.6035
1605.55	172.169	-193.925
1811.97	65.5483	174.79
2133.23	203.28	105.933
1472.75	262.678	-60.313
13440.8	273.212	-51.5299
1209.21	192.222	-168.828
1420.04	204.925	104.904
1839.33	106.225	-71.8701
2694.42	294.889	40.9196
1282	214.636	-91.0427
1424.36	116.007	63.108
3011.49	48.3057	81.9844
1212.12	51.3378	-122.886
1653.2	219.881	-83.5313
1831.13	193.985	154.41
2357.21	70.2108	-119.631
1439.49	78.7957	-187.471
3439.25	237.786	145.314
1453.47	362.71	39.9208
2613.05	266.636	222.306
3204.84	95.1938	-96.3695
1900.71	312.022	241.668
1203.48	76.8768	100.514
1742.52	148.107	61.2462
2298.57	125.266	-101.357
3371.24	57.9949	-96.0013
2240.22	94.1061	256.5
1392.23	145.959	157.013
1502.2	233.708	-270.023
2101.21	289.833	-226.824
1871.07	270.958	125.125
3433.99	136.39	266.522
1213.83	220.185	-125.939
1559.72	216.567	119.953
1498.83	17.869	-144.134
2326.39	242.148	-98.9976
1159.79	183.026	-69.9322
2354.59	102.93	-241.298
1809.38	163.683	-109.255
1698.95	33.3284	54.604
1614.79	32.3723	-53.6157
2429.76	235.601	29.1524
1960.63	299.855	-179.456
1457.81	256.69	40.0048
1896.32	148.06	81.8153
1796.91	87.2215	-100.829
1442.28	121.239	-172.2
1172.49	83.3837	-183.647
1658.32	79.9127	-13.4124
2416.78	127.687	14.1444
1431.69	127.998	120.096
1291.85	290.277	110.273
1427.1	151.471	-213.848
1572.4	63.7492	-32.3091
1824.52	272.784	292.219
1820.12	102.626	144.521
2904.91	203.553	-62.4107
1909.11	318.604	287.356
1687.93	122.458	-38.015
1750.66	246.602	278.02
1981.9	114.421	-197.328
2417.65	128.565	-178.721
1776.14	86.9282	17.8944
1490.98	137.827	-85.5706
2108.5	289.059	170.688
1798.13	79.9144	-87.3263
2390.33	75.1868	-36.9577
1666.27	60.1884	2.45045
2136.26	227.555	-179.601
1453.96	225.639	83.3443
2879.33	185.88	146.809
1474.91	118.882	-65.4972
1663.58	325.757	-29.9924
1186.02	289.017	-167.504
1593.53	177.75	49.9139
2071.75	121.505	193.055
1828.25	112.468	36.911
2255.96	89.9513	-89.871
1400.95	321.15	299.142
1965.02	103.667	185.036
2340.41	90.2231	70.1007
1162.49	93.8825	-22.3429
1796.94	213.931	141.731
2182.39	28.7574	59.7346
1209.05	90.9935	-190.371
2468.03	146.564	-197.842
3206.02	37.9596	134.9
1260.09	212.509	91.1134
1883.69	229.36	-64.6975
1848.31	146.493	-56.794
2216.57	141.252	-30.9318
3232.15	156.56	192.814
1719.14	153.467	76.2026
2023.15	203.261	-53.5972
1725.78	132.733	-162.224
1479.5	301.315	97.1598
1670.65	305.8	22.0565
1949.24	241.653	48.0205
1693.44	158.457	-92.5275
2426.65	54.0418	-17.1454
2634.89	116.976	246.356
1794.79	246.961	111.618
4197.28	101.66	-59.7667
1314.1	215.044	-219.422
1768.64	170.973	-195.543
1663.34	129.162	80.716
2480.9	109.197	251.478
1844.33	36.9661	-16.7049
1601.53	293.756	-156.435
1794.42	238.192	-269.719
1530.42	280.055	-26.8319
2151.96	212.252	173.493
1793.52	232.791	97.2689
3214.71	187.812	-26.3118
2637.04	288.164	56.0249
2966.08	96.9252	74.9105
1283.92	118.648	-87.0857
2786.39	162.038	189.758
2408.92	134.979	-92.0664
1522.89	141.627	-65.1115
1417.3	212.639	14.4429
2573.23	29.1366	-96.3858
1920.86	296.288	-126.238
2408.9	46.0576	17.1715
2426.84	347.657	231.928
1169.04	153.368	284.871
1900.08	39.8988	26.1445
2016.09	293.305	141.29
2089.41	76.2075	156.258
1842	148.367	42.0074
1178.39	188.108	-188.559
1272.38	92.595	41.7649
2035.09	166.96	152.061
2074.13	120.71	98.1512
1950.86	60.7164	-112.236
2762.21	42.0266	-74.0797
1825.19	105.202	55.3702
3622.9	101.938	-82.4194
2595.36	90.9088	187.055
1438.83	33.1951	111.67
1882.24	284.729	-73.9374
1584.29	57.1252	50.4883
1568.5	106.626	133.011
2745.56	175.48	45.1148
2521.55	123.617	140.001
1789.81	91.1222	-77.7079
2446.38	289.265	132.554
1707.7	22.0333	-89.6966
1525.56	238.43	124.942
2111.64	183.897	59.374
2152.86	82.9328	31.3637
2635.44	272.342	194.226
1925.51	109.605	-20.0395
1819	40.407	-51.292
2233.88	34.9856	-25.3777
1763.17	92.9722	-80.4275
2318.83	92.0124	-98.1305
3003.78	255.705	-22.0628
2771.44	215.68	23.9179
1810.05	32.933	-141.178
2489.54	109.197	133.061
2781.27	317.523	30.5716
2262.42	226.713	-112.311
2556.78	136.888	-163.182
3060.53	155.657	92.5014
2413.6	101.724	43.9646
2081.09	280.148	-88.0435
2840.08	75.4573	-199.942
1203.26	16.4755	116.645
1251.32	277.837	-236.525
2539.59	171.762	247.709
1634.69	199.837	-136.148
2232.64	76.8209	26.3926
1855.81	86.2477	124.245
1953.78	109.528	-83.2929
1213.97	147.086	-44.3124
3052.22	331.531	288.053
2229.87	106.436	102.783
1744.97	98.9651	88.4224
2002.89	164.8	-9.28693
1831.33	188.508	127.414
2401.87	206.485	-84.6134
1251.49	201.997	-63.9826
1796.94	289.65	44.307
1391.26	51.2885	-29.5932
1775.09	47.4826	169.212
1942.95	161.355	-167.131
2122.9	145.404	52.4488
1830.57	191.55	-283.101
1673.72	23.3269	-91.8653
2281.11	389.239	-71.8564
2017.47	100.6	-81.1755
1209.06	193.635	94.7381
2221.65	241.94	283.635
2199.09	217.068	-96.632
1821.25	88.8773	-36.2878
1390.35	52.2405	-293.588
2336.57	112.007	18.5645
1196.76	72.8068	85.3801
1769.63	235.992	225.918
1820.06	126.71	38.1276
3148.66	302.744	-131.926
1616.33	26.9317	70.9018
2509.75	205.944	60.5393
1544.75	85.1745	82.4618
1797.62	41.0807	13.3631
1275.71	212.502	297.42
1175.51	35.1856	142.839
1750.1	196.695	145.341
1296.09	61.5443	4.17251
3682.28	165.019	27.4092
1992.56	287.962	110.966
3020	173.641	198.96
1717.36	207.066	-161.681
1979.48	64.4322	78.2105
2993.24	142.431	44.4778
1830.06	173.224	266.71
2226.86	211.65	29.4359
2596.27	28.6533	36.1924
1725.3	216.231	230.039
1934.28	298.751	-42.9311
2085.63	255.747	92.2763
2957.81	161.167	76.9896
1231.94	121.366	-134.759
2794.22	300.372	113.005
2068.64	88.7702	-26.0702
1533.88	220.02	19.7744
1793.43	176.635	89.0236
2739.21	45.3133	93.0503
1873.96	37.0012	116.051
1429.62	201.702	-77.9226
2355.95	197.142	101.924
1638.41	237.97	254.837
2336.86	128.605	-33.5899
1757.01	225.999	-43.1801
2209.16	71.8585	-197.05
1622.61	114.413	138.019
2299.91	69.5365	59.944
3112.78	63.2155	83.7228
2186.89	85.987	139.635
2918.7	54.2765	-46.2736
1989.31	138.428	39.2429
2320.87	400.318	215.814
1838.31	92.1801	100.644
1200.69	155.728	-74.5017
2996.71	116.326	-36.5012
3901.13	64.8774	-95.9098
1535.7	135.745	-231.371
1574.17	223.429	-261.656
1581.91	164.641	97.612
2117.84	182.399	216.3
2109.32	310.153	47.1325
1911.56	142.642	-36.7589
1564.81	51.4759	208.413
1646.41	91.5909	4.75573
1755.58	182.699	-171.755
2117.24	113.5	-52.1485
2569.29	80.0486	57.4137
2115.31	136.973	75.5626
1218.19	140.624	95.7738
1456.99	298.953	160.424
1198.96	86.9014	33.2734
2568.51	140.962	171.621
2648.49	210.996	-67.6176
1818.44	80.0622	-109.688
1800.52	111.201	37.8398
2489.28	157.762	-263.736
2150.83	146.702	148.133
1677.68	54.2758	-78.8043
2135.15	100.618	-125.67
2245.2	136.192	-46.1945
2931.68	86.43	8.81584
1896.25	78.1954	209.28
1621.95	108.15	226.373
1826.85	143.216	-97.3237
2204.95	43.2273	124.761
1561.83	288.044	84.7172
2281.22	380.4	-204.359
1765.66	129.218	162.125
1629.92	369.456	244.137
1780.73	272.818	-143.844
2420.57	355.748	198.4
1899.46	90.6934	-36.7821
1478.56	26.5081	46.1617
1825.06	249.07	8.76856
1270.18	72.3566	26.2524
3378.54	147.736	-173.418
1695.28	72.6207	-35.3178
1767.09	243.696	-34.8808
1299.96	46.8935	190.534
1458.27	110.965	-241.978
1802	214.137	-164.558
1438.96	109.617	-47.1784
1596.16	182.668	109.293
2963.38	114.604	223.697
1474.75	167.458	31.6894
1212.12	220.349	-34.6474
2970.66	340.464	290.694
2257.11	320.344	-119.434
1250.46	30.1953	-21.2028
2354.38	101.238	-71.4017
1230.13	105.688	107.439
1243.81	282.952	230.933
2031.95	25.6192	-1.31893
1269.44	83.7678	101.106
1860.86	273.782	-130.368
1700.83	82.7019	100.605
1234.4	94.6355	-62.1274
2420	49.5102	25.3224
1430.72	127.341	39.415
1651.98	197.438	-208.094
1456.57	194.428	74.6656
1605.51	109.75	-109.2
2888.55	38.4723	101.278
2677.23	56.7683	61.6747
2613.15	109.997	62.2407
1608.46	249.54	273.036
3433.99	222.507	227.68
1220.44	50.2626	131.774
1398.15	133.534	157.694
2339.49	119.492	70.4926
1399.66	48.7097	-59.8993
1203.24	292.094	-201.582
1846.24	44.8573	171.891
1926.11	91.874	-66.8964
1817.77	23.1068	-65.6388
1677.11	263.809	220.667
2809.01	122.399	-92.7699
1908.57	110.824	45.5902
1813.93	268.077	86.653
1251.56	182.306	130.701
2071.34	147.355	-117.471
1187.55	248.282	-210.152
2047.61	277.072	274.398
2535.62	57.9916	45.6088
2321.5	111.877	-138.431
1193.28	415.245	29.676
1237.45	50.6283	-132.064
2757.17	183.317	191.489
1914.68	26.7131	-88.9287
1154.52	92.6452	104.876
1504.1	151.052	-292.636
3022.91	77.4457	-107.337
2808.66	174.621	70.2039
1715.26	118.787	97.1166
2259.21	91.2567	117.827
1516.15	125.177	23.0814
1444.56	124.541	10.8926
1468.58	127.025	39.7392
1847.19	68.6821	-61.8269
3228.9	321.053	88.6401
3022.39	44.8232	148.017
1658.32	286.906	25.4295
2099.05	195.74	63.6603
2128.51	135.903	79.7366
1963.06	63.5154	24.3048
1925.11	178.904	46.3725
1948.36	60.865	147.994
1838.67	190.722	145.401
1276.04	120.657	48.4614
1963.2	36.1771	-161.326
1281.3	123.169	90.8579
2733.03	138.033	101.067
2018.13	94.2816	139.583
2049.64	232.395	158.476
2466.42	25.3436	65.0622
1618.66	110.684	72.035
1971.74	302.911	210.322
2696.96	38.3424	142.094
1798.59	24.434	122.507
2473.51	61.3368	90.9739
1829.04	298.592	67.4582
2267.46	197.088	187.179
1509.55	182.521	-284.39
1637.65	108.153	75.6902
1434.54	53.996	219.459
1897.47	176.066	264.389
1820.68	182.555	49.0421
1721	252.645	31.9122
2254.09	241.089	-77.5869
2860.8	69.019	125.325
2390.68	134.821	-123.869
2204.73	149.131	154.878
1513.06	100.103	134.637
2426.52	148.874	-119.662
1785.25	87.8797	-47.8381
1172.86	176.003	111.205
1558.53	148.128	43.7121
1402.72	106.606	147.433
1158.93	100.117	27.4807
1837.49	118.29	-30.5691
1944.27	69.3407	-84.4351
2440.45	279.186	-99.6579
1663.58	39.9485	-29.7284
1891.34	269.857	69.6435
2710.53	309.091	-27.9166
1905.79	294.805	-162.379
2164.61	210.711	-182.896
1942.34	61.8039	-188.14
1639.24	324.04	-151.844
1567.95	239.344	267.263
2129.7	251.487	-152.811
1280.74	52.3454	-12.2164
1246.58	220.191	143.761
1456.97	177.098	-47.3882
2119	51.0326	280.627
1939.48	56.8554	-51.7572
1284.71	110.197	33.4382
1187.2	62.7614	122.582
1778.27	159.031	125.82
1828.71	68.9263	175.384
2650.8	80.9928	116.518
1614.51	93.8292	-87.1279
2330.21	20.4729	-41.3239
1604.54	178.119	56.3676
1807.97	78.4367	-283.454
1585.43	178.05	137.156
1550.01	345.249	-51.8114
2508.36	263.534	220.088
1501.32	48.8572	-55.1412
2893.98	129.859	178.344
2453.62	151.093	91.1882
1798.23	185.702	-172.272
1681.88	152.992	-177.43
1499.6	29.9518	32.3294
1294.12	89.1912	-121.524
2184.69	95.2717	-83.7407
2513.41	95.3465	-28.0043
1444.85	125.678	116.657
1237.77	120.771	61.3406
3131.37	88.9771	46.3944
1407.12	168.141	-186.204
2023.16	108.059	38.6087
1671.01	114.066	68.2116
1473.6	144.562	34.1042
2837.11	333.744	246.124
1812.47	92.2332	139.563
2118.41	285.321	145.612
2085.92	117.812	35.8845
1535.51	31.6095	-24.6306
1216.56	43.2536	54.6101
1512.11	62.6709	23.5074
2623.38	119.177	94.1125
1705.37	199.486	41.4618
2052.61	179.36	32.2525
1564.51	155.699	196.053
1305.18	193.475	-186.883
2300.1	28.2998	-54.1757
2327.7	116.689	143.8
1953.47	150.163	-53.4983
1929.26	81.6334	-145.875
3749.49	258.434	295.335
1441.62	90.6512	-15.4308
1236.4	117.55	126.337
2103.38	297.871	142.225
1818.86	39.2653	51.4133
1181.85	199.06	296.915
3258.53	174.639	70.195
2044.3	72.9198	-37.557
2202.1	190.315	-154.324
1273.98	76.6652	17.1485
2118.64	149.55	-213.944
1656.86	81.3681	-139.003
2018.62	186.538	123.89
1264.83	122.101	188.276
1714.65	23.0062	13.0503
2046.34	286.466	235.403
1631.57	173.956	120.121
2579.49	207.258	-155.195
1209.06	50.0274	102.266
2400.29	353.901	87.0775
2165.87	108.084	54.1398
1836.62	238.21	-31.3069
2947.18	237.124	16.3158
2345.35	41.4178	-17.2947
1670.74	33.7828	-25.7094
1845.31	110.974	49.0275
1804.82	58.6533	10.5056
2297.13	164.501	-242.727
1248.66	240.127	-189.322
1217.16	120.196	-223.114
1679.92	203.134	105.448
1734.12	81.5205	-208.874
1773.98	164.502	-140.893
2126.59	104.482	25.8428
1696.95	154.38	-40.0794
2262.78	42.2932	-66.3008
2838.46	118.227	194.371
2156.36	79.5091	-102.841
1625.63	23.8202	-18.826
2626.17	210.981	-39.6413
1394.05	244.158	-228.036
1683.27	70.043	-27.4994
1778.44	86.4776	-76.5622
2915.48	241.315	-237.105
1251.49	250.989	46.9841
2725.72	219.285	55.6396
1605.01	105.697	146.241
2509.84	268.574	-264.776
1774.63	339.526	156.487
1505.44	59.5765	58.7618
1204.06	143.108	-165.38
1285.18	137.739	-25.8888
3570.1	246.834	293.771
1505.75	49.0398	87.0954
1954.98	163.615	11.0257
1311.44	156.113	113.879
1973.6	126.105	-66.7584
1481.53	93.3637	76.4097
1279.02	96.8352	210.927
1829.19	186.592	-85.5423
1975.87	44.9059	-40.5284
1485.81	78.2527	-66.2597
1476.14	94.3894	142.514
1606.81	389.5	67.8731
1788.47	58.2222	-143.891
1519.17	213.866	199.73
3223.59	200.576	-136.79
1196.1	29.9409	-126.078
3229.93	123.505	197.66
1242.54	117.373	-69.1
1494.18	127.284	69.0508
1482.43	117.099	-100.304
2241.94	321.314	87.1418
1440.15	123.555	62.189
1723.77	212.279	204.619
1894.92	214.991	72.0812
1305.81	198.15	-124.618
1201.89	295.44	-177.114
2212.08	109.004	157.942
1929.59	156.607	-56.6314
2963.27	203.661	-62.307
1492.95	60.2687	-293.576
1566.59	44.3507	122.066
2746.42	178.454	251.398
4275.69	166.041	-23.0883
1730.81	83.0422	48.5549
2203.48	124.19	48.5928
2085.88	128.078	134.746
1185.27	145.97	164.384
1407.69	111.988	110.482
1448.34	250.558	56.6816
1771.47	83.4779	99.0993
2230.55	256.043	-160.018
2038.38	142.262	-223.927
2489.3	56.7132	27.3239
1235.8	166.808	65.5579
2929.71	45.1588	45.7479
2747.11	107.378	-99.24
3365.74	84.3314	100.966
1795.47	143.792	-161.786
1209.59	366.619	14.8525
2450.54	93.6672	200.02
1745.28	162.087	54.7066
2858.48	293.866	-100.02
2620.28	35.4643	142.996
1438.57	414.382	44.9587
2519.93	282.921	-282.709
1235.14	271.313	51.141
1802.25	286.619	-175.501
2698.44	16.6925	60.4002
2060.63	304.158	-179.392
1898.32	109.214	-111.329
1211.38	112.253	168.793
1390.98	82.557	49.5721
2191.43	99.0912	75.377
1788.66	295.863	25.0907
1740.37	296.607	234.94
2245.5	239.418	200.083
1491.45	124.991	128.558
3438.54	250.069	-61.9772
4322.14	327.082	53.5527
1727.61	94.8938	109.934
1413.5	218.371	163.549
1650.11	212.684	-127.839
1769.46	49.5404	137.529
2893.47	271.576	-129.388
1781.24	161.412	-107.092
1222.45	39.3235	-66.451
1665.28	223.872	-79.2665
3408.53	155.542	41.0616
1580.12	381.966	-250.877
2563.27	227.802	45.1842
2561.02	278.532	-22.2506
1912.34	120.266	81.7869
1422.15	274.471	-46.1026
1811.31	92.7284	111.39
1647.95	259.963	117.402
2137.95	264.752	70.8934
3742.84	247.339	43.9632
1794.51	251.357	49.8264
1518.06	370.49	145.973
1805.52	141.627	229.419
3431.8	123.124	158.477
1543.04	62.0953	-100.288
1647.57	17.633	72.6718
2064.63	124.334	12.1774
1785.77	106.928	-197.601
2703.85	76.2023	-64.5876
1820.68	91.3655	19.0568
1220.4	155.793	50.3649
1770.22	298.856	46.163
5086.32	283.726	130.976
3119.54	284.966	172.889
4864.25	172.102	-232.565
4441.17	25.7472	79.8957
2034.72	68.6809	79.1298
1194.45	77.7634	-44.7364
2228.28	53.158	-204.467
1778.56	225.581	-244.532
1800.98	42.3882	-82.0418
1947.06	289.668	199.581
1954.27	138.044	75.6736
2734.86	316.294	-138.458
1609.36	277.214	14.2808
1901.87	96.926	81.275
1792.49	79.1141	124.014
3697.04	51.7689	-41.9987
1402.38	30.6175	137.499
1877.04	125.343	-19.716
1638.41	167.404	215.995
1289.74	219.057	52.4254
1604.83	370.781	21.0011
3255.77	83.8849	68.4599
2297.37	151.276	91.4327
2334.55	130.075	109.79
1635.29	127.198	285.364
2685.72	299.341	-60.5346
1270.84	303.222	-209.99
1313.91	132.785	183.384
2908.23	194.015	146.003
2073.22	75.6743	158.439
1254.14	263.962	278.816
1440.26	118.226	39.4333
1604	237.903	-110.869
1290.74	103.639	-49.1389
1611.78	162.294	182.654
2420.28	14.3145	-125.401
1952.19	124.945	-84.0867
1298.54	173.087	37.624
1196.6	240.465	-156.686
2316.11	76.3198	-79.2609
1309.08	131.789	10.7904
1488.9	258.782	73.3598
1681.51	156.441	49.8945
1494.65	215.571	281.865
3562.29	286.557	163.488
1840.9	148.194	-79.1866
2123.91	159.704	34.0641
1922.29	163.829	-48.6511
1180.07	176.419	196.469
1467.42	258.49	132.776
2534.78	75.0026	63.4662
1469.22	191.058	-152.8
1777.7	107.463	29.2567
2122.63	265.642	23.3784
1493.68	193.582	-196.902
1666.59	183.5	101.111
2635.14	115.786	106.127
1877.84	178.59	89.9938
3041.14	17.3395	-26.4321
1923.1	96.2765	-34.8531
2739.02	164.018	180.47
3168.72	87.3845	-108.072
1502.76	318.556	204.661
1313.88	271.268	92.1645
1818.83	216.227	-26.91
3735.71	134.464	86.8686
2997.48	298.285	132.502
2412.72	52.0671	17.0847
2606.36	158.89	195.621
1206.3	141.493	75.4054
1214.81	163.589	-268.852
1588.19	142.608	-152.964
2784.2	132.681	117.484
1598.07	52.8845	54.6161
1305.09	195.628	-69.1278
1229.4	79.9895	-136.326
1678.92	185.467	-43.2328
2309.79	90.5094	148.569
1243.75	221.62	259.957
1242.54	239.748	-30.2581
2261.95	118.619	28.7677
2217.26	295.912	-70.4443
3281.34	72.7217	251.763
1887.06	41.0494	83.4878
2336.7	112.032	18.5559
1159.12	262.096	-91.5284
1742.2	190.402	-41.6445
1314.74	309.26	51.8622
2994.52	285.315	160.169
1773.6	176.967	141.262
1682.58	298.106	250.982
1400.73	193.929	188.33
1171.97	203.728	-134.977
1171.32	70.6732	118.788
2123.69	102.62	-92.2447
2106.93	249.319	-68.1917
1639.25	247.974	-131.963
1535.39	168.327	211.42
1759.54	76.4916	45.4279
3108.39	167.924	-90.9191
1450.14	100.524	106.271
1888.1	169.507	-54.2536
1396.37	129.356	23.5269
1703.38	205.027	-16.0617
1279.69	248.247	39.1562
2102.68	66.357	60.1312
1402.31	256.279	172.127
1605.75	46.9269	-121.436
1558.7	154.727	-54.6559
1948.15	113.289	47.2265
1933.96	394.535	-191.837
2047.29	128.929	71.474
1888.5	220.419	68.6109
1172.24	175.054	18.0029
1434.57	169.301	67.4417
1726.89	44.3946	122.087
1169.15	208.611	69.0705
2420.6	257.799	131.131
2391.97	260.231	96.3083
1174.06	283.331	119.197
1180.34	331.933	75.8467
1650.93	243.115	-194.303
1642.8	20.1103	186.366
1784.93	59.5584	-14.2072
2057.38	331.686	162.266
1521.02	206.254	128.471
1297.16	58.3325	88.9049
1478.89	230.556	-128.836
1628.81	60.9049	56.9644
2263.3	185.847	143.285
1546.32	306.935	57.7402
1391.72	124.999	130.101
1301.74	152.475	-19.2045
1679.01	186.297	-96.8126
1982.23	35.9881	48.8375
2643.12	292.529	184.008
2272.84	330.559	-183.139
1429.08	119.139	39.0233
1841.35	52.9933	-121.18
2163.11	320.774	33.1993
1730.36	228.165	-116.225
1988.91	43.8912	-21.4746
3036.97	31.5637	-42.7799
2570.95	324.247	123.319
1789.71	292.029	-170.746
2723.37	61.2792	-67.1668
1194.22	29.8678	-84.2236
3003.67	268.344	-218.429
2712.07	206.082	-192.675
1548.95	314.927	13.7172
2473.88	168.561	-53.787
1699.55	63.7753	-163.329
1611.6	90.6285	-13.3032
1685.98	120.83	-76.1643
1826.69	202.37	180.438
2104.1	108.236	74.8972
2738.42	178.263	23.8929
4064.11	98.8154	145.404
2355.62	105.787	69.1108
2055.28	221.663	-182.558
1763.62	235.332	-215.038
2691.99	93.9707	110.03
1268.63	75.5959	-104.081
2885.56	135.945	57.8096
1842.74	41.0285	76.7959
1302.87	281.896	48.8498
3511.76	174.835	75.5161
1687.15	212.745	-86.9908
2027.22	261.211	-241.095
1305.03	106.717	129.553
1674.64	140.972	-46.1992
1833.99	103.651	118.547
1732.37	40.4328	-106.482
1645.16	135.578	-198.978
2493.29	142.561	174.622
2979.47	215.229	-198.105
1661.49	152.063	-196.93
2806.34	191.779	-187.175
2178.33	181.131	25.3795
1781.44	151.055	170.022
1962.51	108.397	18.457
1624.13	74.8089	175.607
2102.33	25.526	0.96798
1280.33	223.605	-194.712
1562.99	148.507	78.9003
1307.72	216.553	118.829
2075.67	194.571	194.626
1995.53	88.8375	-29.9994
3339.22	91.8977	-73.995
2114.92	178.512	65.2292
1614.67	41.3376	66.2582
2047.18	185.183	-69.9236
1155.31	30.564	-92.6551
1472.29	345.107	-146.075
1277.69	25.6579	10.1583
3037.27	51.5277	70.7045
1270.05	323.939	-21.0658
2090.96	70.7508	-38.3174
2189.99	80.3278	23.5169
2416.72	106.032	-96.9116
1865.68	85.0437	16.5532
1724.99	293.204	-259.808
2068.16	343.917	-137.505
1228.93	91.5404	76.081
1906.66	167.681	-158.173
1401.75	154.022	118.027
2155.75	126.073	7.70321
1780.85	98.2476	93.8191
1549.92	44.9505	119.292
1858.52	110.843	77.5654
2592.3	106.994	17.82
2772.39	199.35	30.4233
1873.71	109.462	140.295
2114.92	250.671	64.9652
2968.67	232.411	39.0218
2481.73	39.3465	-58.314
2688.29	74.646	123.575
1456.21	295.737	-204.888
1508.01	138.205	-178.163
2007.25	300.428	265.483
1438.63	73.3956	59.3845
2241.17	229.294	186.752
1626.58	48.3405	107.293
1653.51	236.669	205.413
2508.36	295.824	68.097
3456.41	140.725	-62.4532
1620.34	46.8834	59.8573
1710.06	22.9088	150.818
2219.32	108.787	-119.625
1557.56	91.752	-66.6224
1869.33	207.003	95.9107
2102.39	161.194	196.896
2546.8	100.641	-124.669
1291.18	62.1875	32.0885
2444.64	97.3165	-80.6005
2896.05	41.9747	64.0919
2237.92	214.19	-73.2219
1485.17	134.149	-47.8125
1644.44	327.375	-48.9508
1760.08	167.47	299.064
3436.51	71.1354	28.0154
1480.04	153.283	181.624
1390.21	50.1421	56.9851
1608.46	249.208	285.798
1269.67	297.569	96.304
1273.9	381.639	-136.523
1793.18	101.265	-62.3152
2594.35	355.463	290.716
1513.47	225.364	-80.1066
1782	216.17	107.11
1813.85	40.9885	110.057
1440.02	81.7401	30.4859
1626.58	134.816	77.3076
2218.61	170.98	191.36
3272.77	113.187	-170.502
3823.37	252.186	69.8022
1620.54	89.3663	142.979
1766.13	228.686	213.61
2531.97	127.81	-23.4167
1848.46	238.277	189.938
1627.49	129.442	96.4399
1893	358.901	295.641
1217.03	217.534	51.0791
3863.99	105.349	69.0751
1215.09	242.157	35.8057
1572.39	104.99	17.9116
2360.12	53.5171	77.4392
1222.81	237.945	31.1159
2045.46	395.842	250.971
1999.39	308.573	164.543
3069.55	103.921	14.8441
1773.57	200.565	63.1034
2063.63	88.3573	-46.5275
2244.93	86.7134	66.3206
1774.11	239.395	91.7282
1760.65	318.302	-56.4224
2334.47	375.63	-274.989
2199.13	142.693	58.7655
1847.86	225.571	-97.5328
1503.79	223.325	-194.276
2432.2	135.57	195.481
1988.17	218.654	287.511
2398.72	166.332	132.032
4101.89	81.5812	17.4798
1549.17	308.626	-247.335
1813.61	139.447	169.578
2166.64	11.9048	134.602
1242.55	40.2803	63.0975
1961.94	183.967	-55.2711
3495.02	151.912	65.524
1829.06	198.99	103.851
1582.45	119.3	55.138
2284.53	262.438	82.8882
1304.34	22.6618	-282.258
1859.68	197.017	170.742
2430.65	92.8337	123.365
1539.66	36.4536	68.5954
1972.63	117.023	-49.8698
1606.28	120.087	30.7868
2221.65	257.504	213.693
1389.83	152.027	-62.7554
1283.09	93.3639	175.676
2637.41	66.6301	-47.6792
1733.71	149.943	-161.902
2397.28	292.801	294.595
3157.98	46.8699	65.0452
1841.64	67.1508	35.2972
1825.54	204.136	140.144
1177.73	99.3143	177.66
1595.98	223.45	-280.695
1201.04	105.328	88.6338
1451.04	27.5806	-6.22693
1459.21	39.9021	64.1336
1551.84	119.409	45.9545
1817.56	155.85	106.121
2718.37	82.0134	-12.1743
1245.72	80.5678	148.845
2475.93	351.38	203.4
2900.19	294.391	-165.148
1427.4	88.0694	-105.688
2017.7	149.741	50.3607
2173.08	190.345	90.584
1226.68	133.483	76.0687
1483.78	346.469	-166.637
1519.72	281.832	-146.354
1301.15	42.9816	-106.532
4529.54	184.804	121.047
1785.9	22.1275	-238.855
2048.51	215.101	196.254
1391.7	218.296	31.3454
1947.09	48.8725	260.445
1816.47	102.962	84.6261
2743.8	47.5343	158.362
1458.89	95.2077	117.061
1850.7	56.6107	16.2856
1720.71	214.525	116.653
2228.65	32.225	24.3837
1880.64	110.286	60.9765
2088.35	170.891	118.201
1163.29	62.0514	-64.1023
3644.49	85.0799	113.908
1490.39	213.802	-17.5478
2080.21	255.068	-112.481
1935.99	99.4469	46.5816
2185.02	298.391	215.866
1526.18	121.094	31.4498
2006.62	114.729	253.75
2146.26	58.7408	-19.4739
2576.11	188.499	37.1581
1712.12	87.4633	-105.211
1766.81	201.85	45.3175
1262.01	170.061	-17.7957
2984.08	150.284	-94.8652
2000.97	148.89	11.7708
2153.59	55.1954	138.426
2946.87	162.404	137.585
1249.72	22.0732	-9.76259
1403.25	133.686	-126.765
1393.13	57.1241	-105.644
1676.34	82.6929	52.1793
1739.51	79.9573	108.338
1543.88	194.095	60.5928
1986.5	321.501	-161.957
1744.57	330.948	62.1323
1675.05	96.2906	-30.9105
2139.95	128.132	-115.387
2931.1	297.878	128.527
2997.47	86.569	66.3804
1961.13	140.218	132.433
2200.44	137.472	36.2013
1459.91	284.428	169.722
2299.29	213.128	169.059
1782.02	100.287	69.3984
2865.15	156.042	162.245
1225.39	299.005	147.46
2376.91	25.6466	31.0561
2015.33	409.153	54.7953
2301.57	212.384	-83.3902
1224.42	73.5652	-20.6568
3062.18	132.83	-87.1425
1995.29	282.502	215.605
1846.24	184.403	111.989
2270.63	272.762	256.328
2884.68	54.1501	48.1693
1584.78	60.7637	58.3167
1692.09	103.873	-107.57
1763.81	77.9238	-80.9436
1655.16	321.725	247.423
2068.92	59.5316	41.029
2486.93	298.099	-179.235
1780.31	207.331	-161.666
2111.81	300.407	-275.785
1230.02	131.259	-85.9763
1614.32	351.917	221.531
1702.92	14.6764	121.708
1566.77	241.452	-251.756
1919.22	309.368	-140.038
1208.59	172.079	111.664
1889.46	135.781	186.174
1430.88	233.179	122.449
1757.15	61.3984	17.8113
2018.17	223.58	-203.837
2733	152.249	144.273
3098.98	84.44	53.1245
1467.61	107.868	16.2932
1796.94	367.489	114.25
2463.09	165.394	56.8152
1602.35	180.332	-145.182
3196.29	174.195	156.259
1768.49	107.865	-102.636
1812	156.152	-55.4828
1946.07	124.338	27.2113
1659.78	285.121	-108.207
1738.08	197.413	216.496
3359.4	199.77	193.361
1691.58	143.667	71.4017
2426.12	303.004	-125.389
2255.07	92.4185	-131.94
1821.44	67.6899	81.392
1808.43	227.606	-232.386
2072.88	80.0852	51.5912
1813.55	290.62	124.706
1567.72	209.735	-283.645
2899.88	99.7641	66.5996
2215.78	37.7506	-23.6632
1909.85	37.9591	72.4286
2195.23	122.936	21.7773
1226.76	177.497	94.5106
2108.35	110.155	18.2401
1669.34	117.952	105.752
2617.95	72.7699	79.4532
1592.44	167.84	-133.024
1195.25	305.692	165.304
1665.4	193.559	-73.1628
1314.1	57.0519	-148.979
1667.53	300.046	-256.688
1786.17	338.338	71.4061
1675.42	255.116	84.7942
1858.29	109.613	80.1171
2634.43	97.7225	39.6054
2245.03	104.928	134.017
2223.43	72.296	21.479
1613.34	267.989	180.356
1511.51	117.31	48.3534
2327.83	234.592	-118.253
1464.75	146.141	-22.8816
1833.84	155.572	48.2217
1612.2	209.238	64.4024
1790.35	198.014	-175.662
1663.34	335.717	-16.7082
2631.34	419.245	16.1423
1689.9	126.328	92.2452
1795.07	147.633	19.1627
2252.65	106.375	-57.2309
2879.33	335.232	107.967
3229.57	123.51	197.733
1920.05	138.299	157.182
2354.49	79.7684	27.7151
1861.62	83.8128	-130.57
1990.61	183.7	65.5065
2106.25	339.598	278.916
2718.69	89.2897	-105.133
1703.94	209.281	58.2762
3606.88	84.7992	-94.1014
2625.5	164.247	68.6696
2237.9	209.804	196.242
1287.2	81.0642	-20.7231
1390.9	198.631	24.5631
2073.4	348.241	-226.995
2818.81	235.522	59.3398
3747.07	148.513	-74.7374
2413.95	26.3011	-38.2907
2099.58	135.053	24.7545
2074.89	169.316	-260.146
1164.9	141.438	36.5897
1229.92	283.606	98.1545
1877.95	38.1157	143.904
1439.97	63.09	-55.1909
1719.18	195.648	64.08
1171.92	75.7637	-2.36883
2514.24	176.847	163.254
2997.28	212.37	-75.1012
2238.53	68.9652	-109.298
2316.39	219.678	54.8575
2211.28	86.7539	233.697
1504.6	304.685	-291.402
2176.65	152.823	60.111
1397.88	63.3824	-35.1586
1229.62	81.4424	91.7006
1198.95	118.937	-98.614
3323.04	76.2157	-85.9099
1916.71	295.184	-123.479
2020.85	227.272	-95.5006
1816.6	288.622	23.2919
2684.73	285.186	172.626
2081.95	85.4768	30.2444
2490	77.6072	-100.731
1788.66	244.604	25.3546
2113.97	261.9	41.6132
1400.73	275.285	90.9062
1431.64	171.448	-89.7942
2722.68	56.4091	33.6927
1483.47	228.54	70.5328
1189.53	195.884	-129.52
3521.15	61.4629	23.0257
1806.02	150.069	255.956
1300.65	159.488	208.955
1796.27	316.676	-251.527
2123.08	76.1788	-222.178
2236.32	141.265	91.4133
2998.46	193.958	17.5947
2018.01	304.373	219.854
1467	250.346	18.5038
2268.18	304.879	186.508
2286.72	65.9245	47.7512
1790.78	160.303	-269.534
1411.4	69.1996	-42.8515
1209.71	80.7749	88.8823
2558.53	79.4101	-78.2462
1719.88	212.296	88.0972
1794.72	354.754	-90.4654
2826.01	251.596	153.734
1723.64	275.095	170.969
3161.08	74.255	-128.405
2664.23	120.099	-125.444
1476.39	349.156	27.3392
3214.92	97.5756	-119.894
1225.3	240.959	-65.8132
1695.82	329.681	284.819
2389.28	48.5709	-49.9368
1797.24	216.918	-228.57
3168.42	107.567	-56.7247
1266.24	145.094	80.226
1736.91	351.151	137.249
1241.75	90.3651	102.509
1418.25	178.15	-53.1319
2109.85	312.179	20.3036
2424.74	97.972	-74.4599
1696.35	122.348	70.472
2839.13	47.7732	79.0205
2439.4	139.471	-124.917
2842.36	252.944	-196.635
2603.8	164.204	-110.93
1207.76	106.284	49.1554
2229.82	384.429	-279.057
2000.07	195.16	-249.174
1779.48	62.721	39.084
1305.35	90.9521	53.6622
1389.19	240.795	-84.8708
1201.45	154.107	-73.6675
3000.32	98.9102	-167.72
1762.79	15.3455	14.5227
2606.81	126.708	26.9078
1807.37	138.121	52.602
1587.47	126.677	95.4569
1228.34	35.2165	203.055
3411.26	141.301	104.066
1589.36	318.519	79.318
2024.79	223.849	-74.4007
1295.28	35.742	133.391
2021.56	55.9889	42.0002
3384.37	366.386	231.386
3261.01	151.87	119.793
2192.69	92.6855	-91.1398
1686.37	161.49	167.942
1781.38	42.7382	48.072
1442.51	189.276	192.129
1830.51	261.28	168.189
1786.45	192.814	100.183
2357	199.484	199.712
2435.9	145.807	52.2381
1436.21	301.351	83.1276
1413.03	36.2547	-44.7125
2394.39	169.758	169.89
2058.97	59.6606	-105.265
2766.23	65.7519	-63.8548
1818.1	293.893	-90.2338
1969.83	39.6527	-145.913
2276.85	57.0536	-95.2788
1714.2	272.131	-161.61
2446.44	389.92	41.04
2075.89	74.2019	110.599
1180.04	166.005	-62.6075
1544	56.8056	190.992
1698.78	65.1451	-118.345
2814.35	104.236	-60.5817
1200.54	115.768	86.7962
3167.27	91.6665	52.6034
1798.38	85.7697	-120.408
1184.23	59.9399	-142.635
1159.7	140.44	261.005
1453.7	131.371	121.682
1748.71	58.0164	214.996
1873.5	146.805	38.7622
1545.24	161.178	209.035
3761.74	174.159	-34.8317
2884.76	156.699	50.5501
1169.86	271.136	168.41
1587.67	215.633	44.0603
2717.71	57.2138	27.3654
1770.97	216.306	-180.799
1437.56	223.311	-113.517
1935.65	89.3612	23.5857
1926.64	178.428	284.548
2825.74	41.9954	-72.1698
1236.87	113.895	120.227
2746.96	96.1859	34.6698
2402.73	89.6756	-17.3185
1511.92	86.3324	-115.784
1540.11	258.44	-210.164
1233.46	66.901	-174.283
2198.21	99.149	-33.982
2170.14	108.345	211.617
3274.06	173.408	-85.54
1614.69	106.017	131.809
2857.59	268.045	-36.2713
1404.25	399.986	-229.951
2916.83	121.884	51.1908
1453.24	293.523	-286.158
2861.68	128.841	-106.052
2388.25	79.3331	182.93
1873.34	195.849	253.046
2565.6	110.822	-58.4438
1235.68	151.613	122.605
1791.56	52.5165	133.932
2962.67	206.596	-175.864
1628.31	78.8695	132.94
2425.41	102.412	-44.5402
2371.31	224.919	-209.523
1620.28	328.485	-295.384
2098.62	110.669	-66.905
2024.37	79.8421	160.748
1422.01	113.611	44.3875
1821.85	210.214	-138.368
2046.51	157.33	-54.415
1398.46	356.162	151.096
2280.58	70.3877	162.564
3186.26	396.575	-100.881
1414.77	71.4054	67.4156
1165.33	122.773	8.14327
1716.36	163.105	-156.354
1830.92	104.925	-71.3475
2324.87	67.3618	19.9757
2478.65	105.009	-48.9833
1767.4	273.465	-91.8807
1423.1	166.169	27.4311
1416.92	196.133	17.0555
2520.61	99.429	63.2891
1445.53	165.542	16.0967
1539.28	28.2347	98.2208
2419.87	352.232	-64.725
3459.1	186.448	-162.359
1564.51	256.203	133.64
1992.55	74.3807	79.797
1935.2	88.2565	-178.523
1151.85	272.891	-65.0219
2346	191.715	124.485
2121.12	113.774	-51.2467
1839.21	35.7048	-38.5778
2010.75	196.57	-50.9221
1784.23	107.515	12.4965
1456.82	167.411	-88.6805
2246.62	87.5209	15.0847
1617.15	76.4474	134.795
1966.12	198.95	-107.183
1891.73	333.871	287.773
1793.7	89.5652	92.9591
1962.56	177.607	290.03
1459.39	144.524	21.8074
1565.98	188.868	60.903
2090.88	252.609	46.5583
1844.42	86.0579	-29.7472
1617.12	31.7219	53.0988
1832.45	50.733	29.7518
2203.32	112.411	-71.277
2287.12	162.676	114.658
1932.03	304.275	-85.2122
2257.53	79.8774	-10.5126
1820.16	56.4443	52.4648
2547.22	118.156	60.6172
1934.79	243.441	-30.0714
1905.66	131.515	97.2348
2065.27	215.549	91.9329
2257.3	103.083	-163.385
2467.87	151.436	51.5091
1703	36.8578	-108.34
1525.04	277.137	262.009
1963.43	243.632	268.679
1475.3	159.243	92.4366
1520.65	262.191	-43.2722
1588.23	242.288	21.1673
1803.88	134.333	95.0614
2166.35	209.529	-31.8355
2785.59	227.047	260.611
1869.63	127.639	69.0496
1853.36	111.621	30.0434
2403.54	114.691	88.1182
1441.84	90.1924	135.573
1958.07	218.946	-255.488
1809.15	35.6014	96.1384
1977.68	206.599	-64.9231
1651.89	78.3713	-35.7677
2006.25	105.29	-71.8718
1813.93	17.3009	16.21
2347.84	279.918	-112.041
1197.06	138.968	92.312
1923.78	97.8896	-32.1655
2236.72	100.158	-138.776
1419.61	207.775	69.7071
1153.37	266.318	-153.582
1812.2	94.1032	16.1676
1705.19	190.175	-24.2691
1158.23	165.766	-117.414
1947.36	89.2064	-41.0754
1558.28	108.975	-109.977
1292.34	222.484	-87.4823
1769.91	207.249	232.961
1820.74	175.804	87.754
2259.69	64.7728	123.454
1420.95	313.904	-119.426
1269.96	199.629	-137.227
2421.88	386.627	-80.1947
1503.13	166.521	187.477
2997.38	142.662	141.23
2006.6	123.608	21.6591
1459.11	213.631	123.092
1610.6	273.241	245.145
1618.41	225.413	67.1363
1495.73	170.291	201.406
2055.94	324.848	-50.0597
1778.4	84.4322	139.853
2231.91	133.668	81.9134
2301.56	67.6015	149.069
1211.42	233.533	141.585
1685.88	142.537	-63.8082
1791.65	101.663	-198.856
2297.73	108.364	36.851
1619.61	96.7439	66.0617
1772.59	129.089	50.0179
1584.24	60.9353	116.618
1467	136.225	-69.7353
[truncated: 1,067 more rows]

## Sheet: ED Fig. 9G
ED Fig. 9G
Localizations of Imp b1/Imp a/NLS-2xBFP (dyes on Imp a) and Imp b2/M9-bGal (dyes on bGal) Complexes
	r (nm)	z (nm)		Note:	Raw data are from Chowdhury, Sau & Musser (2022)
	79.4948	24.7			Nat. Cell. Biol. 24:112-122.
	193.587	67.7
	149.954	-59.1
	148.403	-134.7
	190.851	-104.3
	116.385	-33.6
	141.714	55.2
	143.374	-90.3
	167.962	-147.8
	144.202	-101.7
	142.821	-49.1
	124.776	-44.4
	97.9612	-96.5
	130.412	-20.8
	200.959	-77.1
	170.85	-51
	59.5397	6.8
	75.7075	28.8
	105.557	-150.2
	184.275	-34.6
	145.797	-149.4
	173.751	-119.3
	89.2674	-118.7
	190.206	-120.1
	82.9096	73.7
	72.9433	-36.3
	173.298	44.1
	170.586	-98
	132.241	51.3
	104.093	-53.8
	104.739	-181
	191.364	86.5
	165.274	-58.5
	78.9955	171.1
	169.28	22.3
	143.219	76.2
	177.763	-134.5
	200.187	191.6
	222.127	58.6
	141.296	64.1
	130.968	-102.8
	116.072	-127.9
	136.78	30.4
	180.165	-88.9
	129.204	-152.7
	127.229	-124.1
	180.216	-109.6
	177.44	-59.4
	118.28	53.4
	195.582	-161.6
	162.826	-75
	121.329	144
	198.991	-70.4
	202.051	51.2
	191.621	-147.1
	166.071	-98.3
	134.092	-139.4
	173.856	-132.7
	79.7549	17.1
	85.7735	23.6
	172.274	152.7
	229.485	38.8
	189.635	-66.6
	183.442	-110.8
	98.3892	-109
	144.329	-71.2
	31.6416	-113
	189.637	165.1
	144.651	-112.6
	162.438	85.8
	116.076	-46.1
	190.026	118.4
	154.471	186.7
	147.917	-116.4
	118.965	67.6
	67.2592	-178.7
	133.567	-26
	63.9818	-104.9
	78.6297	-198.2
	75.9297	-157.7
	105.732	-191.6
	207.512	-74.8
	120.596	-21
	35.584	113.3
	63.4025	99.4
	109.168	-115
	195.831	107.7
	84.7106	153
	210.263	-194.3
	188.589	-169.1
	127.076	46.2
	196.586	47.8
	138.183	-127.9
	112.237	36.3
	198.962	24.8
	193.507	31.6
	186.695	88.5
	65.5206	19.5
	129.601	-14.9
	163.303	-149.8
	182.759	-42.5
	121.36	-95.9
	182.167	54.4
	177.782	-64.6
	148.958	-94.7
	29.1309	-118.2
	186.451	-185.9
	113.575	34.5
	205.485	-105
	193.705	160.1
	139.14	189.8
	181.889	132
	61.2312	-180.3
	181.518	-119.3
	148.53	152.5
	178.657	-22.5
	105.035	120.1
	156.476	-140.7
	153.073	-85.6
	164.082	-186
	197.353	-110.5
	181.94	-140.8
	204.101	175.5
	103.501	-122.7
	160.945	77.2
	74.3472	84
	106.872	-99
	134.661	-84.4
	43.6989	-114.6
	171.467	-93.4
	122.06	-102
	71.0997	-147.9
	102.126	-95.7
	175.906	-87.3
	25.1711	-150.4
	103.527	-95.1
	146.624	-148.1
	81.2347	-18.6
	87.4924	33.6
	129.427	-56.4
	147.795	125.9
	102.021	-153.7
	134.78	-91.6
	51.7022	-128.9
	142.111	-145.3
	179.356	121.7
	119.038	-147.1
	41.4317	-26.6
	226.929	143.7
	173.322	195.1
	140.187	129.8
	133.34	132.9
	98.958	-124.1
	65.7201	70.1
	195.045	44.7
	81.1205	-53.7
	166.539	-59.9
	109.641	-27.3
	189.198	-193
	97.6213	-152.6
	37.103	91
	95.7277	-64.5
	154.161	-9.1
	199.628	26
	185.39	92.1
	96.8166	-25
	72.8111	16.1
	150.505	-84.9
	187.483	-141.6
	163.517	-45.7
	196.671	-159.2
	69.6359	-37.8
	69.1228	-165.3
	119.589	-54.2
	168.184	-10.4
	180.447	-32.5
	133.413	75.3
	177.72	-70.5
	201.209	139
	164.997	-106.4
	107.468	-161.4
	191.716	-176.7
	112.408	-106.1
	142.274	-123.1
	157.779	-50.8
	123.34	-24.7
	26.4213	117.9
	42.8993	-12.4
	45.198	11.8
	66.0829	-64.1
	137.017	-62.8
	86.0402	-11.6
	153.583	-163.1
	82.2526	53.4
	157.156	42.5
	213.64	-42.3
	101.588	-52.8
	70.6926	25.9
	105.808	-121.6
	203.26	28.8
	165.359	-33.1
	34.0563	65.7
	193.663	-77.8
	172.982	75.4
	151.416	-33.9
	174.362	13.5
	154.028	85.7
	193.135	-113.9
	111.668	-69.8
	62.5128	32.3
	71.4671	-152.5
	227.9	37.6
	78.6308	-123.1
	163.495	-69.6
	189.713	-125.9
	127.169	-34.4
	177.937	-44.6
	58.3754	-22.2
	160.6	194.8
	103.895	-47.2
	173.92	113.7
	79.0628	-16.1
	204.057	-43.2
	209.63	-140.7
	187.908	45.5
	146.19	-116.7
	185.191	138.5
	138.448	-129.1
	162.04	-21.5
	87.7713	114.3
	118.697	-63.4
	153.651	45.9
	196.768	86.3
	158.876	-144.3
	154.672	-88
	188.531	-183
	186.998	-153.6
	193.01	58.4
	120.082	-38.4
	170.067	-144.9
	207.984	-118.9
	153.271	-102.6
	171.574	142.4
	172.838	-99.7
	159.281	-59
	138.277	-50.1
	92.6731	77.5
	115.697	103.9
	196.809	172.5
	82.1713	18.8
	165.003	58.8
	113.459	132.4
	144.604	11.1
	189.924	106
	53.3929	-140
	205.315	135.1
	31.7217	-76
	156.776	-126.3
	171.047	-40.7
	223.578	191.9
	186.072	-175
	82.2406	53.5
	211.699	-52.2
	127.169	50
	197.09	101.3
	150.024	-94.8
	198.875	-105.3
	172.445	-44.9
	147.538	-15
	198.822	9.8
	193.683	-29.1
	46.0229	-23
	125.936	-126.6
	182.535	95
	126.525	62.1
	174.762	-90.9
	77.7641	-39.1
	130.439	-171.3
	101.717	76.9
	161.77	61.8
	150.895	39.8
	99.5569	-52.6
	145.908	47.6
	137.267	-34.4
	131.922	60.3
	214.589	-113.1
	92.5599	112.7
	133.53	67.1
	144.725	70.7
	151.785	43.4
	54.1176	128.8
	203.329	35.2
	115.493	85.2
	147.034	-51.3
	13.6393	8.3
	83.3351	-175.3
	163.515	52
	46.4513	-126.5
	99.5773	97.6
	64.2248	-54.1
	188.622	87
	127.084	-55.2
	169.457	44.6
	177.433	-33.3
	125.203	-18.6
	50.134	-121.7
	193.2	-30.4
	104.48	-85.5
	130.537	93.8
	218.025	134.3
	171.294	-52.6
	136.018	32.1
	142.676	-152.7
	95.7386	-102.6
	138.883	5
	145.572	112.3
	126.916	-38
	62.2429	22.3
	66.3191	9.5
	159.054	41.7
	116.84	25
	125.957	-17.2
	166.749	29.1
	195.134	-19.7
	134.683	44.2
	151.359	-37
	82.8789	30.1
	184.628	165.9
	189.056	82.1
	101.653	-45.8
	159.659	116.4
	175.425	-147.8
	162.381	-25.7
	140.868	-94.6
	135.954	103.2
	184.841	-41.3
	196.346	-10.7
	168.05	-140.3
	129.166	-65.2
	185.452	-40.2
	94.1954	70.3
	54.676	-19.9
	174.46	127.1
	99.8694	65
	173.955	56.8
	97.1796	14.5
	99.0992	-109.5
	90.7263	30.1
	100.905	-165.5
	158.543	94.8
	104.25	85.5
	195.189	184
	163.429	80.6
	57.015	-29.9
	111.181	-7.7
	117.903	-44.9
	114.168	-30.5
	30.2653	-43.3
	189.276	22.6
	35.0637	49.6
	186.225	-25.2
	197.804	-66.1
	117.825	173.9
	150.091	-126.9
	173.136	-74.8
	155.504	-131.1
	99.429	115.4
	125.127	-145.5
	114.718	-133.2
	199.19	103.1
	132.206	126.9
	180.196	65.3
	72.8557	61.8
	126.939	14.2
	168.637	-35
	124.826	-88.4
	121.416	-78
	124.135	-38.8
	173.09	-148.3
	143.618	76.8
	129.496	43.3
	143.772	-137.2
	84.1748	122.2
	155.208	-75.3
	139.69	46.7
	172.845	-134.8
	135.58	-118.2
	222.779	147
	104.703	23
	179.336	-167.8
	184.125	-184.3
	126.077	79.4
	134.954	-17.1
	128.072	-40.1
	134.563	-58.2
	63.1646	99.3
	221.096	-124.2
	135.47	104
	83.6846	139.5
	157.946	20.5
	114.724	-75.2
	197.889	161.1
	207.889	-59
	198.343	4.2
	153.011	-76.3
	181.894	-82.9
	42.4483	-40.9
	172.162	-155.6
	81.9653	75.4
	118.047	3
	126.377	-104.7
	177.454	-29.6
	97.5589	-119.8
	39.3356	14.5
	214.049	-49.3
	111.222	-132.9
	173.434	112.1
	175.125	-180.8
	181.431	-121.2
	118.746	-121.8
	82.1978	-181.9
	172.957	51.8
	153.535	-27.2
	105.069	30.1
	205.843	-24.2
	196.162	-99
	149.425	-138.8
	153.356	7.1
	71.3326	11.1
	108.071	-81.4
	181.165	121.2
	138.577	-39.2
	138.864	-153.6
	199.578	75.4
	208.599	89.8
	198.685	92.7
	174.688	24.1
	135.443	-129.8
	189.836	-87.8
	131.017	-49.3
	192.16	139.8
	100.571	-46.2
	32.5168	-108.6
	139.045	91.1
	139.218	199.8
	119.109	-39.2
	135.791	-60.1
	126.036	59.8
	37.8252	25.2
	123.593	-55.3
	100.723	-51.9
	38.6686	-72.9
	125.733	78.7
	190.848	173.8
	180.616	-41.6
	119.231	109
	185.79	-196.6
	147.766	97.7
	67.9092	-196
	176.139	55.5
	130.836	-175.3
	102.861	163.8
	190.259	23.5
	161.544	115.2
	114.178	63.2
	208.429	-140.7
	128.371	-108.3
	196.141	74.5
	87.1408	31.1
	200.089	-164.5
	92.0103	15.5
	163.471	37.8
	127.14	-61.8
	162.537	-5.1
	91.7821	-38.3
	176.397	33.7
	121.738	76.7
	104.986	-48.8
	73.2699	-103.1
	176.234	55.7
	158.003	-3.4
	128.719	51.3
	139.459	-104.6
	166.915	-56.3
	122.911	18.9
	134.175	-127
	112.078	-17
	141.016	-137.1
	195.572	91.4
	149.889	94
	33.7107	-110.9
	58.5818	11.5
	173.684	41.2
	113.443	151.1
	168.382	54.7
	61.7545	-5.5
	49.4082	45.3
	123.551	-20.2
	134.777	-41.2
	132.749	-28.1
	134.777	-41.2
	132.749	-28.1
	163.364	-27.1
	189.432	-37
	192.713	4.1
	59.1648	-127.8
	160.819	21.6
	197.286	-28.8
	159.966	28.3
	168.841	-17.4
	127.421	49.6
	104.77	142.7
	62.5105	45.7
	180.185	153.8
	110.269	102.3
	204.293	141.9
	167.066	-109.6
	44.1941	93.2
	190.068	-109.7
	182.238	-133.2
	173.574	139.4
	46.4447	-129.3
	157.378	105.5
	111.573	157.4
	95.1478	-196.2
	168.466	-59.2
	196.694	-82.8
	164.264	-95.7
	164.253	129.3
	177.421	-2.8
	235.194	-98.9
	114.821	-56.6
	156.628	-66.7
	177.803	52.2
	129.594	-132.7
	120.034	-120.7
	124.926	30.3
	160.365	25
	199.09	-61.1
	62.9494	39.5
	186.334	-54.4
	195.108	186.4
	158.26	86.4
	127.557	56.6
	102.086	62.1
	149.357	69.3
	206.674	-141.4
	117.129	-29.2
	176.525	22.5
	220.853	-156
	133.148	-184.8
	168.979	-13.3
	57.4268	-102.8
	197.548	-187.2
	181.828	-181
	195.479	-49.4
	166.222	93.3
	163.075	164
	200.031	73.1
	186.312	-107.3
	168.712	-96.1
	107.141	193.3
	180.223	-139.2
	69.5879	-57.8
	181.919	63.3
	97.2216	38.3
	164.835	38.9
	110.481	-52.3
	149.151	42.9
	116.902	-33.5
	58.04	181.1
	151.769	51.8
	211.043	126.5
	156.247	39.4
	136.227	168.1
	54.8273	105.3
	207.839	-59.7
	220.431	84.8
	109.658	-89
	134.973	101.3
	150.861	143.2
	134.09	-118.1
	137.897	90.1
	86.5359	44.6
	151.46	-150.3
	60.8221	-55.8
	148.195	-26.1
	139.521	-40
	152.667	-14.1
	187.211	50.8
	79.6114	-147.5
	87.0784	-83.4
	96.3679	-124.6
	167.954	-24.4
	166.292	-55
	98.8181	-32.8
	119.488	-87
	207.789	126.9
	209.883	85.3
	182.365	-125.7
	170.623	33
	113.541	126.4
	117.776	81.2
	17.1976	-121
	90.1332	60.5
	224.454	75.3
	185.36	-196.4
	183.403	-124.3
	212.712	62.1
	83.1887	-131.5
	146.587	-48.6
	114.119	144.8
	147.401	-89.2
	206.479	-49.4
	100.064	-44.7
	31.291	-36.6
	79.4317	43.2
	199.805	-165.7
	172.392	-59
	109.498	-192.2
	188.408	-47
	195.994	-95.8
	180.818	-185.5
	167.867	47.7
	47.0533	-100.4
	93.7921	133.1
	104.416	-47.7
	111.845	-180.1
	59.7844	153.5
	150.069	-112.1
	163.434	-38.8
	155.449	-159.3
	69.7894	-30.5
	183.328	-25.3
	156.239	35.5
	136.227	11.8
	140.283	-4.9
	176.133	-130.4
	214.49	30.9
	184.069	-43.7
	205.869	-99.7
	179.444	196.5
	197.552	-114.8
	239.132	67.3
	150.389	-154.5
	125.562	-59.7
	74.8141	-68.7
	130.323	100.5
	149.976	-81.5
	86.2466	-105.6
	91.3427	198.3
	65.9842	164.5
	151.595	-152.3
	110.918	46
	82.8611	-106.1
	164.39	89.2
	201.647	-63.7
	66.6231	30.4
	177.003	186.3
	64.7349	-192.3
	102.966	117.8
	201.208	-83
	179.926	-75.1
	59.4384	-116.1
	125.033	25.1
	119.736	-103.1
	162.676	-12.6
	180.755	-93.7
	200.593	-87.4
	154.126	-69.6
	125.151	70.4
	180.184	-64.1
	130.093	29.5
	201.719	-13.3
	123.008	118.7
	171.811	45
	156.785	120.5
	139.387	76.3
	144.136	94.8
	143.131	148.4
	128.216	-85.8
	98.6866	-151.4
	132.618	-28.4
	128.216	-85.8
	137.062	124.3
	197.54	-35.1
	170.956	-33.4
	113.234	13.5
	87.8194	-50.9
	113.234	13.5
	87.8194	-50.9
	139.313	-80
	175.287	-24.7
	139.313	-80
	165.767	54.6
	192.378	-46.7
	139.142	-21.6
	125.635	-52.1
	139.142	-21.6
	125.635	-52.1
	78.0672	-24.6
	141.628	58.2
	159.212	-28.4
	141.628	58.2
	183.35	177
	60.2426	67.7
	196.539	-44.9
	99.8046	-56.6
	173.716	47
	151.331	-17.4
	156.021	63.9
	98.4061	16.3
	138.894	74.6
	119.94	119
	140.403	64.3
	40.1434	-6.4
	34.5227	-18.8
	40.1434	-6.4
	191.61	-26.5
	137.275	-28.2
	185.531	-32.6
	181.834	-26.7
	127.32	102.8
	131.432	28
	127.32	102.8
	131.432	28
	112.612	30.9
	162.262	136.1
	49.2227	76.9
	176.661	-109.7
	84.4509	117.4
	121.352	57.6
	203.81	54.4
	98.6975	-92.5
	108.031	-41.9
	121.54	162.7
	105.711	63.3
	159.725	101.3
	112.562	-44.3
	195.559	-93.2
	160.247	-78
	158.445	120.8
	18.4515	-123.5
	110.281	43.3
	168.308	-18.3
	136.442	-38.6
	123.534	-170.8
	179.295	102.1
	155.902	42.6
	158.406	46.8
	118.473	6.1
	185.225	-30.2
	113.726	67.4
	92.7823	-35.2
	138.566	-146.2
	159.18	143
	183.899	98.7
	175.89	77.3
	160.776	-42
	212.201	-105.2
	86.3619	83.9
	221.661	29
	56.9417	-186.3
	229.793	189.3
	135.938	46.2
	207.819	35
	94.502	132.8
	198.502	-140.2
	261.002	18.8
	96.2683	121.7
	239.988	114.2
	183.757	-68.5
	236.925	-139.8
	67.9813	-69.6
	228.804	184.8
	207.198	-139.5
	220.888	27.8
	50.3838	-19
	202.203	80.6
	70.0384	-107.2
	216.74	-176.7
	141.006	-93.6
	182.594	34
	227.837	-52.9
	132.207	42.2
	214.118	-32.8
	41.9693	109.8
	74.538	62.9
	136.617	-55.1
	141.955	113.4
	188.972	186
	106.895	68.5
	142.452	-75.9
	90.3954	44.4
	202.661	96.9
	93.559	4.7
	96.1939	-74.6
	219.864	-92.1
	94.7205	-29.4
	219.556	-68.3
	193.806	72.2
	213.789	8.4
	153.345	71.6
	221.12	91.4
	196.436	-100.1
	204.574	35.6
	221.876	-151.5
	186.724	49.9
	221.254	-110.2
	142.977	-29.7
	230.186	-85.6
	131.783	39.6
	55.4209	-37.2
	249.905	50.1
	198.724	34.5
	221.12	91.4
	88.7119	-60.4
	111.509	-93.1
	208.549	34.8
	200.636	-118.7
	122.27	-109
	204.782	-108.8
	87.1077	-58.4
	122.963	70.1
	148.15	90.7
	125.72	147.4
	161.185	14.1
	109.867	106.8
	152.42	-33.1
	154.273	-88.4
	214.561	26.5
	209.073	118.6
	220.986	-58.5
	164.314	-91.9
	116.143	-23
	165.751	73.4
	42.6379	22.5
	177.393	33.9
	178.571	-117.4
	175.261	34.7
	129.859	130.7
	97.0403	-63.3
	155.072	42.9
	147.788	-132.8
	185.999	-21
	76.9308	-47.1
	174.246	-189.4
	197.871	-150.5
	147.066	-119.6
	128.673	24.4
	140.561	-61.9
	135.526	26.6
	117.625	-39.9
	121.679	-16
	145.951	-38.5
	110.626	-6.7
	119.959	12
	151.008	-20.9
	140.555	37.4
	126.579	10.9
	117.232	26.7
	130.811	10.1
	136.411	-19.4
	118.09	42.3
	143.289	29.6
	132.118	-50.4
	130.135	39.3
	167.102	83.2
	75.4198	-11.4
	97.4148	56.6
	80.4831	131.3
	119.072	-27.4
	77.6163	-5.5
	188.327	-86.9
	67.8237	17.6
	122.666	-84.2
	66.6039	7
	136.711	-71.7
	34.3299	-3.8
	120.512	124.1
	157.328	-68
	129.312	-195.4
	130.255	32.4
	168.844	-106
	99.9523	-130.6
	88.0125	-103.9
	58.1059	23.3
	137.126	-52
	170.941	-185.8
	68.6435	-96.8
	186.676	0.3
	145.587	10.7
	148.583	-62.7
	127.89	-27.4
	90.3094	59.6
	106.502	46.6
	143.239	-130.6
	113.587	-55.6
	185.794	6
	157.525	-32.6
	183.021	-64.2
	197.596	-173.6
	44.0919	197
	184.588	122.2
	129.697	74.2
	189.958	197.5
	125.077	70.8
	73.3749	-24.6
	150.387	25.8
	125.077	70.8
	137.45	44.1
	190.922	149.6
	148.481	64.7
	209.656	170.6
	200.829	-69.9
	171.514	75.3
	174.102	-88.5
	121.863	-73.6
	145.322	127.2
	114.115	-55.7
	108.311	-111.6
	163.114	63.4
	43.3794	-161.1
	196.503	-76.9
	168.941	-97.2
	178.736	105.4
	74.2504	171.9
	194.426	147.7
	209.812	132.4
	151.619	56.9
	76.455	98.1
	187.663	-122.5
	186.016	27.7
	181.5	22.9
	79.283	-154.4
	128.704	120
	158.742	23.2
	119.58	-105.9
	130.772	-84.6
	128.39	-112.5
	193.765	48.1
	120.503	195.4
	46.3058	-16.3
	176.839	186.7
	174.863	-72.3
	153.505	-36.5
	168.45	-65.1
	88.425	92.5
	122.493	159.6
	61.4012	-27.3
	150.349	-124.5
	93.8786	97.4
	192.703	58.8
	160.11	-70.1
	149.742	-88.8
	186.461	-110.4
	132.857	28.2
	37.2588	74.3
	161.292	-134.7
	188.025	-163.7
	202.279	-54.5
	104.34	-45.3
	87.5258	166.9
	135.391	-93.4
	106.859	105.8
	163.179	-26.4
	189.299	-80.5
	200.593	-138.1
	105.902	-98.4
	149.791	25.6
	97.6251	40.7
	197.424	91.4
	49.8917	-113.9
	89.2419	-130.2
	127.024	-133.3
	76.6691	-45.6
	191.869	-165.6
	64.458	-125.2
	190.35	101.3
	172.347	-33.7
	150.982	179.3
	60.3888	-19.4
	119.867	-5.2
	218.225	-41.8
	197.782	34.6
	81.469	-188.4
	111.169	70.8
	184.301	16.5
	98.0467	-29
	23.9643	-15.5
	209.484	-66.7
	163.25	-145.4
	93.0726	128.1
	156.34	103.2
	146.351	-30.2
	163.851	-196.9
	195.354	-44.7
	117.732	25.5
	109.851	19.9
	199.793	-78.9
	189.717	-95
	151.49	80.7
	38.1461	2.8
	67.2245	21.3
	7.5483	-127.9
	139.243	100.3
	75.5512	-74
	89.718	-17.1
	161.623	-135.7
	54.2042	-18.6
	139.687	-21.2
	140.125	-73.2
	182.786	182.1
	219.335	117.3
	190.571	-116.6
	109.705	30.2
	108.602	50.7
	141.336	-144.7
	55.028	183.8
	172.337	65.4
	138.243	99.6
	211.386	154.6
	215.985	85.1
	186.787	148.1
	175.953	-35.9
	98.5322	0
	40.2392	-174.1
	187.474	-40.9
	211.391	-130.5
	198.538	90.5
	197.22	112.4
	134.674	25.6
	133.694	-155.1
	54.1758	31.8
	65.241	145.7
	170.549	79.4
	32.413	53
	164.673	-84.6
	103.399	190.9
	192.457	17.1
	165.947	-69.5
	119.584	44.1
	157.108	-83.4
	98.2779	-97.7
	90.5274	-168.5
	174.655	-40.8
	92.4116	-121.1
	215.539	-128.4
	177.006	52.5
	150.832	-43
	149.395	57.7
	224.161	-53.1
	125.29	85.2
	249.962	-61
	217.791	-68.2
	203.164	31.9
	75.2708	25.3
	216.05	-10.5
	115.528	-93
	244.653	-145.8
	165.918	-12.9
	254.654	68.7
	183.652	-86.7
	220.816	110.7
	184.753	-22.4
	167.022	25.2
	199.24	-83.4
	191.98	86.7
	163.551	-60.3
	191.506	-123.4
	199.697	123.5
	215.392	46.2
	113.304	-178.5
	224.72	-14.6
	146.96	-30.4
	108.209	-177.3
	200.628	21.4
	126.663	17.2
	58.8102	41.3
	141.517	-127.4
	217.803	116.5
	163.963	-33.6
	101.37	-39.3
	229.925	-165.4
	75.5597	27.8
	161.434	68.3
	236.744	-66.6
	170.123	18.6
	151.904	-61.7
	129.983	-193.8
	233.413	129.7
	229.224	-108.8
	195.553	-110.8
	119.178	98.3
	118.759	51.1
	132.517	-36
	14.2306	-68.1
	195.406	-68.3
	161.242	-168.4
	140.933	-57.5
	186.954	51.5
	182.83	19.4
	131.294	-128.3
	173.979	-97.1
	200.377	102.9
	173.534	-166
	189.238	-113.8
	79.1596	-9.4
	165.097	37.7
	168.88	23.9
	70.9031	-124.9
	177.648	23.4
	201.254	80.3
	135.286	72.9
	219.484	46.6
	174.766	48.2
	152.939	-176.6
	230.758	-61.1
	92.5883	-140.5
	72.5792	-30.9
	266.996	-16.6
	198.594	-110.2
	148.103	23.8
	231.137	-39.4
	142.275	-1.7
	193.493	-65.7
	142.187	184.7
	172.984	-100.5
	132.372	-16.4
	185.511	164.4
	192.92	-151.3
	137.948	-65.1
	151.521	-138.8
	150.391	108.5
	183.816	65.8
	186.119	-23.4
	171.663	94.1
	55.5769	-80.3
	84.0498	-160.2
	75.5483	120.1
	224.312	88.4
	122.678	12.2
	33.4318	-85.4
	200.636	-118.7
	230.933	-123.9
	35.7651	116.1
	168.28	182.3
	198.86	-140.2
	163.413	127.9
	248.627	-40.8
	188.077	-48.6
	221.254	-110.2
	117.925	-31.8
	230.186	-85.6
	156.106	-101.8
	239.561	35.2
	188.182	70.8
	132.18	-124.7
	174.84	-68.3
	168.227	-19.3
	199.583	9.3
	214.422	72.4
	47.6138	-97.9
	104.764	-115.2
	38.8341	-31.7
	178.618	-38
	166.849	-84.6
	119.42	-80.2
	135.006	-196
	127.492	-192.6
	75.2788	-26.4
	130.216	58.8
	194.183	42.8
	80.1081	-70.5
	163.36	-89.7
	31.2434	-105.1
	106.233	-84.9
	149.477	36.6
	116.286	-101.8
	147.034	-8.3
	212.666	-96.5
	189.89	-139.3
	184.348	-47.3
	118.882	-100.2
	124.556	-24.8
	154.483	-25
	130.338	25.4
	205.666	148.7
	209.395	112
	205.526	92.4
	200.167	118.9
	205.885	87.2
	217.945	79.8
	214.274	123.3
	205.571	164
	214.952	173.2
	239.82	27.8
	221.577	90.1
	210.719	39
	249.905	50.1
	118.164	196.1
	201.816	68.3
	192.973	48.3
	225.02	-120
	231.106	176
	204.56	28.8
	221.876	-151.5
	243.661	181.3
	220.312	-62.6
	214.404	-132.1
	210.719	39
	205.889	-23.4
	239.561	35.2
	201.816	68.3
	233.569	-8.3
	225.02	-120
	225.721	124.1
	220.197	196.6
	214.472	52
	248.627	-40.8
	220.312	-62.6
	216.194	-17.6
	202.963	139.2
	216.904	-19.3
	211.225	-85.4
	225.992	-44.9
	231.375	8.2
	202.942	-143.8
	224.606	-86.9
	205.691	118.5
	203.643	30.6
	213.383	-95.6
	204.44	-100.3
	213.375	-167.6
	216.792	81.8
	224.323	119.6
	229.342	-35.6
	207.689	-46
	232.4	50.3
	218.327	-43.8
	227.893	-105.6
	209.524	-179.5
	236.097	87.1
	210.694	29.7
	255.312	98.1
	202.504	136.3
	201.461	80.7
	222.4	181.3
	217.401	-158.3
	205.529	-34.9
	231.98	-54.2
	218.529	-6.8
	249.839	-177.6
	234.098	128.4
	219.999	12.9
	253.084	-118.9
	138.71	-119
	186.114	52.8
	220.186	-146.9
	209.082	-66.9
	220.837	-30
	151.514	33.6
	27.4936	-199.2
	153.249	-82.7
	212.682	-71.4
	207.638	-171.8
	150.773	-172.5
	131.603	-40.4
	213.482	-189.8
	231.953	-15.5
	239.467	-188.9
	223.809	23
	228.573	-26
	172.944	181.1
	225.577	77.8
	223.369	104.4
	119.478	42.9
	202.037	134.6
	225.948	42.6
	208.382	-86.5
	215.775	-72.3
	215.671	-157.3
	213.729	119.6
	233.554	-34.7
	224.504	-188.1
	232.644	88.9
	221.119	167.4
	231.846	196.8
	227.839	-20
	240.068	24.8
	228.134	1.8
	234.006	-65.3
	125.901	-90.4
	248.842	44.5
	140.394	98.7
	220.81	-126
	227.738	-172.2
	201.334	-199.4
	66.6809	-45.2
	181.527	128
	168.175	186.7
	242.036	-92.7
	232.597	-54.3
	179.668	-70.7
	216.314	83
	131.431	-126
	71.0926	-125.1
	71.0997	-147.9
	110.227	-186.6
	74.7231	46.6
	76.66	37.6
	68.3296	105.8
	35.7688	7.4
	52.8113	-48.2
	71.9164	-27.1
	141.296	64.1
	90.218	72.7
	169.687	84.3
	142.314	35.5
	121.875	138.8
	93.3624	-45.8
	188.961	-67.2
	170.623	33
	113.541	126.4
	199.137	188.1
	172.081	72.7
	166.364	-110.5
	147.509	-43.5
	193.74	-87.2
	207.969	140.6
	150.036	31.4
	202.085	35.3
	122.015	99.6
	119.51	35.4
	201.618	134
	186.365	102.2
	185.888	-88.9
	116.374	93.9
	211.831	32.3
	170.405	53.3
	183.059	84.4
	177.524	38.3
	113.684	126.1
	162.687	86.9
	93.2509	82.6
	118.059	121.1
	135.54	-30.3
	113.67	43.6
	198.799	-31.2
	100.55	77.5
	177.945	79.7
	193.098	55.1
	137.427	129.4
	198.236	106.8
	169.781	123
	186.886	130.9
	201.903	38.1
	204.574	35.6
	67.0789	-71.4
	27.7946	-147.2
	56.5721	21.9
	137.362	-48.9
	126.415	38.1
	162.462	57.3
	190.896	-54.7
	192.331	75.2
	168.079	-100.5
	114.524	110.4
	199.053	194.3
	104.306	59
	207.877	70
	177.781	117
	170.559	181.6
	161.079	-121.5
	90.9624	-187.5
	146.95	74.3
	31.9313	145.7
	127.699	110.2
	203.712	-48.8
	180.297	-33.5
	187.165	95.1
	55.7399	-106.8
	152.181	150.7
	131.838	149.4
	86.9697	-172.8
	36.0774	-195.6
	100.909	-121.3
	66.127	43.7
	172.226	128.2
	196.135	169
	83.7613	-112.4
	124.007	-72.2
	147.237	-79.3
	63.6055	35.4
	69.5733	99.8
	38.8274	123.4
	49.8423	-57
	178.184	-151.5
	114.341	75.7
	31.3376	-70.7
	110.085	-148.1
	150.792	99.7
	48.1446	72.7
	44.0235	-62.3
	55.5811	113.8
	106.08	102.7
	151.718	51.3
	167.954	88.5
	80.4662	-166.4
	128.32	-40.8
	200.133	-83.9
	110.852	-142.6
	183.769	-41
	186.976	48
	139.332	-67.4
	50.0281	-107.8
	208.246	-146.1
	85.8136	-113.6
	80.7883	-132.9
	155.311	102.2
	161.78	-137.3
	159.181	193.7
	161.852	97.2
	108.592	136.1
	165.902	-100.1
	153.435	92.8
	166.373	-80.8
	131.285	-97.3
	87.0683	-92.8
	100.059	-95.6
	119.994	-119.7
	67.2077	17.6
	159.115	116.2
	167.618	-107.1
	147.238	-193.2
	179.692	-40.5
	111.216	-65
	202.618	68.3
	126.353	192.5
	77.8425	38
	165.144	79
	72.052	44.1
	195.685	85.1
	120.503	195.4
	75.5597	27.8
	128.971	-87.8
	138.792	-89.3
	144.058	71.9
	173.757	80.7
	183.893	172.4
	107.19	-32.2
	205.059	-49.3
	78.9816	-69.6
	103.742	35.3
	211.542	-114.3
	81.6057	197.1
	99.9357	169.7
	139.318	-34
	120.385	-63.6
	175.771	-144.1
	164.767	132.9
	173.215	51.2
	117.014	126.2
	165.862	-67
	187.212	-197.9
	25.6572	73
	101	61.6
	47.1434	-69.6
	168.3	-116.2
	90.218	72.7
	169.687	84.3
	142.314	35.5
	121.875	138.8
	93.3624	-45.8
	188.961	-67.2
	199.137	188.1
	172.081	72.7
	166.364	-110.5
	147.509	-43.5
	193.74	-87.2
	207.969	140.6
	150.036	31.4
	202.085	35.3
	122.015	99.6
	119.51	35.4
	201.618	134
	186.365	102.2
	185.888	-88.9
	116.374	93.9
	211.831	32.3
	170.405	53.3
	125.064	46.6
	118.534	-119.7
	183.059	84.4
	177.524	38.3
	113.684	126.1
	162.687	86.9
	113.416	143.2
	135.54	-30.3
	113.67	43.6
	198.799	-31.2
	100.55	77.5
	172.274	46.5
	175.671	-56.7
	177.945	79.7
	193.098	55.1
	137.427	129.4
	198.236	106.8
	120.03	-135.4
	38.4644	9.4
	58.1059	23.3
	137.126	-52
	115.776	-62.6
	187.987	-92.2
	29.422	99.1
	126.064	145.3
	157.501	-127.4
	14.9126	110.7
	165.675	146.2
	199.959	70.4
	123.604	88.5
	148.998	112.2
	104.78	-85.4
	178.812	-105.9
	107.13	53.5
	199.034	63.5
	189.092	47.7
	172.151	81.4
	213.8	109.1
	176.868	-136.9
	120.028	-89.7
	160.061	-97.9
	126.94	-133.2
	103.603	107.6
	143.063	105.6
	204.617	-132.3
	214.245	87.6
	218.778	65
	207.129	76
	211.599	56.6
	202.059	85.7
	210.125	-10.1
	210.38	116.2
	203.997	52.9
	210.71	86.7
	226.26	141.7
	218.742	-171
	230.398	-96.1
	218.742	-171
	230.398	-96.1
	241.81	66.2
	244.336	66.7
	201.566	67
	229.751	31.8
	216.559	57.5
	223.825	13.4
	218.626	123.8
	226.236	172.7
	228.474	141.7
	220.064	126.9
	207.731	72.1
	226.661	118.5
	214.791	152.2
	225.503	103.7
	257.647	180.5
	232.526	196.7
	249.698	25.6
	223.36	47.7
	228.659	-156
	232.39	-143.8
	223.982	-28.1
	210.028	-75.7
	224.963	57.1
	209.036	88.4
	223.175	-151.4
	207.719	-46.4
	220.268	-74.1
	203.107	49.7
	161.918	171.4
	48.365	23.2
	131.358	-69.3
	123.17	60.2
	52.5141	-188.8
	176.486	-181.2
	33.7691	129.4
	6.75236	123.5
	124.847	-83.9
	15.6448	17.4
	69.9594	112.2
	164.917	-111.8
	137.792	-67
	113.812	-62.1
	107.991	120.4
	192.089	-76
	152.714	113.3
	200.236	108.8
	156.818	-98.2
	79.4548	-146
	40.1276	-116.6
	64.4473	78.6
	96.0957	-37
	74.9772	-42.5
	91.1938	-55.1
	81.4703	36
	185.882	-104.5
	123.479	-74.4
	94.029	50.5
	110.639	-85.2
	136.407	-92.2
	115.586	-74.5
	44.2254	26
	139.25	-113.1
	159.298	-89.1
	170.799	-100.3
	170.619	-74.5
	12.5285	73
	136.182	-87.3
	37.8731	-42.5
	104.943	-47.6
	107.917	75.3
	211.528	-131.7
	61.8758	54.5
	143.625	156.9
	197.606	-109.7
	134.822	-68.7
	69.3776	38.8
	81.1295	144.7
	180.096	-83.2
	78.5547	65.3
	158.116	102.3
	121.75	-60.5
	70.9951	47.3
	209.506	104.6
	123.434	-159.9
	199.994	104.9
	155.557	99.7
	120.33	-148.5
	157.427	-73.4
	66.6496	35.6
	157.863	-99.6
	139.587	-74.4
	140.542	72.3
	82.3869	96.6
	113.416	-143.2
	118.059	-121.1
	119.117	-59
	153.181	77.8
	131.358	137.4
	53.619	-57.1
	71.9002	-26.1
	97.9281	36.8
	12.3558	91.5
	30.4652	-10.6
	33.3783	37.9
	29.235	3.8
	86.4771	47.8
	91.3634	84.8
	128.053	-84.2
	32.4703	-6.6
	61.29	39.6
	155.573	-83.9
	40.9259	-20.2
	30.9935	2.9
	49.5899	16.9
	79.2439	-93
	81.682	-93.9
	94.789	73.8
	106.538	-57.2
	154.871	72.9
	87.0352	59.9
	69.0158	-46.8
	156.707	-140.6
	29.0713	-130.4
	166.043	49.6
	128.816	-47.7
	196.984	-90.9
	107.148	-82.9
	123.732	88.9
	176.872	-150.7
	166.309	177.3
	26.2344	61.7
	84.6557	-39.4
	60.3901	19.4
	72.4494	25.6
	173.547	95
	99.5108	34.1
	144.176	-111.3
	143.773	-32.6
	212.655	-109.7
	84.222	43.6
	168.79	-73.3
	52.622	34
	114.382	43.4
	131.492	-76.1
	233.341	-109.5
	165.806	-64.1
	134.007	-62.3
	96.9104	58.3
	70.8595	-121
	138.17	-40.1
	122.696	34.3
	176.507	120.8
	154.594	-89.7
	178.235	126.4
	183.997	159.1
	132.502	-67.4
	192.66	122.2
	160.758	141.6
	183.106	-90.3
	79.0586	33.3
	219.425	170
	161.095	-52.8
	110.698	-138.2
	188.471	-76.3
	193.295	74.3
	135.146	-128.3
	73.8643	-37.6
	28.7486	-2
	15.733	42.2
	134.67	-126.3
	91.0944	-147.3
	51.5104	144.8
	140.442	-151.9
	161.046	72.1
	120.765	52.3
	72.9785	-103.1
	141.083	-184.3
	82.3778	-114.3
	53.4865	131.9
	65.8425	112.9
	38.0114	-151.6
	132.958	-52.5
	33.2669	-14.3
	88.9419	65.1
	144.078	82.3
	167.183	-106.6
	171.393	-72.8
	28.2077	2.2
	125.578	57.1
	92.8125	99.2
	38.4573	75.4
	161.444	122.9
	151.653	138.4
	45.307	-191.8
	38.8617	-166.6
	60.8798	-140.4
	69.5018	-112.1
	62.3042	-96
	59.1776	-73.8
	62.7354	-52.1
	77.8533	-25.6
	33.7257	2.8
	59.4836	20
	79.1241	45.7
	62.1521	88.1
	56.2676	104.9
	62.1469	156.8
	63.6223	169.5
	29.1122	134.2
	84.0782	81.4
	45.3425	122.5
	108.697	117.1
	79.4276	146.4
	119.532	100.1
	49.0619	177.2
	19.3642	97.3
	40.2782	58.4
	25.1711	150.4
	198.314	149.2
	149.457	168.3
	219.565	136.5
	191.758	94.3
	192.162	106.8
	132.822	167.9
	138.738	82.3
	78.8252	30.5
	62.8271	82.7
	144.871	88.2
	44.7408	93.7
	104.459	51.1
	215.256	103.3
	68.7874	110.6
	74.5471	39.1
	57.8611	100.3
	180.756	122.8
	193.878	195.8
	179.181	185.2
	131.564	74.1
	147.066	119.6
	10.2397	101.5
	102.723	67.9
	153.67	105.1
	145.242	139
	93.5014	71.7
	178.067	163.7
	101.039	173.7
	204.174	131.9
	59.7537	120.5
	115.358	79.2
	156.041	157.3
	159.257	106.9
	152.134	90.1
	160.62	158.2
	70.6304	114.3
	103.097	59.3
	120.427	103.1
	173.705	153.4
	110.831	97.9
	190.566	116.1
	177.946	174.2
	174.743	139.3
	52.9352	25.6
	62.2374	91.1
	67.337	138.9
	115.903	89.4
	28.2704	68.3
	121.429	136.1
	100.343	116.8
	18.5748	18.5
	110.633	158.7
	85.9557	128.6
	62.6171	32.6
	55.181	93.6
	13.4296	80.7
	114.736	174.6
	133.893	110
	123.423	79.9
	112.204	98.8
	190.352	132.8
	88.8369	44.5
	45.4801	99.5
	147.221	82.9
	73.7906	36.1
	163.931	96.4
	198.337	141.2
	207.635	144
	177.885	91.4
	99.8668	131.4
	69.9422	21.5
	49.4414	33.1
	47.657	113.5
	50.8949	108.1
	49.5305	177.3
	67.0789	71.4
	27.7946	147.2
	34.0876	38.7
	77.4343	62.3
	56.2243	77.7
	91.9968	92.9
	138.24	143.6
	50.3061	73.4
	119.545	129.7
	200.709	163.7
	107.468	161.4
	124.537	129.2
	98.2644	134.5
	162.183	83.5
	152.547	120.2
	158.567	115.4
	119.886	126.1
	113.717	152.6
	102.544	53.7
	97.8734	115.7
	168.496	151.4
	187.24	132.2
	137.844	85.9
	165.464	131.3
	197.403	143.2
	86.5944	29.5
	124.045	78.8
	161.153	136.1
	199.816	85
	159.996	126.9
	104.125	92.1
	87.1005	86.9
	26.3157	97
	92.4252	156.8
	142.882	72.1
	119.373	69.2
	165.035	78.7
	94.0557	143.3
	78.7092	65.4
	36.7675	25.9
	152.024	70.8
	166.076	198.6
	107.994	99.8
	40.7048	40.5
	77.9926	81.9
	97.9612	96.5
	119.777	153.6
	115.91	61.7
	103.33	73.3
	146.199	97.8
	129.017	128.5
	98.7818	44.6
	43.218	133.3
	124.835	161.5
	124.669	54.5
	154.747	143.3
	171.125	116.6
	166.711	96.3
	144.627	139.2
	168.238	115.2
	113.842	70.3
	162.711	119.3
	177.763	130.1
	151.031	78.7
	118.425	107.5
	150.848	150.5
	124.681	149.3
	136.547	92
	166.386	119.7
	168.041	104
	126.853	156.6
	142.331	131.1
	97.929	61.2
	159.89	97.1
	153.277	92.9
	133.846	123.3
	163.314	118.8
	181.353	140.5
	171.933	121.2
	121.312	94.6
	180.906	149.2
	154.5	111.7
	152.288	91.1
	136.519	145.7
	134.707	131.8
	164.205	136.9
	169.509	87.5
	136.401	66.2
	35.6592	72.5
	167.932	134.3
	172.748	67.9
	55.1608	135.2
	153.852	107.3
	123.044	37.6
	118.682	30.2
	112.775	56.3
	89.0628	99.6
	162.068	117.3
	144.382	143.2
	181.012	111.6
	14.7011	56.6
	180.95	108.7
	127.686	133.1
	91.2615	34.3
	193.218	126.6
	179.617	116.5
	115.395	184.5
	164.207	62.7
	183.635	192.6
	204.989	156.9
	190.773	135.9
	187.815	143.6
	142.039	70.1
	196.937	98.2
	51.2667	46.3
	110.822	42.4
	98.0606	130.1
	52.7615	184.8
	117.039	137.3
	37.2478	-4.7
	154.249	93.3
	170.387	163.6
	160.213	67.8
	46.9116	104.9
	76.7294	117.7
	24.3449	49.1
	58.6771	24.1
	98.1496	133.3
	174.815	172.3
	155.135	103
	172.118	50.4
	110.164	120
	84.9725	131.4
	86.1992	100.8
	61.2052	28.9
	99.8295	61.9
	103.951	174.5
	100.594	85.7
	46.9032	184.4
	105.242	149.2
	42.8824	104.8
	60.237	67.4
	81.4553	63.6
	12.107	112.6
	30.0246	102.2
	83.2911	140.8
	59.1608	190
	178.382	190.8
	171.791	183
	139.252	98.1
	204.094	181.9
	176.885	199.6
	101.171	109.4
	40.7911	84.6
[truncated: 3,449 more rows]

## Sheet: ED Fig. 9H
ED Fig. 9H					Note:
	Imp a-	Imp b-	Cargo-	Mixed	For plotting purposes, a negative radius is used: however,
R (µm)	JF549	mEosEM	mEosEM	Cargo	as a radius is always positive, the negative sign is removed
-200	0.04757	0.15309	0.24991	0.11613	for negative abcissa values.
-199.67	0.04777	0.15334	0.25433	0.11633
-199.33	0.04859	0.1576	0.26097	0.11652
-199	0.04881	0.1594	0.26426	0.12208
-198.67	0.04911	0.15967	0.2647	0.12279
-198.33	0.05101	0.15757	0.26216	0.12537
-198	0.05235	0.15582	0.2699	0.13025
-197.67	0.05269	0.15857	0.27035	0.13105
-197.33	0.05221	0.16074	0.27826	0.12744
-197	0.05198	0.16078	0.27873	0.12911
-196.67	0.05394	0.16666	0.2834	0.13171
-196.33	0.05537	0.16264	0.30241	0.13194
-196	0.05622	0.16351	0.2974	0.11814
-195.67	0.05622	0.16895	0.31663	0.11885
-195.33	0.05794	0.16924	0.32774	0.11585
-195	0.05728	0.16676	0.32896	0.11904
-194.67	0.0575	0.16704	0.33311	0.11902
-194.33	0.05924	0.16974	0.33992	0.12077
-194	0.05848	0.17536	0.33478	0.12097
-193.67	0.05775	0.17566	0.33536	0.12221
-193.33	0.05895	0.18288	0.33901	0.12073
-193	0.06214	0.19973	0.33999	0.12094
-192.67	0.06311	0.19618	0.33871	0.12114
-192.33	0.06194	0.19688	0.33929	0.12135
-192	0.06258	0.18574	0.33612	0.12097
-191.67	0.06179	0.18863	0.31934	0.12118
-191.33	0.06356	0.19718	0.3238	0.12444
-191	0.06356	0.20084	0.31667	0.12585
-190.67	0.06511	0.20549	0.31722	0.12727
-190.33	0.06672	0.21078	0.30734	0.12465
-190	0.06868	0.21115	0.31643	0.12644
-189.67	0.0688	0.21153	0.31168	0.1323
-189.33	0.06925	0.21785	0.31032	0.13306
-189	0.06993	0.21538	0.31278	0.13186
-188.67	0.06967	0.22546	0.31197	0.1299
-188.33	0.06895	0.23333	0.31088	0.13013
-188	0.06859	0.23274	0.31143	0.12892
-187.67	0.06856	0.23941	0.32257	0.12984
-187.33	0.071	0.25161	0.32796	0.13007
-187	0.06982	0.25168	0.33103	0.13053
-186.67	0.07199	0.25213	0.33577	0.13213
-186.33	0.07086	0.25258	0.33956	0.13168
-186	0.07185	0.25682	0.33378	0.12778
-185.67	0.07289	0.25563	0.33424	0.12264
-185.33	0.07436	0.2509	0.33429	0.12286
-185	0.0749	0.25136	0.348	0.12209
-184.67	0.07495	0.25321	0.3517	0.12231
-184.33	0.07378	0.25939	0.35304	0.11936
-184	0.07586	0.25923	0.35368	0.11958
-183.67	0.07861	0.2597	0.35207	0.11374
-183.33	0.07676	0.25786	0.34385	0.11232
-183	0.07938	0.25949	0.34912	0.11252
-182.67	0.07931	0.26215	0.33719	0.10938
-182.33	0.08088	0.26082	0.32818	0.10981
-182	0.08353	0.26091	0.32694	0.11001
-181.67	0.08343	0.25829	0.32456	0.1121
-181.33	0.0838	0.26006	0.32515	0.1134
-181	0.08587	0.26054	0.32034	0.10787
-180.67	0.08941	0.25816	0.3255	0.11634
-180.33	0.08763	0.27295	0.33669	0.11735
-180	0.08728	0.28193	0.33946	0.11195
-179.67	0.08908	0.28245	0.34555	0.10962
-179.33	0.08733	0.28834	0.35497	0.09823
-179	0.08916	0.28888	0.36413	0.09316
-178.67	0.09023	0.29218	0.37492	0.0978
-178.33	0.0914	0.28746	0.37389	0.10149
-178	0.09118	0.30461	0.37908	0.10169
-177.67	0.09218	0.30518	0.38342	0.09771
-177.33	0.09544	0.29874	0.38414	0.09789
-177	0.09744	0.30752	0.37423	0.10516
-176.67	0.10032	0.3081	0.37143	0.10415
-176.33	0.1	0.31148	0.37666	0.10434
-176	0.10122	0.3046	0.38603	0.10454
-175.67	0.09934	0.30638	0.38676	0.10522
-175.33	0.09947	0.29827	0.38411	0.11005
-175	0.09869	0.29883	0.39649	0.11677
-174.67	0.10005	0.31767	0.40345	0.11757
-174.33	0.10054	0.32407	0.39712	0.11934
-174	0.10372	0.3352	0.38913	0.11671
-173.67	0.10719	0.33585	0.39404	0.11972
-173.33	0.10794	0.34042	0.4134	0.12743
-173	0.10719	0.34704	0.42897	0.1238
-172.67	0.10913	0.35097	0.42979	0.12404
-172.33	0.1083	0.35791	0.42464	0.12428
-172	0.10849	0.36161	0.43896	0.12287
-171.67	0.11172	0.3511	0.435	0.12037
-171.33	0.11276	0.35973	0.41733	0.1206
-171	0.11419	0.36441	0.42055	0.12192
-170.67	0.11421	0.35605	0.4055	0.12157
-170.33	0.11392	0.35854	0.39417	0.13594
-170	0.11635	0.37152	0.3863	0.13277
-169.67	0.11682	0.38221	0.37915	0.13203
-169.33	0.11896	0.38254	0.3645	0.13052
-169	0.12172	0.37719	0.36522	0.13659
-168.67	0.12001	0.39059	0.36686	0.1399
-168.33	0.12079	0.37827	0.3682	0.14018
-168	0.11948	0.36044	0.38245	0.14046
-167.67	0.12267	0.36116	0.38121	0.14074
-167.33	0.12472	0.36384	0.38197	0.14102
-167	0.12602	0.36583	0.38597	0.1471
-166.67	0.12713	0.3691	0.38907	0.14807
-166.33	0.13087	0.36222	0.39279	0.14966
-166	0.12918	0.37821	0.40415	0.14867
-165.67	0.13554	0.37303	0.40497	0.15292
-165.33	0.13978	0.37193	0.41218	0.15452
-165	0.14293	0.37752	0.40082	0.15656
-164.67	0.14612	0.37985	0.41181	0.15039
-164.33	0.14735	0.38048	0.4026	0.14836
-164	0.14842	0.39613	0.40688	0.14658
-163.67	0.14888	0.39378	0.40802	0.14557
-163.33	0.14907	0.38942	0.43903	0.14761
-163	0.14785	0.4154	0.44325	0.14791
-162.67	0.14901	0.41654	0.43115	0.14795
-162.33	0.1493	0.40815	0.42997	0.14826
-162	0.14805	0.40826	0.4307	0.14355
-161.67	0.15184	0.4152	0.44116	0.14015
-161.33	0.1584	0.42231	0.42944	0.14044
-161	0.16469	0.42158	0.43033	0.14073
-160.67	0.16955	0.4299	0.43283	0.14253
-160.33	0.17249	0.42655	0.44354	0.14389
-160	0.17552	0.43096	0.42931	0.14775
-159.67	0.17707	0.44847	0.4454	0.1493
-159.33	0.18039	0.44042	0.43629	0.1548
-159	0.18165	0.4443	0.4372	0.15513
-158.67	0.18084	0.44626	0.45682	0.15114
-158.33	0.18231	0.45713	0.45778	0.14993
-158	0.18737	0.4526	0.45124	0.15485
-157.67	0.19293	0.45445	0.46234	0.15517
-157.33	0.19829	0.44408	0.46348	0.15306
-157	0.20206	0.44263	0.46529	0.15792
-156.67	0.20206	0.43968	0.48192	0.15607
-156.33	0.20963	0.43912	0.49896	0.14866
-156	0.21149	0.44006	0.50003	0.14898
-155.67	0.21717	0.44492	0.49579	0.13969
-155.33	0.21877	0.43213	0.47809	0.13908
-155	0.2196	0.42337	0.47895	0.14112
-154.67	0.22536	0.42671	0.48615	0.14833
-154.33	0.23164	0.42945	0.48837	0.148
-154	0.23177	0.43038	0.48457	0.14768
-153.67	0.23675	0.42811	0.4742	0.14994
-153.33	0.24198	0.44434	0.47355	0.15315
-153	0.24576	0.44025	0.48066	0.15348
-152.67	0.24639	0.44321	0.48103	0.16193
-152.33	0.24729	0.45219	0.48835	0.16229
-152	0.24998	0.44361	0.49332	0.15618
-151.67	0.25432	0.44459	0.50172	0.15652
-151.33	0.25759	0.44014	0.4926	0.16665
-151	0.2671	0.44251	0.48395	0.16891
-150.67	0.26053	0.45812	0.49752	0.17089
-150.33	0.26528	0.46913	0.4921	0.16587
-150	0.27181	0.47017	0.46997	0.15475
-149.67	0.27216	0.45915	0.45791	0.15595
-149.33	0.27506	0.45012	0.45894	0.15449
-149	0.27841	0.45821	0.45598	0.15101
-148.67	0.28229	0.45924	0.45995	0.15441
-148.33	0.28971	0.46818	0.44585	0.14286
-148	0.29437	0.4602	0.42733	0.14683
-147.67	0.2961	0.47411	0.44804	0.14639
-147.33	0.30098	0.4653	0.44678	0.14982
-147	0.30531	0.46508	0.43849	0.15607
-146.67	0.30864	0.47142	0.45356	0.15642
-146.33	0.30431	0.49542	0.45512	0.15765
-146	0.30693	0.49752	0.45192	0.15723
-145.67	0.30799	0.50188	0.4464	0.15759
-145.33	0.30611	0.51255	0.45044	0.14139
-145	0.31161	0.52764	0.45521	0.14172
-144.67	0.31477	0.54767	0.4543	0.14539
-144.33	0.31674	0.55479	0.45535	0.14573
-144	0.31577	0.55607	0.4564	0.14666
-143.67	0.32375	0.5425	0.47506	0.14363
-143.33	0.32732	0.54573	0.47437	0.14396
-143	0.32619	0.55373	0.48071	0.14958
-142.67	0.3254	0.55502	0.48436	0.15741
-142.33	0.3288	0.55138	0.48549	0.16479
-142	0.32799	0.55118	0.48064	0.16216
-141.67	0.33198	0.54602	0.48377	0.16345
-141.33	0.32964	0.56358	0.47998	0.15819
-141	0.33286	0.54844	0.46867	0.15948
-140.67	0.33791	0.54773	0.46978	0.15661
-140.33	0.34353	0.55455	0.46961	0.15557
-140	0.34919	0.55302	0.47497	0.15177
-139.67	0.35574	0.56073	0.46835	0.15213
-139.33	0.35728	0.54776	0.4778	0.15852
-139	0.36071	0.53152	0.47857	0.1672
-138.67	0.36301	0.53635	0.4961	0.16442
-138.33	0.36369	0.55528	0.47342	0.16595
-138	0.36449	0.52687	0.47456	0.16635
-137.67	0.36845	0.52303	0.47421	0.16892
-137.33	0.36912	0.52925	0.4763	0.17016
-137	0.37032	0.52112	0.48405	0.17255
-136.67	0.36694	0.51638	0.48637	0.17297
-136.33	0.36118	0.51025	0.49342	0.1734
-136	0.36134	0.51823	0.49463	0.18105
-135.67	0.36274	0.5387	0.49395	0.18097
-135.33	0.36333	0.54297	0.47266	0.1872
-135	0.36186	0.53336	0.4767	0.18829
-134.67	0.36226	0.52005	0.47079	0.18728
-134.33	0.36517	0.53147	0.46888	0.1816
-134	0.37165	0.5552	0.48969	0.18577
-133.67	0.37552	0.56378	0.47026	0.18623
-133.33	0.37672	0.55217	0.47143	0.19321
-133	0.38201	0.56978	0.46796	0.19038
-132.67	0.38337	0.579	0.46408	0.19085
-132.33	0.38595	0.59411	0.47051	0.2036
-132	0.39073	0.6068	0.47561	0.19872
-131.67	0.38588	0.61422	0.46349	0.19923
-131.33	0.39007	0.62918	0.45287	0.20125
-131	0.389	0.63651	0.46013	0.20176
-130.67	0.38505	0.63975	0.46131	0.20936
-130.33	0.38719	0.64841	0.47298	0.21798
-130	0.38592	0.65422	0.47042	0.21712
-129.67	0.38967	0.66404	0.46506	0.20977
-129.33	0.39236	0.65614	0.46347	0.21119
-129	0.40082	0.66456	0.47287	0.21173
-128.67	0.39826	0.67814	0.4773	0.20188
-128.33	0.4014	0.66162	0.48779	0.19563
-128	0.40496	0.65858	0.48221	0.19614
-127.67	0.40869	0.6772	0.48508	0.19086
-127.33	0.40444	0.67732	0.51026	0.19135
-127	0.41055	0.68316	0.50652	0.19018
-126.67	0.40809	0.6857	0.50276	0.19068
-126.33	0.41039	0.68379	0.50511	0.17946
-126	0.40997	0.71148	0.55334	0.17767
-125.67	0.40537	0.69638	0.55871	0.18505
-125.33	0.40698	0.69524	0.55773	0.18555
-125	0.41165	0.69878	0.55922	0.18604
-124.67	0.40547	0.68992	0.56506	0.18471
-124.33	0.4089	0.6997	0.57986	0.18887
-124	0.40332	0.70082	0.58141	0.18938
-123.67	0.40217	0.70821	0.58402	0.18839
-123.33	0.40809	0.7048	0.57765	0.1889
-123	0.40991	0.7275	0.56579	0.19022
-122.67	0.40948	0.70538	0.54356	0.19074
-122.33	0.41329	0.7073	0.57162	0.19021
-122	0.41071	0.70481	0.56535	0.18373
-121.67	0.41518	0.69845	0.56584	0.18423
-121.33	0.41956	0.68161	0.56293	0.18368
-121	0.42086	0.67729	0.56832	0.1836
-120.67	0.4287	0.68382	0.56989	0.18411
-120.33	0.43059	0.67577	0.56782	0.18627
-120	0.43199	0.63933	0.57155	0.18679
-119.67	0.43454	0.61209	0.58263	0.18326
-119.33	0.4354	0.60574	0.60329	0.19213
-119	0.43067	0.61099	0.60498	0.18369
-118.67	0.43052	0.62259	0.59406	0.18229
-118.33	0.43594	0.63446	0.60642	0.18774
-118	0.43411	0.6275	0.59414	0.18187
-117.67	0.43489	0.62928	0.61249	0.17331
-117.33	0.43186	0.64566	0.63182	0.16907
-117	0.42997	0.65572	0.64531	0.16663
-116.67	0.43634	0.66624	0.64384	0.17333
-116.33	0.4419	0.65202	0.65744	0.17383
-116	0.44465	0.65956	0.66978	0.1731
-115.67	0.45109	0.65456	0.67171	0.1699
-115.33	0.45327	0.65604	0.66717	0.17027
-115	0.45702	0.66345	0.67718	0.17076
-114.67	0.45377	0.65536	0.67667	0.17126
-114.33	0.44935	0.6704	0.66849	0.16441
-114	0.44713	0.69438	0.66275	0.15477
-113.67	0.44751	0.6925	0.67014	0.15523
-113.33	0.44988	0.67735	0.65799	0.15179
-113	0.45174	0.69181	0.65514	0.15224
-112.67	0.45482	0.68927	0.66441	0.14927
-112.33	0.46016	0.6909	0.67488	0.1487
-112	0.46429	0.69296	0.69923	0.14597
-111.67	0.47268	0.6986	0.67914	0.1464
-111.33	0.47359	0.71122	0.68835	0.14966
-111	0.4752	0.71188	0.70762	0.15087
-110.67	0.483	0.6924	0.70976	0.16111
-110.33	0.48211	0.68471	0.7119	0.15295
-110	0.47694	0.68679	0.7354	0.14746
-109.67	0.47557	0.69251	0.72846	0.15297
-109.33	0.46795	0.68218	0.74626	0.15343
-109	0.47633	0.67522	0.74286	0.15038
-108.67	0.47433	0.676	0.75654	0.15084
-108.33	0.47262	0.68414	0.75886	0.14328
-108	0.47028	0.7058	0.76121	0.14109
-107.67	0.47874	0.70341	0.75494	0.14153
-107.33	0.47987	0.68877	0.75055	0.12883
-107	0.48644	0.6771	0.74686	0.12923
-106.67	0.48599	0.69109	0.74266	0.12963
-106.33	0.48649	0.67671	0.74839	0.12817
-106	0.48398	0.69057	0.74319	0.13784
-105.67	0.4733	0.68853	0.74554	0.131
-105.33	0.47899	0.67734	0.73491	0.12141
-105	0.47637	0.69357	0.73725	0.12328
-104.67	0.48593	0.69018	0.74009	0.12327
-104.33	0.48943	0.69575	0.72563	0.12748
-104	0.49343	0.69708	0.73888	0.12789
-103.67	0.49799	0.68461	0.77884	0.13902
-103.33	0.49807	0.70498	0.76986	0.13754
-103	0.49934	0.6895	0.78137	0.13895
-102.67	0.50598	0.66843	0.77662	0.13455
-102.33	0.50928	0.68184	0.75015	0.13499
-102	0.50963	0.68982	0.74476	0.13934
-101.67	0.50334	0.69116	0.77614	0.13979
-101.33	0.50295	0.69343	0.79041	0.14025
-101	0.50596	0.67714	0.734	0.14072
-100.67	0.51516	0.67658	0.71772	0.1293
-100.33	0.52373	0.70432	0.73065	0.13086
-100	0.52109	0.71441	0.73411	0.1313
-99.667	0.52681	0.71633	0.73113	0.1346
-99.333	0.53309	0.72747	0.74138	0.13247
-99	0.54339	0.70195	0.74387	0.13291
-98.667	0.54455	0.70528	0.76156	0.12629
-98.333	0.54412	0.6955	0.76414	0.13367
-98	0.54965	0.69308	0.78122	0.12671
-97.667	0.54413	0.71034	0.78388	0.12758
-97.333	0.54877	0.71542	0.75131	0.12465
-97	0.54364	0.71546	0.75762	0.12494
-96.667	0.53452	0.7405	0.76023	0.12537
-96.333	0.53954	0.7472	0.76286	0.1258
-96	0.54039	0.75175	0.77895	0.12624
-95.667	0.5389	0.7659	0.78166	0.12668
-95.333	0.54266	0.76341	0.82202	0.12772
-95	0.54209	0.77843	0.81648	0.12817
-94.667	0.55074	0.77126	0.80736	0.13268
-94.333	0.56098	0.771	0.80365	0.12288
-94	0.55819	0.77923	0.81117	0.12332
-93.667	0.56755	0.8088	0.85372	0.12893
-93.333	0.5656	0.81772	0.83853	0.12313
-93	0.57668	0.83806	0.85873	0.1346
-92.667	0.58348	0.85424	0.8337	0.13508
-92.333	0.5928	0.85097	0.83419	0.13079
-92	0.59873	0.8436	0.81534	0.13405
-91.667	0.612	0.84334	0.82224	0.12537
-91.333	0.6226	0.8477	0.82412	0.14656
-91	0.61956	0.84978	0.83507	0.14867
-90.667	0.63503	0.89378	0.83814	0.15251
-90.333	0.63054	0.8963	0.84981	0.15544
-90	0.64488	0.88815	0.84636	0.16788
-89.667	0.64383	0.92207	0.84548	0.16882
-89.333	0.64262	0.92577	0.86827	0.17089
-89	0.6394	0.92898	0.8808	0.17153
-88.667	0.64014	0.91712	0.85094	0.17217
-88.333	0.6337	0.95113	0.88278	0.17621
-88	0.63542	0.96273	0.91574	0.17704
-87.667	0.63708	0.99101	0.9098	0.18746
-87.333	0.64963	0.97948	0.89377	0.18817
-87	0.66236	0.99752	0.853	0.18889
-86.667	0.67777	0.99486	0.89588	0.18962
-86.333	0.67332	1.0077	0.90203	0.18672
-86	0.67133	1.005	0.90583	0.17503
-85.667	0.66772	1.0147	0.91598	0.16258
-85.333	0.66638	1.0187	0.93589	0.16321
-85	0.66916	1.0227	0.98964	0.16972
-84.667	0.66918	1.0109	0.97404	0.16483
-84.333	0.66879	1.0149	0.96504	0.16667
-84	0.65687	1.0033	0.95996	0.16597
-83.667	0.66733	0.99548	0.95052	0.17531
-83.333	0.6756	1.0037	0.98281	0.17602
-83	0.67797	0.97069	1.0228	0.17844
-82.667	0.69067	0.98113	1.0416	0.17916
-82.333	0.6841	0.98539	1.0458	0.18057
-82	0.68774	0.98939	1.1039	0.18131
-81.667	0.69411	0.9851	1.1084	0.18205
-81.333	0.69872	0.98914	1.1088	0.18455
-81	0.70683	0.98915	1.1134	0.17581
-80.667	0.7121	0.99644	1.118	0.18819
-80.333	0.7175	0.99882	1.1226	0.19057
-80	0.72356	0.99683	1.1273	0.19367
-79.667	0.72857	0.9904	1.1573	0.20324
-79.333	0.72403	0.99367	1.1621	0.19763
-79	0.74049	0.99935	1.1442	0.21361
-78.667	0.74594	1.0089	1.112	0.21017
-78.333	0.7531	1.0096	1.1167	0.21107
-78	0.74989	1.0407	1.1029	0.21507
-77.667	0.74602	1.0706	1.1077	0.21746
-77.333	0.75753	1.0473	1.1635	0.22098
-77	0.75239	1.0576	1.2148	0.21601
-76.667	0.7574	1.0622	1.1756	0.21695
-76.333	0.76452	1.0841	1.195	0.2179
-76	0.77488	1.0678	1.2236	0.23254
-75.667	0.7675	1.0883	1.2239	0.23356
-75.333	0.76782	1.0798	1.2533	0.23308
-75	0.75945	1.077	1.2575	0.23412
-74.667	0.76294	1.1296	1.3015	0.23612
-74.333	0.77268	1.1056	1.2823	0.23852
-74	0.78644	1.1062	1.3278	0.25248
-73.667	0.79814	1.1007	1.296	0.25517
-73.333	0.81401	1.1172	1.3019	0.24701
-73	0.82724	1.1358	1.2994	0.24833
-72.667	0.83509	1.1223	1.3501	0.26358
-72.333	0.82037	1.1239	1.4016	0.26795
-72	0.82032	1.1291	1.4031	0.28165
-71.667	0.81592	1.1219	1.3948	0.28753
-71.333	0.83369	1.086	1.4014	0.29287
-71	0.85143	1.0713	1.4308	0.30607
-70.667	0.85917	1.0896	1.4376	0.31377
-70.333	0.8783	1.1482	1.3934	0.31687
-70	0.88544	1.1741	1.4163	0.31838
-69.667	0.89094	1.1797	1.4323	0.32256
-69.333	0.90341	1.2311	1.4239	0.3237
-69	0.92333	1.2282	1.4259	0.32877
-68.667	0.91571	1.2024	1.3885	0.33535
-68.333	0.91294	1.1945	1.4115	0.34032
-68	0.91757	1.1776	1.3778	0.33717
-67.667	0.92323	1.2118	1.3934	0.33883
-67.333	0.92603	1.2175	1.3888	0.34368
-67	0.95492	1.24	1.4431	0.34348
-66.667	0.95922	1.2356	1.4619	0.35096
-66.333	0.95595	1.2627	1.442	0.32417
-66	0.96174	1.2708	1.4493	0.32969
-65.667	0.96262	1.2619	1.4567	0.33787
-65.333	0.97434	1.2755	1.4503	0.36096
-65	0.98301	1.2828	1.4609	0.35646
-64.667	0.98911	1.305	1.4485	0.35785
-64.333	1	1.2881	1.4287	0.36192
-64	0.99004	1.2559	1.4998	0.37048
-63.667	0.99671	1.2883	1.5336	0.38338
-63.333	0.99692	1.2591	1.5014	0.38068
-63	1.0069	1.2401	1.4679	0.38246
-62.667	1.0127	1.2609	1.4972	0.37677
-62.333	1.0013	1.2677	1.5052	0.39821
-62	1.0113	1.2544	1.5312	0.4077
-61.667	1.0222	1.2612	1.529	0.41729
-61.333	1.0166	1.2646	1.515	0.42188
-61	1.0314	1.2904	1.508	0.42419
-60.667	1.0481	1.2735	1.5537	0.42746
-60.333	1.061	1.3031	1.5649	0.43643
-60	1.0712	1.3397	1.4592	0.44312
-59.667	1.0713	1.3766	1.4686	0.46923
-59.333	1.0772	1.3844	1.4625	0.48818
-59	1.0867	1.4662	1.4699	0.51604
-58.667	1.0753	1.5073	1.5275	0.54641
-58.333	1.0801	1.4982	1.5243	0.56296
-58	1.1087	1.5303	1.4815	0.5905
-57.667	1.1222	1.511	1.469	0.62552
-57.333	1.1354	1.5374	1.4776	0.63363
-57	1.1474	1.5567	1.4088	0.64158
-56.667	1.1533	1.5712	1.4171	0.64661
-56.333	1.1553	1.5805	1.414	0.65954
-56	1.1531	1.5916	1.4224	0.65965
-55.667	1.1844	1.6045	1.4833	0.65286
-55.333	1.1735	1.6142	1.4923	0.66631
-55	1.1881	1.5945	1.5013	0.68407
-54.667	1.2067	1.6043	1.4727	0.68434
-54.333	1.2108	1.6284	1.4893	0.73152
-54	1.2196	1.6319	1.5109	0.73682
-53.667	1.2468	1.7727	1.5477	0.74326
-53.333	1.252	1.7763	1.5574	0.75378
-53	1.2803	1.7579	1.6256	0.7913
-52.667	1.2819	1.7908	1.6589	0.79414
-52.333	1.3074	1.8251	1.6271	0.83022
-52	1.3077	1.8291	1.6033	0.83555
-51.667	1.3392	1.8591	1.6141	0.86216
-51.333	1.3694	1.8821	1.5764	0.90271
-51	1.3713	1.8944	1.5518	0.89437
-50.667	1.3804	1.8833	1.5599	0.97361
-50.333	1.3827	1.8528	1.5662	1.0508
-50	1.3935	1.8905	1.5766	1.0703
-49.667	1.4264	1.8314	1.5306	1.1174
-49.333	1.4278	1.8438	1.5294	1.1189
-49	1.4534	1.8563	1.4798	1.1084
-48.667	1.4666	1.9259	1.4963	1.1324
-48.333	1.5019	1.9222	1.5423	1.1582
-48	1.5129	1.8716	1.5617	1.1986
-47.667	1.5413	1.8827	1.5114	1.2064
-47.333	1.5665	1.8959	1.4506	1.2714
-47	1.5918	1.9094	1.4955	1.3265
-46.667	1.6046	1.9577	1.4874	1.393
-46.333	1.6408	2.028	1.5337	1.4064
-46	1.6719	2.1024	1.5084	1.4739
-45.667	1.6716	2.0504	1.5194	1.5212
-45.333	1.7213	1.9827	1.5465	1.5716
-45	1.7409	1.9395	1.5666	1.6415
-44.667	1.7551	1.9697	1.6378	1.6789
-44.333	1.7779	1.9131	1.6367	1.7802
-44	1.8053	1.9201	1.6467	1.7882
-43.667	1.8434	1.9004	1.6516	1.8054
-43.333	1.866	1.9134	1.6786	1.8476
-43	1.8379	1.9266	1.685	1.8559
-42.667	1.8819	1.8679	1.6843	1.9001
-42.333	1.9048	1.9032	1.6927	1.9514
-42	1.9219	1.892	1.6348	1.9591
-41.667	1.9421	1.9071	1.612	2.0069
-41.333	1.9733	1.9373	1.6893	2.0231
-41	1.9822	1.9376	1.703	2.1045
-40.667	1.9769	1.8889	1.717	2.1512
-40.333	2.0055	1.8608	1.7312	2.129
-40	2.0182	1.8752	1.7172	2.1543
-39.667	2.0294	1.7963	1.7317	2.1975
-39.333	2.072	1.8425	1.7529	2.2092
-39	2.0914	1.8583	1.6422	2.2172
-38.667	2.0965	1.8318	1.6096	2.2459
-38.333	2.1518	1.8092	1.6236	2.2654
-38	2.1321	1.8121	1.6501	2.301
-37.667	2.1544	1.7472	1.6756	2.3384
-37.333	2.1633	1.7628	1.7542	2.3268
-37	2.1694	1.7786	1.74	2.3355
-36.667	2.1915	1.8127	1.6798	2.3653
-36.333	2.2071	1.7816	1.6824	2.4599
-36	2.251	1.7485	1.7059	2.4826
-35.667	2.2776	1.7524	1.6423	2.5006
-35.333	2.2813	1.7304	1.6139	2.5129
-35	2.3124	1.7	1.6256	2.5153
-34.667	2.2799	1.6656	1.6926	2.4964
-34.333	2.3134	1.6817	1.7091	2.4895
-34	2.3342	1.5354	1.6901	2.4846
-33.667	2.362	1.5457	1.6111	2.4648
-33.333	2.406	1.5611	1.5769	2.4924
-33	2.4343	1.4994	1.5928	2.4705
-32.667	2.4379	1.5147	1.609	2.44
-32.333	2.4542	1.4984	1.6264	2.455
-32	2.4455	1.4957	1.6434	2.4912
-31.667	2.4399	1.4722	1.6607	2.5485
-31.333	2.4309	1.4878	1.6676	2.5683
-31	2.4122	1.4531	1.6856	2.6083
-30.667	2.4449	1.4421	1.6088	2.6204
-30.333	2.4207	1.458	1.6265	2.6276
-30	2.4832	1.4742	1.6635	2.6174
-29.667	2.5247	1.4907	1.6456	2.6305
-29.333	2.5321	1.4717	1.6503	2.5808
-29	2.5225	1.5088	1.631	2.6006
-28.667	2.5124	1.2669	1.5482	2.6006
-28.333	2.5215	1.2396	1.5728	2.6201
-28	2.5866	1.2359	1.469	2.5928
-27.667	2.5407	1.1355	1.4428	2.6241
-27.333	2.5581	1.1056	1.3594	2.5894
-27	2.5957	1.0766	1.3103	2.624
-26.667	2.6156	1.0549	1.3257	2.6157
-26.333	2.5953	0.99697	1.3424	2.5806
-26	2.5925	1.0224	1.3597	2.6334
-25.667	2.591	1.0357	1.3773	2.5228
-25.333	2.578	1.0289	1.2905	2.4155
-25	2.5937	0.97507	1.3077	2.4226
-24.667	2.6081	0.98824	1.3233	2.3607
-24.333	2.6024	1.1049	1.3414	2.393
-24	2.599	1.1203	1.4353	2.4233
-23.667	2.6232	1.0191	1.4425	2.4225
-23.333	2.6335	1.0829	1.389	2.4199
-23	2.6799	1.0986	1.3564	2.3794
-22.667	2.6899	1.1148	1.3615	2.3686
-22.333	2.6971	1.1314	1.3795	2.2738
-22	2.6995	1.1486	1.3265	2.1691
-21.667	2.6672	1.032	1.3469	2.0645
-21.333	2.6558	0.926	1.2906	2.076
-21	2.6332	0.80999	1.23	1.9435
-20.667	2.6356	0.82305	1.2498	1.8729
-20.333	2.6579	0.83654	1.2348	1.8833
-20	2.6281	0.85048	1.1792	1.7836
-19.667	2.6455	0.82911	1.0313	1.7277
-19.333	2.6392	0.84341	1.0491	1.5542
-19	2.6254	0.8582	1.0675	1.5815
-18.667	2.587	0.87353	1.005	1.5571
-18.333	2.5058	0.8331	0.92893	1.5061
-18	2.4909	0.84853	0.94613	1.5095
-17.667	2.4636	0.86454	0.96398	1.5106
-17.333	2.4412	0.76747	0.9334	1.4386
-17	2.4779	0.78251	0.94107	1.4668
-16.667	2.4629	0.79816	0.95989	1.3851
-16.333	2.4621	0.64065	0.81676	1.4133
-16	2.4533	0.59827	0.71283	1.2514
-15.667	2.4377	0.60651	0.72799	1.1553
-15.333	2.4051	0.61969	0.74382	1.1804
-15	2.3001	0.63346	0.76035	1.1431
-14.667	2.2505	0.64786	0.77763	1.1011
-14.333	2.2311	0.57781	0.77771	1.1267
-14	2.1973	0.59157	0.79623	1.1535
-13.667	2.197	0.606	0.80809	1.1035
-13.333	2.132	0.62115	0.8283	1.1311
-13	2.0224	0.63707	0.81381	1.1141
-12.667	1.9962	0.65384	0.6967	1.0636
-12.333	1.9628	0.67148	0.52302	1.0923
-12	1.8613	0.68988	0.53735	1.1222
-11.667	1.8255	0.6528	0.55228	1.0875
-11.333	1.8151	0.67118	0.56783	0.87245
-11	1.8236	0.69036	0.46725	0.89738
-10.667	1.7938	0.71037	0.48079	0.92339
-10.333	1.8082	0.73126	0.49493	0.95054
-10	1.7664	0.7415	0.5097	0.97892
-9.6667	1.7287	0.76397	0.33609	1.0086
-9.3333	1.6679	0.78748	0.34643	1.0396
-9	1.6085	0.81208	0.35726	1.0197
-8.6667	1.5389	0.64149	0.3686	0.95833
-8.3333	1.3812	0.66218	0.38049	0.88753
-8	1.3041	0.68389	0.39296	0.91662
-7.6667	1.252	0.70669	0.40606	0.94718
-7.3333	1.2379	0.73064	0.41655	0.95394
-7	1.1959	0.75583	0.43091	0.91006
-6.6667	1.179	0.72487	0.44603	0.79856
-6.3333	1.1084	0.75076	0.46196	0.76685
-6	1.1032	0.75064	0.47875	0.73856
-5.6667	1.0432	0.77843	0.49648	0.76591
-5.3333	1.0061	0.80781	0.51522	0.79481
-5	0.96824	0.83887	0.44235	0.82538
-4.6667	0.9609	0.87177	0.45969	0.85774
-4.3333	0.95043	0.90663	0.47808	0.89205
-4	0.90768	0.73681	0.3649	0.75323
-3.6667	0.88675	0.76751	0.3801	0.78461
-3.3333	0.83638	0.80017	0.36025	0.81799
-3	0.77676	0.83495	0.37591	0.76168
-2.6667	0.73693	0.87206	0.39262	0.79553
-2.3333	0.66152	0.91169	0.41046	0.83168
-2	0.49893	0.95409	0.42955	0.85343
-1.6667	0.48579	0.99951	0.45	0.89406
-1.3333	0.34382	1.0483	0.47195	0.93767
-1	0.30579	1.0106	0.49554	0.75794
-0.66667	0.31549	1.0624	0.52095	0.7968
-0.33333	0.24518	1.1183	0.54837	0.83873
1.3091e-12	0.17768	1.1787	0.578	0.88406
0.33333	0.24518	1.1183	0.54837	0.83873
0.66667	0.31549	1.0624	0.52095	0.7968
1	0.30579	1.0106	0.49554	0.75794
1.3333	0.34382	1.0483	0.47195	0.93767
1.6667	0.48579	0.99951	0.45	0.89406
2	0.49893	0.95409	0.42955	0.85343
2.3333	0.66152	0.91169	0.41046	0.83168
2.6667	0.73693	0.87206	0.39262	0.79553
3	0.77676	0.83495	0.37591	0.76168
3.3333	0.83638	0.80017	0.36025	0.81799
3.6667	0.88675	0.76751	0.3801	0.78461
4	0.90768	0.73681	0.3649	0.75323
4.3333	0.95043	0.90663	0.47808	0.89205
4.6667	0.9609	0.87177	0.45969	0.85774
5	0.96824	0.83887	0.44235	0.82538
5.3333	1.0061	0.80781	0.51522	0.79481
5.6667	1.0432	0.77843	0.49648	0.76591
6	1.1032	0.75064	0.47875	0.73856
6.3333	1.1084	0.75076	0.46196	0.76685
6.6667	1.179	0.72487	0.44603	0.79856
7	1.1959	0.75583	0.43091	0.91006
7.3333	1.2379	0.73064	0.41655	0.95394
7.6667	1.252	0.70669	0.40606	0.94718
8	1.3041	0.68389	0.39296	0.91662
8.3333	1.3812	0.66218	0.38049	0.88753
8.6667	1.5389	0.64149	0.3686	0.95833
9	1.6085	0.81208	0.35726	1.0197
9.3333	1.6679	0.78748	0.34643	1.0396
9.6667	1.7287	0.76397	0.33609	1.0086
10	1.7664	0.7415	0.5097	0.97892
10.333	1.8082	0.73126	0.49493	0.95054
10.667	1.7938	0.71037	0.48079	0.92339
11	1.8236	0.69036	0.46725	0.89738
11.333	1.8151	0.67118	0.56783	0.87245
11.667	1.8255	0.6528	0.55228	1.0875
12	1.8613	0.68988	0.53735	1.1222
12.333	1.9628	0.67148	0.52302	1.0923
12.667	1.9962	0.65384	0.6967	1.0636
13	2.0224	0.63707	0.81381	1.1141
13.333	2.132	0.62115	0.8283	1.1311
13.667	2.197	0.606	0.80809	1.1035
14	2.1973	0.59157	0.79623	1.1535
14.333	2.2311	0.57781	0.77771	1.1267
14.667	2.2505	0.64786	0.77763	1.1011
15	2.3001	0.63346	0.76035	1.1431
15.333	2.4051	0.61969	0.74382	1.1804
15.667	2.4377	0.60651	0.72799	1.1553
16	2.4533	0.59827	0.71283	1.2514
16.333	2.4621	0.64065	0.81676	1.4133
16.667	2.4629	0.79816	0.95989	1.3851
17	2.4779	0.78251	0.94107	1.4668
17.333	2.4412	0.76747	0.9334	1.4386
17.667	2.4636	0.86454	0.96398	1.5106
18	2.4909	0.84853	0.94613	1.5095
18.333	2.5058	0.8331	0.92893	1.5061
18.667	2.587	0.87353	1.005	1.5571
19	2.6254	0.8582	1.0675	1.5815
19.333	2.6392	0.84341	1.0491	1.5542
19.667	2.6455	0.82911	1.0313	1.7277
20	2.6281	0.85048	1.1792	1.7836
20.333	2.6579	0.83654	1.2348	1.8833
20.667	2.6356	0.82305	1.2498	1.8729
21	2.6332	0.80999	1.23	1.9435
21.333	2.6558	0.926	1.2906	2.076
21.667	2.6672	1.032	1.3469	2.0645
22	2.6995	1.1486	1.3265	2.1691
22.333	2.6971	1.1314	1.3795	2.2738
22.667	2.6899	1.1148	1.3615	2.3686
23	2.6799	1.0986	1.3564	2.3794
23.333	2.6335	1.0829	1.389	2.4199
23.667	2.6232	1.0191	1.4425	2.4225
24	2.599	1.1203	1.4353	2.4233
24.333	2.6024	1.1049	1.3414	2.393
24.667	2.6081	0.98824	1.3233	2.3607
25	2.5937	0.97507	1.3077	2.4226
25.333	2.578	1.0289	1.2905	2.4155
25.667	2.591	1.0357	1.3773	2.5228
26	2.5925	1.0224	1.3597	2.6334
26.333	2.5953	0.99697	1.3424	2.5806
26.667	2.6156	1.0549	1.3257	2.6157
27	2.5957	1.0766	1.3103	2.624
27.333	2.5581	1.1056	1.3594	2.5894
27.667	2.5407	1.1355	1.4428	2.6241
28	2.5866	1.2359	1.469	2.5928
28.333	2.5215	1.2396	1.5728	2.6201
28.667	2.5124	1.2669	1.5482	2.6006
29	2.5225	1.5088	1.631	2.6006
29.333	2.5321	1.4717	1.6503	2.5808
29.667	2.5247	1.4907	1.6456	2.6305
30	2.4832	1.4742	1.6635	2.6174
30.333	2.4207	1.458	1.6265	2.6276
30.667	2.4449	1.4421	1.6088	2.6204
31	2.4122	1.4531	1.6856	2.6083
31.333	2.4309	1.4878	1.6676	2.5683
31.667	2.4399	1.4722	1.6607	2.5485
32	2.4455	1.4957	1.6434	2.4912
32.333	2.4542	1.4984	1.6264	2.455
32.667	2.4379	1.5147	1.609	2.44
33	2.4343	1.4994	1.5928	2.4705
33.333	2.406	1.5611	1.5769	2.4924
33.667	2.362	1.5457	1.6111	2.4648
34	2.3342	1.5354	1.6901	2.4846
34.333	2.3134	1.6817	1.7091	2.4895
34.667	2.2799	1.6656	1.6926	2.4964
35	2.3124	1.7	1.6256	2.5153
35.333	2.2813	1.7304	1.6139	2.5129
35.667	2.2776	1.7524	1.6423	2.5006
36	2.251	1.7485	1.7059	2.4826
36.333	2.2071	1.7816	1.6824	2.4599
36.667	2.1915	1.8127	1.6798	2.3653
37	2.1694	1.7786	1.74	2.3355
37.333	2.1633	1.7628	1.7542	2.3268
37.667	2.1544	1.7472	1.6756	2.3384
38	2.1321	1.8121	1.6501	2.301
38.333	2.1518	1.8092	1.6236	2.2654
38.667	2.0965	1.8318	1.6096	2.2459
39	2.0914	1.8583	1.6422	2.2172
39.333	2.072	1.8425	1.7529	2.2092
39.667	2.0294	1.7963	1.7317	2.1975
40	2.0182	1.8752	1.7172	2.1543
40.333	2.0055	1.8608	1.7312	2.129
40.667	1.9769	1.8889	1.717	2.1512
41	1.9822	1.9376	1.703	2.1045
41.333	1.9733	1.9373	1.6893	2.0231
41.667	1.9421	1.9071	1.612	2.0069
42	1.9219	1.892	1.6348	1.9591
42.333	1.9048	1.9032	1.6927	1.9514
42.667	1.8819	1.8679	1.6843	1.9001
43	1.8379	1.9266	1.685	1.8559
43.333	1.866	1.9134	1.6786	1.8476
43.667	1.8434	1.9004	1.6516	1.8054
44	1.8053	1.9201	1.6467	1.7882
44.333	1.7779	1.9131	1.6367	1.7802
44.667	1.7551	1.9697	1.6378	1.6789
45	1.7409	1.9395	1.5666	1.6415
45.333	1.7213	1.9827	1.5465	1.5716
45.667	1.6716	2.0504	1.5194	1.5212
46	1.6719	2.1024	1.5084	1.4739
46.333	1.6408	2.028	1.5337	1.4064
46.667	1.6046	1.9577	1.4874	1.393
47	1.5918	1.9094	1.4955	1.3265
47.333	1.5665	1.8959	1.4506	1.2714
47.667	1.5413	1.8827	1.5114	1.2064
48	1.5129	1.8716	1.5617	1.1986
48.333	1.5019	1.9222	1.5423	1.1582
48.667	1.4666	1.9259	1.4963	1.1324
49	1.4534	1.8563	1.4798	1.1084
49.333	1.4278	1.8438	1.5294	1.1189
49.667	1.4264	1.8314	1.5306	1.1174
50	1.3935	1.8905	1.5766	1.0703
50.333	1.3827	1.8528	1.5662	1.0508
50.667	1.3804	1.8833	1.5599	0.97361
51	1.3713	1.8944	1.5518	0.89437
51.333	1.3694	1.8821	1.5764	0.90271
51.667	1.3392	1.8591	1.6141	0.86216
52	1.3077	1.8291	1.6033	0.83555
52.333	1.3074	1.8251	1.6271	0.83022
52.667	1.2819	1.7908	1.6589	0.79414
53	1.2803	1.7579	1.6256	0.7913
53.333	1.252	1.7763	1.5574	0.75378
53.667	1.2468	1.7727	1.5477	0.74326
54	1.2196	1.6319	1.5109	0.73682
54.333	1.2108	1.6284	1.4893	0.73152
54.667	1.2067	1.6043	1.4727	0.68434
55	1.1881	1.5945	1.5013	0.68407
55.333	1.1735	1.6142	1.4923	0.66631
55.667	1.1844	1.6045	1.4833	0.65286
56	1.1531	1.5916	1.4224	0.65965
56.333	1.1553	1.5805	1.414	0.65954
56.667	1.1533	1.5712	1.4171	0.64661
57	1.1474	1.5567	1.4088	0.64158
57.333	1.1354	1.5374	1.4776	0.63363
57.667	1.1222	1.511	1.469	0.62552
58	1.1087	1.5303	1.4815	0.5905
58.333	1.0801	1.4982	1.5243	0.56296
58.667	1.0753	1.5073	1.5275	0.54641
59	1.0867	1.4662	1.4699	0.51604
59.333	1.0772	1.3844	1.4625	0.48818
59.667	1.0713	1.3766	1.4686	0.46923
60	1.0712	1.3397	1.4592	0.44312
60.333	1.061	1.3031	1.5649	0.43643
60.667	1.0481	1.2735	1.5537	0.42746
61	1.0314	1.2904	1.508	0.42419
61.333	1.0166	1.2646	1.515	0.42188
61.667	1.0222	1.2612	1.529	0.41729
62	1.0113	1.2544	1.5312	0.4077
62.333	1.0013	1.2677	1.5052	0.39821
62.667	1.0127	1.2609	1.4972	0.37677
63	1.0069	1.2401	1.4679	0.38246
63.333	0.99692	1.2591	1.5014	0.38068
63.667	0.99671	1.2883	1.5336	0.38338
64	0.99004	1.2559	1.4998	0.37048
64.333	1	1.2881	1.4287	0.36192
64.667	0.98911	1.305	1.4485	0.35785
65	0.98301	1.2828	1.4609	0.35646
65.333	0.97434	1.2755	1.4503	0.36096
65.667	0.96262	1.2619	1.4567	0.33787
66	0.96174	1.2708	1.4493	0.32969
66.333	0.95595	1.2627	1.442	0.32417
66.667	0.95922	1.2356	1.4619	0.35096
67	0.95492	1.24	1.4431	0.34348
67.333	0.92603	1.2175	1.3888	0.34368
67.667	0.92323	1.2118	1.3934	0.33883
68	0.91757	1.1776	1.3778	0.33717
68.333	0.91294	1.1945	1.4115	0.34032
68.667	0.91571	1.2024	1.3885	0.33535
69	0.92333	1.2282	1.4259	0.32877
69.333	0.90341	1.2311	1.4239	0.3237
69.667	0.89094	1.1797	1.4323	0.32256
70	0.88544	1.1741	1.4163	0.31838
70.333	0.8783	1.1482	1.3934	0.31687
70.667	0.85917	1.0896	1.4376	0.31377
71	0.85143	1.0713	1.4308	0.30607
71.333	0.83369	1.086	1.4014	0.29287
71.667	0.81592	1.1219	1.3948	0.28753
72	0.82032	1.1291	1.4031	0.28165
72.333	0.82037	1.1239	1.4016	0.26795
72.667	0.83509	1.1223	1.3501	0.26358
73	0.82724	1.1358	1.2994	0.24833
73.333	0.81401	1.1172	1.3019	0.24701
73.667	0.79814	1.1007	1.296	0.25517
74	0.78644	1.1062	1.3278	0.25248
74.333	0.77268	1.1056	1.2823	0.23852
74.667	0.76294	1.1296	1.3015	0.23612
75	0.75945	1.077	1.2575	0.23412
75.333	0.76782	1.0798	1.2533	0.23308
75.667	0.7675	1.0883	1.2239	0.23356
76	0.77488	1.0678	1.2236	0.23254
76.333	0.76452	1.0841	1.195	0.2179
76.667	0.7574	1.0622	1.1756	0.21695
77	0.75239	1.0576	1.2148	0.21601
77.333	0.75753	1.0473	1.1635	0.22098
77.667	0.74602	1.0706	1.1077	0.21746
78	0.74989	1.0407	1.1029	0.21507
78.333	0.7531	1.0096	1.1167	0.21107
78.667	0.74594	1.0089	1.112	0.21017
79	0.74049	0.99935	1.1442	0.21361
79.333	0.72403	0.99367	1.1621	0.19763
79.667	0.72857	0.9904	1.1573	0.20324
80	0.72356	0.99683	1.1273	0.19367
80.333	0.7175	0.99882	1.1226	0.19057
80.667	0.7121	0.99644	1.118	0.18819
81	0.70683	0.98915	1.1134	0.17581
81.333	0.69872	0.98914	1.1088	0.18455
81.667	0.69411	0.9851	1.1084	0.18205
82	0.68774	0.98939	1.1039	0.18131
82.333	0.6841	0.98539	1.0458	0.18057
82.667	0.69067	0.98113	1.0416	0.17916
83	0.67797	0.97069	1.0228	0.17844
83.333	0.6756	1.0037	0.98281	0.17602
83.667	0.66733	0.99548	0.95052	0.17531
84	0.65687	1.0033	0.95996	0.16597
84.333	0.66879	1.0149	0.96504	0.16667
84.667	0.66918	1.0109	0.97404	0.16483
85	0.66916	1.0227	0.98964	0.16972
85.333	0.66638	1.0187	0.93589	0.16321
85.667	0.66772	1.0147	0.91598	0.16258
86	0.67133	1.005	0.90583	0.17503
86.333	0.67332	1.0077	0.90203	0.18672
86.667	0.67777	0.99486	0.89588	0.18962
87	0.66236	0.99752	0.853	0.18889
87.333	0.64963	0.97948	0.89377	0.18817
87.667	0.63708	0.99101	0.9098	0.18746
88	0.63542	0.96273	0.91574	0.17704
88.333	0.6337	0.95113	0.88278	0.17621
88.667	0.64014	0.91712	0.85094	0.17217
89	0.6394	0.92898	0.8808	0.17153
89.333	0.64262	0.92577	0.86827	0.17089
89.667	0.64383	0.92207	0.84548	0.16882
90	0.64488	0.88815	0.84636	0.16788
90.333	0.63054	0.8963	0.84981	0.15544
90.667	0.63503	0.89378	0.83814	0.15251
91	0.61956	0.84978	0.83507	0.14867
91.333	0.6226	0.8477	0.82412	0.14656
91.667	0.612	0.84334	0.82224	0.12537
92	0.59873	0.8436	0.81534	0.13405
92.333	0.5928	0.85097	0.83419	0.13079
92.667	0.58348	0.85424	0.8337	0.13508
93	0.57668	0.83806	0.85873	0.1346
93.333	0.5656	0.81772	0.83853	0.12313
93.667	0.56755	0.8088	0.85372	0.12893
94	0.55819	0.77923	0.81117	0.12332
94.333	0.56098	0.771	0.80365	0.12288
94.667	0.55074	0.77126	0.80736	0.13268
95	0.54209	0.77843	0.81648	0.12817
95.333	0.54266	0.76341	0.82202	0.12772
95.667	0.5389	0.7659	0.78166	0.12668
96	0.54039	0.75175	0.77895	0.12624
96.333	0.53954	0.7472	0.76286	0.1258
96.667	0.53452	0.7405	0.76023	0.12537
97	0.54364	0.71546	0.75762	0.12494
97.333	0.54877	0.71542	0.75131	0.12465
97.667	0.54413	0.71034	0.78388	0.12758
98	0.54965	0.69308	0.78122	0.12671
98.333	0.54412	0.6955	0.76414	0.13367
98.667	0.54455	0.70528	0.76156	0.12629
99	0.54339	0.70195	0.74387	0.13291
99.333	0.53309	0.72747	0.74138	0.13247
99.667	0.52681	0.71633	0.73113	0.1346
100	0.52109	0.71441	0.73411	0.1313
100.33	0.52373	0.70432	0.73065	0.13086
100.67	0.51516	0.67658	0.71772	0.1293
101	0.50596	0.67714	0.734	0.14072
101.33	0.50295	0.69343	0.79041	0.14025
101.67	0.50334	0.69116	0.77614	0.13979
102	0.50963	0.68982	0.74476	0.13934
102.33	0.50928	0.68184	0.75015	0.13499
102.67	0.50598	0.66843	0.77662	0.13455
103	0.49934	0.6895	0.78137	0.13895
103.33	0.49807	0.70498	0.76986	0.13754
103.67	0.49799	0.68461	0.77884	0.13902
104	0.49343	0.69708	0.73888	0.12789
104.33	0.48943	0.69575	0.72563	0.12748
104.67	0.48593	0.69018	0.74009	0.12327
105	0.47637	0.69357	0.73725	0.12328
105.33	0.47899	0.67734	0.73491	0.12141
105.67	0.4733	0.68853	0.74554	0.131
106	0.48398	0.69057	0.74319	0.13784
106.33	0.48649	0.67671	0.74839	0.12817
106.67	0.48599	0.69109	0.74266	0.12963
107	0.48644	0.6771	0.74686	0.12923
107.33	0.47987	0.68877	0.75055	0.12883
107.67	0.47874	0.70341	0.75494	0.14153
108	0.47028	0.7058	0.76121	0.14109
108.33	0.47262	0.68414	0.75886	0.14328
108.67	0.47433	0.676	0.75654	0.15084
109	0.47633	0.67522	0.74286	0.15038
109.33	0.46795	0.68218	0.74626	0.15343
109.67	0.47557	0.69251	0.72846	0.15297
110	0.47694	0.68679	0.7354	0.14746
110.33	0.48211	0.68471	0.7119	0.15295
110.67	0.483	0.6924	0.70976	0.16111
111	0.4752	0.71188	0.70762	0.15087
111.33	0.47359	0.71122	0.68835	0.14966
111.67	0.47268	0.6986	0.67914	0.1464
112	0.46429	0.69296	0.69923	0.14597
112.33	0.46016	0.6909	0.67488	0.1487
112.67	0.45482	0.68927	0.66441	0.14927
113	0.45174	0.69181	0.65514	0.15224
113.33	0.44988	0.67735	0.65799	0.15179
113.67	0.44751	0.6925	0.67014	0.15523
114	0.44713	0.69438	0.66275	0.15477
114.33	0.44935	0.6704	0.66849	0.16441
114.67	0.45377	0.65536	0.67667	0.17126
115	0.45702	0.66345	0.67718	0.17076
115.33	0.45327	0.65604	0.66717	0.17027
115.67	0.45109	0.65456	0.67171	0.1699
116	0.44465	0.65956	0.66978	0.1731
116.33	0.4419	0.65202	0.65744	0.17383
116.67	0.43634	0.66624	0.64384	0.17333
117	0.42997	0.65572	0.64531	0.16663
117.33	0.43186	0.64566	0.63182	0.16907
117.67	0.43489	0.62928	0.61249	0.17331
118	0.43411	0.6275	0.59414	0.18187
118.33	0.43594	0.63446	0.60642	0.18774
118.67	0.43052	0.62259	0.59406	0.18229
119	0.43067	0.61099	0.60498	0.18369
119.33	0.4354	0.60574	0.60329	0.19213
119.67	0.43454	0.61209	0.58263	0.18326
120	0.43199	0.63933	0.57155	0.18679
120.33	0.43059	0.67577	0.56782	0.18627
120.67	0.4287	0.68382	0.56989	0.18411
121	0.42086	0.67729	0.56832	0.1836
121.33	0.41956	0.68161	0.56293	0.18368
121.67	0.41518	0.69845	0.56584	0.18423
122	0.41071	0.70481	0.56535	0.18373
122.33	0.41329	0.7073	0.57162	0.19021
122.67	0.40948	0.70538	0.54356	0.19074
123	0.40991	0.7275	0.56579	0.19022
123.33	0.40809	0.7048	0.57765	0.1889
123.67	0.40217	0.70821	0.58402	0.18839
124	0.40332	0.70082	0.58141	0.18938
124.33	0.4089	0.6997	0.57986	0.18887
124.67	0.40547	0.68992	0.56506	0.18471
125	0.41165	0.69878	0.55922	0.18604
125.33	0.40698	0.69524	0.55773	0.18555
125.67	0.40537	0.69638	0.55871	0.18505
126	0.40997	0.71148	0.55334	0.17767
126.33	0.41039	0.68379	0.50511	0.17946
126.67	0.40809	0.6857	0.50276	0.19068
127	0.41055	0.68316	0.50652	0.19018
127.33	0.40444	0.67732	0.51026	0.19135
127.67	0.40869	0.6772	0.48508	0.19086
128	0.40496	0.65858	0.48221	0.19614
128.33	0.4014	0.66162	0.48779	0.19563
128.67	0.39826	0.67814	0.4773	0.20188
129	0.40082	0.66456	0.47287	0.21173
129.33	0.39236	0.65614	0.46347	0.21119
129.67	0.38967	0.66404	0.46506	0.20977
130	0.38592	0.65422	0.47042	0.21712
130.33	0.38719	0.64841	0.47298	0.21798
130.67	0.38505	0.63975	0.46131	0.20936
131	0.389	0.63651	0.46013	0.20176
131.33	0.39007	0.62918	0.45287	0.20125
131.67	0.38588	0.61422	0.46349	0.19923
132	0.39073	0.6068	0.47561	0.19872
132.33	0.38595	0.59411	0.47051	0.2036
132.67	0.38337	0.579	0.46408	0.19085
133	0.38201	0.56978	0.46796	0.19038
133.33	0.37672	0.55217	0.47143	0.19321
133.67	0.37552	0.56378	0.47026	0.18623
134	0.37165	0.5552	0.48969	0.18577
134.33	0.36517	0.53147	0.46888	0.1816
134.67	0.36226	0.52005	0.47079	0.18728
135	0.36186	0.53336	0.4767	0.18829
135.33	0.36333	0.54297	0.47266	0.1872
135.67	0.36274	0.5387	0.49395	0.18097
136	0.36134	0.51823	0.49463	0.18105
136.33	0.36118	0.51025	0.49342	0.1734
136.67	0.36694	0.51638	0.48637	0.17297
137	0.37032	0.52112	0.48405	0.17255
137.33	0.36912	0.52925	0.4763	0.17016
137.67	0.36845	0.52303	0.47421	0.16892
138	0.36449	0.52687	0.47456	0.16635
138.33	0.36369	0.55528	0.47342	0.16595
138.67	0.36301	0.53635	0.4961	0.16442
139	0.36071	0.53152	0.47857	0.1672
139.33	0.35728	0.54776	0.4778	0.15852
139.67	0.35574	0.56073	0.46835	0.15213
140	0.34919	0.55302	0.47497	0.15177
140.33	0.34353	0.55455	0.46961	0.15557
140.67	0.33791	0.54773	0.46978	0.15661
141	0.33286	0.54844	0.46867	0.15948
141.33	0.32964	0.56358	0.47998	0.15819
141.67	0.33198	0.54602	0.48377	0.16345
142	0.32799	0.55118	0.48064	0.16216
142.33	0.3288	0.55138	0.48549	0.16479
142.67	0.3254	0.55502	0.48436	0.15741
143	0.32619	0.55373	0.48071	0.14958
143.33	0.32732	0.54573	0.47437	0.14396
143.67	0.32375	0.5425	0.47506	0.14363
144	0.31577	0.55607	0.4564	0.14666
144.33	0.31674	0.55479	0.45535	0.14573
144.67	0.31477	0.54767	0.4543	0.14539
145	0.31161	0.52764	0.45521	0.14172
145.33	0.30611	0.51255	0.45044	0.14139
145.67	0.30799	0.50188	0.4464	0.15759
146	0.30693	0.49752	0.45192	0.15723
146.33	0.30431	0.49542	0.45512	0.15765
146.67	0.30864	0.47142	0.45356	0.15642
147	0.30531	0.46508	0.43849	0.15607
147.33	0.30098	0.4653	0.44678	0.14982
147.67	0.2961	0.47411	0.44804	0.14639
148	0.29437	0.4602	0.42733	0.14683
148.33	0.28971	0.46818	0.44585	0.14286
148.67	0.28229	0.45924	0.45995	0.15441
149	0.27841	0.45821	0.45598	0.15101
149.33	0.27506	0.45012	0.45894	0.15449
149.67	0.27216	0.45915	0.45791	0.15595
150	0.27181	0.47017	0.46997	0.15475
150.33	0.26528	0.46913	0.4921	0.16587
150.67	0.26053	0.45812	0.49752	0.17089
151	0.2671	0.44251	0.48395	0.16891
151.33	0.25759	0.44014	0.4926	0.16665
151.67	0.25432	0.44459	0.50172	0.15652
152	0.24998	0.44361	0.49332	0.15618
152.33	0.24729	0.45219	0.48835	0.16229
152.67	0.24639	0.44321	0.48103	0.16193
153	0.24576	0.44025	0.48066	0.15348
153.33	0.24198	0.44434	0.47355	0.15315
153.67	0.23675	0.42811	0.4742	0.14994
154	0.23177	0.43038	0.48457	0.14768
154.33	0.23164	0.42945	0.48837	0.148
154.67	0.22536	0.42671	0.48615	0.14833
155	0.2196	0.42337	0.47895	0.14112
155.33	0.21877	0.43213	0.47809	0.13908
155.67	0.21717	0.44492	0.49579	0.13969
156	0.21149	0.44006	0.50003	0.14898
156.33	0.20963	0.43912	0.49896	0.14866
156.67	0.20206	0.43968	0.48192	0.15607
157	0.20206	0.44263	0.46529	0.15792
157.33	0.19829	0.44408	0.46348	0.15306
157.67	0.19293	0.45445	0.46234	0.15517
158	0.18737	0.4526	0.45124	0.15485
158.33	0.18231	0.45713	0.45778	0.14993
158.67	0.18084	0.44626	0.45682	0.15114
159	0.18165	0.4443	0.4372	0.15513
159.33	0.18039	0.44042	0.43629	0.1548
159.67	0.17707	0.44847	0.4454	0.1493
160	0.17552	0.43096	0.42931	0.14775
160.33	0.17249	0.42655	0.44354	0.14389
160.67	0.16955	0.4299	0.43283	0.14253
161	0.16469	0.42158	0.43033	0.14073
161.33	0.1584	0.42231	0.42944	0.14044
161.67	0.15184	0.4152	0.44116	0.14015
162	0.14805	0.40826	0.4307	0.14355
162.33	0.1493	0.40815	0.42997	0.14826
162.67	0.14901	0.41654	0.43115	0.14795
163	0.14785	0.4154	0.44325	0.14791
163.33	0.14907	0.38942	0.43903	0.14761
163.67	0.14888	0.39378	0.40802	0.14557
164	0.14842	0.39613	0.40688	0.14658
164.33	0.14735	0.38048	0.4026	0.14836
164.67	0.14612	0.37985	0.41181	0.15039
165	0.14293	0.37752	0.40082	0.15656
165.33	0.13978	0.37193	0.41218	0.15452
165.67	0.13554	0.37303	0.40497	0.15292
166	0.12918	0.37821	0.40415	0.14867
166.33	0.13087	0.36222	0.39279	0.14966
166.67	0.12713	0.3691	0.38907	0.14807
167	0.12602	0.36583	0.38597	0.1471
167.33	0.12472	0.36384	0.38197	0.14102
167.67	0.12267	0.36116	0.38121	0.14074
168	0.11948	0.36044	0.38245	0.14046
168.33	0.12079	0.37827	0.3682	0.14018
168.67	0.12001	0.39059	0.36686	0.1399
169	0.12172	0.37719	0.36522	0.13659
169.33	0.11896	0.38254	0.3645	0.13052
169.67	0.11682	0.38221	0.37915	0.13203
170	0.11635	0.37152	0.3863	0.13277
170.33	0.11392	0.35854	0.39417	0.13594
170.67	0.11421	0.35605	0.4055	0.12157
171	0.11419	0.36441	0.42055	0.12192
171.33	0.11276	0.35973	0.41733	0.1206
171.67	0.11172	0.3511	0.435	0.12037
172	0.10849	0.36161	0.43896	0.12287
172.33	0.1083	0.35791	0.42464	0.12428
172.67	0.10913	0.35097	0.42979	0.12404
173	0.10719	0.34704	0.42897	0.1238
173.33	0.10794	0.34042	0.4134	0.12743
173.67	0.10719	0.33585	0.39404	0.11972
174	0.10372	0.3352	0.38913	0.11671
174.33	0.10054	0.32407	0.39712	0.11934
174.67	0.10005	0.31767	0.40345	0.11757
175	0.09869	0.29883	0.39649	0.11677
175.33	0.09947	0.29827	0.38411	0.11005
175.67	0.09934	0.30638	0.38676	0.10522
176	0.10122	0.3046	0.38603	0.10454
176.33	0.1	0.31148	0.37666	0.10434
176.67	0.10032	0.3081	0.37143	0.10415
177	0.09744	0.30752	0.37423	0.10516
177.33	0.09544	0.29874	0.38414	0.09789
177.67	0.09218	0.30518	0.38342	0.09771
178	0.09118	0.30461	0.37908	0.10169
178.33	0.0914	0.28746	0.37389	0.10149
178.67	0.09023	0.29218	0.37492	0.0978
179	0.08916	0.28888	0.36413	0.09316
179.33	0.08733	0.28834	0.35497	0.09823
179.67	0.08908	0.28245	0.34555	0.10962
180	0.08728	0.28193	0.33946	0.11195
180.33	0.08763	0.27295	0.33669	0.11735
180.67	0.08941	0.25816	0.3255	0.11634
181	0.08587	0.26054	0.32034	0.10787
181.33	0.0838	0.26006	0.32515	0.1134
181.67	0.08343	0.25829	0.32456	0.1121
182	0.08353	0.26091	0.32694	0.11001
182.33	0.08088	0.26082	0.32818	0.10981
182.67	0.07931	0.26215	0.33719	0.10938
183	0.07938	0.25949	0.34912	0.11252
183.33	0.07676	0.25786	0.34385	0.11232
183.67	0.07861	0.2597	0.35207	0.11374
184	0.07586	0.25923	0.35368	0.11958
184.33	0.07378	0.25939	0.35304	0.11936
184.67	0.07495	0.25321	0.3517	0.12231
185	0.0749	0.25136	0.348	0.12209
185.33	0.07436	0.2509	0.33429	0.12286
185.67	0.07289	0.25563	0.33424	0.12264
186	0.07185	0.25682	0.33378	0.12778
186.33	0.07086	0.25258	0.33956	0.13168
186.67	0.07199	0.25213	0.33577	0.13213
187	0.06982	0.25168	0.33103	0.13053
187.33	0.071	0.25161	0.32796	0.13007
187.67	0.06856	0.23941	0.32257	0.12984
188	0.06859	0.23274	0.31143	0.12892
188.33	0.06895	0.23333	0.31088	0.13013
188.67	0.06967	0.22546	0.31197	0.1299
189	0.06993	0.21538	0.31278	0.13186
189.33	0.06925	0.21785	0.31032	0.13306
189.67	0.0688	0.21153	0.31168	0.1323
190	0.06868	0.21115	0.31643	0.12644
190.33	0.06672	0.21078	0.30734	0.12465
190.67	0.06511	0.20549	0.31722	0.12727
191	0.06356	0.20084	0.31667	0.12585
191.33	0.06356	0.19718	0.3238	0.12444
191.67	0.06179	0.18863	0.31934	0.12118
192	0.06258	0.18574	0.33612	0.12097
192.33	0.06194	0.19688	0.33929	0.12135
192.67	0.06311	0.19618	0.33871	0.12114
193	0.06214	0.19973	0.33999	0.12094
193.33	0.05895	0.18288	0.33901	0.12073
193.67	0.05775	0.17566	0.33536	0.12221
194	0.05848	0.17536	0.33478	0.12097
194.33	0.05924	0.16974	0.33992	0.12077
194.67	0.0575	0.16704	0.33311	0.11902
195	0.05728	0.16676	0.32896	0.11904
195.33	0.05794	0.16924	0.32774	0.11585
195.67	0.05622	0.16895	0.31663	0.11885
196	0.05622	0.16351	0.2974	0.11814
196.33	0.05537	0.16264	0.30241	0.13194
196.67	0.05394	0.16666	0.2834	0.13171
197	0.05198	0.16078	0.27873	0.12911
197.33	0.05221	0.16074	0.27826	0.12744
197.67	0.05269	0.15857	0.27035	0.13105
198	0.05235	0.15582	0.2699	0.13025
198.33	0.05101	0.15757	0.26216	0.12537
198.67	0.04911	0.15967	0.2647	0.12279
199	0.04881	0.1594	0.26426	0.12208
199.33	0.04859	0.1576	0.26097	0.11652
199.67	0.04777	0.15334	0.25433	0.11633
200	0.04757	0.15309	0.24991	0.11613

## Sheet: ED Fig. 9K
ED Fig. 9K
Intensity
Reduction (%)	Frequency
13	0.00448
15	0.03587
17	0.07623
19	0.12556
21	0.1435
23	0.12556
25	0.13004
27	0.09417
29	0.0852
31	0.04933
33	0.04933
35	0.04036
37	0.00897
39	0.01345
41	0.01345
43	0.00448

## Sheet: ED Fig. 9L
ED Fig. 9L
Localizations of Imp b-mEosEM after 'Ran mix' wash
Photons	r (nm)	z (nm)
1500.75	52.6619	71.6734
1726.51	141.792	97.215
1655.09	100.872	-121.983
1548.78	80.3693	77.0673
2011.08	108.102	105.348
1573.23	235.389	160.185
1843.03	285.427	-24.9672
2046.15	76.6688	-45.3036
1606.39	108.67	158.401
1648.52	308.103	43.2461
3511.6	122.072	261.274
1885	112.166	67.0587
1544.79	188.098	-195.617
1671.31	239.467	208.297
1864.73	103.414	-84.1542
1953.3	193.624	-74.4708
1555.74	130.375	-32.297
1213.58	77.7758	-63.0311
2118.41	110.311	106.77
1623.43	284.393	-179.895
3863.73	330.757	24.3216
2610.69	52.2458	73.5538
2181.63	287.118	130.366
1909.97	60.6264	-75.6773
2630.99	144.1	-138.47
1920.72	136.818	234.639
2179.06	112.163	-258.245
1249.48	246.297	-118.506
2536.81	285.924	178.952
1916.33	131.547	22.3793
1609.37	254.874	210.178
2387.47	28.9339	74.3263
1757.01	290.741	81.7352
1440.02	278.366	69.3279
1584.78	106.992	28.3313
2350.12	302.7	-266.732
1443.7	34.5385	34.0989
1935.83	49.3906	-65.8798
1506.81	119.475	70.3594
1401.75	219.88	117.763
1817.72	99.8356	149.837
1305.53	275.694	122.653
1773.1	234.125	148.899
1617.59	94.2211	-145.94
1600.06	255.09	95.3032
1561.64	253.924	-145.919
1156.09	215.482	-165.851
1307.69	113.677	114.618
1675.76	66.0109	-274.772
1178.44	90.4472	23.5335
1858.64	94.575	-82.6645
1546.32	85.5754	57.4762
1816.89	128.81	130.337
1880.33	135.665	-226.862
3019.88	320.838	-201.994
2790.63	57.8358	32.202
1388.49	282.967	82.2692
1396.6	41.0863	174.165
1178.05	219.235	-131.763
3068.59	106.702	-134.388
2153.78	163.122	107.343
1681.92	145.479	76.23
1307.36	162.97	-46.4815
1741.17	62.2184	32.1722
1154.32	293.833	170.689
1693.08	53.1181	181.011
2806.35	190.481	-69.7479
2633.99	144.049	45.1594
1574.28	178.414	98.6877
2242.02	193.548	113.291
2773.25	71.7038	117.67
1971.53	109.002	35.1491
1626.23	310.422	170.969
1537.46	237.284	123.871
1275.82	107.142	-110.108
1403.19	159.727	166.796
1907.55	85.5968	203.168
2792.87	120.782	-142.178
1944.55	133.935	-296.586
3247.76	73.687	-117.45
1867.98	297.371	72.08
1905.97	175.768	180.726
1835.5	93.2279	177.559
1630.16	101.155	102.329
1832.7	99.6955	-112.681
1763.52	207.248	54.3229
1980.23	380.282	-64.7285
2414.27	100.056	187.604
1173.92	62.7414	-188.405
1753.82	39.7235	50.3304
1966.46	315.941	124.088
1763.9	161.529	-94.6052
2231.18	80.2946	3.86366
1768.31	105.095	-175.481
1152.54	164.365	-154.531
1291.85	258.646	44.9836
1180.04	195.744	25.6316
2134.67	87.4631	119.199
2270.36	31.0904	-100.458
1728.2	40.7242	-54.8656
1900.71	158.341	71.8901
2159.65	115.634	-46.9337
1756.67	317.033	75.0986
2299	76.5225	198.673
3610.97	236.45	183.933
1981.78	91.9081	-66.5721
2175.3	282.945	170.332
1835.08	277.444	-110.93
1891.46	307.01	224.859
2017.4	189.876	-87.5166
2552.75	132.04	-42.3128
3169.7	148.837	-23.2187
1825.81	52.4394	123.764
3128.01	181.518	173.883
2779.62	100.713	95.1147
1573.71	81.0152	51.0423
1847.08	176.857	54.8561
2243.89	84.7284	-90.4056
1245.44	278.285	274.504
1786.76	327.33	-253.276
1696.81	174.146	91.4393
2208.31	293.353	-235.881
1468.1	267.774	38.4178
1912.27	234.147	-137.429
1633.67	256.706	-111.13
3329.7	111.087	-55.9169
1576.05	169.187	55.0302
1976.75	217.994	174.215
1289.12	27.3109	65.9634
2225.44	30.7163	-35.9655
1816.99	45.1319	140.921
1486.77	239.101	85.0622
1450.72	18.5095	-100.648
2183.77	13.828	45.16
1825.83	260.819	118.97
1798.6	37.1454	-65.4913
1644.32	135.939	99.5365
2584.72	133.405	-268.735
1710.95	72.1038	42.2465
1811.57	235.854	-92.4941
3245.68	294.973	24.7688
2255.49	238.218	62.9764
1946.82	38.7997	-100.024
1838.35	123.768	272.473
1525.27	144.144	133.52
2947.96	362.506	-237.902
1533.2	114.629	63.0936
2233.1	86.3557	108.285
2842.52	117.819	47.2233
1734.7	34.8752	-32.2172
2028.14	223.883	-74.7862
1166.63	219.353	101.746
1746.16	325.072	227.74
1392.51	73.9856	-20.455
1761.37	124.041	11.4193
1914.56	87.6076	14.4292
2025.78	252.138	-90.0238
1781.38	228.535	-22.371
2909.11	278.307	90.6529
2983.61	133.063	23.9108
2168.53	239.392	-88.5618
2109.83	59.048	86.1382
1598.18	210.023	143.212
2053.94	342.661	-171.344
1561.94	222.967	89.2705
1504.48	231.684	68.2935
2417.59	214.134	174.623
1458.82	122.876	-114.112
1282.76	180.833	56.9386
2095.48	306.159	133.453
1783.73	99.9956	-24.9503
1613.86	83.395	-94.5962
1629.52	266.584	185.865
1553.11	395.454	-83.1769
1836.46	167.027	111.896
2605.93	295.389	72.3347
1391.59	82.7495	78.9963
1492.93	305.133	-266.862
1955.96	111.992	-40.2738
1778.4	227.243	51.6143
2403.29	207.168	-65.3924
2139.61	196.075	53.773
1264.64	26.1094	56.4103
2191.22	147.262	122.614
2478	253.082	-185.884
2151.58	111.534	57.4692
1827.31	103.144	-13.5238
1237.79	187.444	-161.389
1510.41	21.6058	53.3793
1716.24	149.272	50.2406
2014.57	178.254	-121.416
3548.26	133.416	-3.96033
2534.69	214.049	-56.5917
1794.49	109.886	50.4143
1679.75	30.0081	136.91
1217.03	210.038	-37.1601
1804.22	109.232	155.288
1823.35	111.996	57.6677
1433.87	217.43	69.9154
1799.23	153.289	-158.818
2962.45	110.981	-45.3847
1157.68	345.539	-65.4768
1816.64	196.89	-50.3048
1450.88	96.2254	92.3121
1713.24	227.226	-259.277
1884.49	169.693	-279.31
2323.22	123.346	21.9722
2158.51	175.89	275.65
1731.31	196.626	75.297
1421.04	217.361	194.438
1645.32	213.361	-39.4976
1968.49	93.3316	-145.643
1829.07	282.106	42.0324
1775.95	98.3315	-50.8537
1576.7	169.25	236.188
1679.62	289.704	-166.649
1771.25	171.944	-61.0784
1701.91	220.22	28.2016
2646.32	264.594	95.2107
1518.08	113.356	265.662
1783.59	232.276	231.815
2260.89	91.8832	32.3686
2026.08	372.943	289.709
2290.5	109.615	139.487
1237.75	292.333	-127.784
1842.96	139.068	-92.1542
3292.89	61.4582	57.1863
1281.39	273.278	68.8516
2190.5	193.149	-110.457
1618.8	323.179	-120.539
2013.42	176.95	270.733
2476.27	115.266	-17.9846
1248.47	58.4743	12.7537
1591.48	181.224	266.453
2324.62	137.271	35.354
3308.28	318.907	72.8297
1744.32	212.53	-142.535
1917.29	96.0353	-43.145
1427.83	213.147	19.6761
1732.28	63.2163	-85.4006
1754.65	85.7235	66.8858
1531.42	220.221	152.084
1242.51	115.859	56.4865
1797.39	242.045	-233.981
2606.46	99.1858	28.6638
1856.76	75.9414	-65.1134
2017.32	71.4013	24.8163
2266.19	153.06	146.365
2045.83	314.389	-17.9387
1702.94	66.6438	-73.375
1726.17	345.113	162.912
2805.14	222.13	180.359
3162.04	49.5758	123.562
2640.86	235.34	-112.535
1605.61	330.202	76.5477
1886.57	292.815	-288.818
1774.89	372.49	122.167
1736.87	296.493	-214.967
1726.94	82.801	41.8332
1281.3	90.1434	120.843
2376.1	26.9682	-43.0371
3080.45	191.793	189.056
2074.17	223.102	-56.9077
1454.92	177.378	80.7877
2030.54	42.4417	167.431
1992.56	150.433	40.5228
1447.81	197.414	-66.4859
1512.41	151.36	-98.1206
1809.94	53.2488	148.928
2636.92	120.13	-109.793
1262.11	114.962	46.2781
1584.31	224.927	-247.548
1525.4	139.498	-225.023
1681.64	123.865	19.8743
1205.79	139.332	-63.3004
1922.24	160.459	276.826
1816.17	44.8672	-85.7069
1541.45	100.02	47.3164
2034.15	289.046	120.967
2244.59	125.164	-31.2551
1827.08	281.889	-119.905
1708.06	206.325	-55.654
2600.64	139.626	-143.919
1887.69	60.1274	-74.225
1626.51	261.899	-25.8483
1780.35	96.8418	-156.001
1176.51	221.021	-287.653
1513.45	126.945	71.7441
1556.6	248.417	109.898
2586.94	38.9827	-26.8996
1545.18	91.5444	131.451
1818.48	154.568	-11.3258
2629.84	148.043	118.785
1225.89	123.279	37.279
2720.08	66.8127	11.0402
1776.09	222.491	-218.062
1432.5	156.985	57.5067
1432.72	50.7622	-55.5293
1981.64	77.9368	-51.6341
2064.68	164.891	-140.104
1491.41	364.963	-31.1765
1172.24	112.222	9.83463
2011.52	307.522	241.146
1886.65	169.744	-262.143
1157.19	22.3514	53.2603
1191.82	194.968	39.854
3416.23	54.543	177.387
1584.64	259.978	118.533
2561.69	132.421	-83.5468
2121.92	344.009	52.7475
2079.36	115.065	-179.946
1660.29	246.037	-26.1638
1827.94	293.404	67.1424
1958.29	216.333	65.8606
1809.55	57.8712	96.1988
2491.35	309.399	15.712
1156	172.431	121.376
1990.85	98.4275	-42.3561
1825.62	273.93	90.0957
1458.44	85.579	17.2943
1302.73	124.737	37.852
3101.88	208.376	55.7413
2385.32	165.759	38.5182
1480.44	107.176	89.0074
1579.13	133.727	-41.9158
2227.99	228.41	-23.4433
1401.25	346.876	-72.7741
1206.71	190.719	-168.611
2610.27	297.478	-129.544
1779.52	197.043	-155.974
2055.94	317.905	101.932
2189.28	94.1195	-156.092
1307.95	226.968	-44.7126
2785.09	214.704	162.223
2557.32	199.372	29.4913
1393.65	31.8048	-68.2517
1807.37	161.332	82.5874
1783.76	286.478	-170.39
1812.46	242.695	-133.874
1595.46	299.631	79.971
2229.93	294.268	45.4031
1174.61	115.203	85.9753
1311.79	274.971	-145.565
1633.07	363.368	197.449
2356.35	240.515	-51.9587
3698.59	31.7706	116.26
2034.15	42.97	50.5242
1531.5	259.871	48.6668
1315.61	306.984	-16.885
1650.66	134.722	-53.0221
1820.66	69.7282	282.762
2176.58	123.385	81.0432
1212.36	257.615	89.1739
3008.8	99.0002	-75.4412
2820.27	98.5425	107.779
1471.95	209.81	-222.563
1726.17	199.092	201.754
2131.96	200.447	-67.6522
2505.3	237.422	-145.361
1781.69	178.908	106.561
2047.91	294.975	158.417
1847.23	45.8851	-50.5388
1812.51	197.655	230.101
1867.99	186.424	-200.994
1828.94	221.491	190.277
1976.26	77.9926	-141.701
1780.92	86.8651	95.5135
1918.46	101.98	-216.994
2043.08	219.781	50.3534
2229.08	108.596	-87.5368
1403.15	48.9502	15.6569
1939.48	96.6651	-81.7425
3160.27	351.248	248.115
1298.35	296.729	-229.392
1175.2	263.555	17.3858
7056.89	203.688	-46.2076
1853.24	140.967	34.7939
3433.91	284.477	124.633
2214.32	309.832	-222.488
2726.71	80.8498	90.6206
1816.84	241.664	-85.5156
1601.02	106.951	65.7333
2174.63	100.977	-106.776
1396.22	168.727	-151.874
2659.6	66.5734	137.259
2074.55	145.417	87.6584
1801.32	219.281	13.4172
1634.02	116.962	137.848
2630.14	124.883	78.5164
1964.31	178.207	53.883
1997.06	211.123	-186.855
1827.08	192.885	84.9583
2147.59	382.656	159.459
2943.99	334.302	139.348
2021.54	158.76	-22.0764
1272.68	109.852	-148.194
1610.42	152.906	33.9059
1930.31	199.924	-54.0548
1625.01	187.796	-122.565
1711.64	160.106	39.458
1238.73	53.5368	72.4712
1969.83	285.91	-57.6741
3647.23	107.731	17.6285
2351.18	79.7866	-124.599
1752.2	47.4022	-97.7258
1835.44	187.519	152.528
2736.3	265.993	113.476
1961.4	246.134	237.831
2459.41	293.946	-26.2472
1623.72	133.85	-28.1571
1468.3	40.9405	-58.446
2960.43	129.805	17.8604
2012.01	196.144	163.732
1641.09	188.028	-115.909
1781.26	164.592	89.4853
2196.61	128.768	97.1035
2025.61	37.968	-122.539
3273.71	106.757	18.6794
1432.89	202.409	21.1637
1419.84	122.899	162.84
1765.01	49.5622	22.6359
2016.01	111.143	-86.5552
1651.46	177.311	219.066
1804.32	100.287	49.0504
3588.71	275.617	-96.8615
1911.57	118.616	-78.0833
1840.88	285.966	-161.348
1916.08	44.1457	-115.964
1444.43	69.296	34.6111
2088.12	224.387	-115.48
2015.42	131.203	75.3424
1550.2	78.8249	-109.504
3093.75	35.5948	-100.07
1512.84	39.9312	-7.94168
3271.17	110.922	51.8215
1499.24	363.838	136.26
1534.31	307.143	-38.9521
2194.27	26.6629	-80.4666
1512.85	254.725	-225.775
1865.35	203.248	121.209
1796.64	167.069	269.309
2631.63	154.776	42.1266
1805.95	181.339	37.5454
1804.75	187.833	-94.9784
1433.99	174.829	75.4613
1249.15	73.3399	-71.0346
3410.28	77.5641	75.1229
1173.38	296.249	293.717
1474.79	134.295	-23.2916
1793.4	48.6752	22.6279
2106.47	199.431	274.625
1794.49	159.589	120.857
3262.99	61.4034	38.6833
1496.15	174.404	61.9971
2162.57	362.941	-185.425
1290.09	76.1847	-267.955
2223.19	163.297	155.266
1885.62	127.07	62.126
2851.5	103.595	77.0217
1885.53	62.8972	-168.928
1797.87	299.877	147.729
1436.74	233.419	98.8017
1796.05	223.056	32.4387
1681.6	225.728	173.434
2154.67	169.308	262.562
1578.7	206.457	156.111
2447.51	118.131	226.81
1236.75	275.115	-296.716
1999.48	90.2247	-142.413
2398.29	96.5264	197.946
4251.75	308.18	143.902
1880.75	110.231	25.8604
2481.67	101.803	93.225
2353.72	285.024	281.946
1262.1	251.907	-261.15
2620.17	325.566	43.0467
1687.02	101.719	-152.326
2791.62	198.395	32.1641
2459.51	132.816	60.3458
2514.28	225.214	-227.783
2062.05	129.788	51.82
1466.73	273.478	-252.123
1461.22	246.576	258.474
2231.42	33.5815	165.413
1765.57	240.316	-136.673
1301.75	74.239	-105.514
1467.5	336.855	178.425
3340.57	315.668	-186.63
1932.31	246.462	296.766
2062.38	71.7992	52.8437
2430.07	20.6761	-46.8535
2006.57	312.07	-21.8391
1626.61	279.79	-89.6961
1825.48	202.113	129.168
1198.6	202.358	154.8
1298.24	228.55	96.919
1783.8	192.907	-72.8844
2788.79	126.798	84.9017
2568.15	116.198	34.7419
1441.38	129.486	-136.269
1861.72	61.8311	188.348
2363.26	173.329	72.23
1796.26	63.0954	61.6215
1728.95	134.53	121.946
2112.66	248.367	112.194
2456.58	79.6812	70.8947
2807.81	152.115	143.144
1178.29	208.556	218.338
2711.91	365.762	237.571
1646.96	10.4391	-154.248
2294.55	99.7665	163.98
1830.64	65.4872	-59.8882
1605.22	167.058	54.3128
2419.09	76.1564	124.048
1229.48	192.101	118.854
1281.39	129.585	35.8717
2165.69	129.903	101.439
2486.77	380.242	-293.92
1602.58	30.6568	189.107
1710.06	272.874	62.5785
1817.6	143.505	209.824
3603.08	27.3402	7.52739
1921.12	283.654	-85.5135
2399.66	121.825	-28.6258
1745.55	254.365	-98.9154
2776.45	129.68	146.639
1410.38	212.179	47.8137
1661.64	29.002	42.8801
1802.33	241.677	113.017
3120.51	265.153	-235.391
2929.17	92.2986	-56.3903
1285.09	61.4737	17.7121
1871.13	203.688	111.037
2044.44	150.118	276.253
1897.9	53.5278	73.9234
1957.35	283.777	25.8489
1980.6	215.967	21.3767
1315.46	87.3528	191.717
2199.18	213.832	160.378
1617.5	31.5018	-34.2158
1784.93	47.8318	90.6253
1255.34	89.1269	135.202
1966.46	319.408	53.6446
2478.05	394.648	-217.71
1434.79	129.573	-87.9768
2069.14	218.472	113.35
2392.55	310.102	-39.71
1181.85	318.733	226.972
1664.25	259.498	-123.186
2175.91	139.778	116.73
1617.12	188.855	60.627
1451.1	348.042	-113.876
2456.15	43.0275	-59.7603
2318.06	204.163	115.367
2741.59	121.067	-59.0845
1159.69	51.2547	100.825
2798.31	142.379	111.922
1760.36	204.452	43.8897
2042.54	63.9004	-158.521
1758.38	286.9	123.445
1603.44	191.333	-133.393
1847.27	27.1175	-78.8957
1585.38	59.9949	3.85996
1650.11	153.451	-216.078
1916.72	63.3053	-230.655
1202.27	91.9862	-143.633
1264.51	189.493	195.777
1989.43	313.788	-85.71
2589.7	87.0077	-81.4587
1771.31	71.5617	-89.0875
2605.47	139.857	99.7765
1769.71	120.9	26.962
3126.16	197.352	243.722
1996.44	129.685	138.464
1649.86	18.057	-102.212
1581.24	152.634	-32.1981
2539.07	87.166	34.8775
4636.28	147.572	64.377
1511.18	208.92	97.7268
1210.42	115.449	-212.887
3048.32	220.135	-155.731
1773.02	113.15	83.6525
2070.73	66.9153	79.3554
1515.61	265.902	195.047
2066.85	194.223	250.647
1643.79	223.675	-251.04
1599.68	86.6757	26.46
1229.45	68.8927	-243.542
1995.5	309.956	245.362
1979.89	94.3973	-33.5472
1572.83	317.45	-247.376
1698.3	58.7266	195.806
2105.17	366.369	129.572
1251.35	73.4465	6.98128
2596.45	310.301	-98.9604
1962.05	64.0198	-45.2082
2285.21	187.623	111.898
1884.72	72.8714	26.4617
1961.47	104.764	-194.878
2635.44	157.911	123.783
1924.89	104.37	51.3151
1745.36	157.245	108.439
1903.96	55.492	-65.0105
1310.84	201.474	-190.699
1201.24	297.11	-220.374
1763.1	300.018	-49.0494
1954.41	249.368	-213.721
1221.78	303.045	136.581
1514.23	121.689	100.949
2253.25	240.15	234.237
3858.66	202.903	-151.491
1619.32	52.3936	-44.8565
1413.67	132.677	186.182
1656.96	149.194	-76.9452
1782.93	71.5077	-113.635
1284.97	101.835	56.1065
1176.86	342.731	57.1204
1480.29	69.0245	-39.6589
1222.9	279.534	-177.954
2745.14	169.522	39.7511
1287.12	288.064	88.8152
3267.04	149.343	-101.491
1221.87	291.707	-37.1149
2670.01	62.5968	53.9474
1616.63	232.423	95.3634
1443.53	47.5176	39.7074
2231.03	79.7518	21.8806
1837.91	120.403	-31.8684
1544.19	146.374	71.3981
2487.13	186.667	-33.7159
2344.77	168.503	-56.7556
2049.18	49.2647	67.4644
2439.7	303.589	151.388
1859.81	125.837	158.284
3524.78	78.2025	-120.865
2183.62	279.18	-52.7913
2503.49	34.7923	10.4774
2213.6	95.6399	-33.0281
1588.54	132.042	-92.1901
2842.77	115.751	-43.9195
1815.88	207.719	-117.091
2114.23	44.9141	-102.485
2262.62	147.528	-176.897
2312.12	243.685	180.165
2561.48	279.636	-64.1984
1202.07	43.9083	47.064
1420.4	93.0839	59.0626
2806.56	217.771	142.911
1805.32	154.185	-87.6779
2270.31	80.7502	65.0063
1261.66	52.3383	4.04441
1633.07	249.899	109.21
1411.69	28.6596	47.4773
2145.14	143.706	51.6035
1605.55	172.169	-193.925
1811.97	65.5483	174.79
2133.23	203.28	105.933
1472.75	262.678	-60.313
13440.8	273.212	-51.5299
1209.21	192.222	-168.828
1420.04	204.925	104.904
1839.33	106.225	-71.8701
2694.42	294.889	40.9196
1282	214.636	-91.0427
1424.36	116.007	63.108
3011.49	48.3057	81.9844
1212.12	51.3378	-122.886
1653.2	219.881	-83.5313
1831.13	193.985	154.41
2357.21	70.2108	-119.631
1439.49	78.7957	-187.471
3439.25	237.786	145.314
1453.47	362.71	39.9208
2613.05	266.636	222.306
3204.84	95.1938	-96.3695
1900.71	312.022	241.668
1203.48	76.8768	100.514
1742.52	148.107	61.2462
2298.57	125.266	-101.357
3371.24	57.9949	-96.0013
2240.22	94.1061	256.5
1392.23	145.959	157.013
1502.2	233.708	-270.023
2101.21	289.833	-226.824
1871.07	270.958	125.125
3433.99	136.39	266.522
1213.83	220.185	-125.939
1559.72	216.567	119.953
1498.83	17.869	-144.134
2326.39	242.148	-98.9976
1159.79	183.026	-69.9322
2354.59	102.93	-241.298
1809.38	163.683	-109.255
1698.95	33.3284	54.604
1614.79	32.3723	-53.6157
2429.76	235.601	29.1524
1960.63	299.855	-179.456
1457.81	256.69	40.0048
1896.32	148.06	81.8153
1796.91	87.2215	-100.829
1442.28	121.239	-172.2
1172.49	83.3837	-183.647
1658.32	79.9127	-13.4124
2416.78	127.687	14.1444
1431.69	127.998	120.096
1291.85	290.277	110.273
1427.1	151.471	-213.848
1572.4	63.7492	-32.3091
1824.52	272.784	292.219
1820.12	102.626	144.521
2904.91	203.553	-62.4107
1909.11	318.604	287.356
1687.93	122.458	-38.015
1750.66	246.602	278.02
1981.9	114.421	-197.328
2417.65	128.565	-178.721
1776.14	86.9282	17.8944
1490.98	137.827	-85.5706
2108.5	289.059	170.688
1798.13	79.9144	-87.3263
2390.33	75.1868	-36.9577
1666.27	60.1884	2.45045
2136.26	227.555	-179.601
1453.96	225.639	83.3443
2879.33	185.88	146.809
1474.91	118.882	-65.4972
1663.58	325.757	-29.9924
1186.02	289.017	-167.504
1593.53	177.75	49.9139
2071.75	121.505	193.055
1828.25	112.468	36.911
2255.96	89.9513	-89.871
1400.95	321.15	299.142
1965.02	103.667	185.036
2340.41	90.2231	70.1007
1162.49	93.8825	-22.3429
1796.94	213.931	141.731
2182.39	28.7574	59.7346
1209.05	90.9935	-190.371
2468.03	146.564	-197.842
3206.02	37.9596	134.9
1260.09	212.509	91.1134
1883.69	229.36	-64.6975
1848.31	146.493	-56.794
2216.57	141.252	-30.9318
3232.15	156.56	192.814
1719.14	153.467	76.2026
2023.15	203.261	-53.5972
1725.78	132.733	-162.224
1479.5	301.315	97.1598
1670.65	305.8	22.0565
1949.24	241.653	48.0205
1693.44	158.457	-92.5275
2426.65	54.0418	-17.1454
2634.89	116.976	246.356
1794.79	246.961	111.618
4197.28	101.66	-59.7667
1314.1	215.044	-219.422
1768.64	170.973	-195.543
1663.34	129.162	80.716
2480.9	109.197	251.478
1844.33	36.9661	-16.7049
1601.53	293.756	-156.435
1794.42	238.192	-269.719
1530.42	280.055	-26.8319
2151.96	212.252	173.493
1793.52	232.791	97.2689
3214.71	187.812	-26.3118
2637.04	288.164	56.0249
2966.08	96.9252	74.9105
1283.92	118.648	-87.0857
2786.39	162.038	189.758
2408.92	134.979	-92.0664
1522.89	141.627	-65.1115
1417.3	212.639	14.4429
2573.23	29.1366	-96.3858
1920.86	296.288	-126.238
2408.9	46.0576	17.1715
2426.84	347.657	231.928
1169.04	153.368	284.871
1900.08	39.8988	26.1445
2016.09	293.305	141.29
2089.41	76.2075	156.258
1842	148.367	42.0074
1178.39	188.108	-188.559
1272.38	92.595	41.7649
2035.09	166.96	152.061
2074.13	120.71	98.1512
1950.86	60.7164	-112.236
2762.21	42.0266	-74.0797
1825.19	105.202	55.3702
3622.9	101.938	-82.4194
2595.36	90.9088	187.055
1438.83	33.1951	111.67
1882.24	284.729	-73.9374
1584.29	57.1252	50.4883
1568.5	106.626	133.011
2745.56	175.48	45.1148
2521.55	123.617	140.001
1789.81	91.1222	-77.7079
2446.38	289.265	132.554
1707.7	22.0333	-89.6966
1525.56	238.43	124.942
2111.64	183.897	59.374
2152.86	82.9328	31.3637
2635.44	272.342	194.226
1925.51	109.605	-20.0395
1819	40.407	-51.292
2233.88	34.9856	-25.3777
1763.17	92.9722	-80.4275
2318.83	92.0124	-98.1305
3003.78	255.705	-22.0628
2771.44	215.68	23.9179
1810.05	32.933	-141.178
2489.54	109.197	133.061
2781.27	317.523	30.5716
2262.42	226.713	-112.311
2556.78	136.888	-163.182
3060.53	155.657	92.5014
2413.6	101.724	43.9646
2081.09	280.148	-88.0435
2840.08	75.4573	-199.942
1203.26	16.4755	116.645
1251.32	277.837	-236.525
2539.59	171.762	247.709
1634.69	199.837	-136.148
2232.64	76.8209	26.3926
1855.81	86.2477	124.245
1953.78	109.528	-83.2929
1213.97	147.086	-44.3124
3052.22	331.531	288.053
2229.87	106.436	102.783
1744.97	98.9651	88.4224
2002.89	164.8	-9.28693
1831.33	188.508	127.414
2401.87	206.485	-84.6134
1251.49	201.997	-63.9826
1796.94	289.65	44.307
1391.26	51.2885	-29.5932
1775.09	47.4826	169.212
1942.95	161.355	-167.131
2122.9	145.404	52.4488
1830.57	191.55	-283.101
1673.72	23.3269	-91.8653
2281.11	389.239	-71.8564
2017.47	100.6	-81.1755
1209.06	193.635	94.7381
2221.65	241.94	283.635
2199.09	217.068	-96.632
1821.25	88.8773	-36.2878
1390.35	52.2405	-293.588
2336.57	112.007	18.5645
1196.76	72.8068	85.3801
1769.63	235.992	225.918
1820.06	126.71	38.1276
3148.66	302.744	-131.926
1616.33	26.9317	70.9018
2509.75	205.944	60.5393
1544.75	85.1745	82.4618
1797.62	41.0807	13.3631
1275.71	212.502	297.42
1175.51	35.1856	142.839
1750.1	196.695	145.341
1296.09	61.5443	4.17251
3682.28	165.019	27.4092
1992.56	287.962	110.966
3020	173.641	198.96
1717.36	207.066	-161.681
1979.48	64.4322	78.2105
2993.24	142.431	44.4778
1830.06	173.224	266.71
2226.86	211.65	29.4359
2596.27	28.6533	36.1924
1725.3	216.231	230.039
1934.28	298.751	-42.9311
2085.63	255.747	92.2763
2957.81	161.167	76.9896
1231.94	121.366	-134.759
2794.22	300.372	113.005
2068.64	88.7702	-26.0702
1533.88	220.02	19.7744
1793.43	176.635	89.0236
2739.21	45.3133	93.0503
1873.96	37.0012	116.051
1429.62	201.702	-77.9226
2355.95	197.142	101.924
1638.41	237.97	254.837
2336.86	128.605	-33.5899
1757.01	225.999	-43.1801
2209.16	71.8585	-197.05
1622.61	114.413	138.019
2299.91	69.5365	59.944
3112.78	63.2155	83.7228
2186.89	85.987	139.635
2918.7	54.2765	-46.2736
1989.31	138.428	39.2429
2320.87	400.318	215.814
1838.31	92.1801	100.644
1200.69	155.728	-74.5017
2996.71	116.326	-36.5012
3901.13	64.8774	-95.9098
1535.7	135.745	-231.371
1574.17	223.429	-261.656
1581.91	164.641	97.612
2117.84	182.399	216.3
2109.32	310.153	47.1325
1911.56	142.642	-36.7589
1564.81	51.4759	208.413
1646.41	91.5909	4.75573
1755.58	182.699	-171.755
2117.24	113.5	-52.1485
2569.29	80.0486	57.4137
2115.31	136.973	75.5626
1218.19	140.624	95.7738
1456.99	298.953	160.424
1198.96	86.9014	33.2734
2568.51	140.962	171.621
2648.49	210.996	-67.6176
1818.44	80.0622	-109.688
1800.52	111.201	37.8398
2489.28	157.762	-263.736
2150.83	146.702	148.133
1677.68	54.2758	-78.8043
2135.15	100.618	-125.67
2245.2	136.192	-46.1945
2931.68	86.43	8.81584
1896.25	78.1954	209.28
1621.95	108.15	226.373
1826.85	143.216	-97.3237
2204.95	43.2273	124.761
1561.83	288.044	84.7172
2281.22	380.4	-204.359
1765.66	129.218	162.125
1629.92	369.456	244.137
1780.73	272.818	-143.844
2420.57	355.748	198.4
1899.46	90.6934	-36.7821
1478.56	26.5081	46.1617
1825.06	249.07	8.76856
1270.18	72.3566	26.2524
3378.54	147.736	-173.418
1695.28	72.6207	-35.3178
1767.09	243.696	-34.8808
1299.96	46.8935	190.534
1458.27	110.965	-241.978
1802	214.137	-164.558
1438.96	109.617	-47.1784
1596.16	182.668	109.293
2963.38	114.604	223.697
1474.75	167.458	31.6894
1212.12	220.349	-34.6474
2970.66	340.464	290.694
2257.11	320.344	-119.434
1250.46	30.1953	-21.2028
2354.38	101.238	-71.4017
1230.13	105.688	107.439
1243.81	282.952	230.933
2031.95	25.6192	-1.31893
1269.44	83.7678	101.106
1860.86	273.782	-130.368
1700.83	82.7019	100.605
1234.4	94.6355	-62.1274
2420	49.5102	25.3224
1430.72	127.341	39.415
1651.98	197.438	-208.094
1456.57	194.428	74.6656
1605.51	109.75	-109.2
2888.55	38.4723	101.278
2677.23	56.7683	61.6747
2613.15	109.997	62.2407
1608.46	249.54	273.036
3433.99	222.507	227.68
1220.44	50.2626	131.774
1398.15	133.534	157.694
2339.49	119.492	70.4926
1399.66	48.7097	-59.8993
1203.24	292.094	-201.582
1846.24	44.8573	171.891
1926.11	91.874	-66.8964
1817.77	23.1068	-65.6388
1677.11	263.809	220.667
2809.01	122.399	-92.7699
1908.57	110.824	45.5902
1813.93	268.077	86.653
1251.56	182.306	130.701
2071.34	147.355	-117.471
1187.55	248.282	-210.152
2047.61	277.072	274.398
2535.62	57.9916	45.6088
2321.5	111.877	-138.431
1193.28	415.245	29.676
1237.45	50.6283	-132.064
2757.17	183.317	191.489
1914.68	26.7131	-88.9287
1154.52	92.6452	104.876
1504.1	151.052	-292.636
3022.91	77.4457	-107.337
2808.66	174.621	70.2039
1715.26	118.787	97.1166
2259.21	91.2567	117.827
1516.15	125.177	23.0814
1444.56	124.541	10.8926
1468.58	127.025	39.7392
1847.19	68.6821	-61.8269
3228.9	321.053	88.6401
3022.39	44.8232	148.017
1658.32	286.906	25.4295
2099.05	195.74	63.6603
2128.51	135.903	79.7366
1963.06	63.5154	24.3048
1925.11	178.904	46.3725
1948.36	60.865	147.994
1838.67	190.722	145.401
1276.04	120.657	48.4614
1963.2	36.1771	-161.326
1281.3	123.169	90.8579
2733.03	138.033	101.067
2018.13	94.2816	139.583
2049.64	232.395	158.476
2466.42	25.3436	65.0622
1618.66	110.684	72.035
1971.74	302.911	210.322
2696.96	38.3424	142.094
1798.59	24.434	122.507
2473.51	61.3368	90.9739
1829.04	298.592	67.4582
2267.46	197.088	187.179
1509.55	182.521	-284.39
1637.65	108.153	75.6902
1434.54	53.996	219.459
1897.47	176.066	264.389
1820.68	182.555	49.0421
1721	252.645	31.9122
2254.09	241.089	-77.5869
2860.8	69.019	125.325
2390.68	134.821	-123.869
2204.73	149.131	154.878
1513.06	100.103	134.637
2426.52	148.874	-119.662
1785.25	87.8797	-47.8381
1172.86	176.003	111.205
1558.53	148.128	43.7121
1402.72	106.606	147.433
1158.93	100.117	27.4807
1837.49	118.29	-30.5691
1944.27	69.3407	-84.4351
2440.45	279.186	-99.6579
1663.58	39.9485	-29.7284
1891.34	269.857	69.6435
2710.53	309.091	-27.9166
1905.79	294.805	-162.379
2164.61	210.711	-182.896
1942.34	61.8039	-188.14
1639.24	324.04	-151.844
1567.95	239.344	267.263
2129.7	251.487	-152.811
1280.74	52.3454	-12.2164
1246.58	220.191	143.761
1456.97	177.098	-47.3882
2119	51.0326	280.627
1939.48	56.8554	-51.7572
1284.71	110.197	33.4382
1187.2	62.7614	122.582
1778.27	159.031	125.82
1828.71	68.9263	175.384
2650.8	80.9928	116.518
1614.51	93.8292	-87.1279
2330.21	20.4729	-41.3239
1604.54	178.119	56.3676
1807.97	78.4367	-283.454
1585.43	178.05	137.156
1550.01	345.249	-51.8114
2508.36	263.534	220.088
1501.32	48.8572	-55.1412
2893.98	129.859	178.344
2453.62	151.093	91.1882
1798.23	185.702	-172.272
1681.88	152.992	-177.43
1499.6	29.9518	32.3294
1294.12	89.1912	-121.524
2184.69	95.2717	-83.7407
2513.41	95.3465	-28.0043
1444.85	125.678	116.657
1237.77	120.771	61.3406
3131.37	88.9771	46.3944
1407.12	168.141	-186.204
2023.16	108.059	38.6087
1671.01	114.066	68.2116
1473.6	144.562	34.1042
2837.11	333.744	246.124
1812.47	92.2332	139.563
2118.41	285.321	145.612
2085.92	117.812	35.8845
1535.51	31.6095	-24.6306
1216.56	43.2536	54.6101
1512.11	62.6709	23.5074
2623.38	119.177	94.1125
1705.37	199.486	41.4618
2052.61	179.36	32.2525
1564.51	155.699	196.053
1305.18	193.475	-186.883
2300.1	28.2998	-54.1757
2327.7	116.689	143.8
1953.47	150.163	-53.4983
1929.26	81.6334	-145.875
3749.49	258.434	295.335
1441.62	90.6512	-15.4308
1236.4	117.55	126.337
2103.38	297.871	142.225
1818.86	39.2653	51.4133
1181.85	199.06	296.915
3258.53	174.639	70.195
2044.3	72.9198	-37.557
2202.1	190.315	-154.324
1273.98	76.6652	17.1485
2118.64	149.55	-213.944
1656.86	81.3681	-139.003
2018.62	186.538	123.89
1264.83	122.101	188.276
1714.65	23.0062	13.0503
2046.34	286.466	235.403
1631.57	173.956	120.121
2579.49	207.258	-155.195
1209.06	50.0274	102.266
2400.29	353.901	87.0775
2165.87	108.084	54.1398
1836.62	238.21	-31.3069
2947.18	237.124	16.3158
2345.35	41.4178	-17.2947
1670.74	33.7828	-25.7094
1845.31	110.974	49.0275
1804.82	58.6533	10.5056
2297.13	164.501	-242.727
1248.66	240.127	-189.322
1217.16	120.196	-223.114
1679.92	203.134	105.448
1734.12	81.5205	-208.874
1773.98	164.502	-140.893
2126.59	104.482	25.8428
1696.95	154.38	-40.0794
2262.78	42.2932	-66.3008
2838.46	118.227	194.371
2156.36	79.5091	-102.841
1625.63	23.8202	-18.826
2626.17	210.981	-39.6413
1394.05	244.158	-228.036
1683.27	70.043	-27.4994
1778.44	86.4776	-76.5622
2915.48	241.315	-237.105
1251.49	250.989	46.9841
2725.72	219.285	55.6396
1605.01	105.697	146.241
2509.84	268.574	-264.776
1774.63	339.526	156.487
1505.44	59.5765	58.7618
1204.06	143.108	-165.38
1285.18	137.739	-25.8888
3570.1	246.834	293.771
1505.75	49.0398	87.0954
1954.98	163.615	11.0257
1311.44	156.113	113.879
1973.6	126.105	-66.7584
1481.53	93.3637	76.4097
1279.02	96.8352	210.927
1829.19	186.592	-85.5423
1975.87	44.9059	-40.5284
1485.81	78.2527	-66.2597
1476.14	94.3894	142.514
1606.81	389.5	67.8731
1788.47	58.2222	-143.891
1519.17	213.866	199.73
3223.59	200.576	-136.79
1196.1	29.9409	-126.078
3229.93	123.505	197.66
1242.54	117.373	-69.1
1494.18	127.284	69.0508
1482.43	117.099	-100.304
2241.94	321.314	87.1418
1440.15	123.555	62.189
1723.77	212.279	204.619
1894.92	214.991	72.0812
1305.81	198.15	-124.618
1201.89	295.44	-177.114
2212.08	109.004	157.942
1929.59	156.607	-56.6314
2963.27	203.661	-62.307
1492.95	60.2687	-293.576
1566.59	44.3507	122.066
2746.42	178.454	251.398
4275.69	166.041	-23.0883
1730.81	83.0422	48.5549
2203.48	124.19	48.5928
2085.88	128.078	134.746
1185.27	145.97	164.384
1407.69	111.988	110.482
1448.34	250.558	56.6816
1771.47	83.4779	99.0993
2230.55	256.043	-160.018
2038.38	142.262	-223.927
2489.3	56.7132	27.3239
1235.8	166.808	65.5579
2929.71	45.1588	45.7479
2747.11	107.378	-99.24
3365.74	84.3314	100.966
1795.47	143.792	-161.786
1209.59	366.619	14.8525
2450.54	93.6672	200.02
1745.28	162.087	54.7066
2858.48	293.866	-100.02
2620.28	35.4643	142.996
1438.57	414.382	44.9587
2519.93	282.921	-282.709
1235.14	271.313	51.141
1802.25	286.619	-175.501
2698.44	16.6925	60.4002
2060.63	304.158	-179.392
1898.32	109.214	-111.329
1211.38	112.253	168.793
1390.98	82.557	49.5721
2191.43	99.0912	75.377
1788.66	295.863	25.0907
1740.37	296.607	234.94
2245.5	239.418	200.083
1491.45	124.991	128.558
3438.54	250.069	-61.9772
4322.14	327.082	53.5527
1727.61	94.8938	109.934
1413.5	218.371	163.549
1650.11	212.684	-127.839
1769.46	49.5404	137.529
2893.47	271.576	-129.388
1781.24	161.412	-107.092
1222.45	39.3235	-66.451
1665.28	223.872	-79.2665
3408.53	155.542	41.0616
1580.12	381.966	-250.877
2563.27	227.802	45.1842
2561.02	278.532	-22.2506
1912.34	120.266	81.7869
1422.15	274.471	-46.1026
1811.31	92.7284	111.39
1647.95	259.963	117.402
2137.95	264.752	70.8934
3742.84	247.339	43.9632
1794.51	251.357	49.8264
1518.06	370.49	145.973
1805.52	141.627	229.419
3431.8	123.124	158.477
1543.04	62.0953	-100.288
1647.57	17.633	72.6718
2064.63	124.334	12.1774
1785.77	106.928	-197.601
2703.85	76.2023	-64.5876
1820.68	91.3655	19.0568
1220.4	155.793	50.3649
1770.22	298.856	46.163
5086.32	283.726	130.976
3119.54	284.966	172.889
4864.25	172.102	-232.565
4441.17	25.7472	79.8957
2034.72	68.6809	79.1298
1194.45	77.7634	-44.7364
2228.28	53.158	-204.467
1778.56	225.581	-244.532
1800.98	42.3882	-82.0418
1947.06	289.668	199.581
1954.27	138.044	75.6736
2734.86	316.294	-138.458
1609.36	277.214	14.2808
1901.87	96.926	81.275
1792.49	79.1141	124.014
3697.04	51.7689	-41.9987
1402.38	30.6175	137.499
1877.04	125.343	-19.716
1638.41	167.404	215.995
1289.74	219.057	52.4254
1604.83	370.781	21.0011
3255.77	83.8849	68.4599
2297.37	151.276	91.4327
2334.55	130.075	109.79
1635.29	127.198	285.364
2685.72	299.341	-60.5346
1270.84	303.222	-209.99
1313.91	132.785	183.384
2908.23	194.015	146.003
2073.22	75.6743	158.439
1254.14	263.962	278.816
1440.26	118.226	39.4333
1604	237.903	-110.869
1290.74	103.639	-49.1389
1611.78	162.294	182.654
2420.28	14.3145	-125.401
1952.19	124.945	-84.0867
1298.54	173.087	37.624
1196.6	240.465	-156.686
2316.11	76.3198	-79.2609
1309.08	131.789	10.7904
1488.9	258.782	73.3598
1681.51	156.441	49.8945
1494.65	215.571	281.865
3562.29	286.557	163.488
1840.9	148.194	-79.1866
2123.91	159.704	34.0641
1922.29	163.829	-48.6511
1180.07	176.419	196.469
1467.42	258.49	132.776
2534.78	75.0026	63.4662
1469.22	191.058	-152.8
1777.7	107.463	29.2567
2122.63	265.642	23.3784
1493.68	193.582	-196.902
1666.59	183.5	101.111
2635.14	115.786	106.127
1877.84	178.59	89.9938
3041.14	17.3395	-26.4321
1923.1	96.2765	-34.8531
2739.02	164.018	180.47
3168.72	87.3845	-108.072
1502.76	318.556	204.661
1313.88	271.268	92.1645
1818.83	216.227	-26.91
3735.71	134.464	86.8686
2997.48	298.285	132.502
2412.72	52.0671	17.0847
2606.36	158.89	195.621
1206.3	141.493	75.4054
1214.81	163.589	-268.852
1588.19	142.608	-152.964
2784.2	132.681	117.484
1598.07	52.8845	54.6161
1305.09	195.628	-69.1278
1229.4	79.9895	-136.326
1678.92	185.467	-43.2328
2309.79	90.5094	148.569
1243.75	221.62	259.957
1242.54	239.748	-30.2581
2261.95	118.619	28.7677
2217.26	295.912	-70.4443
3281.34	72.7217	251.763
1887.06	41.0494	83.4878
2336.7	112.032	18.5559
1159.12	262.096	-91.5284
1742.2	190.402	-41.6445
1314.74	309.26	51.8622
2994.52	285.315	160.169
1773.6	176.967	141.262
1682.58	298.106	250.982
1400.73	193.929	188.33
1171.97	203.728	-134.977
1171.32	70.6732	118.788
2123.69	102.62	-92.2447
2106.93	249.319	-68.1917
1639.25	247.974	-131.963
1535.39	168.327	211.42
1759.54	76.4916	45.4279
3108.39	167.924	-90.9191
1450.14	100.524	106.271
1888.1	169.507	-54.2536
1396.37	129.356	23.5269
1703.38	205.027	-16.0617
1279.69	248.247	39.1562
2102.68	66.357	60.1312
1402.31	256.279	172.127
1605.75	46.9269	-121.436
1558.7	154.727	-54.6559
1948.15	113.289	47.2265
1933.96	394.535	-191.837
2047.29	128.929	71.474
1888.5	220.419	68.6109
1172.24	175.054	18.0029
1434.57	169.301	67.4417
1726.89	44.3946	122.087
1169.15	208.611	69.0705
2420.6	257.799	131.131
2391.97	260.231	96.3083
1174.06	283.331	119.197
1180.34	331.933	75.8467
1650.93	243.115	-194.303
1642.8	20.1103	186.366
1784.93	59.5584	-14.2072
2057.38	331.686	162.266
1521.02	206.254	128.471
1297.16	58.3325	88.9049
1478.89	230.556	-128.836
1628.81	60.9049	56.9644
2263.3	185.847	143.285
1546.32	306.935	57.7402
1391.72	124.999	130.101
1301.74	152.475	-19.2045
1679.01	186.297	-96.8126
1982.23	35.9881	48.8375
2643.12	292.529	184.008
2272.84	330.559	-183.139
1429.08	119.139	39.0233
1841.35	52.9933	-121.18
2163.11	320.774	33.1993
1730.36	228.165	-116.225
1988.91	43.8912	-21.4746
3036.97	31.5637	-42.7799
2570.95	324.247	123.319
1789.71	292.029	-170.746
2723.37	61.2792	-67.1668
1194.22	29.8678	-84.2236
3003.67	268.344	-218.429
2712.07	206.082	-192.675
1548.95	314.927	13.7172
2473.88	168.561	-53.787
1699.55	63.7753	-163.329
1611.6	90.6285	-13.3032
1685.98	120.83	-76.1643
1826.69	202.37	180.438
2104.1	108.236	74.8972
2738.42	178.263	23.8929
4064.11	98.8154	145.404
2355.62	105.787	69.1108
2055.28	221.663	-182.558
1763.62	235.332	-215.038
2691.99	93.9707	110.03
1268.63	75.5959	-104.081
2885.56	135.945	57.8096
1842.74	41.0285	76.7959
1302.87	281.896	48.8498
3511.76	174.835	75.5161
1687.15	212.745	-86.9908
2027.22	261.211	-241.095
1305.03	106.717	129.553
1674.64	140.972	-46.1992
1833.99	103.651	118.547
1732.37	40.4328	-106.482
1645.16	135.578	-198.978
2493.29	142.561	174.622
2979.47	215.229	-198.105
1661.49	152.063	-196.93
2806.34	191.779	-187.175
2178.33	181.131	25.3795
1781.44	151.055	170.022
1962.51	108.397	18.457
1624.13	74.8089	175.607
2102.33	25.526	0.96798
1280.33	223.605	-194.712
1562.99	148.507	78.9003
1307.72	216.553	118.829
2075.67	194.571	194.626
1995.53	88.8375	-29.9994
3339.22	91.8977	-73.995
2114.92	178.512	65.2292
1614.67	41.3376	66.2582
2047.18	185.183	-69.9236
1155.31	30.564	-92.6551
1472.29	345.107	-146.075
1277.69	25.6579	10.1583
3037.27	51.5277	70.7045
1270.05	323.939	-21.0658
2090.96	70.7508	-38.3174
2189.99	80.3278	23.5169
2416.72	106.032	-96.9116
1865.68	85.0437	16.5532
1724.99	293.204	-259.808
2068.16	343.917	-137.505
1228.93	91.5404	76.081
1906.66	167.681	-158.173
1401.75	154.022	118.027
2155.75	126.073	7.70321
1780.85	98.2476	93.8191
1549.92	44.9505	119.292
1858.52	110.843	77.5654
2592.3	106.994	17.82
2772.39	199.35	30.4233
1873.71	109.462	140.295
2114.92	250.671	64.9652
2968.67	232.411	39.0218
2481.73	39.3465	-58.314
2688.29	74.646	123.575
1456.21	295.737	-204.888
1508.01	138.205	-178.163
2007.25	300.428	265.483
1438.63	73.3956	59.3845
2241.17	229.294	186.752
1626.58	48.3405	107.293
1653.51	236.669	205.413
2508.36	295.824	68.097
3456.41	140.725	-62.4532
1620.34	46.8834	59.8573
1710.06	22.9088	150.818
2219.32	108.787	-119.625
1557.56	91.752	-66.6224
1869.33	207.003	95.9107
2102.39	161.194	196.896
2546.8	100.641	-124.669
1291.18	62.1875	32.0885
2444.64	97.3165	-80.6005
2896.05	41.9747	64.0919
2237.92	214.19	-73.2219
1485.17	134.149	-47.8125
1644.44	327.375	-48.9508
1760.08	167.47	299.064
3436.51	71.1354	28.0154
1480.04	153.283	181.624
1390.21	50.1421	56.9851
1608.46	249.208	285.798
1269.67	297.569	96.304
1273.9	381.639	-136.523
1793.18	101.265	-62.3152
2594.35	355.463	290.716
1513.47	225.364	-80.1066
1782	216.17	107.11
1813.85	40.9885	110.057
1440.02	81.7401	30.4859
1626.58	134.816	77.3076
2218.61	170.98	191.36
3272.77	113.187	-170.502
3823.37	252.186	69.8022
1620.54	89.3663	142.979
1766.13	228.686	213.61
2531.97	127.81	-23.4167
1848.46	238.277	189.938
1627.49	129.442	96.4399
1893	358.901	295.641
1217.03	217.534	51.0791
3863.99	105.349	69.0751
1215.09	242.157	35.8057
1572.39	104.99	17.9116
2360.12	53.5171	77.4392
1222.81	237.945	31.1159
2045.46	395.842	250.971
1999.39	308.573	164.543
3069.55	103.921	14.8441
1773.57	200.565	63.1034
2063.63	88.3573	-46.5275
2244.93	86.7134	66.3206
1774.11	239.395	91.7282
1760.65	318.302	-56.4224
2334.47	375.63	-274.989
2199.13	142.693	58.7655
1847.86	225.571	-97.5328
1503.79	223.325	-194.276
2432.2	135.57	195.481
1988.17	218.654	287.511
2398.72	166.332	132.032
4101.89	81.5812	17.4798
1549.17	308.626	-247.335
1813.61	139.447	169.578
2166.64	11.9048	134.602
1242.55	40.2803	63.0975
1961.94	183.967	-55.2711
3495.02	151.912	65.524
1829.06	198.99	103.851
1582.45	119.3	55.138
2284.53	262.438	82.8882
1304.34	22.6618	-282.258
1859.68	197.017	170.742
2430.65	92.8337	123.365
1539.66	36.4536	68.5954
1972.63	117.023	-49.8698
1606.28	120.087	30.7868
2221.65	257.504	213.693
1389.83	152.027	-62.7554
1283.09	93.3639	175.676
2637.41	66.6301	-47.6792
1733.71	149.943	-161.902
2397.28	292.801	294.595
3157.98	46.8699	65.0452
1841.64	67.1508	35.2972
1825.54	204.136	140.144
1177.73	99.3143	177.66
1595.98	223.45	-280.695
1201.04	105.328	88.6338
1451.04	27.5806	-6.22693
1459.21	39.9021	64.1336
1551.84	119.409	45.9545
1817.56	155.85	106.121
2718.37	82.0134	-12.1743
1245.72	80.5678	148.845
2475.93	351.38	203.4
2900.19	294.391	-165.148
1427.4	88.0694	-105.688
2017.7	149.741	50.3607
2173.08	190.345	90.584
1226.68	133.483	76.0687
1483.78	346.469	-166.637
1519.72	281.832	-146.354
1301.15	42.9816	-106.532
4529.54	184.804	121.047
1785.9	22.1275	-238.855
2048.51	215.101	196.254
1391.7	218.296	31.3454
1947.09	48.8725	260.445
1816.47	102.962	84.6261
2743.8	47.5343	158.362
1458.89	95.2077	117.061
1850.7	56.6107	16.2856
1720.71	214.525	116.653
2228.65	32.225	24.3837
1880.64	110.286	60.9765
2088.35	170.891	118.201
1163.29	62.0514	-64.1023
3644.49	85.0799	113.908
1490.39	213.802	-17.5478
2080.21	255.068	-112.481
1935.99	99.4469	46.5816
2185.02	298.391	215.866
1526.18	121.094	31.4498
2006.62	114.729	253.75
2146.26	58.7408	-19.4739
2576.11	188.499	37.1581
1712.12	87.4633	-105.211
1766.81	201.85	45.3175
1262.01	170.061	-17.7957
2984.08	150.284	-94.8652
2000.97	148.89	11.7708
2153.59	55.1954	138.426
2946.87	162.404	137.585
1249.72	22.0732	-9.76259
1403.25	133.686	-126.765
1393.13	57.1241	-105.644
1676.34	82.6929	52.1793
1739.51	79.9573	108.338
1543.88	194.095	60.5928
1986.5	321.501	-161.957
1744.57	330.948	62.1323
1675.05	96.2906	-30.9105
2139.95	128.132	-115.387
2931.1	297.878	128.527
2997.47	86.569	66.3804
1961.13	140.218	132.433
2200.44	137.472	36.2013
1459.91	284.428	169.722
2299.29	213.128	169.059
1782.02	100.287	69.3984
2865.15	156.042	162.245
1225.39	299.005	147.46
2376.91	25.6466	31.0561
2015.33	409.153	54.7953
2301.57	212.384	-83.3902
1224.42	73.5652	-20.6568
3062.18	132.83	-87.1425
1995.29	282.502	215.605
1846.24	184.403	111.989
2270.63	272.762	256.328
2884.68	54.1501	48.1693
1584.78	60.7637	58.3167
1692.09	103.873	-107.57
1763.81	77.9238	-80.9436
1655.16	321.725	247.423
2068.92	59.5316	41.029
2486.93	298.099	-179.235
1780.31	207.331	-161.666
2111.81	300.407	-275.785
1230.02	131.259	-85.9763
1614.32	351.917	221.531
1702.92	14.6764	121.708
1566.77	241.452	-251.756
1919.22	309.368	-140.038
1208.59	172.079	111.664
1889.46	135.781	186.174
1430.88	233.179	122.449
1757.15	61.3984	17.8113
2018.17	223.58	-203.837
2733	152.249	144.273
3098.98	84.44	53.1245
1467.61	107.868	16.2932
1796.94	367.489	114.25
2463.09	165.394	56.8152
1602.35	180.332	-145.182
3196.29	174.195	156.259
1768.49	107.865	-102.636
1812	156.152	-55.4828
1946.07	124.338	27.2113
1659.78	285.121	-108.207
1738.08	197.413	216.496
3359.4	199.77	193.361
1691.58	143.667	71.4017
2426.12	303.004	-125.389
2255.07	92.4185	-131.94
1821.44	67.6899	81.392
1808.43	227.606	-232.386
2072.88	80.0852	51.5912
1813.55	290.62	124.706
1567.72	209.735	-283.645
2899.88	99.7641	66.5996
2215.78	37.7506	-23.6632
1909.85	37.9591	72.4286
2195.23	122.936	21.7773
1226.76	177.497	94.5106
2108.35	110.155	18.2401
1669.34	117.952	105.752
2617.95	72.7699	79.4532
1592.44	167.84	-133.024
1195.25	305.692	165.304
1665.4	193.559	-73.1628
1314.1	57.0519	-148.979
1667.53	300.046	-256.688
1786.17	338.338	71.4061
1675.42	255.116	84.7942
1858.29	109.613	80.1171
2634.43	97.7225	39.6054
2245.03	104.928	134.017
2223.43	72.296	21.479
1613.34	267.989	180.356
1511.51	117.31	48.3534
2327.83	234.592	-118.253
1464.75	146.141	-22.8816
1833.84	155.572	48.2217
1612.2	209.238	64.4024
1790.35	198.014	-175.662
1663.34	335.717	-16.7082
2631.34	419.245	16.1423
1689.9	126.328	92.2452
1795.07	147.633	19.1627
2252.65	106.375	-57.2309
2879.33	335.232	107.967
3229.57	123.51	197.733
1920.05	138.299	157.182
2354.49	79.7684	27.7151
1861.62	83.8128	-130.57
1990.61	183.7	65.5065
2106.25	339.598	278.916
2718.69	89.2897	-105.133
1703.94	209.281	58.2762
3606.88	84.7992	-94.1014
2625.5	164.247	68.6696
2237.9	209.804	196.242
1287.2	81.0642	-20.7231
1390.9	198.631	24.5631
2073.4	348.241	-226.995
2818.81	235.522	59.3398
3747.07	148.513	-74.7374
2413.95	26.3011	-38.2907
2099.58	135.053	24.7545
2074.89	169.316	-260.146
1164.9	141.438	36.5897
1229.92	283.606	98.1545
1877.95	38.1157	143.904
1439.97	63.09	-55.1909
1719.18	195.648	64.08
1171.92	75.7637	-2.36883
2514.24	176.847	163.254
2997.28	212.37	-75.1012
2238.53	68.9652	-109.298
2316.39	219.678	54.8575
2211.28	86.7539	233.697
1504.6	304.685	-291.402
2176.65	152.823	60.111
1397.88	63.3824	-35.1586
1229.62	81.4424	91.7006
1198.95	118.937	-98.614
3323.04	76.2157	-85.9099
1916.71	295.184	-123.479
2020.85	227.272	-95.5006
1816.6	288.622	23.2919
2684.73	285.186	172.626
2081.95	85.4768	30.2444
2490	77.6072	-100.731
1788.66	244.604	25.3546
2113.97	261.9	41.6132
1400.73	275.285	90.9062
1431.64	171.448	-89.7942
2722.68	56.4091	33.6927
1483.47	228.54	70.5328
1189.53	195.884	-129.52
3521.15	61.4629	23.0257
1806.02	150.069	255.956
1300.65	159.488	208.955
1796.27	316.676	-251.527
2123.08	76.1788	-222.178
2236.32	141.265	91.4133
2998.46	193.958	17.5947
2018.01	304.373	219.854
1467	250.346	18.5038
2268.18	304.879	186.508
2286.72	65.9245	47.7512
1790.78	160.303	-269.534
1411.4	69.1996	-42.8515
1209.71	80.7749	88.8823
2558.53	79.4101	-78.2462
1719.88	212.296	88.0972
1794.72	354.754	-90.4654
2826.01	251.596	153.734
1723.64	275.095	170.969
3161.08	74.255	-128.405
2664.23	120.099	-125.444
1476.39	349.156	27.3392
3214.92	97.5756	-119.894
1225.3	240.959	-65.8132
1695.82	329.681	284.819
2389.28	48.5709	-49.9368
1797.24	216.918	-228.57
3168.42	107.567	-56.7247
1266.24	145.094	80.226
1736.91	351.151	137.249
1241.75	90.3651	102.509
1418.25	178.15	-53.1319
2109.85	312.179	20.3036
2424.74	97.972	-74.4599
1696.35	122.348	70.472
2839.13	47.7732	79.0205
2439.4	139.471	-124.917
2842.36	252.944	-196.635
2603.8	164.204	-110.93
1207.76	106.284	49.1554
2229.82	384.429	-279.057
2000.07	195.16	-249.174
1779.48	62.721	39.084
1305.35	90.9521	53.6622
1389.19	240.795	-84.8708
1201.45	154.107	-73.6675
3000.32	98.9102	-167.72
1762.79	15.3455	14.5227
2606.81	126.708	26.9078
1807.37	138.121	52.602
1587.47	126.677	95.4569
1228.34	35.2165	203.055
3411.26	141.301	104.066
1589.36	318.519	79.318
2024.79	223.849	-74.4007
1295.28	35.742	133.391
2021.56	55.9889	42.0002
3384.37	366.386	231.386
3261.01	151.87	119.793
2192.69	92.6855	-91.1398
1686.37	161.49	167.942
1781.38	42.7382	48.072
1442.51	189.276	192.129
1830.51	261.28	168.189
1786.45	192.814	100.183
2357	199.484	199.712
2435.9	145.807	52.2381
1436.21	301.351	83.1276
1413.03	36.2547	-44.7125
2394.39	169.758	169.89
2058.97	59.6606	-105.265
2766.23	65.7519	-63.8548
1818.1	293.893	-90.2338
1969.83	39.6527	-145.913
2276.85	57.0536	-95.2788
1714.2	272.131	-161.61
2446.44	389.92	41.04
2075.89	74.2019	110.599
1180.04	166.005	-62.6075
1544	56.8056	190.992
1698.78	65.1451	-118.345
2814.35	104.236	-60.5817
1200.54	115.768	86.7962
3167.27	91.6665	52.6034
1798.38	85.7697	-120.408
1184.23	59.9399	-142.635
1159.7	140.44	261.005
1453.7	131.371	121.682
1748.71	58.0164	214.996
1873.5	146.805	38.7622
1545.24	161.178	209.035
3761.74	174.159	-34.8317
2884.76	156.699	50.5501
1169.86	271.136	168.41
1587.67	215.633	44.0603
2717.71	57.2138	27.3654
1770.97	216.306	-180.799
1437.56	223.311	-113.517
1935.65	89.3612	23.5857
1926.64	178.428	284.548
2825.74	41.9954	-72.1698
1236.87	113.895	120.227
2746.96	96.1859	34.6698
2402.73	89.6756	-17.3185
1511.92	86.3324	-115.784
1540.11	258.44	-210.164
1233.46	66.901	-174.283
2198.21	99.149	-33.982
2170.14	108.345	211.617
3274.06	173.408	-85.54
1614.69	106.017	131.809
2857.59	268.045	-36.2713
1404.25	399.986	-229.951
2916.83	121.884	51.1908
1453.24	293.523	-286.158
2861.68	128.841	-106.052
2388.25	79.3331	182.93
1873.34	195.849	253.046
2565.6	110.822	-58.4438
1235.68	151.613	122.605
1791.56	52.5165	133.932
2962.67	206.596	-175.864
1628.31	78.8695	132.94
2425.41	102.412	-44.5402
2371.31	224.919	-209.523
1620.28	328.485	-295.384
2098.62	110.669	-66.905
2024.37	79.8421	160.748
1422.01	113.611	44.3875
1821.85	210.214	-138.368
2046.51	157.33	-54.415
1398.46	356.162	151.096
2280.58	70.3877	162.564
3186.26	396.575	-100.881
1414.77	71.4054	67.4156
1165.33	122.773	8.14327
1716.36	163.105	-156.354
1830.92	104.925	-71.3475
2324.87	67.3618	19.9757
2478.65	105.009	-48.9833
1767.4	273.465	-91.8807
1423.1	166.169	27.4311
1416.92	196.133	17.0555
2520.61	99.429	63.2891
1445.53	165.542	16.0967
1539.28	28.2347	98.2208
2419.87	352.232	-64.725
3459.1	186.448	-162.359
1564.51	256.203	133.64
1992.55	74.3807	79.797
1935.2	88.2565	-178.523
1151.85	272.891	-65.0219
2346	191.715	124.485
2121.12	113.774	-51.2467
1839.21	35.7048	-38.5778
2010.75	196.57	-50.9221
1784.23	107.515	12.4965
1456.82	167.411	-88.6805
2246.62	87.5209	15.0847
1617.15	76.4474	134.795
1966.12	198.95	-107.183
1891.73	333.871	287.773
1793.7	89.5652	92.9591
1962.56	177.607	290.03
1459.39	144.524	21.8074
1565.98	188.868	60.903
2090.88	252.609	46.5583
1844.42	86.0579	-29.7472
1617.12	31.7219	53.0988
1832.45	50.733	29.7518
2203.32	112.411	-71.277
2287.12	162.676	114.658
1932.03	304.275	-85.2122
2257.53	79.8774	-10.5126
1820.16	56.4443	52.4648
2547.22	118.156	60.6172
1934.79	243.441	-30.0714
1905.66	131.515	97.2348
2065.27	215.549	91.9329
2257.3	103.083	-163.385
2467.87	151.436	51.5091
1703	36.8578	-108.34
1525.04	277.137	262.009
1963.43	243.632	268.679
1475.3	159.243	92.4366
1520.65	262.191	-43.2722
1588.23	242.288	21.1673
1803.88	134.333	95.0614
2166.35	209.529	-31.8355
2785.59	227.047	260.611
1869.63	127.639	69.0496
1853.36	111.621	30.0434
2403.54	114.691	88.1182
1441.84	90.1924	135.573
1958.07	218.946	-255.488
1809.15	35.6014	96.1384
1977.68	206.599	-64.9231
1651.89	78.3713	-35.7677
2006.25	105.29	-71.8718
1813.93	17.3009	16.21
2347.84	279.918	-112.041
1197.06	138.968	92.312
1923.78	97.8896	-32.1655
2236.72	100.158	-138.776
1419.61	207.775	69.7071
1153.37	266.318	-153.582
1812.2	94.1032	16.1676
1705.19	190.175	-24.2691
1158.23	165.766	-117.414
1947.36	89.2064	-41.0754
1558.28	108.975	-109.977
1292.34	222.484	-87.4823
1769.91	207.249	232.961
1820.74	175.804	87.754
2259.69	64.7728	123.454
1420.95	313.904	-119.426
1269.96	199.629	-137.227
2421.88	386.627	-80.1947
1503.13	166.521	187.477
2997.38	142.662	141.23
2006.6	123.608	21.6591
1459.11	213.631	123.092
1610.6	273.241	245.145
1618.41	225.413	67.1363
1495.73	170.291	201.406
2055.94	324.848	-50.0597
1778.4	84.4322	139.853
2231.91	133.668	81.9134
2301.56	67.6015	149.069
1211.42	233.533	141.585
1685.88	142.537	-63.8082
1791.65	101.663	-198.856
2297.73	108.364	36.851
1619.61	96.7439	66.0617
1772.59	129.089	50.0179
1584.24	60.9353	116.618
1467	136.225	-69.7353
[truncated: 1,067 more rows]

## Sheet: ED Fig. 9O
ED Fig. 9O
Intensity
Reduction (%)	Frequency
16	0.01976
18	0.03953
20	0.04743
22	0.0751
24	0.09091
26	0.11858
28	0.12253
30	0.11462
32	0.09486
34	0.083
36	0.05138
38	0.05534
40	0.02767
42	0.02372
44	0.00395
46	0.01581
48	0.00395
50	0.00395

## Sheet: ED Fig. 9P
ED Fig. 9P
Localizations of Imp b1/Imp a/NLS-BFP-mEosEM Complexes after 'transport mix - high a' wash
Photons	r (nm)	z (nm)
1528.51	197.405	196.952
1434.72	328.378	51.818
1204.54	66.5968	-175.175
1831.14	159.848	-242.872
1788.8	205.006	-103.789
1079.07	182.855	-199.362
1574.94	87.3546	-213.94
1562.11	174.692	-69.9121
2174.16	94.1563	59.9301
2287.58	192.489	-143.551
3659.98	166.656	35.1058
2606.73	183.122	184.584
1693.05	171.227	-170.478
3206.54	104.554	206.034
3206.54	178.006	178.613
1124.74	21.2848	86.408
2341.3	168.579	-94.6895
2727.86	229.372	114.155
2461.62	204.924	-41.5494
1246.62	196.362	-188.39
1005.42	192.657	27.7894
1245.71	150.867	190.911
2050.79	71.9922	198.675
2447.39	232.895	-199.159
1329.9	201.334	-61.0522
1329.9	180.982	-36.3276
1290.81	130.244	-124.771
1009.62	79.6228	-246.299
2736.14	136.929	-91.476
1472.73	54.2754	-167.284
2832.92	181.504	-175.184
1941.66	166.433	-138.169
1319.99	198.944	-206.753
1495.52	30.6719	-43.9494
1857.25	97.2444	-195.665
1732.37	84.7222	-174.032
1012.02	76.5357	-136.118
1307.79	119.502	-189.672
1680.6	39.8053	17.658
2442.66	66.4764	-238.044
2740.85	53.9108	159.501
2740.85	174.545	-227.157
1744.99	269.802	-163.394
2176.57	161.58	-106.952
1806.46	171.348	-122.364
1943.98	269.011	-66.3096
3225.4	266.614	78.6607
3225.4	212.215	51.2396
1752.91	114.12	35.4697
1870.65	162.329	-107.357
842.11	146.375	149.451
1260.18	231.492	-25.1276
1786.41	253.319	-121.966
4943.92	219.109	112.446
4943.92	18.5441	46.4953
1926.16	218.765	65.4498
1020.4	263.72	67.5991
1124.93	55.8321	-177.161
1497.63	178.926	199.889
1223.91	245.138	73.8678
1137.49	218.347	-77.0992
1595.78	236.895	-178.168
1259.52	193.417	-195.727
887.906	102.444	-45.0678
4497.49	175.195	27.5053
1274.47	120.794	-78.5185
815.063	145.136	131.517
1500.2	207.811	124.896
2794.3	46.3336	-152.265
1698.95	255.886	173.697
1800.38	21.2929	-235.322
1649.06	21.2049	-238.672
1172.38	184.238	-83.8391
1511.97	183.133	-143.976
1581.95	163.032	-33.5894
4686.05	206.494	-51.2995
5777.43	213.091	23.2558
2914.54	203.667	104.182
6957.49	163.196	134.749
3175.99	195.308	-52.2404
1208.9	145.742	94.1995
1861.98	89.894	173.837
1462.33	175.125	-199.51
2055.62	70.1716	-190.7
2230.38	136.425	147.75
1409.44	192.559	66.296
1527.49	215.171	-73.6727
2031.9	258.623	-183.466
3396.5	240.372	-78.1247
2636.76	237.847	-180.942
2475.91	162.953	-35.6336
1535.86	209.613	-191.85
3269.83	61.0846	-48.3463
1251.03	110.082	-191.997
1058.35	196.13	44.6625
916.21	143.828	20.1069
812.939	192.887	74.6935
812.939	81.0944	53.2577
2807.21	161.201	73.8407
1557.78	192.424	-193.905
986.263	100.435	16.6223
1411.31	202.761	-25.3943
1341.57	96.0629	118.718
1492.21	114.689	187.704
3408.46	116.572	179.248
1389.19	129.192	-201.096
1062.44	146.969	115.818
1041.26	171.068	-211.196
1640.51	194.88	-98.9495
4437.34	147.255	122.882
1527.86	151.264	-73.5356
1566.88	183.909	-218.582
2416.8	161.673	-186.383
3110.68	256.151	-126.603
1210.1	189.6	-223.147
1370.54	155.429	-189.882
1499.03	208.119	-56.4743
1949.4	180.216	-92.6627
1545.82	130.754	175.213
979.981	179.175	-133.445
1097.29	55.6429	-134.294
3472.78	80.6364	-176.692
1071.51	211.398	-189.503
1071.51	128.379	-162.706
1614.6	264.904	-113.755
1249.66	141.688	167.427
3510.64	55.1129	-8.43076
3502.24	83.1725	-31.9477
2394.37	104.845	83.5883
1059.74	81.2034	28.7985
1059.74	68.6759	55.5955
3383.57	131.368	110.456
1187.14	222.901	-40.4069
1125.77	165.97	-103.671
2425.82	109.751	-36.4857
2299.03	184.203	106.331
3501.1	138.247	-79.92
3402.61	113.141	-51.0211
3018.08	142.608	-108.228
2296.96	168.606	-176.589
2271.97	113.206	-94.1122
1399.55	263.886	-44.499
1250.85	240.981	84.6484
1604.51	52.6537	-80.7514
1036.48	171.259	86.3648
5158.44	124.685	-157.97
2317.45	175.867	-188.191
4118.34	193.459	-75.9143
2897.59	160.416	-78.6463
3306.93	144.406	-109.281
2162.82	108.551	-117.109
1394.96	64.5889	-153.22
1362.02	84.8407	-197.222
2017.41	103.094	-167.869
3132.66	89.8936	35.9029
2810.22	103.975	-50.9116
1010.23	125.359	-22.0439
1271.1	76.5991	-17.8899
1492.31	121.377	130.413
1742.28	138.651	227.6
1051.29	51.1254	-174.257
2716.98	46.7285	110.921
1580.47	135.206	-60.5041
1786.71	290.353	233.285
1401.65	215.603	-39.1809
1401.65	101.387	46.2342
1339.49	224.395	45.1547
1338.06	231.981	-141.273
1061.22	180.748	-200.419
1746.08	166.382	188.464
939.044	58.5382	149.165
2069.93	293.152	-49.7657
2882.36	296.201	31.4577
2306.61	223.326	-39.1681
1320.24	176.038	-118.712
3346.26	233.1	-195.917
1930.12	128.203	-171.835
3934.01	72.0779	-76.6294
1502.54	219.749	-193.984
2029.22	137.626	39.624
1042.77	22.2166	-171.412
997.242	130.955	182.626
2897.63	195.298	74.504
1612.48	156.747	66.306
3881.22	162.606	52.1282
1323.37	56.1139	-246.222
2337.99	174.724	83.9894
2800.58	132.676	-131.702
1053.27	58.7186	-193.658
1860.48	121.626	175.928
1211.24	100.157	-235.543
1146.32	24.4221	14.1808
1306.54	156.954	-136.973
1589.86	137.215	-94.6458
2098.99	110.518	-82.5292
1159.75	51.839	-184.912
902.244	87.4311	-115.176
2372.06	121.786	-169.017
1037	213.261	-71.5734
1765.01	328.855	-184.205
1203.08	200.002	-11.8771
1610	292.9	-230.694
1961.29	291.141	24.2514
1104.96	182.414	97.6534
2143.17	190.5	-136.648
2346.58	188.546	-219.426
4243.22	173.22	-89.7702
3453.01	158.831	-221.495
3964.05	165.076	-233.576
1224.78	225.558	-99.3013
1222.37	117.261	-122.912
1690.04	176.02	-178.935
2467.05	186.623	-86.0626
3929.58	192.477	-213.108
1858.99	204.708	45.3261
3037.86	188.91	-98.2002
3961.77	196.982	-71.0825
904.331	212.21	-163.888
866.449	177.735	-151.381
1434.53	257.129	-233.766
3087.81	225.302	-166.423
1452.76	307.734	-172.638
1527.69	207.597	-152.967
2208.21	108.515	-120.146
1621.37	284.795	-104.457
1388.99	108.267	125.479
4474.01	123.468	-213.881
2621.25	96.6672	-204.87
2231.8	250.207	-95.5683
2723.23	250.142	-210.222
1890.16	105.632	-75.9663
2190.2	96.1606	72.0951
1841.43	121.194	-38.9712
2382.04	58.3736	-166.005
2451.31	34.315	-89.3786
1375.29	215.188	-89.6364
1841.77	166.629	165.746
1325.78	175.469	-63.9957
963.219	153.561	-169.055
946.311	203.588	-179.374
999.663	210.584	-199.229
1162.94	119.563	-222.577
2717.4	203.955	-193.961
1241.91	248.088	-106.286
2511.78	226.961	-227.885
1052.73	156.367	47.0978
2822.5	203.673	-74.2368
2813.31	173.035	-106.823
2501.18	204.735	-104.113
1931.27	209.439	-134.97
1932.33	181.482	-14.5814
935.643	215.564	-66.8047
3808.33	176.712	-212.754
1184.16	125.037	30.7396
1021.8	33.3303	-139.533
2781.16	167.139	108.824
1304.57	161.949	80.473
1217.07	167.27	70.7173
2018.39	145.646	-104.444
2041.16	177.225	-195.601
2076.53	125.487	-45.2844
1971.51	155.504	-231.191
1541.69	198.658	-156.557
1730.73	159.291	-201.68
2307.38	149.693	-155.628
1021.87	213.246	-186.206
1104.78	103.912	-187.411
1760.65	203.403	-163.91
2096.99	97.5722	161.381
3693.68	114.516	125.479
3693.68	91.2316	37.4967
1328.53	197.451	-117.247
1795.59	131.542	-118.699
1055.11	88.1057	-90.5431
2047.17	176.524	-134.093
2049.19	106.602	-65.9273
2049.19	212.811	-153.91
1293.48	22.7719	-52.9237
1626.41	12.6168	-67.9427
2229.13	58.1058	-180.202
1353.34	102.409	141.516
1879.54	221.809	-98.2607
1713.92	210.092	-209.69
2441.29	91.0951	-160.039
918.522	94.1603	97.017
3100.23	222.416	162.745
2763.83	205.95	-76.1892
3028.66	206.169	67.3998
1274.94	241.456	227.807
4052.51	254.575	161.062
1908	300.553	161.361
3838.04	200.422	-25.5192
2559.28	132.896	-136.525
1750.68	160.211	-201.681
1258.06	81.987	-170.179
1980.78	121.33	-126.488
1520.6	177.831	-202.177
2704.76	137.56	79.0734
1035.46	84.7756	-26.7058
1763.41	263.942	-126.865
1399.79	108.468	-132.921
7891.3	129.556	-151.064
10867.9	111.45	-190.475
1000.53	226.56	82.0479
1944.91	163.55	-132.993
1892.73	156.464	-169.875
1101.26	255.736	-105.129
1632.9	197.685	-222.437
1409.56	165.055	-181.271
1506.2	154.15	-198.238
1711.48	190.52	-130.643
2261.3	171.887	36.0139
3850.51	201.074	-190.583
1008.57	212.368	-83.5064
1123.58	156.315	-56.6888
811.71	57.5535	172.992
2188.79	244.74	159.535
3793.01	168.555	-88.6856
1043.55	158.771	-42.338
1788.42	225.908	-185.67
2587.63	91.6174	148.977
2306.87	30.5371	68.7099
1285.84	25.9202	-52.4641
1389.99	88.5507	8.82052
1573.75	51.0906	-87.0482
2615.86	90.5623	-175.083
1268.12	277.743	56.4221
807.911	66.6797	176.461
2225.22	97.894	-123.761
2064.35	113.466	-117.965
1856.57	126.308	-220.233
3897.72	265.006	90.4742
2351.7	224.009	-129.407
4378.34	192.593	-47.0972
1184.1	58.995	-107.004
1504.13	159.948	-96.4181
1722.71	33.2494	69.5857
1542.88	244.9	177.427
971.673	112.609	70.0712
1506.29	66.7876	129.249
1506.29	145.238	-22.149
1490.12	195.402	167.146
2003.72	214.64	-192.922
1500.82	145.729	164.687
1796.13	189.304	-167.665
1598.03	259.258	-189.892
1598.03	240.365	-166.562
994.31	267.939	72.2757
6052.43	171.42	-44.1634
5501.93	267.898	126.607
4684.8	209.668	-72.1577
4646.37	136.353	-74.4822
2826.02	230.266	166.163
2826.02	140.911	99.4101
890.321	143.222	-225.611
1424.81	98.4765	-149.751
1571.43	174.604	166.047
1113.56	208.033	181.781
1528.13	40.5712	-83.6948
1288.63	161.719	-207.237
2017.62	220.398	-200.243
1051.19	81.7934	-14.2685
2458.6	205.991	-192.587
1904.43	224.814	-148.238
1004.9	37.5407	146.648
1272.85	122.796	178.706
2410.28	195.109	39.9224
1200.41	129.866	207.737
1588.8	235.401	117.002
1269.88	158.095	61.9469
1983.06	331.863	-155.017
1312.74	205.472	107.946
3464.55	177.029	-220.438
4538.26	178.532	76.1853
1741.5	59.9785	-121.138
3852.3	200.891	-145.779
3025.87	190.256	-243.829
1460.82	198.435	-81.5529
2019.14	182.15	-244.162
4898.02	100.42	-81.8367
3880.09	207.747	-182.899
1739.55	188.378	-141.195
4728.2	214.325	63.8152
1404.15	234.394	-211.384
1302.47	91.5335	-94.0295
1359.24	98.3191	-192.124
1477.54	173.969	123.534
1172.45	189.997	-66.6045
921.111	199.599	-143.736
1368.17	319.265	-223.779
1242.51	225.593	-188.324
1420.78	146.443	-89.6503
1107.31	96.9449	-142.951
1156.04	112.689	-151.762
1179.35	104.017	-32.7339
4400.02	208.914	-24.0737
1140.45	167.537	38.0328
3292.42	220.84	183.636
1359.95	136.731	-48.2235
1492.94	92.6715	-111.298
1677.06	274.532	156.508
3003.79	209.437	239.467
1463.54	118.392	-102.014
1763.77	121.248	-187.718
1668.45	190.126	79.0401
4633.53	94.4108	125.809
1161.24	167.872	-199.267
2653.11	65.359	75.9253
4539.03	54.3422	179.196
1250.69	80.5027	-87.3548
2002.24	131.468	146.941
4902.68	93.7907	204.853
2591.63	102.203	177.201
3024.7	78.7047	141.754
2192.05	113.343	81.6062
2162.9	153.427	144.105
1424.89	75.2634	-40.0051
1355.84	20.1428	-72.7337
3103.03	169.634	-187.162
1827	148.803	-138.178
3701.82	160.045	-53.5295
3547.37	127.044	-27.5029
3528.86	147.248	-104.344
3640.08	174.64	-228.712
3006.42	204.106	-22.3164
1859.42	198.265	-90.3842
1697.75	185.274	-181.8
1247.67	239.725	31.2684
983.554	71.2078	70.139
917.728	184.778	138.083
1967.83	175.912	123.909
3697.44	168.997	-200.179
4363.61	169.667	-135.125
1891.91	155.495	-128.183
969.537	255.335	-211.861
1176.21	195.899	195.438
1040.68	88.2394	-74.0138
2630.14	173.212	-30.3785
1829.54	139.504	-155.543
913.016	146.676	-98.7006
2335.25	226.043	159.474
2335.25	162.724	-227.185
2908.31	201.358	-104.437
1737.01	169.199	57.1019
1053.11	174.786	165.844
1840.66	123.323	-122.597
1409.08	103.624	-119.463
2349.64	136.697	-79.954
1265.3	144.105	-24.9702
1142.84	129.932	-181.035
1173.54	183.083	-193.501
1098.73	122.824	-239.811
973.688	130.443	-214.029
2072.81	26.6421	-189.662
1681.76	224.98	-76.376
1204.16	164.811	25.6425
1624.78	125.485	-79.8003
3158.61	108.173	-193.41
1878.61	179.918	-125.146
989.849	183.516	151.676
1559.23	234.988	-88.2786
1640.26	295.504	-50.8106
3596.53	194.675	-52.883
1099.49	203.635	99.4361
4324.65	122.141	108.536
1912.06	214.898	148.76
2211.81	108.712	-141.821
1875.68	212.606	-82.7886
1816.48	207.016	125.586
1816.48	195.277	-148.807
1877.17	212.028	-61.7148
1823.57	228.357	-200.737
1823.57	205.09	73.6562
905.137	280.93	85.4362
1964.8	252.117	-56.6764
1576.3	218.679	-75.0191
1267.09	280.364	-79.2503
1273.71	173.156	125.328
1146.88	219.55	135.455
1243.76	191.78	-117.977
2191.83	270.848	-127.542
4113.26	175.977	-118.053
3770.79	179.438	-126.156
3009.39	189.251	-246.164
1822.21	141.977	-151.387
4268.89	217.486	-213.356
2029.97	175.166	-161.094
2125.96	144.645	90.6771
899.937	204.604	-31.1059
2151.51	143.326	13.6718
1989.04	198.585	-170.493
1566.72	74.1925	147.552
1391.69	89.163	75.1429
1391.69	120.136	163.126
2776.64	170.17	114.941
2219.41	196.46	-202.71
1399.7	168.677	-38.6284
1646.17	122.588	-73.5653
853.469	194.999	-123.307
2963.44	177.953	-95.0929
2398.51	120.805	-211.904
1009.05	180.266	104.714
1676.2	114.073	-126.324
1905.87	39.3228	-81.3013
1905.87	192.444	70.3548
2282.86	183.889	-161.322
849.131	151.729	-145.876
849.131	273.274	-192.818
971.827	36.422	-212.873
1098.07	152.273	-117.719
3447.32	109.485	-235.805
1542.19	100.442	-171.243
2209.3	71.7543	132.907
2401.08	144.195	143.357
1870.76	205.233	26.1918
3608.38	164.054	81.0109
2261.42	122.772	63.3424
899.288	264.328	25.1379
1664.91	197.832	33.3371
2970.52	166.208	104.9
1772.53	92.8562	-164.861
4064.57	214.214	-160.519
2016.7	65.1203	-65.4954
1983.61	204.476	-64.1842
1020.94	188.362	-129.262
1307.71	179.217	-27.1668
2749.53	224.348	177.686
2341.58	123.693	-182.022
5086.81	101.121	-127.081
2075.89	177.021	-118.193
2509.91	114.015	-108.267
2509.91	126.052	-182.32
2509.91	180.18	-117.598
1205.58	68.2916	114.53
4721.58	191.572	230.402
982.708	238.355	-91.8341
1642.05	237.091	-230.663
931.745	201.001	-211.029
1334.36	173.376	77.9623
1006.29	99.0606	-114.026
2212.85	139.551	-144.228
2464.78	128.866	57.0908
1580.36	192.313	-59.4447
2368.7	234.58	-84.5042
2547.89	281.067	-117.049
1174.4	33.7713	-14.9927
1221.23	166.118	-146.013
2498.58	249.26	-173.243
1948.63	278.723	-144.874
1135.06	147.102	-111.988
1517.08	213.147	69.9154
1755.59	194.938	-188.533
2223.89	160.816	67.9318
1742.93	90.6552	-157.199
996.115	235.899	191.511
1964.34	212.674	-137.341
2955.62	162.738	201.855
2075.33	140.557	-92.5169
1557.54	53.9428	176.074
2032.25	42.7727	40.8863
988.091	187.73	193.739
2435.23	240.961	-124.8
1645.19	188.866	-145.094
1311.83	254.826	13.5914
2041.49	47.7387	-197.332
3017.22	144.971	131.285
3017.22	43.793	137.998
1340.97	103.266	-138.019
1383.83	192.807	68.5852
3156.7	110.302	116.531
1176.93	283.001	-194.64
2445.82	209.208	-165.579
830.679	194.316	39.2684
2099.7	92.5003	87.2204
2066.15	60.2956	2.11645
976.104	20.2989	-202.296
3028.91	156.188	16.3104
2334.61	264.171	-214.601
1116.58	131.097	-46.6281
1181.17	50.7844	217.52
1348.88	273.997	-145.473
1237.12	255.051	227.196
2405.17	190.092	-209.926
936.866	223.455	23.1384
3113.51	217.484	-146.478
1472.32	108.278	-214.458
1600.78	172.572	-238.219
2083.38	27.6074	-19.5402
3547.21	26.4685	56.1811
4021.89	227.859	36.0982
4622.65	232.423	139.708
1266.01	253.208	-176.651
992.32	299.562	-89.9926
2877.18	235.29	-51.9449
2991.11	239.555	150.968
1095.94	202.419	-79.6286
1095.94	270.497	-125.536
1007.68	140.204	-88.0849
1910.8	127.387	169.986
909.706	166.69	-222.869
1102.65	107.51	-121.467
1290.81	238.356	-101.422
1038.61	133.79	-93.2554
1642.28	174.764	-120.678
1339.09	245.095	-55.999
2846.16	141.326	-130.878
2486.45	205.664	-193.992
1045.1	106.193	-65.0498
1037.39	74.047	-119.482
1193.82	205.775	-202.013
3364.7	140.988	-152.543
1110.57	255.488	-81.7326
3152.29	173.84	-221.385
1092.58	127.44	187.049
1584.14	206.257	82.8565
1268.69	169.683	120.053
1084.53	87.8658	-69.5048
1155.95	60.931	-76.0105
1028.02	88.1716	236.089
3094.81	258.978	-229.578
1205.02	99.9413	22.6611
1080.14	118.139	-25.2648
2879.36	258.706	-207.246
2174.83	121.088	-86.2118
2609.72	224.094	-142.773
991.732	114.898	-15.5859
1512.49	150.398	-156.65
1386.91	246.252	95.5791
2663.52	292.797	67.8821
1380.52	169.615	234.873
3398.53	88.7298	-168.131
1034.46	139.549	99.5552
1034.37	207.927	-50.3116
1034.37	181.572	-180.919
1912.34	247.646	126.694
1812.58	168.466	135.485
1173.39	222.949	-175.911
2787.65	156.068	-58.0091
2102.52	244.381	-127.419
1100.12	213.221	-20.5968
1543.06	160.729	-41.5323
1811.08	124.19	-24.0379
1295.6	291.473	57.0114
1412.75	158.817	-73.2842
1999.41	146.898	-207.997
1728.21	162.842	-137.223
893.964	198.254	54.5909
1298.91	147.655	178.845
1298.91	133.483	90.8628
4033.75	70.0247	-73.3876
995.97	146.412	82.4154
1618.53	233.097	20.8809
1170.14	246.244	143.069
1036.96	67.4133	50.3241
1185.19	140.615	-31.0882
2028.34	123.338	68.7355
1484.7	113.79	-153.33
1183.45	173.608	74.6536
930.306	136.396	127.595
3890.62	173.324	190.556
1669.33	141.708	65.3397
2089.95	128.157	120.133
1360.24	70.5325	-176.116
987.181	142.831	-165.669
4923.88	110.816	128.177
4834.27	99.9424	114.439
4035.02	106.318	103.24
1417.24	147.402	99.7862
5085.73	102.537	112.936
3049.78	106.72	164.927
1445.07	50.6255	116.257
1445.07	143.837	-35.3987
1874.5	73.1116	-226.987
1623.05	92.3083	-192.792
1095.86	57.2192	-9.59395
1071.8	231.46	-138.628
1400.35	205.259	37.8151
1486.14	234.068	-20.1239
1386.39	190.336	-134.566
1152.52	156.265	196.543
1196.92	224.769	188.017
2616.67	19.8604	-171.411
1731.39	252.314	-26.1488
1238.63	36.1485	-170.063
1586.6	96.6389	-127.923
1627.46	266.94	93.5415
1627.46	117.842	159.562
971.86	239.741	-37.4927
1941.25	175.293	-66.8084
1171.75	48.7032	63.4772
1227.43	119.487	100.699
1130.09	239.869	-161.186
1367.97	87.8519	-104.673
1399.8	213.203	-169.99
1203.21	188.749	-238.817
987.602	163.188	87.4406
909.58	209.731	40.2413
1592.37	160.208	-52.1634
1224.42	199.567	132.285
810.797	179.943	-188.42
3817.95	104.099	-21.3283
3584.87	219.007	-57.8942
1357.32	243.231	115.448
950.971	184.541	149.034
1056.64	185.41	186.65
1222.96	181.566	-88.3608
931.742	177.078	-140.806
935.2	160.661	-115.167
942.555	169.39	-179.358
3238.9	99.0174	2.39086
1822.34	179.392	-153.861
1820.68	179.315	-157.851
998.097	265.874	-128.716
2270.4	159.082	-68.5067
1775.29	231.4	-192.226
1270.59	107.922	-42.5027
1063.15	163.036	-132.605
1342.79	114.263	89.2309
808.093	231.462	-148.496
1865.22	246.185	-35.0474
1600.93	194.146	-206.833
2332.22	131.385	106.485
1480.61	244.186	-136.88
1013.46	170.112	-128.321
987.719	124.753	98.0448
2465.22	58.5791	-158.525
1380.43	199.863	-201.553
1294.46	33.2651	-38.4456
1347.09	243.124	-186.94
1999.84	193.681	-132.996
2455.07	175.433	-202.415
1200.14	163.94	112.714
1200.14	179.583	137.378
1029.04	77.3804	-183.826
1072.33	345.654	-74.54
1046.82	182.182	-219.14
1302.82	270.817	-118.447
2381.41	182.645	-113.599
897.328	233.931	90.6454
2483.31	199.918	149.26
1196.64	237.812	-155.504
1004.81	247.786	77.1896
1185.61	184.492	-86.8589
3026.07	186.84	69.7987
3309.33	298.027	113.207
1538.39	80.1537	-199.559
1443.3	97.4501	-155.557
1191.78	253.083	36.5347
880.204	29.8104	-76.289
1195.6	252.601	195.688
1072.36	163.787	146.412
1754.36	172.171	-175.571
1754.36	251.431	90.4101
1335.23	180.757	-169.326
2631.94	202.329	-205.528
1449.7	243.615	-210.651
1224.5	260.671	16.87
1389.02	243.435	132.642
1040.78	121.021	-192.459
1026.02	57.5346	232.998
964.887	236.855	-172.99
2347.56	107.94	-186.931
1272.94	83.4115	-62.1546
955.031	45.3206	-152.549
820.365	115.256	-169.282
1361.71	68.5034	-163.847
1066.34	225.58	-125.101
955.6	70.1762	-164.81
1236.25	131.474	-70.7625
1233.54	159.784	-205.744
1157.32	128.033	-104.649
3200.88	100.507	60.0003
3956.03	102.503	-66.0897
3563.36	241.813	-158.916
1193.68	263.477	221.109
1853.96	176.932	-66.0437
1318.14	139.888	-101.744
1147.66	184.29	-224.322
1057.42	215.01	-187.834
1393.96	233.403	-148.355
973.532	297.389	-173.601
1257.39	201.632	-237.403
1067.83	131.211	109.651
1064.87	16.9749	-159.529
888.166	242.031	-115.303
2424.35	75.9387	-173.148
1025.73	216.636	183.901
950.628	139.716	81.1005
1652.77	239.52	24.8856
841.858	125.134	-124.36
972.336	186.67	-107.692
3946.1	195.193	-75.0987
3062.52	183.632	-146.168
884.823	122.269	-172.334
1326.21	234.033	-207.824
2032.22	135.669	-155.778
1643.39	191.424	129.418
2035.79	184.189	-73.2955
2191.7	167.911	-123.626
1522.54	137.59	-145.206
1937.6	183.311	-107.324
1431.99	162.997	-58.8192
1744.6	191.4	-18.1948
1929.16	165.124	-42.3367
927.442	224.118	18.2666
1653.03	192.103	-83.7441
2297.01	214.273	-22.2624
2481.9	143.054	80.2884
2481.9	246.247	24.938
1802.61	99.0998	-153.241
1873.19	177.803	-121.137
2248.14	115.931	-166.718
813.85	94.8723	-161.973
1464.69	222.406	-110.26
1130.2	211.852	131.394
3026.3	141.779	23.8872
1825.5	152.444	-69.2303
2411.5	124.15	126.53
1143.17	194.854	-143.929
2753.97	100.084	61.386
3388.61	155.649	-173.419
3166.69	161.021	-194.992
1216.53	179.338	149.289
1240.08	131.061	-127.316
1605.57	153.572	-154.82
2092.65	180.58	-63.283
2052.69	193.888	105.254
1396.14	153.081	48.8421
4149.02	133.746	187.955
1021.22	208.646	-24.2269
1021.22	131.045	-138.99
818.104	103.385	-164.542
1022.6	135.117	106.544
1410.7	241.985	61.1424
1190.27	235.115	185.123
944.295	90.0691	45.7303
1140.78	197.972	-150.696
1448.56	144.978	-25.2568
1448.56	162.395	158.571
1416.77	72.8674	-152.09
1544.85	73.0015	-88.4562
1246.14	223.476	53.2026
3156	190.052	-147.467
1374.72	141.948	-156.942
2531.98	120.754	-195.465
1043.14	189.302	87.1346
1520.76	182.803	-137.18
1641.7	150.427	-124.544
1459.15	98.2647	-35.8538
2612.76	80.3067	167.829
965.194	196.094	-136.342
1049.18	147.697	196.072
6915.01	177.333	121.86
886.736	244.619	72.6077
998.974	207.869	-161.662
1169.63	69.525	212.844
1745.28	144.222	-160.837
3660.67	157.197	196.524
2463.8	207.168	-59.8513
1088.11	228.41	-55.9747
921.883	197.696	146.548
1749.91	71.8079	-199.449
1214.57	74.5958	-122.361
1255.58	292.679	27.418
1384.98	98.5527	207.291
1682.51	225.494	-227.403
933.417	199.345	68.6243
1770.08	48.4806	-113.207
2830.15	40.2794	-31.4658
970.821	251.251	-53.9945
2920.39	59.1197	-50.253
1362.76	216.517	-219.021
904.79	156.795	-109.876
1257.19	158.167	-129.71
1675.28	203.002	-31.8642
1830.02	161.573	-137.865
1304.52	87.6106	-198.802
901.332	214.218	-117.083
932.602	123.201	-243.778
1237.91	196.015	182.836
1509.86	196.014	92.3856
1539.27	108.334	69.6693
919.902	96.2107	244.715
1184.38	275.417	-124.556
1142.78	250.702	-132.632
934.016	223.95	186.249
2676.08	249.069	-63.2443
1112.96	287.667	-173.758
1021.94	225.303	-21.2083
3363.14	96.445	75.1642
905.303	106.368	62.0388
951.956	246.627	158.058
1570.3	142.471	76.7156
4225.73	71.3013	12.7654
2300.68	90.8777	-105.281
1003.8	80.8924	-174.426
2325.56	98.188	-64.0307
1710.37	107.946	91.0124
1876.8	215.738	-236.828
1012.48	291.461	-48.9153
2867.28	170.138	81.5973
1599.25	237.605	-176.686
2077.92	74.7975	-24.377
2347.5	100.668	-65.0092
3031.49	211.917	141.043
1965.13	98.3971	-109.859
1092.63	283.358	-234.267
2049.96	177.203	28.4057
2689.78	99.0941	-62.9452
3357.83	69.6608	55.6587
1743.59	164.564	-66.3096
3941.38	104.848	43.1688
3941.38	180.927	-14.6927
1921.82	108.878	41.7824
1921.82	170.738	-16.0791
943.729	166.176	182.107
947.264	181.408	-80.8603
1563.69	145.209	60.1179
1831.38	259.117	-67.611
953.346	162.701	169.382
2430.58	141.568	-183.788
1402.43	216.906	36.1206
1007.84	84.7443	248.12
1374.07	211.094	-151.472
1479.04	181.712	-194.29
996.439	169.404	-172.027
1338.35	179.225	26.5171
938.216	91.6868	100.432
1494.43	194.303	164.83
850.9	138.305	93.7323
920.378	150.486	-95.3899
1213.08	119.596	69.1655
1104.06	154.157	-167.713
1259.05	173.99	-152.107
1106.25	86.3198	-62.243
1365.53	87.6461	-133.471
1776.11	34.6122	100.448
1066.99	109.038	23.0846
1118.43	100.283	-157.332
893.013	238.985	-174.283
1721.5	224.639	-179.04
2208.34	308.733	44.2635
1048.85	197.532	90.0321
1158.19	118.677	145.744
984.614	245.398	-117.481
1159.98	171.358	167.213
1533.96	243.529	-191.422
1082.4	192.66	40.4157
817.348	166.893	53.6971
2437.38	195.49	234.43
1059.61	219.392	-91.8327
1815.82	168.488	-170.395
1161.65	230.037	23.4604
2742.64	238.329	-108.414
2258.51	173.654	-55.8162
2251.15	196.498	-183.314
2698.44	186.542	187.526
1203.53	214.09	-30.8095
834.181	168.299	139.875
3030.58	166.059	-166.909
1682.82	174.04	-228.038
2329.13	186.563	-139.338
1447	150.573	-213.136
2970.84	195.678	-119.655
1389.42	188.913	-159.851
3020.43	265.894	183.543
1652.78	154.064	58.0071
2556.98	76.7025	-134.746
1342.77	164.873	220.02
1313.38	125.686	-11.9344
1313.38	154.286	-172.759
945.727	125.738	-187.065
971.597	70.8483	-83.8011
1741.18	187.449	-61.5635
1086.58	177.007	187.449
2821.48	72.9727	-53.1971
1361.02	63.2027	-94.098
1022.71	185.4	61.4247
4432.97	165.71	-168.924
929.84	201.078	30.2202
3326.85	294.149	-80.7568
1104.49	83.0297	-135.279
2156.85	175.567	-19.4965
3595.94	139.157	-115.057
1242.51	154.746	112.618
1021.57	101.401	-78.3587
1021.57	241.182	36.4049
1033.99	173.051	-65.7529
2812.28	226.995	51.7065
1306.14	241.201	-201.947
1146.17	217.788	-184.647
1126.74	101.422	15.3152
1126.74	160.805	67.3153
977.321	163.081	-127.751
1708.72	102.575	83.2086
1708.72	224.917	31.2084
920.952	247.441	59.1121
1394.85	290.242	-201.652
1290.45	164.576	-88.1197
2633.32	161.453	-153.701
2030.16	164.47	-142.049
1082.34	171.173	-72.589
1203.48	306.231	82.3748
4472.28	168.798	-30.4046
2678.32	147.285	-32.6083
2124.98	191.751	182.141
962.391	205.035	-43.4761
1399.6	99.3541	-162.624
1818.19	157.737	-223.729
4620.15	121.07	-131.528
1208.95	259.16	153.388
1109.45	203.685	124.445
1358.72	116.833	-74.4465
2160.65	120.213	-148.005
1633.02	193.568	-142.007
1019.48	233.214	-235.992
892.134	235.862	63.0521
1097.28	256.28	241.131
2185.51	193.435	181.49
1055.36	159.145	-107.887
1024.82	241.772	113.632
1479.35	234.297	21.0662
1379.62	167.755	200.061
1651.04	159.081	182.394
1460.48	264.382	60.172
2863.61	63.9679	-77.9922
1487.73	204.809	155.921
1198.17	77.6182	-43.4134
3221.9	199.308	70.2882
933.992	219.416	-174.044
976.954	230.396	175.154
2629.91	165.608	-33.8134
1650.6	130.737	75.8798
1737.6	116.493	163.57
1737.6	209.955	136.773
3949.96	137.722	-105.547
1254.55	246.977	-50.9715
2129.26	67.7647	106.216
3964.46	132.961	-179.135
2099.92	47.7	-178.689
2099.92	148.173	-27.0328
2021.81	145.075	-143.534
1908.7	77.4702	-148.688
1115.98	146.987	-112.013
2097.29	69.0449	41.4308
1908.72	189.863	-131.817
2409.96	135.241	-90.7301
996.298	264.057	206.642
814.518	143.323	79.86
1888.77	143.484	-44.58
1005.52	240.955	-61.5805
1032.17	219.883	-209.16
1135.89	223.626	-42.301
986.161	173.014	157.502
1934.83	233.647	-144.732
2667.01	214.867	-113.631
2099.26	200.95	-164.255
1934.3	227.466	-119.658
856.458	206.935	-167.689
983.263	227.785	-101.547
1293.44	105.513	-62.5102
1897.15	287.546	-118.939
2005.62	215.618	59.752
1977.77	83.0776	94.6326
997.393	126.34	143.707
1100.95	187.156	-185.466
2379.26	131.137	-229.722
978.268	177.736	-90.2718
1707.47	160.149	-192.089
3407.73	124.631	33.3471
2616.61	180.622	-131.678
1585.56	342.865	-147.293
1859.5	177.512	-94.5807
4897.56	149.558	-104.589
1188.56	200.223	-77.0257
2722.52	310.066	-80.7397
4483.32	199.441	-65.2543
1152.1	100.121	50.3897
1970.94	48.8654	-138.369
4735.02	111.602	113.965
958.501	149.256	90.4965
1550.71	213.685	61.1379
888.016	94.7635	137.524
1701.82	292.183	207.14
1245.81	151.771	180.058
1314.11	164.698	-141.458
1223.46	252.222	14.8468
917.028	188.623	141.447
983.668	107.786	-122.157
1079.78	56.1078	-6.04245
9954.1	145.56	-187.559
6234.11	153.182	-184.614
1419.46	181.534	-171.567
1012.9	138.939	-35.6675
1052.51	142.726	54.8145
2168.78	102.06	-38.1343
1692.39	213.698	-12.2391
2294.51	230.475	-173.215
4615.11	97.9017	-44.5242
1473.8	74.5357	-67.0419
845.733	208.481	-143.267
1491.42	166.33	-188.433
1491.42	180.409	-163.77
999.727	83.0784	-243.992
3688.63	176.958	-195.324
1094.05	181.81	-103.837
1094.05	175.462	-128.5
1670.82	134.611	-163.442
1354.09	135.917	-95.941
1953.9	134.793	247.799
1932.78	334.478	143.984
983.115	188.062	-57.3819
2430.33	159.138	210.205
865.962	216.502	-173.126
933.246	187.561	249.721
2547.36	111.774	102.027
1493.09	245.243	-226.614
2062.28	130.764	136.45
1708.42	51.2577	166.349
1745.92	84.8776	194.358
1923.59	86.4258	141.817
4517.23	75.5333	-153.225
1231.77	47.0728	-24.1979
1330.34	126.156	68.074
2423.86	140.092	23.2271
1174.56	104.773	-155.772
981.176	129.552	179.076
1567.12	242.664	-34.4671
3078.74	206.251	-72.2503
1619.48	284.644	-142.748
1325.83	225.545	246.832
1904.72	23.7358	-197.04
1152.82	171.814	-161.893
2742.78	99.9267	-176.288
1192.81	186.011	138.105
1431.06	261.294	122.485
1265.65	175.623	138.857
4419.28	73.6012	-249.517
1086.98	222.223	-68.6739
1849.5	138.271	183.905
2267.59	283.891	-179.013
2188.5	142.937	170.713
900.781	279.288	91.289
969.619	250.231	195.625
1089.01	82.1652	-84.2494
4195.96	151.81	-140.407
3593.64	139.913	37.2605
3479	149.112	-169.03
941.145	229.496	156.158
2221.71	110.893	130.821
1370.82	224.175	-126.803
2077.05	230.262	164.665
1197.49	207.274	-231.751
2396.9	119.065	-159.705
1354.72	101.787	-128.625
1263.76	148.634	-131.921
1016.19	120.817	183.829
4020.92	234.472	-37.5433
988.872	143.538	184.3
2050.21	227.974	175.886
1093.65	230.116	177.765
1345.85	208.366	15.8171
1716.44	85.7176	-184.735
1051.63	188.874	168.672
1648.74	80.8682	-164.504
2047.72	25.037	32.6157
951.877	200.366	-86.4388
1846.54	84.685	187.775
1153.52	262.216	141.679
1223.16	230.685	-191.194
1223.16	180.462	-190.539
4709.66	173.956	20.0326
3124.5	198.427	-42.3396
1842.51	122.679	41.7715
1849.85	145.653	111.732
2911.18	333.507	-50.8867
1423.5	262.135	-230.903
807.978	116.866	-70.1736
1527.61	195.962	-79.2474
1527.61	43.3681	-153.3
1527.61	159.899	-88.5779
814.571	203.332	-92.7161
6241.79	225.351	-87.8685
1995.72	244.099	-213.073
1292.36	97.3836	-47.8909
982.695	201.113	-123.548
885.026	191.411	35.8088
3631.26	254.821	-159.769
2557.77	264.799	-58.6831
1049.17	206.333	-208.255
2596.91	187.684	-236.345
1002.08	169.939	-143.297
1333.76	236.669	123.225
892.322	163.746	46.8965
921.075	127.312	130.811
2496.85	196.97	-96.1656
1409.14	170.361	-120.84
1603.42	115.951	57.198
1219.6	299.634	-77.3446
963.81	270.429	60.5349
1613.5	165.068	39.213
1162.09	200.369	-103.273
1460.97	204.917	-103.411
955.113	196.9	127.962
990.826	139.549	60.9842
865.923	154.51	-89.174
1237.64	130.473	-104.88
1408.23	129.076	173.858
2832.05	130.203	50.5819
1460.2	133.926	127.971
1710.81	177.363	144.723
1420.53	160.282	146.85
1420.53	217.106	163.45
1420.53	235.735	135.382
1925.32	252.469	73.074
1901.16	99.5472	-166.27
1154.94	211.119	-128.175
969.271	253.174	163.385
1194.87	126.45	86.8354
1481.41	182.883	-152.744
929.78	294.202	48.8051
1197.65	161.83	162.083
1597.61	173.45	33.7457
1224.55	57.3995	86.2819
3497.06	89.256	-112.632
2463.54	182.835	131.939
2359.52	202.225	-61.3871
1780.18	196.706	34.1942
2074.82	232.576	-238.83
1996.13	51.7304	54.2927
912.629	191.909	168.092
976.992	228.953	32.1296
3158.77	171.876	-86.4385
1960.43	65.4476	57.1689
2454.6	182.576	-98.8517
2032.04	182.956	105.236
998.131	249.485	172.47
1394.9	157.331	-193.703
3066.23	36.3175	147.589
1391.08	180.681	-173.402
1279.15	246.111	-148.132
1279.15	190.745	-83.4102
2396.98	151.705	-77.017
1034.06	214.206	-86.8732
925.826	234.379	-65.5071
1349.96	308.087	216.473
1272.4	255.528	-22.7157
1578.72	133.147	-139.358
1578.72	92.1913	-146.071
1806.06	67.6131	-139.801
1806.06	92.7595	-146.514
1324.52	110.476	27.9095
1227.13	121.465	-69.844
940.715	230.849	-86.8962
1086.45	193.324	53.6156
1800.34	144.408	-30.3828
1056.46	167.529	18.4317
1571.62	160.913	-143.494
1629.27	178.987	-141.022
1629.27	178.604	-100.965
1801.57	136.636	-167.363
1802.89	183.839	-172.215
2961.58	69.8471	198.31
2608.42	91.323	123.843
2013.43	52.1043	-39.0866
1012.91	97.8006	109.729
2295.29	118.831	197.515
2266.4	174.502	-56.0861
1310.14	125.424	131.89
2467.14	203.497	-139.388
3410.63	225.256	-198.193
2238.99	136.403	174.999
1154.88	130.309	-237.181
1452.68	255.33	158.051
902.363	91.9423	-17.827
911.794	192.331	-62.4789
911.794	239.892	-166.185
2791.21	217.067	-20.2151
934.48	312.696	-148.222
1514.18	125.461	-106.354
1168.96	207.787	139.879
959.39	145.81	-85.1803
2691.42	177.239	-92.8632
2704.6	220.933	99.9672
1026.16	93.2784	99.4407
1242.42	112.996	-57.8489
1171.86	118.389	66.292
3673.83	211.54	-155.074
1279.45	128.315	-88.2081
1113.61	89.2439	33.1961
1467.91	59.2323	-118.888
1613.03	239.075	136.888
2821.38	158.302	-173.487
1124.27	55.521	-122.286
942.723	157.961	-154.044
994.648	152.234	-62.0785
2022.93	183.716	-78.5784
1425.04	192.116	-125.56
2569.87	189.517	66.5946
930.246	230.012	-180.127
1977.63	195.014	-187.983
1977.63	128.26	-198.083
2010.72	213.093	84.6373
1154.57	17.2911	-119.635
1562.24	115.388	157.477
2486.59	112.861	-199.023
947.115	260.107	20.493
1018.53	272.806	-133.095
1935.42	164.461	-149.375
885.087	83.2847	-153.48
2418.91	157.872	59.5685
2658.97	77.3818	-42.6692
1300.24	173.686	96.3147
1254.19	201.707	54.0537
1463.76	161.195	-98.1374
1548.96	124.638	120.41
1130.89	98.4925	-45.7434
3864.9	49.5785	14.8669
1526.27	137.51	-38.3818
934.815	235.762	171.922
1218.45	201.353	67.1384
1218.45	109.674	-84.5177
1032.05	241.717	164.678
959.343	209.43	141.977
1125.06	189.313	-194.2
1018.42	181.761	-109.234
1520.63	131.291	22.0796
1612.33	151.118	66.8806
1866.39	170.677	38.6046
981.526	196.556	-187.456
1065.65	40.1987	76.026
1030	132.026	45.2803
1536.02	69.4768	19.7505
895.211	252.62	-138.858
3250.15	130.759	121.877
2496.99	171.646	-53.778
1477.7	143.286	38.0568
1288.85	119.034	79.7552
1407.21	65.3806	-80.3408
1959.3	271.665	78.1581
1117.19	147.715	-107.171
3151.03	87.4686	-159.705
2107.34	210.479	-145.724
1813.64	237.326	-92.1634
2152.43	229.5	-140.22
1024.31	260.307	-113.277
1133.7	249.777	-193.882
1133.7	159.213	-221.303
1340.54	210.952	63.4102
3047.67	186.519	-229.069
1906.9	188.876	-18.3993
1562.72	14.224	105.794
1531.15	70.7289	18.6737
1566.19	61.1751	33.3231
948.998	23.2934	73.5395
948.998	132.618	53.7929
1056.68	59.5421	190.484
3072.34	166.539	-21.0381
886.989	245.763	172.897
1642.33	125.591	186.254
3783.71	114.848	-179.829
1036.64	254.528	-100.043
2727.1	161.056	149.778
1365.36	176.781	-167.643
1365.36	204.332	-51.2915
975.574	152.94	-179.415
1650.45	243.985	62.7583
1452.68	214.251	-30.7654
1875.62	149.402	-110.612
861.895	134.302	-98.1117
1866.27	259.072	34.9847
2086.57	319.002	-65.0054
2241.04	199.991	14.864
2340.83	250.756	23.6551
1798.27	151.476	-35.4771
1395.54	223.614	-228.281
1331.07	37.6875	-188.73
936.154	80.9655	-157.062
936.154	153.653	-141.843
936.154	223.314	-198.068
915.415	159.252	43.4675
1803.51	96.743	-135.735
1079.72	215.369	-181.197
1814.92	178.281	48.9187
1180.66	192.801	203.297
2032.86	257.194	-145.757
988.692	176.368	-235.349
3178.82	159.533	-45.5986
892.019	162.492	-188.272
982.339	231.077	145.815
1683.8	224.741	145.475
1189.55	237.085	15.6489
1640.73	207.088	52.0675
1341.63	176.661	141.968
1037.27	258.148	-154.01
1495.9	174.785	183.237
2279.95	200.588	-37.7788
891.372	222.735	211.137
997.811	225.668	-132.668
921.075	176.6	228.158
1385.22	253.056	92.4258
1385.42	198.88	142.601
1517.31	122.684	167.731
2059.14	195.746	-166.217
915.665	202.255	118
3629.8	168.69	-174.642
1659.33	111.678	-150.781
1699.46	174.28	92.23
989.068	98.7906	-189.561
1312.5	129.526	123.726
1295.28	133.78	163.067
1033.68	218.442	182.144
1525.75	147.19	-76.8974
1525.75	77.7043	-76.2425
1055.75	197.319	-155.644
976.391	215.964	-172.895
909.67	279.647	136.43
959.783	127.911	-233.412
5560.37	257.866	26.4257
2192	112.605	-179.038
1025.25	186.299	15.3066
898.794	252.754	163.776
1036.34	190.232	-34.9728
801.061	83.5722	-192.239
1881.17	191.905	35.6684
1040.69	110.615	45.7145
961.762	84.4638	-65.7608
2556.71	98.0121	163.407
1188.84	110.337	-179.879
1611.26	159.642	-14.2946
1611.26	169.109	157.842
4617.99	36.9117	146.534
1008.78	248.902	187.733
1547.79	278.641	129.301
944.841	181.511	50.9501
1113.62	210.274	153.882
1393.08	64.0406	107.192
2729.75	112.11	-59.4894
2057.57	211.605	-109.044
1967.16	131.575	102.851
2041.1	63.5651	-22.3685
1439.76	163.52	-123.145
3929.85	247.082	-185.798
3929.85	184.08	-197.547
1056.03	80.7179	-35.0155
1025.71	188.277	-48.3236
1946.7	46.5051	-27.6263
1946.7	164.991	-198.405
1304.88	174.533	-139.599
907.416	157.561	81.4321
989.803	126.329	100.912
960.136	211.729	87.1847
923.859	157.421	207.753
1754.91	189.583	-55.5587
1754.91	99.1127	-95.6158
2214.96	225.491	135.948
1071.91	69.7337	-119.052
979.632	210.837	-152.2
898.684	253.686	231.403
903.278	227.939	59.6299
2378.33	196.612	67.6636
4079.95	21.9017	-131.413
973.387	221.08	-49.1584
1413.93	61.4096	-49.981
3568.37	172.101	-52.9136
4765.94	203.419	-41.5836
1012.98	85.3506	232.613
3004.91	267.266	201.581
1869.52	112.251	-170.667
998.724	169.319	-176.726
921.489	79.6059	74.2329
1019.44	184.909	234.818
3257.97	135.497	150.885
2583.31	113.24	151.758
2387.07	123.667	147.11
5640.27	194.798	-129.697
2360.65	153.819	28.0503
3948.43	197.77	-192.95
2181	152.243	13.6559
2387.22	217.298	-76.4728
965.195	246.573	-168.765
1001.38	189.842	15.7437
1141.51	253.479	-212.308
1721.5	105.722	-33.2492
1454.45	189.803	-39.0676
1918.27	136.751	194.672
1564.49	134.441	70.888
1755.41	264.889	-226.655
2195.85	52.8311	89.2362
2016.12	72.0321	102.337
1258.01	39.5883	-136.191
1373.57	45.3857	-35.178
2106.5	237.778	-153.117
993.945	213.188	-190.077
983.404	245.036	34.732
1102.82	199.398	44.1319
1000.99	245.103	198.567
2760.33	283.572	-130.856
1869.16	279.144	236.561
5253.63	53.4469	-241.651
1372.25	249.462	80.2454
5517.03	278.225	210.306
1489.74	241.671	-214.248
4682.22	220.404	148.561
1271.42	180.386	-42.1744
1327.98	207.175	42.8101
1905.04	185.341	-153.58
2404.8	158.073	-42.3593
1953.33	168.566	-159.331
1702.61	174.86	-95.8169
1635.8	160.154	-92.2717
2205.06	231.305	61.1061
895.646	234.572	179.65
1041.99	281.7	46.8845
1058.37	137.421	131.424
1369.21	220.069	91.1247
963.165	227.17	-97.3125
1757.33	185.041	89.9464
1899.05	158.79	-155.327
2591.82	273.765	-68.8246
1153.45	144.609	40.987
1043	166.967	164.643
899.102	161.589	122.212
1681.72	134.73	-117.286
912.014	140.021	173.51
976.973	155.611	38.8588
975.302	252.348	-179.216
1336.2	95.2608	-191.7
1037.69	163.289	206.502
1146.13	97.4082	-60.5247
2061.88	261.8	19.8828
929.04	315.808	152.262
3329.16	201.103	105.615
3329.16	175.765	130.34
913.873	256.601	221.613
1156.64	168.815	174.88
1630.44	200.258	-190.627
1398.69	242.67	-57.7811
1637.82	230.564	88.827
1863.88	58.8014	-133.547
1916.2	76.6371	6.76468
914.362	197.557	15.2838
1234.29	221.668	-81.2783
1233.22	70.7199	-47.3016
1404.65	130.18	-221.668
4072.03	95.279	114.982
2213.02	174.478	229.743
1176.45	263.576	70.6224
1023.19	161.18	-96.7642
2751.2	176.896	-175.938
1530.89	36.8122	-42.7296
1391.03	181.521	-84.1166
982.633	157.27	-174.129
3234.15	261.818	-172.331
905.081	209.228	-114.084
1282.38	223.307	198.183
1647.13	258.231	59.1557
1141.09	162.998	198.05
4563.81	249.086	170.369
5544.86	219.007	125.916
1068.44	229.39	-198.657
891.822	153.08	26.9732
928.275	240.676	-104.869
2947.86	232.642	20.2848
1778.72	176.614	143.894
1019.6	192.346	45.6917
3128.31	208.846	101.98
1499.23	223.246	-174.734
917.64	144.75	228.52
1360.73	232.655	169.435
955.683	256.159	58.4185
906.38	239.816	75.418
1173.6	207.597	29.2597
1273.15	143.761	-107.006
951.727	241.055	-23.8024
977.083	181.738	231.663
1285.73	291.912	143.052
951.624	141.692	94.7392
3297.21	85.4348	-82.3442
1656.66	272.04	-219.334
1182.93	219.049	62.1934
1031.86	213.206	173.552
1307.9	204.699	86.549
1035.41	246.398	-240.057
1023.51	261.994	-61.1399
982.243	210.014	14.846
1464.83	104.821	96.2579
1019.99	241.607	102.202
909.93	235.879	169.815
1326.06	214.359	-46.4789
4242.4	168.267	50.2584
1588.61	248.639	97.3459
1588.61	103.91	72.6825
2241.47	237.345	24.1381
914.951	94.1294	164.176
1260.23	222.62	71.9207
1790.42	233.227	-151.023
3138.38	178.107	150.949
894.184	33.8807	39.34
5973.29	213.944	157.836
1195.94	192.436	248.811
893.288	244.321	14.592
930.793	189.067	168.671
1025.84	329.064	-115.535
913.049	175.606	-198.009
1561.44	215.728	-125.89
899.034	184.55	76.9011
1015.51	253.185	-185.144
899.306	227.415	-55.789
3344.78	314.434	-158.401
2152.62	183.929	35.3775
1196.95	103.1	-40.0567
1424.95	197.242	-226.79
1492.78	225.697	209.892
1755.02	173.876	-92.7544
1935.03	215.615	-185.813
897.412	186.495	151.45
2544.64	209.059	-173.626
1200.57	285.162	186.152
1994.54	239.071	-26.7038
1591.48	189.507	-135.266
1618.91	301.599	245.194
1664.54	251.299	-34.8165
2235.11	77.6995	157.293
2187.28	185.158	-151.235
907.823	247.398	83.098
1105.23	254.334	232.309
887.459	126.909	132.381
3140.55	242.272	33.2343
1720.67	271.958	152.12
1486.18	124.877	-81.3469
1775.9	207.245	-207.957
1926.8	275.829	61.2621
1708.63	198.337	-68.1607
943.286	240.233	88.326
1289.98	79.3351	-166.039
941.597	157.354	243.758
1119.05	314.118	127.249
1307.33	276.724	128.708
889.706	191.38	99.441
1052.33	277.185	102.972
1580.99	240.617	91.138
1164.92	48.9306	154.296
943.702	181.863	202.809
897.256	57.5534	-31.069
1272.84	266.707	-162.496
1005.25	245.641	42.7814
1240.69	319.764	-149.746
1298.96	229.609	-249.28
1665.6	177.818	101.551
938.946	133.773	189.858
1758.59	183.041	198.451
3269.79	233.053	161.778
6049.91	127.356	-46.9279
904.401	182.351	-76.1916
1303.66	240.119	84.5597
1841.58	64.992	-61.3561
1380.62	183.162	77.4363
1019.95	149.24	99.918
1225.2	104.501	153.681
2272.16	227.161	-174.509
1383.62	124.577	-89.0459
893.25	241.292	16.6685
2768.11	74.0321	-37.8295
2622.79	168.507	-249.999
1754.27	81.4182	116.474
2186.7	156.536	155.305
2124.81	80.3011	65.0914
2504.67	193.717	17.7303
1771.12	199.883	148.726
1475.3	72.4119	-236.22
1394.79	256.514	-115.035
1072.71	73.0794	142.202
1859.43	139.119	-194.387
1757.63	284.092	-105.338
2703.1	187.457	-120.389
4631.76	164.504	-177.247
890.019	190.921	159.806
1415.48	118.855	-88.1907
2204.26	303.102	27.9584
1178.75	226.731	35.5142
1164.38	144.472	20.4017
3927.5	171.541	-200.365
1540.81	93.9169	-137.661
898.538	113.611	95.5755
1957.68	87.733	-85.968
1302.48	29.4036	-203.849
1000.76	131.819	33.6854
892.622	172.885	-32.5863
1965.52	319.311	21.1966
1646.83	230.632	-175.655
1614.13	154.381	65.5899
1908.66	154.545	-215.525
957.537	158.043	23.9759
2130.32	251.103	-136.148
2130.32	285.847	-112.818
1985.95	240.057	-197.63
1612.97	207.412	-42.9917
3072.77	71.2329	165.658
3109.03	227.095	-163.5
1430.43	165.337	-148.187
1623.78	123.376	166.526
1139.84	291.966	-236.112
1167.34	249.051	32.1353
1618.12	202.456	55.872
1048.84	218.43	242.763
1433.19	135.695	162.478
1102.29	253.412	111.576
4382.6	243.163	-62.9796
995.753	247.644	-69.2753
1065.73	181.989	-192.585
2505.47	91.6641	-47.8945
1785.05	271.251	175.38
1785.05	156.399	-99.0129
1610.7	131.944	-131.17
1819.53	222.596	-161.146
1044.71	203.102	151.089
1309.67	165.657	-89.1624
1334.89	58.5367	-125.658
940.904	242.893	81.2892
949.111	299.926	-208.456
1015.14	203.151	117.423
3403.97	271.634	184.89
1583.36	252.149	-230.698
891.929	153.206	177.878
1002.82	107.982	-169.823
2238.35	235.18	-165.063
2068.17	199.982	190.929
967.813	235.774	-181.057
1441.22	325.904	-16.4325
3242.7	163.411	-222.28
1656.06	157.069	206.706
897.207	111.913	15.4517
945.943	235.979	137.34
1027.9	271.085	186.033
944.636	55.1382	62.45
913.689	199.821	128.595
1111.59	54.3823	-27.2831
1041.11	201.125	203.192
1092.04	160.076	-52.0594
944.803	178.969	44.1433
1048.96	313.067	19.9702
1538.98	278.179	-32.9935
2167.23	159.899	-60.9946
1292.6	294.711	132.511
1507.3	253.599	-18.3795
1208.13	228.414	206.824
1417.57	132.091	-167.349
2083.95	137.388	55.3755
2083.95	92.3378	14.1699
943.075	262.082	-46.6875
1063.59	181.576	-98.9683
1034.61	275.78	-147.662
1105.74	220.955	119.356
990.091	159.136	-227.572
1217.97	108.706	88.4106
1780.12	272.9	-235.987
1762.14	295.116	-131.172
1872.26	272.729	-189.324
2094.43	255.927	-238.453
1715.96	252.376	-185.819
1315.95	246.644	-173.285
1025.31	150.532	202.514
1890.43	189.062	-183.697
1138.29	187.775	155.754
1086.84	90.7043	-192.632
1383.57	324.521	158.949
2191.04	216.961	-68.354
1589.24	274.056	95.8713
2644.42	293.276	45.9856
1374.4	254.581	-123.947
1063.85	135.344	164.202
2819.24	229.113	54.1683
2819.24	57.5016	51.514
2401.31	115.696	-214.215
2340.9	119.859	-227.483
979.201	243.271	87.7284
2733.3	99.5873	-112.501
1552.42	283.185	42.8413
3018.99	205.482	77.5281
1142.52	233.941	135.071
921.23	193.21	241.304
2267.08	247.299	-26.7452
1299.35	228.983	-41.8278
1434.03	280.108	170.437
2207.45	239.481	-149.989
3151.83	171.618	123.487
2191.76	210.24	-226.858
949.788	264.041	-25.1518
2527.62	202.082	238.115
1115.1	141.684	123.702
1964.56	202.629	166.528
929.468	238.846	113.497
1574.04	97.0544	112.851
1574.04	247.606	110.197
1006.2	122.231	163.477
2261.99	197.845	-73.0582
919.414	193.588	202.433
1655.36	125.587	-160.517
1851.92	142.012	-229.785
940.579	79.5907	191.575
2013.81	285.652	-166.844
4520.98	115.43	-208.665
1483.61	279.943	-100.05
1053.48	59.1195	-119.176
1527.72	144.412	-57.6014
904.07	253.559	63.58
1376.39	257.315	-161.333
3408.16	142.392	-137.466
1336.35	254.632	45.2364
1764.92	60.6651	163.978
1764.92	168.124	161.323
3172.59	256.544	-99.4935
2711.93	88.1053	-97.3204
889.263	203.186	-44.9955
1008.31	242.266	55.8711
1254.96	200.267	35.3741
1478.76	146.253	-175.855
899.551	282.17	-219.028
1189.46	144.702	-176.219
1432.48	113.845	108.344
2738.5	28.6464	-73.8031
1508.33	40.3094	128.853
1009.39	208.738	-45.8662
1282.55	161.572	224.561
1322.11	29.3906	-51.5139
902.955	230.036	-151.456
2711.11	40.2808	95.7862
1009.8	96.0158	195.607
1765.38	253.977	128.829
1116.41	270.609	205.898
1923.45	89.2922	5.2559
1001.58	106.493	26.1135
1303.98	187.445	198.391
3959.78	140.119	141.324
2368.4	192.497	-148.649
1010.08	192.417	-38.2612
897.034	132.3	165.862
1681.37	100.992	123.524
1557.48	191.072	97.2444
1068.78	194.773	172.636
1488.05	127.604	-85.4472
1376.63	213.751	-21.464
1775.76	99.2668	20.1713
2739.03	145.603	-97.7789
907.024	137.555	126.689
2690.27	160.685	-66.0139
925.479	203.787	127.412
1887.54	279.529	-140.202
1760.95	127.358	-19.0214
930.75	170.103	-96.6865
1156.52	233.24	-78.3501
2028.37	153.883	47.9353
3333.56	196.915	61.323
3408.78	256.48	-38.7321
1155.75	223.049	-51.7056
1155.75	183.029	132.122
1655.54	84.0119	81.7633
2093.2	227.006	-214.579
2089.85	248.942	-193.011
930.212	173.077	-100.709
3739.45	270.701	-196.876
3971.24	286.833	31.4183
1041.27	225.157	-140.712
2358.46	201.208	-157.014
920.942	215.018	28.5889
2722.83	114.214	37.6645
2782.37	168.689	137.459
1051.11	230.401	219.32
3099	213.537	-184.163
4704.86	227.35	-133.516
1547.9	243.756	-49.2791
2108.44	143.915	230.117
1358.72	194.9	-221.071
978.387	211.013	226.791
1041.56	180.603	134.28
1114.8	167.685	-63.4665
1789.68	200.687	136.248
1693.4	232.559	231.992
1383.55	135.02	-76.5332
2968.23	317.635	149.303
1244.95	142.594	66.4253
2717.41	56.4379	53.625
2150.16	168.011	165.38
1001.19	199.502	157.742
1089.66	127.884	-186.194
1604.25	119.387	105.078
1604.25	329.465	-78.7494
1773.15	208.14	126.103
1579.63	200.466	-82.0977
1024.17	104.96	123.73
1089.73	165.048	-197.101
2063.52	127.217	-94.7354
1469.81	154.49	-205.047
1432.33	77.0327	51.552
1037.43	201.007	-146.235
1150.41	242.11	-25.6777
1117.79	189.595	-31.1015
3282.16	77.5796	-152.27
1821.47	25.6427	-24.3024
2284.61	60.0287	-0.17881
1639.07	119.286	-90.4
3903.51	130.77	178.501
2450.66	257.84	37.2999
1038.38	144.916	50.5047
1129.22	236.848	31.126
989.411	171.307	232.136
3156.24	270.276	-217.068
1201.16	96.7367	179.385
1601.39	222.307	-203.815
1290.25	91.2082	-141.09
996.967	162.049	-139.84
953.496	252.597	57.5848
1229.8	284.71	27.733
1660.4	81.5006	236.508
3329.03	254.205	105.424
3329.03	223.326	128.754
1157.32	280.399	-102.014
2144.96	216.141	99.2211
1200.91	287.213	-221.839
946.599	142.015	182.953
2479.02	199.639	61.0734
1335.86	83.6955	-73.5482
1597.67	183.196	-178.191
1922.93	180.039	-183.283
3308.94	232.383	93.0056
1740.58	281.226	140.568
928.066	220.804	47.7177
1522.51	257.117	122.678
939.882	102.014	-36.6526
3531.79	230.108	-65.1657
930.474	174.516	157.8
989.872	314.679	202.853
2389.01	178.035	51.7954
3637.93	97.9983	37.7341
1262.8	179.479	74.4141
2125.22	222.111	-55.8459
1370.63	28.8735	-113.947
1877.86	173.814	-74.3647
1369.92	169.317	-211.26
1443.77	224.694	-166.13
1907.74	138.507	-138.649
4199.29	47.0118	75.591
1988.93	195.151	-177.475
2670.28	274.375	188.341
1269.72	206.51	-115.336
1450.01	242.144	-177.364
1293.76	259.536	-217.269
1565.58	280.566	-48.8656
1649.35	233.111	-106.939
1044.53	114.769	220.658
3829.2	267.611	136.881
1270.53	131.45	153.676
1270.53	210.624	151.021
1094.38	343.805	110.123
3842.49	101.099	144.633
3466.1	338.275	-136.481
1158.56	82.9618	-43.2507
1188.87	183.995	-125.621
1208.23	286.561	16.6639
972.097	91.805	131.602
1076.17	214.467	-113.295
1076.17	139.918	-137.958
2454.34	333.846	-42.9334
1667.05	251.281	-238.466
1037.93	56.737	-38.0708
1237.29	253.514	-67.4885
6853.84	307.86	-213.096
7136.1	145.07	-147.37
960.7	248.717	191.539
1653.52	112.219	-139.119
2032.25	120.004	-210.073
1709.74	150.705	-67.6443
1893.97	118.697	-217.894
2127.97	234.506	140.431
1472.62	56.8552	-101.63
1420.45	205.191	196.556
2204.04	98.6305	-105.286
1787.9	222.065	-53.5641
1572.61	72.3256	-120.901
1065.81	77.1177	-174.438
992.38	126.275	182.263
2186.11	96.5515	104.235
912.954	217.241	248.589
2570.31	39.0701	-125.397
1412.23	258.188	36.2019
3192.39	200.83	18.0261
1622.65	229.846	-173.902
1854.8	167.38	-231.299
3410.18	229.463	-132.923
927.605	141.635	-167.824
914.282	250.441	32.2057
1222.5	98.7836	-157.062
1157.17	175.043	-72.6519
1564.5	119.329	-234.876
988.247	64.5731	-127.994
1761.93	182.571	-24.0604
[truncated: 734 more rows]
