# Supplementary material for: Overlapping nuclear import and export paths unveiled by two-colour MINFLUX
Source: Nature. 2025 Mar 19;640(8059):821–7. doi: 10.1038/s41586-025-08738-0 (PMC12003200; doi:10.1038/s41586-025-08738-0)
Supplement: Supplementary file 25 — Source Data Extended Data Fig. 10 [file 41586_2025_8738_MOESM25_ESM.xlsx]

## Sheet: ED Fig. 10
ED Fig. 10	Log of
Correlation	Correlation	In IB:		In IB-PVP:
Time (ms)	Time	G(t)	Fit line	G(t)	Fit line
0.00092	-3.03621	4.56107	4.60102	2.63493	2.8416
0.001	-3	4.63204	4.59901	3.03327	2.84025
0.00108	-2.96658	4.87845	4.59701	2.68208	2.8389
0.0012	-2.92082	4.42761	4.594	2.98773	2.83688
0.00136	-2.86646	4.74902	4.59	3.02948	2.83419
0.00152	-2.81816	5.29561	4.586	2.60063	2.8315
0.00168	-2.77469	4.72311	4.58202	3.09694	2.82882
0.00184	-2.73518	4.54127	4.57804	3.16725	2.82615
0.002	-2.69897	4.70167	4.57407	2.97111	2.82348
0.00216	-2.66555	4.99564	4.5701	3.00724	2.82081
0.00232	-2.63451	5.12674	4.56615	3.06085	2.81815
0.00248	-2.60555	4.26394	4.5622	2.52369	2.81549
0.00272	-2.56543	5.00675	4.55629	2.85732	2.81152
0.00304	-2.51713	4.68335	4.54845	2.76232	2.80624
0.00336	-2.47366	4.75255	4.54063	2.93934	2.80097
0.00368	-2.43415	4.34407	4.53284	2.70892	2.79573
0.004	-2.39794	4.71968	4.52509	2.99191	2.79051
0.00432	-2.36452	4.72385	4.51736	3.01194	2.7853
0.00464	-2.33348	4.10037	4.50967	2.93983	2.78012
0.00496	-2.30452	5.09847	4.502	2.87522	2.77495
0.00528	-2.27737	4.6643	4.49436	2.85744	2.76981
0.00576	-2.23958	4.53725	4.48297	2.82816	2.76212
0.0064	-2.19382	4.40595	4.46787	2.94654	2.75194
0.00704	-2.15243	4.79309	4.45289	2.73443	2.74184
0.00768	-2.11464	4.35226	4.43803	2.65317	2.7318
0.00832	-2.07988	4.23983	4.42328	2.87887	2.72184
0.00896	-2.04769	4.20969	4.40864	2.89323	2.71196
0.0096	-2.01773	4.49891	4.39412	2.67067	2.70214
0.01024	-1.9897	4.20033	4.3797	2.76958	2.6924
0.01088	-1.96337	4.25418	4.36539	2.61448	2.68272
0.01184	-1.92665	4.27951	4.34412	2.68827	2.66833
0.01312	-1.88207	4.37342	4.31614	2.65714	2.64939
0.0144	-1.84164	4.15988	4.28857	2.7529	2.63071
0.01568	-1.80465	4.2423	4.2614	2.62251	2.6123
0.01696	-1.77057	4.15741	4.23462	2.5609	2.59413
0.01824	-1.73898	4.40583	4.20823	2.63889	2.57622
0.01952	-1.70952	4.17737	4.18221	2.51665	2.55855
0.0208	-1.68194	4.31851	4.15656	2.64887	2.54112
0.02208	-1.656	4.13514	4.13127	2.52226	2.52393
0.024	-1.61979	3.98985	4.094	2.57502	2.49857
0.02656	-1.57577	4.13167	4.04549	2.52058	2.46553
0.02912	-1.53581	3.90473	3.99829	2.39006	2.43335
0.03168	-1.49921	3.93095	3.95235	2.38212	2.40199
0.03424	-1.46547	3.70511	3.90761	2.44312	2.37143
0.0368	-1.43415	3.78441	3.86402	2.29203	2.34163
0.03936	-1.40494	3.89057	3.82155	2.36122	2.31256
0.04192	-1.37758	3.75768	3.78015	2.33056	2.28421
0.04448	-1.35184	3.72115	3.73978	2.21357	2.25654
0.04832	-1.31587	3.67367	3.68106	2.23363	2.21625
0.05344	-1.27213	3.62032	3.60602	2.1202	2.16472
0.05856	-1.2324	3.46126	3.53446	2.14553	2.11551
0.06368	-1.196	3.40291	3.46612	2.03753	2.06847
0.0688	-1.16241	3.36826	3.4008	2.0047	2.02347
0.07392	-1.13124	3.37883	3.33829	1.89104	1.98037
0.07904	-1.10215	3.28487	3.27841	1.92185	1.93906
0.08416	-1.07489	3.24286	3.22099	1.92231	1.89942
0.08928	-1.04925	3.11024	3.16587	1.7466	1.86136
0.09696	-1.01341	3.11261	3.08722	1.78883	1.80703
0.1072	-0.96981	2.98669	2.98921	1.68701	1.7393
0.11744	-0.93018	2.97639	2.89824	1.62789	1.67643
0.12768	-0.89388	2.83696	2.81354	1.61796	1.61791
0.13792	-0.86037	2.78155	2.73446	1.53664	1.56331
0.14816	-0.82927	2.66069	2.66045	1.51306	1.51224
0.1584	-0.80024	2.57293	2.59102	1.39989	1.46438
0.16864	-0.77304	2.51629	2.52572	1.40615	1.41942
0.17888	-0.74744	2.43527	2.4642	1.35565	1.37712
0.19424	-0.71166	2.39715	2.37826	1.30061	1.31816
0.21472	-0.66813	2.28761	2.27408	1.23492	1.2469
0.2352	-0.62856	2.23495	2.1801	1.18528	1.18288
0.25568	-0.5923	2.08449	2.09482	1.09174	1.12504
0.27616	-0.55884	2.02247	2.01703	1.04437	1.07254
0.29664	-0.52777	1.96255	1.94573	1.02686	1.02467
0.31712	-0.49878	1.88751	1.88009	0.96602	0.98084
0.3376	-0.4716	1.79373	1.81944	0.93797	0.94056
0.35808	-0.44602	1.76681	1.76318	0.87999	0.90341
0.3888	-0.41027	1.6827	1.68598	0.84712	0.85282
0.42976	-0.36677	1.56961	1.59443	0.77588	0.79345
0.47072	-0.32724	1.50863	1.51362	0.72814	0.7417
0.51168	-0.291	1.42501	1.44165	0.6977	0.69619
0.55264	-0.25756	1.35882	1.37705	0.66792	0.65585
0.5936	-0.22651	1.29442	1.31867	0.62315	0.61985
0.63456	-0.19753	1.23904	1.26558	0.58418	0.58753
0.67552	-0.17036	1.22654	1.21705	0.56422	0.55835
0.71648	-0.1448	1.19343	1.17248	0.55751	0.53188
0.77792	-0.10907	1.12386	1.11197	0.51477	0.49647
0.85984	-0.06558	1.02759	1.04112	0.47249	0.45585
0.94176	-0.02606	0.97738	0.97936	0.43761	0.42123
1.02368	0.01016	0.93347	0.92494	0.40049	0.39137
1.1056	0.0436	0.88806	0.87655	0.3719	0.36536
1.18752	0.07464	0.83452	0.83318	0.35996	0.3425
1.26944	0.10361	0.81149	0.79404	0.35078	0.32225
1.35136	0.13077	0.77471	0.75851	0.32531	0.30419
1.43328	0.15633	0.73473	0.72609	0.30745	0.28798
1.55616	0.19205	0.68155	0.68239	0.27318	0.26656
1.72	0.23553	0.61451	0.63174	0.24574	0.24235
1.88384	0.27504	0.57006	0.58805	0.21847	0.22202
2.04768	0.31126	0.56263	0.54994	0.21755	0.20471
2.21152	0.34469	0.51839	0.51637	0.19454	0.1898
2.37536	0.37573	0.47722	0.48655	0.19381	0.17681
2.5392	0.4047	0.47395	0.45988	0.18291	0.16541
2.70304	0.43185	0.44026	0.43587	0.16231	0.15531
2.86688	0.45741	0.4228	0.41414	0.15781	0.14631
3.11264	0.49313	0.39392	0.38515	0.14164	0.13452
3.44032	0.5366	0.35394	0.35197	0.12265	0.12131
3.768	0.57611	0.32169	0.32376	0.11493	0.11032
4.09568	0.61233	0.30275	0.29947	0.10039	0.10104
4.42336	0.64575	0.27667	0.27835	0.09493	0.0931
4.75104	0.67679	0.24646	0.25981	0.08991	0.08624
5.07872	0.70575	0.23557	0.24341	0.07898	0.08025
5.4064	0.73291	0.2169	0.2288	0.082	0.07497
5.73408	0.75846	0.19271	0.21571	0.07248	0.07029
6.2256	0.79418	0.19706	0.19844	0.0633	0.06419
6.88096	0.83765	0.1909	0.17898	0.05504	0.05741
7.53632	0.87716	0.16775	0.16269	0.0413	0.05182
8.19168	0.91337	0.15854	0.14886	0.0422	0.04713
8.84704	0.9468	0.14183	0.13699	0.04941	0.04314
9.5024	0.97783	0.12787	0.1267	0.03616	0.03971
10.1578	1.0068	0.11136	0.11769	0.03277	0.03674
10.8131	1.03395	0.0983	0.10976	0.03428	0.03413
11.4685	1.05951	0.10468	0.10271	0.03065	0.03183
12.4515	1.09522	0.10432	0.09352	0.02897	0.02886
13.7622	1.13869	0.09059	0.08331	0.03257	0.02558
15.073	1.1782	0.07423	0.07489	0.02728	0.02289
16.3837	1.21441	0.06924	0.06784	0.01469	0.02066
17.6944	1.24784	0.04923	0.06185	0.01982	0.01877
19.0051	1.27887	0.0602	0.05673	0.018	0.01717
20.3158	1.30783	0.05957		0.02203
21.6266	1.33499	0.07575		0.01765
22.9373	1.36054	0.07311		0.01161
24.9034	1.39626	0.05453		0.00955
27.5248	1.43972	0.04851		0.00908
30.1462	1.47923	0.03006		0.00543
32.7677	1.51545	0.00618		0.00732
35.3891	1.54887	0.00164		0.00715
38.0106	1.5799	0.00778		0.01381
40.632	1.60887	0.01584		0.00756
43.2534	1.63602	0.03223		0.00824
45.8749	1.66157	0.02434		0.0085
49.807	1.69729	0.01154		0.00429
55.0499	1.74076	-0.00529		0.00677
60.2928	1.78027	0.00517		0.00264
65.5357	1.81648	-0.000518215		0.00135
70.7786	1.8499	0.01376		0.00352
76.0214	1.88094	0.00521		-0.00285
81.2643	1.9099	-0.00553		-0.00808
86.5072	1.93705	-0.01342		2.60466e-05
91.7501	1.96261	0.0022		0.00274
99.6144	1.99832	0.00697		0.00321
110.1	2.04179	-0.00229		0.000797609
120.586	2.0813	-0.01174		-0.00227
131.072	2.11751	-0.01524		-0.00399
141.557	2.15093	0.00081402		-0.00635
152.043	2.18197	-0.0078		-0.00499
162.529	2.21093	-0.01713		-0.0069
173.015	2.23808	-0.00993		-0.00759
183.5	2.26364	-0.00375		-0.00377
199.229	2.29935	-0.01288		-0.00709
220.201	2.34282	-0.00541		-0.00752
241.172	2.38233	-0.00257		-0.0026
262.144	2.41854	-0.01345		-0.0023
283.115	2.45196	-0.00918		-0.00657
304.087	2.483	-0.01612		-0.00368
325.058	2.51196	-0.0347		-0.00495
346.03	2.53911	-0.02285		-0.00735
367.001	2.56467	-0.01338		-0.00489
398.459	2.60038	-0.0187		-0.00659
440.402	2.64385	-0.00363		-0.00631
482.345	2.68336	0.00812		-0.00163
524.288	2.71957	0.0027		-0.00374
566.231	2.75299	0.00291		-0.00342
608.174	2.78403	-0.00427		-0.00289
650.117	2.81299	-0.01421		-0.00122
